# Supplementary material for: Mapping the landscape of genetic dependencies in chordoma
Source: Nat Commun. 2023 Apr 6;14:1933. doi: 10.1038/s41467-023-37593-8 (PMC10079670; doi:10.1038/s41467-023-37593-8)
Supplement: Supplementary file 4 — Supplementary Data 1 [file 41467_2023_37593_MOESM4_ESM.csv]

hgnc_symbol	pr_uch2	pr_umchor1	pr_mugchor1	pr_jhc7	median_pr_chordoma	median_pr_other	log2FoldChange_chord_vs_other	pvalue	padj
TBXT	1	0.9948480872554	1	0.982735946122448	0.9974240436277	0.00289806194649353	0.982405259592985	9.19788469049181e-222	1.66656472707021e-217
PRAMEF11	0.00470521006224633	0.208421246514886	0.0957523046970339	0.0224087670354001	0.059080535866217	0.00239599345501848	0.0765161761267793	1.43936040520023e-27	1.30398855909115e-23
SPDYE3	0.447288178179922	0.15111058933734	0.662302462716999	0.230056770588061	0.338672474383992	0.0147086048598763	0.334426516189335	8.11203433362245e-20	4.89939833636351e-16
RPAP1	0.319000524193917	0.97863785240949	0.99881736197432	1	0.988727607191905	0.983978079938302	-0.153810180689318	1.03426338351527e-18	4.68495456147829e-15
CDH12	0.01540595952814	0.115632904219953	0.473770001926734	0.57842104593338	0.294701453073344	0.0196483280157491	0.257317548543675	1.52847397091047e-18	5.53888397578537e-15
ZNF488	0.39645759431513	0.15212523349868	0.0165029297597412	0.00255286942889987	0.0843140816292104	0.00619889386192416	0.126765381022826	4.77431051056027e-18	1.44176220234736e-14
FOXD4L4	0.0274527284675887	0.00790917224583388	0.00184738314797388	9.38262551563427e-5	0.00487827769690388	5.7058878404131e-5	0.00892646102614721	2.66510998250261e-17	6.89844682470926e-14
AKAIN1	0.0222913726300224	3.75876518366716e-5	1.44497828110174e-4	8.98056743016636e-6	9.1042739973423e-5	2.06591150173601e-5	0.00544102764875587	1.07441402486694e-16	2.4334134645705e-13
S1PR2	0.0501907750475492	0.209890093143763	0.00294000700474546	0.0110370588025571	0.0306139169250531	0.0019041583393796	0.0625009452523783	7.26715365296744e-16	1.46303952264574e-12
PTPRE	0.299523439604735	0.00213709246025758	0.00214262041028486	0.00127831067469034	0.00213985643527122	0.00166796123090799	0.0701314871091303	2.04701045886292e-15	3.70897825041373e-12
ARNT	0.238414527864548	0.854770297858016	0.723585503480176	0.400694286101291	0.562139894790734	0.00693622817944853	0.499832877002822	2.6107254439092e-15	4.30033948347189e-12
FBXO27	0.359629122468945	1.95604540006774e-4	5.57465454021938e-4	0.00118948855403032	8.73477004026129e-4	4.72577714928314e-4	0.0862717015785558	2.53538742205341e-14	3.82822372501548e-11
RAB2A	0.00203833845938071	0.0452500679612238	0.911262860772338	0.019669861223319	0.0324599645922714	0.00662339559512051	0.223721753088933	3.34303923803228e-14	4.6594252272236e-11
CLEC16A	0.0114533901858506	0.164434184460363	0.870902608638435	0.169530859451176	0.16698252195577	0.0157640187485594	0.264233190257779	1.51811688779419e-13	1.83378399266286e-10
FOXD4L1	0.707226468524422	0.410486629095404	0.453127569637803	0.565039950756854	0.509083760197328	0.0763211139412224	0.427050642750297	1.43379383876807e-13	1.83378399266286e-10
PAGE2	0.0179894281853141	0.247881449890728	0.38058037870397	0.209740494261804	0.228810972076266	0.0152948407990261	0.18277308355082	5.82375554327595e-13	6.59503916803856e-10
ECH1	0.532221154808829	0.00470842085869279	0.0154446983546522	0.00515043388783516	0.0102975661212437	0.00357208890179669	0.125222834925695	1.12215390195678e-12	1.19601803232676e-9
CLCN3	0.00171146626118975	0.468657263218551	0.00708862742896128	0.00458485053542454	0.00583673898219291	0.00267815525374715	0.110768348226781	1.67489980075464e-12	1.6859727494374e-9
CYP27C1	0.391203398855364	0.00480589833945364	0.00126256274696074	0.00111900424634864	0.00303423054320719	0.00405346492002137	0.0887555056423227	1.78011346227582e-12	1.69757241173556e-9
PDE6A	0.45629947583209	0.00574819056968374	0.00201894128465193	0.00166504940492863	0.00388356592716783	0.00411111316405231	0.104825649878946	2.27658644087244e-12	2.06247348610839e-9
SLC30A2	0.415854312117263	0.0115712675522888	0.0156316343000198	0.00359923504785128	0.0136014509261543	0.00660604303792651	0.0967775579604104	3.63459010629235e-12	3.13595895885291e-9
LYPD5	0.264265677089619	0.0029571540733737	0.00127422925831189	1.57707039547932e-4	0.00211569166584279	5.66681129352356e-4	0.0631079888932017	4.81731847939647e-12	3.96749970582658e-9
SCX	0.0290922568290725	0.207938043082387	0.0192545001504953	0.00106433508132357	0.0241733784897839	9.34787618768468e-4	0.0596792474534534	2.42939449215291e-11	1.91383473057907e-8
GORASP2	0.0719531895585966	0.0285778660661312	0.633041509894514	0.0403348805093114	0.056144035033954	0.00281705335377941	0.176193077837464	1.04253225109759e-10	7.87068410734885e-8
SSX7	0.12242556759491	0.237407841976058	0.687764092934029	0.462685110802689	0.350046476389374	0.050617154823602	0.297026065760702	1.69305701405482e-10	1.22706000150637e-7
USP17L10	0.32694090621488	0.210411244659184	0.283926440279314	0.299633762743682	0.291780101511498	0.0124717263316547	0.239760473385813	2.04328443533952e-10	1.42393348784295e-7
ARL5A	0.0055853591925673	0.00314206327524396	0.34356131037598	0.00305350496077383	0.00436371123390563	0.00416984014940252	0.0789620770139103	2.1314769557825e-10	1.43037892451196e-7
AMY2B	0.0602797942485979	0.231566166507419	0.409033687579332	0.258832698822006	0.245199432664712	0.0487502961552134	0.174857741070626	2.26802154247885e-10	1.46765294029194e-7
RTN4RL1	0.781330508255321	0.0488920281346768	0.10725453217	0.00797810527633795	0.0780732801523384	0.0278127741086616	0.19014373338308	2.45934819614497e-10	1.53658379192933e-7
SPRR2F	0.0158397966548942	0.128610899219014	0.108151295334697	0.0863191069198315	0.0972352011272642	0.00736851123689551	0.0710734534101125	4.05995924374834e-10	2.45208005124921e-7
COL20A1	0.369820417298508	0.00218550106420079	0.0177407585482723	4.09999593270597e-4	0.00996312980623657	0.00135341291950097	0.0907162376242356	6.64766233042983e-10	3.88545141177607e-7
SALL3	0.0434410867812544	0.222663901059241	0.0974086545472061	0.634860373890161	0.160036277803224	0.0191655614256608	0.208669742834435	7.154289173717e-10	4.05089267308057e-7
PDXDC1	0.171836761369446	0.692878295409401	0.51922542858395	0.617341468258947	0.568283448421449	0.0772093332251881	0.381646068890334	7.94650945620587e-10	4.36311529809073e-7
ZNF785	0.659619189063836	0.472402372529315	0.169861320978688	0.389091262579319	0.430746817554317	0.0842518188432001	0.310603773615101	8.88524048891009e-10	4.73504918878123e-7
SSX1	NA	0.0357704062570291	0.548557313655581	0.502017505416655	0.502017505416655	0.0385071996757124	0.294330763536706	2.61507106939277e-9	1.3537849344665e-6
TARM1	0.405839161339787	4.35786193637561e-4	0.0130041252413836	5.09849530906513e-4	0.00675698738614504	0.00542274259720509	0.0906350262195842	2.80772829175218e-9	1.41314524772938e-6
CBWD1	0.728752671974495	0.18794377563731	0.212592454445164	0.243142228409578	0.227867341427371	0.0570872805377016	0.2610073308728	3.60873569568402e-9	1.74683247029203e-6
SEZ6L2	0.339382821010382	0.0548244928554076	0.00288116252283867	0.0928443475440908	0.0738344201997492	0.00631396737130319	0.104218278119841	3.66353738457404e-9	1.74683247029203e-6
FKBP6	NA	0.4710277957247	0.671077936149803	0.399363421903861	0.4710277957247	0.0374965992306362	0.425426763457637	4.34043834236959e-9	2.01652313654858e-6
PQBP1	NA	0.905515105562793	0.458155675454308	0.577501796649814	0.577501796649814	0.0806427363253255	0.510753677182599	5.45370583503532e-9	2.47039240062513e-6
ZNFX1	0.159916015899579	0.997238546317526	0.184427414146909	0.419607745997925	0.302017580072417	0.0273968970237944	0.371611833284636	6.56762578379608e-9	2.90241003845369e-6
STX2	0.0048988588409232	0.719133442220528	0.0210055434410606	0.159577334431016	0.090291438936038207	0.0216098025310092	0.184587795812921	6.77375559584595e-9	2.92223042002697e-6
ZNF410	0.0112433955376957	0.00784616462320626	0.275937719025843	0.00648001053834858	0.00954478008045096	0.00222603544535072	0.0659402532487058	1.36285484541592e-8	5.7426899869979e-6
KLF6	0.76475820738741	0.0951276692002848	0.408824601223759	0.00159321053352129	0.251976135212022	0.00197786273032447	0.287005514807714	1.64794449157494e-8	6.78616050973779e-6
CASTOR2	0.00100775046862133	0.259317644406307	0.0645772453313029	0.0159947550577622	0.0402860001945326	0.00307604230877406	0.0757729261516876	1.68819144754553e-8	6.79740907512833e-6
ARMC8	0.0385791469127434	0.139777822320448	0.00321693188046579	0.00376209646308028	0.0211706216879118	0.0016773827920881	0.0401908014224334	1.93530267318629e-8	7.62298894249184e-6
PMS2	0.00955694431827058	0.252151921318241	0.441976793462339	0.0820700691576557	0.167110995237949	0.0155854047549951	0.161118254825913	2.49661920188875e-8	9.62473262106856e-6
PDZRN4	0.353295259874412	0.00328665635503753	0.0149653126162008	0.0144757156244069	0.0147205141203038	0.00656088421074021	0.0803972457630521	2.64763447711069e-8	9.9942685605768e-6
PSG1	0.15513314599494	0.330988647494124	0.283205639747944	0.0187440005208384	0.219169392871442	0.0141359894655215	0.161750461790855	2.94871772263768e-8	1.09036360033617e-5
ARHGEF35	0.0415801659862407	0.0326807009085718	0.0911938765680912	5.26801886649117e-5	0.0371304334474062	2.56113022027545e-4	0.0382588661492473	3.3008405374164e-8	1.19615859394895e-5
ANKRD30B	0.364924869341479	0.123401339245507	0.0475177392391763	0.0798184405392828	0.101609889892395	0.0138992530742021	0.125137136036666	3.56441375454041e-8	1.2663453493827e-5
MISP	0.396588706404999	0.00990178839230887	0.0192412747468319	0.0133611506204786	0.0163012126836552	0.00639408238720344	0.0933756269285126	4.01196003266053e-8	1.39793661214954e-5
E2F7	NA	0.00704526703043078	0.442772548347762	4.61355829180284e-4	0.00704526703043078	6.06602440646664e-4	0.139712974513896	4.79193713944208e-8	1.63820960433115e-5
TRIP11	NA	0.0584000903927269	0.791917126510376	0.153162763148295	0.153162763148295	0.020050124249679	0.285324101680931	5.02182463482152e-8	1.68500815848761e-5
MAP1LC3C	0.318595704791564	0.00161706585253587	0.0154736874697715	0.0176378309866977	0.0165557592282346	0.00233826453706587	0.0784941133440565	5.3897369295251e-8	1.75806143594163e-5
RINL	0.490163976321848	1.52109332433695e-4	0.0167567784379448	0.010619657319668	0.0136882178788064	0.00581933925669537	0.112226695655123	5.43360231871136e-8	1.75806143594163e-5
ZNF600	0.322432258659843	0.00329850952458548	0.0115231944334753	0.0046520037351795	0.0080875990843274	0.00344696896247823	0.0741449888919229	6.87488781577419e-8	2.18537004094759e-5
AHR	0.0481210525736047	0.39746099166167	0.808287828053636	0.653115896382384	0.525288444022027	0.00484040488309868	0.414383398596709	7.84553863224651e-8	2.45091921513232e-5
PDLIM5	0.0304797217406365	2.46325136943846e-4	4.18793502710314e-4	9.25762395329282e-5	3.3255931982708e-4	1.31184665673628e-4	0.00711619827507374	8.12647907358779e-8	2.49565549719215e-5
USP17L13	0.0564844210506933	0.29881093020313	0.407011727027965	0.236770110052947	0.267790520128039	0.0131737287111048	0.209631896347414	8.6183440282274e-8	2.60259625745754e-5
WDCP	0.00249616600582111	0.392725741764895	0.00982892955542092	0.560527433771522	0.201277335660158	0.00588986213874384	0.216018669270658	9.80864012637817e-8	2.91348771229256e-5
NOMO1	0.0220665489352258	0.0161893602014516	0.0337750903185308	0.0358785586580981	0.0279208196268783	0.00104886103947082	0.0234348126838277	1.13818070179556e-7	3.32624131223124e-5
TNFRSF1A	0.1967934465005	5.43037155211588e-4	0.00197210171782225	4.0904540925555e-4	0.00125756943651692	0.00141485794516008	0.0441943652949053	1.37082042791623e-7	3.94252306879589e-5
MRC1	0.0260644003690029	0.237914475006312	0.157428786462404	0.281735495854865	0.197671630734358	0.0300536188739877	0.130161016709141	1.39954041835049e-7	3.96223013126447e-5
ZBTB46	0.191639907850097	0.00935732998409094	0.00318174419802506	6.3581293874878e-4	0.006269537091058	0.001573609858637	0.0449253356968053	1.69388888755025e-7	4.72178042361892e-5
NLRP7	0.418826918867963	9.86216429580284e-4	0.0115781538989311	0.00385350742592399	0.00771583066242752	0.00438381329511794	0.0931053539547803	1.82317325598185e-7	5.00516306441442e-5
SDS	0.481777315826451	9.38107615033497e-4	0.00468049822037604	0.00268750787710236	0.0036840030487392	0.00496424040829566	0.107357310205798	4.1388515989379e-7	1.11928137494262e-4
XAGE2	0.056136300042534	0.159710418476305	0.486749683036658	0.360430820869144	0.260070619672725	0.0336154720006152	0.203543656166992	5.02730106075744e-7	1.339553939998e-4
TPTE2	0.455190888521221	0.696004633712894	0.613244760205404	0.821744905303468	0.654624696959149	0.225052803762234	0.394351707034812	6.17354536012568e-7	1.62113722290025e-4
WFDC13	0.25744678817556	0.00694899931041092	0.0135103997942454	0.00579105714371447	0.0102296995523281	0.00608456900142217	0.0579914403847626	6.67455022552204e-7	1.72765965051763e-4
SMARCAL1	NA	0.00611491584090053	0.993107616683074	0.00162239124622401	0.00611491584090053	0.00272425648139138	0.308600489024818	7.93520217341112e-7	2.02504124197234e-4
CMAS	0.234943950183861	0.572337951395062	0.0905930822103252	0.892673595396085	0.403640950789462	0.0363565519160719	0.358460022866353	9.05353231888776e-7	2.27834655674899e-4
MARF1	0.0610700214059747	0.36347636372332	0.0615618083343893	0.00873451565803572	0.061315914870182	0.00638535730596484	0.104508597320595	1.00858044421849e-6	2.50335192723216e-4
INPP5A	0.162352321932999	0.0164156705545412	0.116506552820063	0.939085431290072	0.139429437376531	0.0246347638343733	0.247645625203834	1.0488616813731e-6	2.56815200064854e-4
FBXO45	0.676701307354354	0.00318887017795869	0.00184986447380307	0.0105043419941277	0.0068466060860432	0.00826521321571547	0.146918351831832	1.10976934021671e-6	2.68105475671821e-4
SPATA31A3	0.0995440754074892	0.168067983747674	0.0401737255204146	0.0492417706404112	0.0743929230239502	0.0052375088628851	0.073927608364417	1.12593223913982e-6	2.68431134749663e-4
TMED9	0.0860931320071616	0.55671331601517	0.879742684560879	0.92201308154825	0.718228000288025	0.18170480347227	0.39681162918267	1.22911020228305e-6	2.89223996820346e-4
GAGE12H	0.0138131061132227	0.268703081711223	0.17798069530133	0.28576932190727	0.223341888506277	0.0328676674405156	0.137015742836271	1.25141936488428e-6	2.90698300927415e-4
SPATA31A1	0.00180241188291367	0.0828131355527963	0.0181325664138461	0.0205083825759241	0.0193204744948851	0.0010854146174655	0.0271333014265379	1.27597610144117e-6	2.9265077192421e-4
GLCCI1	0.136395423297357	0.0501747449847745	0.00512109656956097	0.00241776547787028	0.0276479207771677	7.63101722128203e-4	0.0432723054086015	1.31358874645964e-6	2.97511431213778e-4
TYROBP	0.168481220365337	0.00695779752740844	0.00179210393662688	1.0356719573437e-4	0.00437495073201766	0.00222066074580142	0.0378610921341108	1.36000265664301e-6	3.04220841181664e-4
TRAF3	0.161240285395336	0.593265306185094	0.236852474845546	0.35412825503104	0.295490364938293	0.00808527439647433	0.287856769264653	1.52243196042959e-6	3.36401764524681e-4
AKR7A2	0.704144899871178	0.0850414341063549	0.0356732088204042	0.0300335870567009	0.0603573214633796	0.0244385313570298	0.168097558239693	1.63895592811513e-6	3.56082973321353e-4
EXO1	0.0407023963987587	0.171688003062769	0.953558882464072	0.759341701060614	0.465514852061691	0.0372094896589024	0.384685437897685	1.69011180007927e-6	3.56082973321353e-4
PKD2	0.139859240749767	1.69988572290115e-4	0.00186905352595927	3.4860892853887e-4	0.00110883122724907	6.51901361147931e-4	0.032371520677946	1.67616678901325e-6	3.56082973321353e-4
RSPH10B2	0.126350628990109	0.799168079540447	0.526509848155691	0.778289892704472	0.652399870430082	0.15863325779984	0.362176370888795	1.68781668898086e-6	3.56082973321353e-4
TERF2IP	NA	0.0707480885717216	0.779708932717546	0.183042534920445	0.183042534920445	0.0307201838305631	0.28150077346843	1.86527547220465e-6	3.88470417021564e-4
OPN1LW	0.0138222789538931	0.237406459988778	0.09314630915826	0.0172351646092688	0.0551907368837644	0.00717312824983574	0.0733311356204561	2.06876291439568e-6	4.25953582340175e-4
NAIP	9.66564389141831e-4	0.452883452661046	0.726594147056061	0.664785900931732	0.558834676796389	0.0658679330328958	0.344124294226355	2.15591456801512e-6	4.3891029278501e-4
PKD1	0.189007703329199	0.788491793260875	0.87228584994768	0.861393884551305	0.82494283890609	0.146154971312797	0.464709118960502	2.20580497052324e-6	4.44077558454562e-4
LONRF2	0.470511419628585	0.0999813249817607	0.0400201740715125	0.00921595421886688	0.0700007495266366	0.0119489180016602	0.126925971903167	2.36613581761319e-6	4.71121042630037e-4
SLC5A7	0.382886183750221	0.00674537795531634	0.00201704908514688	0.0109472744903517	0.00884632622283401	0.00408390426142083	0.0860626727042552	2.57547132237213e-6	5.07227879239789e-4
SMCO2	0.0620132071670574	7.17893853168459e-4	1.9841593017578e-4	1.366094194307e-4	4.5815489167212e-4	2.54450754575252e-4	0.0146154817695429	2.75317259779742e-6	5.3639499246765e-4
PSG2	0.0644107690880052	0.0827414069678055	0.345067806087244	0.0603155652755079	0.0735760880279054	0.00616415428212125	0.11460047073284	3.33480664947434e-6	6.4280172001942e-4
PGM5	0.792416969149233	0.833603528955606	0.764084400410332	0.834709294895741	0.813010249052419	0.246209273046455	0.513113098666091	3.52160805816354e-6	6.71663330588055e-4
ZNRF2	0.362680068255312	0.3444803638473	0.00413796374318947	0.0514262098064357	0.197953286826868	0.0154635983441329	0.153020139388814	4.26304059211019e-6	8.04604505087964e-4
TMEM30A	0.920728036029896	0.468398059356197	0.759582676446634	0.115538774166426	0.613990367901415	0.0952163187139872	0.404634327391246	5.26178890993862e-6	9.82869621228638e-4
ACSM2A	0.0153642824190069	0.065409289291952	0.0410784633908064	0.0695184990101969	0.0532438763413792	0.0037493025695313	0.0385236299995459	5.5893865485394e-6	0.00102297065528268
GZF1	0.00289882992217168	2.53550898833827e-4	0.408398340869274	0.00814645008180244	0.00552264000198706	0.00393745747067313	0.090480191727282	5.57563436277888e-6	0.00102297065528268
TRIM73	0.0270358241553236	0.00572046431540269	0.00605617515801686	0.00104251151794726	0.00588831973670977	1.31775176174303e-4	0.00919837412994705	6.12599979672202e-6	0.00110996990316806
WDR92	NA	0.692557372549889	0.0745663941712541	0.664746421443832	0.664746421443832	0.936673133141652	-0.402577448303551	6.74600469885308e-6	0.00121020652612395
GLUD1	NA	0.410638163171536	0.193959228302791	0.207813154769339	0.207813154769339	0.038239480850548	0.206602446699743	6.90559447960331e-6	0.00122669084682287
XAGE5	0.023227866039704798	0.0640755247729406	0.592999302019335	0.346762960435304	0.205419242604123	0.0506162997880202	0.182210922310191	7.86461309020105e-6	0.00138348470467333
POMZP3	0.00602833811450593	0.0978681803418618	0.0852579090349515	0.0450386053533729	0.0651482571941622	0.00293708494549048	0.049345360568031	8.12411582432942e-6	0.00140191290115262
UGT1A9	0.25750711368077	0.0173997225182018	0.051127816771994	0.014471792839566	0.0342637696450979	0.00708043225942501	0.0696903877725688	8.10046767173203e-6	0.00140191290115262
RAPGEF2	0.102620659681051	0.0542602843126426	0.541048261203942	0.0356753303437858	0.0784404719968466	0.0146394145345824	0.148383198483227	8.48507777125528e-6	0.00145038796356014
ZCCHC24	0.0706986442797144	6.70379308088682e-4	5.19284440780231e-4	0.00106488567678786	8.67632492438271e-4	6.20227826123205e-4	0.0162051547953628	1.05593323109819e-5	0.00178807983310917
GNE	0.0145564954447178	0.0151343395688811	0.00240215863049906	0.69504331480834	0.0148454175067994	0.0052839493115407	0.158183903564926	1.13349126129769e-5	0.001901641496616
CLCN1	0.180348845929649	0.00331798361897391	0.00232620665311064	0.00358667472520614	0.00345232917209002	0.00377306318161689	0.0377084958596053	1.24664326145807e-5	0.00207228708755585
OSTM1	0.468780677641614	0.0908425748631366	0.0316002483636392	0.006725833630675	0.0612214116133879	0.0111131512421551	0.120971854004424	1.51387905370768e-5	0.00249363405219358
GYPE	0.0574677211158191	0.336541084488559	0.195420340605532	0.0936566684195867	0.144538504512559	0.0253626080259191	0.126193793699975	1.54460597935731e-5	0.00252132574234009
MTCL1	0.101709202624197	0.00150337988628432	0.00411016754066356	2.73531426651795e-4	0.00280677371347394	0.00110138260068704	0.0227918974306307	1.60255947504583e-5	0.00259256920788888
GRPEL2	0.450018765022059	0.0189413525130593	0.0160853478070932	0.0352043537697555	0.0270728531414074	0.0185332457987075	0.0977305230959837	1.62331701002049e-5	0.00260290981456294
FOXD4L5	0.314047284076502	0.371702188438139	0.364788983274902	0.131420514152308	0.339418133675702	0.0579983809769962	0.205970661940792	1.76886599436844e-5	0.0027869637349532
LUC7L2	0.887488245978213	0.872993996889623	0.940678225237074	0.944994687511407	0.914083235607643	0.26532959532669	0.579164886004816	1.75962843715706e-5	0.0027869637349532
STYXL1	0.084652494837534	0.0205772125242761	0.00243842745189297	0.0047219409264313	0.0126495767253537	0.00104162798604102	0.0240056473302508	1.86705572735133e-5	0.00291630885550678
SERP1	0.069707706636163	0.114412166682599	0.415079949744293	0.252647923108791	0.183530044895695	0.0265395122617934	0.160691785013261	1.89808811245046e-5	0.00293944089824699
CA9	0.349100439028658	0.0883893253665595	0.0309774510969023	0.0140950664303509	0.0596833882317309	0.0165151669064078	0.0916382391088066	2.07447819645963e-5	0.00318537885098746
PSG5	0.101635381712836	0.00740637073841955	0.0633001900738498	0.0111679332155622	0.037234061644706	0.00106647583895966	0.0400452076595898	2.2522644220498e-5	0.00342930916496809
TGFBR2	0.241972677347613	0.00122553649626155	0.60117109862775	0.00754813683315489	0.124760407090384	0.00407377711948515	0.183968305238255	2.43480837318394e-5	0.00367635774280998
KLHDC10	0.17127049825176	0.105370067407415	0.00182708339821651	0.0429422332049859	0.0741561503062003	0.00531109138982141	0.0656876419455291	2.71237119627192e-5	0.00406160774423562
CLEC5A	0.122284294405816	3.29298319680719e-4	4.23298450559867e-4	7.59672708788513e-4	5.9148557967419e-4	6.36528812045065e-4	0.0281541373272365	2.84836243695555e-5	0.00423028516354079
ERLIN2	0.00937898163985621	0.0344837504139865	0.0626116601569354	0.530719829133255	0.048547705285461	0.00858693816249077	0.130766555757219	2.87184650822281e-5	0.00423048673841375
ELMSAN1	0.28361404922355	0.56369562017018	0.0509507753388128	0.470878404774353	0.377246226998951	0.0317480180644714	0.261331905972363	3.41837651304074e-5	0.00499496484191815
RBP2	NA	0.0613611962278583	0.00240268274869198	0.00303961259629433	0.00303961259629433	6.78958260386639e-4	0.0192291967581106	3.94935235972303e-5	0.00572466523246572
VN1R4	0.217349795091284	0.0312887704933741	0.28650963802658	0.1024889422496	0.159919368670442	0.0261124080375645	0.114719807070576	4.03819018270353e-5	0.00580698158098455
CASP2	0.0317047393631227	0.0662292639147067	1.10670720749129e-4	5.84693647301301e-5	0.0159077050419359	1.45145812275316e-4	0.0229451783003813	4.1002439816396e-5	0.0058497890317581
FRG2B	0.0196442177066524	0.311983376206966	0.251049522643492	0.11059042954386	0.180819976093676	0.0267259687054409	0.126267866658011	4.18438367215846e-5	0.00592319123092494
PRB2	0.0947892929402058	0.334465560157125	0.200807595221463	0.0267752382390503	0.147798444080834	0.0167815187273925	0.12709865811024	4.23508890765765e-5	0.00594849425719759
CASTOR3	0.507575405032928	0.584159369321499	0.476042786490921	0.462842098193914	0.491809095761924	0.149753349070236	0.320575648631652	4.5058617235002e-5	0.00628013142831539
EIF4G3	0.582619938151243	0.164379247392289	0.256007674104562	0.343628059834003	0.299817866969282	0.0726121982050073	0.232131582138573	4.59171798005005e-5	0.00635094183820815
ATF7IP	NA	0.453655056107453	0.404912749753206	0.721654750679317	0.453655056107453	0.0396146977471236	0.412882801142977	4.77485022056645e-5	0.00655420538988208
ZNF497	0.133590127390552	0.00695478441575722	0.0462242559405399	4.43766230186985e-4	0.0265895201781485	0.00260760101735609	0.0379403015614589	4.88218057517283e-5	0.00665114510086891
TRIM72	0.317499321376372	0.0333949615080354	0.0312116742129192	0.0805490210993433	0.0569719913036894	0.0129070556735267	0.0875393261305902	5.07800315384261e-5	0.00686629396600555
COPZ1	0.596025340854123	0.607158794200842	0.951737311337632	0.999999996482031	0.779448052769237	0.964968856834827	-0.158578189526257	5.46520257697584e-5	0.00733511151794261
ECT2	0.996489447194013	0.565133286802854	0.979629342266777	0.901194032207754	0.940411687237265	0.986342317610766	-0.112240338084437	5.66274239039028e-5	0.00754435510084423
NAT1	0.138913680312478	0.00178339516357323	0.00549778951527254	0.00585204285362022	0.00567491618444638	0.00260257461116114	0.0308075047129164	6.4681395528698e-5	0.00855446865390131
CKAP4	0.154207923881459	0.00316382468818108	0.00937803196996879	2.94817141422702e-4	0.00627092832907494	0.00317420000850519	0.0331951279889842	6.75522490405257e-5	0.00882508059283424
TEX28	0.00556939375391087	0.0320349087686187	0.0333466642507778	0.00318067522000648	0.0188021512612648	4.02328846941758e-5	0.0174329451125635	6.77016503341222e-5	0.00882508059283424
TAGAP	0.0711590742494365	0.00620355440891311	2.33406404386768e-4	0.00118641369312724	0.00369498405102018	8.86926947470638e-4	0.0166736499849726	7.18043963025265e-5	0.00929302754718198
TRA2A	0.0160160207578347	1	0.0375629570333658	0.260384771542789	0.148973864288078	0.0495342004497454	0.239408213882798	7.46110430324291e-5	0.00958778360783392
SLC3A1	0.318768553279138	0.00561355268464362	0.0291758849032842	0.026404208649858	0.0277900467765711	0.0104012993405084	0.0735196056431785	7.91302196385237e-5	0.010096904574862
SMCHD1	0.013704733735847	0.810994395983816	0.0382489974933236	0.853106834772505	0.42462169673857	0.020476295473611	0.346863187581841	8.28512473238837e-5	0.0104977744773528
FANCM	0.987440008206317	0.550204336551565	0.929059883426154	0.836265137038836	0.882662510232495	0.240232509979477	0.51519150943686	8.35051278180976e-5	0.0105071486870563
SLC35A1	0.182903209520552	0.601334994988761	0.32905527110127	0.970444334637617	0.465195133045016	0.0550841167749134	0.389306492214149	9.0046102665373e-5	0.0112520367875441
TYW1	3.12485818828451e-8	0.51208941101646	0.275946487697017	0.169829838820325	0.222888163258671	0.0376790729422994	0.173076621373638	9.47813419880384e-5	0.0117626242156251
TPTE	0.0496741355118779	0.537975635489069	0.400485785748222	0.462614371501497	0.431550078624859	0.0905620562555146	0.23455875558582	9.81121873746262e-5	0.0120931613812303
BAG1	0.165584688870594	0.00728396687067751	0.013405262632192	0.00683378167640017	0.0103446147514348	0.00349560589871554	0.0386801157088044	1.00169870611227e-4	0.0122633640919245
COX8C	0.347683252482969	0.130433484687858	0.225317284613647	0.303370929702103	0.264344107157875	0.0436026065009976	0.176391354069344	1.2366088330129e-4	0.0149374102969071
SLC2A3	0.535452352710417	0.00766510978509687	0.0240253246287826	0.0391944979232034	0.031609911275993	0.0206533861899608	0.111389153245152	1.22873686671095e-4	0.0149374102969071
CPNE6	0.555145390777316	0.571575765763494	0.19603330930788	0.274524669489079	0.414835030133197	0.132839466200636	0.239829412985686	1.24597293404147e-4	0.0149508500608592
SLX4	0.259622696528485	0.603076278729132	0.649111731028475	0.613909433005269	0.608492855867201	0.153755080677923	0.331864289746688	1.26173306638349e-4	0.0150403562038174
LUZP6	0.194243666660168	0.0077219770939233	0.0119211079295509	0.00521778432921184	0.00982154251173709	0.00586387046238052	0.0428555447301631	1.27932438751454e-4	0.0151503781551476
CRELD1	0.347920740130046	0.00308139909531906	0.00767562018294823	0.00241591680234209	0.00537850963913365	0.00715359880136323	0.0715021644133836	1.40877540727972e-4	0.0165750659769489
CYB561D2	0.566360857165159	0.380868360451593	0.359384980483593	0.110234411449502	0.370126670467593	0.093656626103916	0.227761576894028	1.41874222141299e-4	0.0165846389095368
TPSAB1	0.0132619285308921	0.450520522981189	0.255492203899905	0.0862089932790598	0.170850598589482	0.0229382049273265	0.150342501198517	1.43636579949033e-4	0.0166830204621573
UBE2D4	0.163515711739627	0.0467199331319365	0.00926880986025736	0.00918439140310168	0.0279943714960969	0.00578034369884938	0.0444900417108773	1.47221202221775e-4	0.0169904519939894
UBALD2	0.605547076548248	0.387462134059809	0.195818103559734	0.257458625353542	0.322460379706675	0.0275594468820401	0.276544573570508	1.48287231527288e-4	0.0170051667597654
RBAK	6.37103988000599e-4	0.374700823000437	0.21244136150352	0.210404857907774	0.211423109705647	0.0408069941813119	0.134918719844354	1.53464381559519e-4	0.0174881832042573
CSNK2B	NA	0.553180421371204	1	0.999989246128202	0.999989246128202	0.984483371983128	-0.118436880773599	1.57377134889603e-4	0.0178219769191544
FAM122B	0.0618509994120107	0.00200809446173726	0.00154892092293433	2.24143230020903e-4	0.0017785076923358	8.34288741369274e-4	0.0136271731849773	1.64515046879606e-4	0.0185145846857862
ATP5F1D	0.832836739931542	0.311610646702902	0.45584243918268	0.524530735890419	0.490186587536549	0.892315268184	-0.305568856141956	1.74137087667727e-4	0.0193569931990892
POTEE	0.00699184733940919	2.99556539670287e-5	2.8100498452546e-5	8.28682263381962e-8	2.90280762097873e-5	1.80298707354018e-6	0.00170603935895486	1.73803854011994e-4	0.0193569931990892
PTTG1IP	0.453258135441134	0.0158176885738655	0.0302708765916654	0.00231355952609185	0.0230442825827654	0.0106764489567049	0.0977181015438449	1.81442447871763e-4	0.0200460714206615
SLC2A14	0.161719060706699	0.00448441823509565	0.00989266381674889	0.0181615965597587	0.0140271301882538	0.00392793528986421	0.0387803526206169	1.90554280016855e-4	0.0209251696946994
ABHD6	0.12437184431845	0.00889802282817915	0.0138231485976678	0.00353959575353319	0.0113605857129235	0.00433569640059281	0.0292690310642327	1.9902787896984e-4	0.0216543839965912
HNRNPCL1	0.465667201755094	0.315798202685769	0.375293085433195	0.182572305646186	0.345545644059482	0.0797469149692293	0.218240757774264	1.99585083472086e-4	0.0216543839965912
SSX3	0.001050796148484	0.0777739375146395	0.335423424650358	0.270629817546211	0.174201877530425	0.0280646611234455	0.121340818125123	2.04063010402773e-4	0.0220084386040943
DMAC2	0.694994493819904	0.0086141597753158	0.00860569238319851	0.00397262262151934	0.00860992607925715	0.0193359284750223	0.13491805678397	2.05771506063718e-4	0.0220613841323581
ZNF324B	0.154069954571392	0.201509615789585	0.508348517639395	0.112334432846209	0.177789785180489	0.045626944013355	0.169493148367223	2.08140335747099e-4	0.0221840867258923
TRIM48	0.0647339891314887	0.674192713188717	0.573432692689566	0.576031234855429	0.574731963772498	0.124670134920362	0.293841008166749	2.15855856662666e-4	0.0228718846015839
BRD4	NA	0.138532211493108	0.959337539304212	0.997757140440969	0.959337539304212	0.96249141707948	-0.231839220304945	2.17133342138287e-4	0.0228734827104862
SPRR2G	0.555106071232472	0.699427565991904	0.652990197015255	0.422610102852235	0.604048134123863	0.219493724789096	0.324364418039099	2.41885643696678e-4	0.0253336761742203
ACTA2	0.190863531872292	6.3131123857387e-4	0.00150638381564213	0.00305324126954086	0.00227981254259149	0.00492578594857858	0.038236686294924	2.46879401551321e-4	0.0257080912454505
ARFGEF1	0.0358357940567483	0.0303138771646209	0.815546832824749	0.109759585239937	0.0727976896483425	0.0439777931836226	0.174532820234527	2.53848676576901e-4	0.0262827666908393
MPHOSPH6	0.65858173232463	0.704965264375735	0.642455770001837	0.502655391476764	0.650518751163234	0.200417397225252	0.37529939427627	2.61935753209798e-4	0.0269659881386837
MRPL38	0.423364739440889	0.559567993702045	0.361589069419807	0.535744298798677	0.479554519119783	0.850851333318441	-0.325981674906675	2.68178908162916e-4	0.0274527324124512
SUGP1	0.00313055978416096	0.314985266943513	0.921247915002343	0.983374360617581	0.618116590972928	0.889810160547408	-0.281438692901483	2.7155147066926e-4	0.0276418039160468
SHCBP1	0.195864233275149	0.141573730731638	0.294053851809622	0.169513440418665	0.182688836846907	0.0321300153587362	0.141893610493028	2.73912102003492e-4	0.0277263317106216
KLK13	0.350344149659571	0.00582498634651986	0.0410319272219289	0.0115525233286953	0.0262922252753121	0.0113282143703917	0.0772660003931143	2.78562425230913e-4	0.0278854838826459
ZKSCAN5	0.536056004371121	0.371469285004476	0.460586415090715	0.311133167784154	0.416027850047595	0.141839802814022	0.244998087447588	2.77980366732156e-4	0.0278854838826459
PHKG2	0.59765499642184	0.00768757063737245	0.0258355497498265	0.135574324008855	0.0807049368793406	0.0251068999542252	0.14213787661784	2.93014732799384e-4	0.029171065624132
CP	0.0579745880251662	0.00138660529297474	0.00235633883841544	5.41361033343359e-4	0.00187147206569509	6.75654991528326e-4	0.0132291609042299	2.98185472382864e-4	0.0294018331068822
FBXO6	0.0814043620943026	8.08399641237303e-4	0.00753980728534642	7.65348848489492e-4	0.00417410346329186	0.00239779664996518	0.0174285424444678	2.98578138510201e-4	0.0294018331068822
SAA2	0.29219917282718	0.474403162360224	0.647789013469074	0.434414511035325	0.454408836697774	0.138003064005515	0.283133588463637	3.14135362629793e-4	0.0306659963750081
STON2	0.106495745263959	0.00154859091447629	0.00185129428750356	0.00355076329195155	0.00270102878972755	7.90554661406865e-4	0.0246707996276743	3.15414272095469e-4	0.0306659963750081
ZNF583	0.229465332119125	0.0294070696344828	0.0331919089752706	0.00429832965130892	0.0312994893048767	0.00614980806576915	0.0589652420110987	3.16493256919616e-4	0.0306659963750081
PRKAR1A	0.520825474579619	0.806783760509288	0.63581653552237	0.771830039863893	0.703823287693131	0.0387926994919218	0.493587457426087	3.18287625691529e-4	0.0306758164356639
AMTN	0.175053804207197	0.0034450367100243	0.00614452367184706	0.00293317585733606	0.00479478019093568	0.00432147107887825	0.0371971255945866	3.27296115772488e-4	0.0312572250995546
JUND	0.875082379155256	0.0150368859984891	0.422517405529297	0.341726282429111	0.382121843979204	0.111011277413653	0.258938001526606	3.29495556819632e-4	0.0312572250995546
OR4N4	0.00259655186043757	0.0267843698507504	0.796317264145302	0.390549310760399	0.208666840305575	0.0236521720968893	0.226019831998314	3.29447073605278e-4	0.0312572250995546
ACPP	0.0324947786759117	0.0902261909527437	0.0092166140745859	0.0980688169262733	0.0613604848143277	0.0055812072978506	0.0434753881364981	3.37573218042891e-4	0.0316916535633116
AGAP9	0.311716491680698	0.525408281877768	0.649710346371869	0.455514092899713	0.49046118738874	0.150772467455638	0.289174678262642	3.36795119885507e-4	0.0316916535633116
SLC10A7	0.00854822534748021	0.00166837483654925	0.902631862075353	0.0158111972185685	0.0121797112830244	0.0106637211583979	0.188083005005663	3.51470647969909e-4	0.0328262714977669
IER3IP1	0.133494747340777	0.854373008474783	0.802737265104727	0.973873528238628	0.828555136789755	0.0645879339130167	0.490474727229727	3.68423977484428e-4	0.0342332002463608
B9D2	0.287384216802503	0.00634393035286832	0.024822652604698	0.0752345992271023	0.0500286259159001	0.0114120176057561	0.073759346921235	3.95954246083317e-4	0.0363525993389135
GOLGA3	0.449369693028833	0.0273279413449214	0.146064686924054	0.0855411798699955	0.115802933397025	0.0230172859045338	0.129703923549252	3.97102155920144e-4	0.0363525993389135
HEATR3	0.826964248808103	0.963264354787207	0.202528207703271	0.977899368952093	0.895114301797655	0.142206923708832	0.486371098738559	3.97252313544063e-4	0.0363525993389135
TGFB1	0.662889772100456	0.121776002550824	0.0574635102862384	0.0783918322438121	0.100083917397318	0.0447016622867258	0.155657226618843	4.12788912033612e-4	0.0375845341564674
CXADR	0.00236873325925057	0.0136232666356749	0.243721121632565	0.292511561979259	0.12867219413412	0.00898391060318437	0.106107365820061	4.26155869404262e-4	0.0381943760052644
DHX38	NA	0.7652758650157	0.844715751357563	0.983869090264453	0.844715751357563	0.349333084354995	0.482826000413615	4.2547699784048e-4	0.0381943760052644
OLIG2	0.124027769959324	7.39978522249813e-4	0.00732856770034434	0.00435237506658926	0.0058404713834668	0.0013530407170337	0.0282071181917144	4.27200608084723e-4	0.0381943760052644
SOX9	0.81019417378264	0.932137911767304	0.982329524524389	0.472402959285506	0.871166042774972	0.123373042930797	0.531547498450684	4.27918667093586e-4	0.0381943760052644
PRELID3B	0.822965944572018	0.514611477335087	0.940217327978959	0.577508063293945	0.700237003932981	0.961086949646041	-0.213722989901535	4.42587623924262e-4	0.0393100252837436
ZNF540	0.226596624465261	0.00141225084468492	0.0189691973346441	0.0401879487776515	0.0295785730561478	0.00891580639351138	0.0538637079859181	4.48976436393106e-4	0.0396829465902765
GGTLC1	0.209777561657998	0.434549327686362	0.266396638132077	0.50380338511295	0.350472982909219	0.0842828654047119	0.226471297879514	4.67926971310324e-4	0.0409583033486558
PSG9	0.0404425527758792	0.093894693871632	0.525601060851417	0.024406260227647	0.0671686233237556	0.0132907771874793	0.130456329918722	4.67508249146735e-4	0.0409583033486558
NCAM2	0.0802075778218336	2.30462329026613e-4	0.00132254622365511	4.81585605637617e-4	9.02065914646362e-4	0.00120221400293918	0.0166242539361349	4.71310988085446e-4	0.0410561720823087
RANBP9	0.00259884996643894	0.354233878423937	0.0680385696437379	0.760688212457583	0.211136224033837	0.0258206578123531	0.219857473564163	5.14289101456024e-4	0.0445856661688119
MRPS10	3.9943084066228e-5	0.251900550960321	0.137642977742852	0.30173247784148	0.194771764351586	0.640533535443722	-0.422843750556372	5.38643120677633e-4	0.0464746414455144
SCARA5	0.118797887770293	3.78741373508062e-4	0.00512878532293161	2.00258039714114e-4	0.00275376334821983	0.00150181802391869	0.0252574139644351	5.53358009490216e-4	0.0475179799713423
CYP7B1	0.189958424848591	0.00547749376409003	0.00861001080265679	0.00322513060299024	0.00704375228337341	0.00203201123325911	0.0437624041962282	5.63616171922888e-4	0.0481705727314661
C1orf158	0.199875251680148	0.00267839390751909	0.0234136298796411	9.2730758597346e-4	0.0130460118935801	0.00588595803857877	0.0440751607082678	5.69553090610905e-4	0.0484494481163333
VPS53	0.305322757332503	0.00641187416205024	0.753289101805881	0.0286428487840109	0.166982803058257	0.021932813037509	0.201885430452558	5.83054081623955e-4	0.0493661537614226
PLEKHH3	0.0974524679739279	0.00803677700245223	0.00132562858975847	2.27465975333245e-4	0.00468120279610535	4.70234152568874e-4	0.0231145723503624	6.18555727777717e-4	0.052128424333044
CACNA1E	0.272762244791166	0.00994870467016954	0.00387622970716927	0.0123233283124075	0.0111360164912885	0.00972162529884011	0.0554853322487363	6.3078566934155e-4	0.0526994909848948
ZNF705A	0.139043926513261	0.422975528514698	0.380535063031516	0.503650036928618	0.401755295773107	0.180277521895041	0.167029886608509	6.31149044854692e-4	0.0526994909848948
MPND	0.731013962530495	0.0674789130454054	0.33416717164895	0.448409333799299	0.391288252724125	0.114381976709684	0.238568567785023	6.34783892186555e-4	0.0527598593693954
FARS2	0.505645109440714	0.247724100770937	0.220052782876914	0.327240063168841	0.287482081969889	0.809874884182245	-0.398883544533691	6.55824461515481e-4	0.0542597416356119
ARHGEF4	0.27483718259134	0.0100773219017171	0.00542390000522033	0.00268730688195989	0.00775061095346872	0.00702170923724601	0.0558364514390256	6.70141710529637e-4	0.0551922620594841
MTX1	0.351159243146483	0.123363972499414	0.0978712541862206	0.0355234984327067	0.110617613342817	0.0177296724989894	0.111033671201791	6.83110745254427e-4	0.0560058081143211
CPEB3	0.121992148011171	0.00215345777826178	0.00220729345955018	0.00153759445196176	0.00218037561890598	0.00166805925806339	0.0261415580707118	7.12720210309727e-4	0.057909316101354
OR1L4	0.178770458036488	0.0349146317554081	0.0223311913536682	0.0222002769541425	0.0286229115545382	0.00936698629600443	0.0456447295755394	7.1255635352922e-4	0.057909316101354
CRK	0.468306735771094	0.856262005709357	0.895492874763389	0.208296256671784	0.662284370740225	0.0824159869464114	0.415713127448865	7.3768679571752e-4	0.0593689103939748
OR4P4	0.00640702664097553	0.323939235504384	0.00945409569793382	0.00560723263551637	0.00793056116945467	0.00741984898390478	0.0656206258494163	7.36130530139115e-4	0.0593689103939748
UNC93A	0.255279848502434	0.00197278864476535	0.0159189859053144	5.35920963423741e-4	0.00894588727503986	0.00609829384489053	0.0531914162957482	7.40514032178283e-4	0.0593689103939748
ACTR10	0.00723301264453188	0.955006460580438	0.963352704987111	0.84973637385288	0.902371417216659	0.913493628920554	-0.18873131410412	7.69746802981367e-4	0.0613877529336056
SLCO1C1	0.106848087760793	1.67985644735957e-4	2.51223049615735e-4	0.00199833325879789	0.00112477815420681	6.57822266601015e-4	0.0245895050547096	7.7247131016403e-4	0.0613877529336056
EGFR	0.289718105988222	0.527115087721611	0.60884858970729006	0.72524124092494	0.56798183871445	0.00776469089975779	0.412151435432827	7.75864228515202e-4	0.0613881395478906
ARL6IP1	0.0264628791730786	0.0304982946444078	0.0419328083732135	0.108920030919802	0.0362155515088107	0.00484477301181221	0.0390671473435371	7.85676617822665e-4	0.0618942375579516
ARHGEF5	0.625071620302794	0.810607134487164	0.903855305000281	0.210397530267035	0.717839377394979	0.23461780842404	0.359139092214608	7.93826877680771e-4	0.0622655809380861
CMPK1	0.426607599068401	0.95836266575739	0.450269970659175	0.653490679166381	0.551880324912778	0.924141250954692	-0.251578699910893	8.19526509154929e-4	0.06400431387663
PTGES	0.399965949085333	0.0674790303465722	0.0582840737655493	0.0159452406673757	0.0628815520560607	0.0246245026320821	0.0928825299824325	8.44581930161444e-4	0.065397350395706
SLC50A1	0.262677686702095	0.111889733442842	0.0590632255448167	0.0508445041468038	0.0854764794938291	0.0183427934715396	0.0861225907808144	0.00084176841853154005	0.065397350395706
ZNF419	0.215272555648096	0.0188818323875203	0.048404599857547	0.00139088795000541	0.0336432161225337	0.00398735673726481	0.0597436232476074	8.57955580414898e-4	0.0661502006873937
MRPL4	0.886439852021638	0.475821855739092	0.470750425378995	0.767023018244751	0.621422436991921	0.924249958260118	-0.227717200577569	8.8581494540718e-4	0.0680088177789521
CLCNKB	0.508952238410873	0.00364698687720549	0.0590223818434823	0.0285872353310798	0.043804808587281	0.02512452469928	0.105164048083039	9.12696948785839e-4	0.0697770295993697
ADAT2	0.30841929867907	0.208777554568832	0.669954316380911	0.126934139473291	0.258598426623951	0.803711014821562	-0.3941608853051	9.17532082831813e-4	0.0697953452413807
PJVK	0.0533338677764807	0.0498324562946056	0.0465668479197669	0.0390464103379478	0.0481996521071863	0.00398062010084144	0.036554123687609	9.20640626562723e-4	0.0697953452413807
ANKRD30A	0.295263103463731	0.0232339708081976	0.0666135198393598	0.075177969282252	0.0708957445608059	0.0181390350127842	0.0815787622276525	9.32389531690162e-4	0.0702440706010933
CNTNAP3	0.136754536728085	0.58842863693242	0.209447033972469	0.206132980786359	0.207790007379414	0.0620830949646663	0.185522383666752	9.34313207950962e-4	0.0702440706010933
GEN1	0.607961779362927	0.0729025976488838	0.110935611645257	0.00706436154259535	0.091919104647070607	0.0140754492964719	0.156449158248096	9.39603646928352e-4	0.0703499110689868
TCOF1	0.43882867938624	0.0218039790785384	0.103421426149331	0.172198814403486	0.137810120276408	0.738825945407035	-0.466365670999555	9.78167033107909e-4	0.0729358373369638
ZFYVE21	0.550672369240428	0.117473305505906	0.164091635614251	0.0218243859343427	0.140782470560078	0.0322236415179832	0.151754435840542	9.93638841512679e-4	0.0737858285629846
MRPL12	0.735322549196425	0.541345372266223	0.414277763901131	0.607857605263232	0.574601488764728	0.889185608711642	-0.25928883752409	9.98612743232611e-4	0.0738525073250272
KCTD9	2.15222062120931e-4	0.0134333318817954	0.0339036778499227	0.311689394153872	0.0236685048658591	0.00560830455009092	0.0686928410684068	0.00101705694327214	0.074910791687593
MMD2	0.314439842164923	0.0259548517288578	0.00921765410190391	0.00544280645069594	0.0175862529153808	0.00793816932580235	0.0693987529050013	0.00102699845936502	0.0753367817215982
FMC1	0.351717610214009	0.0175857634685516	0.040625798515999	0.0469532148565933	0.0437895066862961	0.0221638081718891	0.0784684269651898	0.00109164673813948	0.0797562389046338
DCAF10	0.628790227417446	0.0666508740586878	0.0605356654494871	0.076689804990052	0.0716703395243699	0.0414332094180372	0.137651299962808	0.00111607222470325	0.0812133037726837
TGFA	0.244197601736317	0.366209066135101	0.133206034102783	0.0366980803314974	0.18870181791955	0.0377004358745513	0.130652885440063	0.00115114637619199	0.0834304847608904
KAT6A	NA	6.56084343236422e-6	0.680941415320913	0.00360942985962014	0.00360942985962014	0.00297822827066343	0.195209970064162	0.00115946735064915	0.083698760662996
MRPS7	0.2810751381622	0.330089088896083	0.293777726409195	0.301424005844142	0.297600866126668	0.71331370802822	-0.359102781665769	0.00117592985269467	0.084550289686408
SSX5	0.00864730179178828	0.0477542875714822	0.391714591750165	0.46477781768533	0.219734439660824	0.045713937466908	0.151388996653534	0.00118985336096182	0.0852132531512537
C19orf71	0.304340098658195	0.0464684097044402	0.016094283042966	0.00470532434658511	0.0312813463737031	0.0113430703454295	0.0683495939280798	0.00120426636560502	0.0859059144818793
OAT	NA	0.0756628984224409	0.29720208960101	0.103969539228476	0.103969539228476	0.0247355154830418	0.112784214546223	0.0012460829028366	0.0885402984960639
EPB41L4B	0.2292825292922	0.00504977717591771	0.0174129744857966	0.0103239164842094	0.013868445485003	0.00591148662451845	0.051353814305131	0.0012711724676472	0.0899702107082015
MRPL34	0.640538422718345	0.076848888463755	0.394509006758928	0.514807434996392	0.45465822087766	0.786226140590319	-0.327718777535238	0.00130516004943482	0.0920163227070411
VARS2	0.726805095997957	0.349556339416474	0.110949500785184	0.203437503597235	0.276496921506854	0.787382744356301	-0.368878439201217	0.0013215587930738	0.0928113324484658
TMPRSS11D	0.314438463844621	0.0265408889475825	0.0166349770910723	0.00316436685858685	0.0215879330193274	0.00622794381196118	0.0725002565125255	0.00139057350267065	0.0972810860806543
ZNF837	0.177106560600028	0.0104902534142688	0.0466509332634351	0.0149520551475871	0.0308014942055111	0.00703135896305344	0.0462173211607016	0.0014299620672528	0.0996518565252058
EFNA5	0.116214924879943	0.402465277344909	0.0140298826260228	0.00153177035671061	0.0651224037529831	0.0128907190261554	0.101635344845345	0.00146232056647903	0.101516422774075
RSPH9	0.839384962612427	0.0343002813509719	0.0662959139896383	0.0923405897779187	0.0793182518837785	0.0504789328768045	0.17130004735573	0.00148289222612652	0.102551619256437
MTSS1L	0.240796860164878	0.0341584816301775	0.0930048285707039	0.0658232347853556	0.0794140316780297	0.0155941580465326	0.0768238695754163	0.00149324980640532	0.102875259476266
KRTAP5-11	0.0125772716607582	0.292229305323396	0.0942571987767489	0.0370500111624599	0.0656536049696044	0.00978571859175246	0.0828694117247628	0.00149926223365345	0.102898228831693
LCE1B	0.608755994665686	0.114258396551544	0.138200145824037	0.140295484152714	0.139247814988376	0.0481342138387258	0.164470998439071	0.00150735486618722	0.103063255926212
SAA4	0.0371182171474314	0.111972995413418	0.0306934580550866	0.00213187205360317	0.033905837601259	0.00478882991222432	0.0330428274000215	0.00154779263027134	0.10543028070634
FAM213A	0.362444867777708	0.0131535893059547	0.0333397468394748	0.0433241314282025	0.0383319391338387	0.0149208223901223	0.0820502395624394	0.00156314689671359	0.105920472302416
MTRNR2L10	0.055476710462371	0.44954219813973	0.338097396139497	0.32326069094786	0.330679043543678	0.103726279628358	0.161754941314496	0.00156668064336042	0.105920472302416
MORC3	0.00699031973209925	4.33615589380201e-4	0.116488836387158	0.040859971602649	0.0239251456673741	0.00415093412401731	0.0311228673662034	0.00157804911431016	0.106292460602921
TTL	0.599848937634904	0.0382024300830801	0.018958901633623602	0.00938894374539115	0.0285806658583518	0.0298877100471014	0.112446666578	0.00159166685591926	0.106812636157041
RASA4	0.175156419055635	0.582145650416534	0.556983437429835	0.39212604823994	0.474554742834888	0.123281417108021	0.25557960942542	0.00160240136062343	0.107136200196073
ZNF511	0.829600890343962	0.933734419081891	0.785343170249961	0.606195569578138	0.807472030296961	0.314353886697682	0.413441873938027	0.00161790060636309	0.107774783406959
MRPL19	0.198601304698693	0.0527200396447879	0.228733229361793	0.202169718545515	0.200385511622104	0.567190851850887	-0.376663264345712	0.00163547982422525	0.108150580055245
TRIM49D1	0.00172573238579997	0.198195065988319	0.0209857110622099	0.0444418090549125	0.0327137600585612	0.00246169330159434	0.0535150344511261	0.00163242124674599	0.108150580055245
GAB2	0.705952975215566	0.373061107652066	0.58878998148652	0.761830020720594	0.647371478351043	0.217947158551157	0.331154432513292	0.00172805619960954	0.113034838558575
SAMD4A	0.560346337118425	0.754455834369299	0.298484796134644	0.808568417884366	0.657401085743862	0.272280285565771	0.305024999267198	0.00171786860950885	0.113034838558575
SFT2D1	0.228958046706022	0.00341282907801521	0.0615139033809522	9.31478965578865e-6	0.0324633662294837	0.00925998996747495	0.0526305018283265	0.00172430469255118	0.113034838558575
AIP	NA	0.483238558949832	0.707708989009135	0.744702403450459	0.707708989009135	0.140438754164049	0.416967646815749	0.00173772306905538	0.113258288806527
ACTL10	0.0836253162173638	0.0021241058616031	0.00320081259244308	5.77606411711213e-4	0.00266245922702309	0.00145905285953998	0.0181067520034455	0.00175112677037991	0.113330243077658
ZNF565	0.0956328579132166	1.5820230173732e-4	0.00592514581041846	0.00103846018223068	0.00348180299632457	4.82614057788021e-4	0.0221338195870843	0.00175133661138828	0.113330243077658
C8orf34	0.173569954217967	0.00292389642971196	0.00233569398030946	0.00116607207237571	0.00262979520501071	0.00198324552046207	0.0384062424276065	0.00176761846010611	0.113474811483514
CHCHD10	0.00686343482673561	0.302923156467811	0.172347093002011	0.250207184930892	0.211277138966452	0.0268927952971272	0.127713934912406	0.00177597441660671	0.113474811483514
SARS2	0.939439444126577	0.422037988616193	0.290695739046436	0.383398165046234	0.402718076831214	0.854489452703283	-0.285695392996929	0.00176905452561192	0.113474811483514
TMEM64	0.522743222173083	0.574723862387926	0.658635928503057	0.587641369321333	0.58118261585463	0.268630240012067	0.289015699110359	0.00177862169332291	0.113474811483514
PDZK1	0.00615386774206976	0.827728952996782	0.565343465272905	0.368075238180882	0.466709351726893	0.142570926069521	0.253856899188173	0.00179263605892255	0.113967623689886
CEACAM1	0.0513210051540674	7.42154649630772e-4	0.00126829198465733	2.57487728306733e-4	0.00100522331714405	4.93094277202723e-4	0.0117402736796643	0.00184213293274615	0.116704918211285
ATF5	0.576823264243586	0.113145666118861	0.324596249465569	0.506081470902597	0.415338860184083	0.144006064344612	0.207374020227435	0.00186658892380913	0.11730496778914
HARS2	0.553953612695103	0.716445912467655	0.463136926254677	0.624086416943165	0.589020014819134	0.912755662898945	-0.261356549724551	0.00187298198875808	0.11730496778914
KDM5C	NA	0.00226628727808009	0.52875792948656	0.673672383234915	0.52875792948656	0.0257882919071814	0.304095037224443	0.00187750100219938	0.11730496778914
MAPK7	0.00666776183123669	2.42803963467935e-4	0.00900286047498947	0.265388361532858	0.00783531115311308	0.00200706760247597	0.0581421065897745	0.0018738200863801	0.11730496778914
ELF2	0.274173423825642	0.203525260943196	0.740297213779506	0.0477440824837709	0.238849342384419	0.067709579164724	0.201704666850777	0.00188670111057302	0.117474699046298
FAM131C	0.381576530594881	0.00648611631431885	0.0231488400976053	0.00226055196694705	0.0148174782059621	0.00922823358678489	0.078456479989791	0.00193077415206372	0.119807181031653
CXCL1	0.48674445418495	0.303968447841648	0.339287533971998	0.404280807483625	0.371784170727811	0.115990331645819	0.222651966504243	0.00196359020344439	0.120604375919352
LSM14A	0.759246685303781	0.755976323826957	0.286872235260406	0.332912886140759	0.544444604983858	0.189597481672522	0.292350008687518	0.00196316806809032	0.120604375919352
TMEM35B	0.116175053560706	0.00278496474737505	0.00379533174989137	0.00408967856485265	0.00394250515737201	0.00276030998268883	0.0255641253187389	0.00195114602352965	0.120604375919352
STXBP2	0.218594755440486	0.0182550332643553	0.0283060209765285	0.0106995559875278	0.0232805271204419	0.00845103072017842	0.0492226836238645	0.00197718514468569	0.121029113637027
LPA	0.91921635315117	0.923543999613977	0.842496792387584	0.669331496594145	0.880856572769377	0.533409282010856	0.325847522875017	0.00208630929780345	0.12699867864803
NPIPA5	0.442864271705167	0.917865053969602	0.845673430094119	0.94694240265549	0.88176924203186	0.453574995574852	0.337443468038598	0.00208872488752763	0.12699867864803
RPUSD4	0.065605381964416	0.239045667810988	0.032415341328949	0.0759783433403626	0.0707918626523893	0.514997006844264	-0.413661197389126	0.00215911122194352	0.130839251606671
LYPD6B	0.219267867425825	0.206621663186631	0.0474711627182839	0.0124214678156702	0.127046412952457	0.0247667274174879	0.0803327597852885	0.0021878109551012	0.132136488984929
ZC3H7A	0.0703050269618997	0.903576123823535	0.255630721659541	0.166232217832791	0.210931469746166	0.0531476859935011	0.237085888767159	0.0022068265693479	0.132842161495065
TMEM181	0.230312478937991	0.0019649523696228	0.00239989964731497	0.00403402706187339	0.00321696335459418	0.00338255512764502	0.0477991937873527	0.00222842660280528	0.133698217272281
FAM86C1	0.02201456596825	0.728067233764053	0.287585623488619	0.177736305321976	0.232660964405297	0.0609827182252704	0.198149070875138	0.00226075941957677	0.134850827755176
NBPF10	0.538982897176934	0.915859399805698	0.846840720220985	0.776357205200958	0.811598962710971	0.421993030045878	0.338595274407747	0.00226996536593238	0.134850827755176
TRAPPC6B	0.272494404125886	0.167561789792561	0.297955129535652	0.448453890696903	0.285224766830769	0.0886129503531068	0.17465250428232099	0.00226472627577515	0.134850827755176
CLEC18C	0.0080281167720017	0.295542526664277	0.0760335157421051	0.024447409641663	0.050240462691884	0.0177356305581206	0.0677189543990188	0.00230492113333405	0.135593720827531
MRPL43	0.993750697804008	0.574492044127251	0.372823576734086	0.612217256134183	0.593354650130717	0.916899933042698	-0.224921242071332	0.00230492066050349	0.135593720827531
PDE4B	0.206064629861091	0.00274847202513558	0.0103830283349718	0.0029865084548299	0.00668476839490085	0.0064990098034	0.0409596804939628	0.00229875564005565	0.135593720827531
RMC1	0.0186281112824359	0.030346695109117	0.00313707156298282	0.247134909814048	0.0244874031957765	0.00303912481514243	0.0593505030975004	0.00232841383668413	0.136532460540064
ZFP36	0.365588293656535	4.72636865074617e-4	0.00568391700918994	0.00718319034033331	0.00643355367476163	0.00470935932297489	0.0791493215033601	0.0023752042827434	0.138826859351702
TGFBR1	0.362467640793222	0.00652126844731089	0.870747079267367	0.489185515387109	0.425826578090166	0.0512546302510882	0.301185199581961	0.00244123330270983	0.142227351163342
CD38	0.126053778785485	0.00274003373527667	0.011540925025447	0.00741833578780389	0.00947963040662545	0.00581492550869848	0.0255198951970668	0.00253110784845172	0.146054595879289
ENG	0.223254082680426	0.0407698908285984	0.0156146056527935	0.0271758290742639	0.0339728599514311	0.00906127421871593	0.0557725839272043	0.00253079675105458	0.146054595879289
ZNF575	0.128942548532149	0.00278500739480856	0.0344263580031737	0.00376611376810357	0.0190962358856386	0.00453221427158145	0.0305307776825811	0.00252953651119663	0.146054595879289
MRPL2	0.28815347801149	0.381660346390692	0.26459161396434	0.348792518486392	0.318472998248941	0.708553780033064	-0.337259645686586	0.00255347744556718	0.146877643924545
SNAPIN	0.237248279870128	0.376233451007006	0.254409419607058	0.427197694651919	0.315321435307032	0.0718100958500224	0.203385750204844	0.00265025051626328	0.151961674380298
CDH24	0.133197863917787	0.416540860975034	0.349564392273415	0.330272342256381	0.339918367264898	0.0865437201120045	0.184149655371074	0.00268384585176806	0.152703480161975
MCM3AP	0.31874231881729	0.874172316448734	0.933178702745969	0.949087376798165	0.903675509597351	0.939690729922346	-0.143578539617924	0.00268577752841742	0.152703480161975
SKA2	0.687055083023842	0.0341283592596685	0.196869110053933	0.195578897825447	0.19622400393969	0.0592959033238949	0.176048728871023	0.00268847122753297	0.152703480161975
HINT2	0.350919047985352	0.0103017265420967	0.0146358549060566	0.00384280994605085	0.0124687907240766	0.0119159594343598	0.0680892783863388	0.00275932125642459	0.156237943266116
PNPO	0.544888142251494	0.090119119389218	0.0581466709684223	0.0482335851429149	0.0741328951788202	0.0336348307085485	0.125808918435177	0.00277978011676116	0.156906030952011
IGF2BP3	0.0181862666647688	0.545712599878855	0.186936298812353	0.879751932721167	0.366324449345604	0.131257881757766	0.233424589770774	0.00280627213534515	0.15742057219913
TTC1	0.167560064427875	0.627071542525585	0.90323580029614	0.997279368878085	0.765153671410863	0.89526370745683	-0.184585138761417	0.00279934162990471	0.15742057219913
PRSS37	0.0827424092766166	3.53498659905001e-4	5.80696674153659e-4	0.00113676466637098	8.58730670262317e-4	0.00142708543272785	0.0169490176161821	0.00285072132676337	0.159420431233412
PRAM1	0.674055423289225	0.247583569916812	0.418459005567429	0.217781152241066	0.333021287742121	0.138940601700605	0.215188717682605	0.00288083152194349	0.160608573372597
HBB	0.0837073552631057	0.00696393117737083	3.91366710151908e-4	2.20824816126582e-4	0.00367764894376137	5.34134959521786e-4	0.0204572123433412	0.00293805281945912	0.163296254710981
ADH6	0.0495396400459427	6.53677231204017e-5	4.34817695070655e-4	2.03450846926803e-4	3.19134270998729e-4	2.97951647659589e-4	0.0107276613866905	0.0029623675859129202	0.164144153789468
METTL26	0.200457627212946	0.0597567447585012	0.136363513486445	0.124359893493411	0.130361703489928	0.0257858138781713	0.0855360453695062	0.00299700541577444	0.165557137586637
PTCD3	0.722509053272015	0.64105333796025	0.288963779290782	0.582798878428719	0.611926108194485	0.880129567500488	-0.259244591802368	0.00302323179050188	0.166498288182685
HSPA6	0.324177946033047	0.27350958695558	0.0288804108154443	0.0751241287679296	0.174316857861755	0.0214970432238039	0.124413860873425	0.00304756818437756	0.167329963432536
OR10G7	0.0277633328016185	8.73354504823297e-4	5.42223059859793e-4	3.76436423854894e-4	7.07788782341545e-4	4.02128008424557e-4	0.00581354384071565	0.00309014293584675	0.169154984455007
MED1	NA	0.00682261226300885	0.00938850744875301	0.443967424246978	0.00938850744875301	0.885077955785883	-0.557808832851715	0.00318323229103683	0.171891099049537
RAET1L	0.556579052178444	0.0384237751462674	0.057815465472206	0.0238975280834771	0.0481196203092367	0.0173039160053349	0.124379551628408	0.00318383656885545	0.171891099049537
RAPSN	0.1343838075123	0.0288488497394968	0.0167993126962784	0.00132053560332351	0.0228240812178876	0.00396395072766786	0.0338775011649746	0.0031775750577130602	0.171891099049537
TBC1D10B	0.441280907156738	0.250734465109472	0.0727322201077199	0.291767538703826	0.271251001906649	0.0317519287249348	0.183318256658931	0.00317706787836572	0.171891099049537
VOPP1	0.682778887528079	0.606962980526758	0.21101218204971	0.143365863160219	0.408987581288234	0.147521460683698	0.22924134004056201	0.00318756053207376	0.171891099049537
CBWD5	0.817647725709918	0.880191955348755	0.86784390708403	0.772522105812825	0.842745816396974	0.544467294550797	0.308173871700363	0.00321123529895939	0.172600789360781
TCP10L2	0.394669896945618	0.0409123919152109	0.106224389701173	0.013837738558437	0.0735683908081918	0.026065127521864	0.0918706966243485	0.00321977298989702	0.172600789360781
ITPKC	0.0703651772235657	0.012595409828724	0.0120936460802541	0.615241666125141	0.0414802935261448	0.0254853757523065	0.124712437233203	0.00326787588249661	0.174662664055918
CNTD2	0.680083549042105	0.0449243687511118	0.181724668246809	0.0114747077907902	0.11332451849896	0.0437344003416003	0.15098005519368	0.00339756241896618	0.181060098438965
MRPS25	0.300514666461837	0.109553286237321	0.114413640325759	0.353014618971575	0.207464153393798	0.62933107427789	-0.370132095819222	0.00346739691129694	0.184239778990584
ADCY1	0.107639158603155	0.034558112952007	0.0213175877937555	0.00793249474031511	0.0279378503728812	0.00309645307993471	0.0336526944026165	0.00355479763430731	0.188331515602381
ZNF285	0.00645722015922185	0.0101461563143014	0.329212225216024	0.191120492633327	0.100633324473814	0.0232582715812525	0.0902303140647636	0.0035762969032207	0.188918144575673
MRPS27	0.404822655278574	0.661233682802289	0.238935506007839	0.502981458801592	0.453902057040083	0.766238735582914	-0.269471740611253	0.00360764723605628	0.190020233343325
PSG6	0.0579475620312006	0.160984807693361	0.701576665023078	0.20828735967855	0.184636083685956	0.052355919400455	0.185327397940802	0.0036472109163625	0.191547288677021
PIP4K2C	0.495881330167158	0.0414701322679199	0.180287259190908	0.0326901996667272	0.110878695729414	0.0375891840891534	0.122349345846957	0.00366156785576005	0.191745514388776
ADAMTS9	0.193660980625013	8.72124038621997e-4	0.00538363650774483	0.00597517401072539	0.00567940525923511	0.00312671410263266	0.0420963415420878	0.0038141281861411	0.199091208663228
KRT17	0.675373505718874	0.724389096989988	0.801432134969208	0.909720332679843	0.762910615979598	0.438725250795115	0.342202783490998	0.00383480500157109	0.199091208663228
SLC22A1	0.103506650304786	0.00318011451654179	0.0140923393761596	0.00107841720464866	0.00863622694635068	0.00226822194813836	0.0240858798887447	0.00383105809775847	0.199091208663228
MAP3K2	0.645021989071069	0.00535909342031605	0.190370592526074	0.230456050152509	0.210413321339292	0.0373381357356384	0.187613972483251	0.00396515019693101	0.205270161194837
MACO1	0.104237096838569	0.245475519555816	0.189777396027968	0.029662205958876	0.147007246433268	0.026224020827375	0.0945386121565388	0.00398900661243179	0.205916839916386
ZBTB41	0.188345839183821	0.00444583099486066	0.0158651308553881	5.6274157716205e-4	0.0101554809251244	0.00475577146228093	0.0399524274721771	0.00401088493970329	0.20645802335933
CHMP3	0.92955196918071	0.12924900661907	0.302241736976198	0.0197806418690395	0.215745371797634	0.867485351351263	-0.397144370578381	0.00406927443812091	0.208809664719041
PDPR	0.0128378620565153	0.357556987974331	0.379658902264162	0.27420997596187	0.3158834819681	0.0471416604387112	0.167548897651809	0.00411349071674724	0.208809664719041
PRMT2	NA	0.125179142422421	0.343572457748772	0.0314174946819153	0.125179142422421	0.0226853100509685	0.119292087125811	0.00410130609013262	0.208809664719041
RBM12	0.296026055181083	0.299928774936849	0.835396147316983	0.350139482802915	0.325034128869882	0.10668637334088	0.271973467109953	0.00411419230115888	0.208809664719041
ZNF492	0.0657229737814263	0.893153001096409	0.943061568118435	0.976861033747439	0.918107284607422	0.916515938772929	-0.164424924175963	0.0041005602116093	0.208809664719041
FANCD2	0.480452059282524	0.277014015671917	0.557097775552657	0.475610355544859	0.478031207413692	0.127262155497824	0.262828491721921	0.00412661839066002	0.208855303408852
ZNF473	NA	0.00256088623272904	0.0335640283097649	6.59921070407775e-4	0.00256088623272904	5.96460540633051e-4	0.0101561844379415	0.00417657005486064	0.210794631821783
ZEB2	0.582502070467048	0.634535521590218	0.991205595420412	0.142159671964925	0.608518796028633	0.070021727441334	0.393284783013695	0.0042047157708747	0.21162568070133
ZNF688	0.386667214535433	0.744327087742232	0.175832620395539	0.56450877463271	0.47558799458407103	0.196613899129122	0.241825546190295	0.00423005947597258	0.212311489321737
MRPS5	0.616093794782779	0.487311669326351	0.314834598084774	0.626898525017493	0.551702732054565	0.853338873684945	-0.276188574749951	0.00426280056648431	0.213363766475495
AARS2	0.771028204395412	0.462330630142535	0.275922179598994	0.31430537931905	0.388318004730793	0.828499457955165	-0.299719776053316	0.0043180386980546	0.215171920626919
CCDC74B	0.255542389055722	0.72675779515366	0.434027168260181	0.538709609561055	0.486368388910618	0.16904016565339	0.267443762019965	0.00432995696289524	0.215171920626919
RBP1	NA	0.238083660178134	0.00575789058286637	0.0286268105781502	0.0286268105781502	0.00783828742970987	0.0700983388634655	0.00433455218438244	0.215171920626919
POM121	0.360602794683174	0.499912030542026	0.264096743950681	0.103861324433473	0.312349769316928	0.0612578041588821	0.192833546598565	0.00438478626979986	0.217070880935802
PRAMEF14	0.384216700104455	0.266146639271771	0.331044727080085	0.272469051549342	0.301756889314714	0.0812960502310181	0.187681345427147	0.00444575412762261	0.218988983642397
SLC4A1	0.246072646812842	0.382349588458422	0.073987194907136	0.161263080005592	0.203667863409217	0.0458667518408003	0.136440974038139	0.00444770384570903	0.218988983642397
CYP2S1	0.629948789976774	0.0296572745255911	0.217855006414545	0.0378352507785426	0.127845128596544	0.0588444999107994	0.13864284039937	0.00449581947153259	0.220758138224116
FNIP1	0.675721115496236	0.0120223871490824	0.130755800163604	0.0775516204157392	0.104153710289672	0.0190637126638689	0.16538050656599	0.00453004348075215	0.221837453588509
RABGEF1	0.0344655873184901	0.774638783153945	0.236657051497852	0.0681162197185361	0.152386635608194	0.0238889229532715	0.195333912255105	0.00455382054366141	0.222400739705124
COA7	0.618666558117967	0.390370395368283	0.149411694448231	0.327990399272619	0.359180397320451	0.763316551310469	-0.333700349520366	0.00463643122281406	0.224817441394995
HIRIP3	0.250754620763626	0.0803426889303942	0.00795569232819342	0.0365618225571731	0.0584522557437837	0.0125262542743103	0.0676828786154274	0.00465328251831909	0.224817441394995
KLRC3	0.0186195357084771	1.50667238274699e-5	4.68460177145585e-4	5.13828986228427e-5	2.59921537884214e-4	6.48222529616954e-5	0.00422466269795058	0.00463829914317324	0.224817441394995
OTUD3	0.645923031852223	0.016195431138679	0.0509135781225877	0.0202804525325766	0.0355970153275822	0.0362592904971943	0.11830045507119	0.00467775127799069	0.224817441394995
ZC3HAV1	0.128054551364131	0.449193151424033	0.0323558752957679	0.0396002293272322	0.0838273903456819	0.0249115062337756	0.108702135426601	0.00466665999523412	0.224817441394995
ZNF816	0.0100843540363224	0.297556900203039	0.540704058087551	0.335385336247721	0.31647111822538	0.0673615939812661	0.18355697296227	0.00464621651601752	0.224817441394995
FAM91A1	0.180599020112348	0.4063162842954	0.537190431271467	0.221713149401113	0.314014716848257	0.107461317061607	0.188646607098079	0.00469036426571268	0.224827275477376
RTEL1	0.785969908275464	0.932306428488265	0.991573673135633	0.911409996279646	0.921858212383956	0.571032250509207	0.373087634320334	0.00476751321097876	0.227922353218269
KRT31	0.793352414385474	0.693590608922003	0.19571045977406001	0.154196031033448	0.444650534348032	0.179691745636935	0.239980515717704	0.00482264942117298	0.22978338373006
KRTAP9-6	0.398200393205899	0.0582542409797614	0.0988122524890932	0.0122600718767201	0.0785332467344273	0.0239888129960343	0.095943582502688	0.0048387209309239	0.22978338373006
ZBTB42	0.216770040529791	0.0339756876027301	0.0212691446505533	0.0147728053817414	0.0276224161266417	0.00888612164995793	0.0507916114668883	0.00484448659334857	0.22978338373006
KIF18B	0.968019818874966	0.951960411515402	0.896111603027018	0.822760736637127	0.92403600727121	0.443757268887025	0.412547619645817	0.00487133963413417	0.230453793292107
KRT19	0.195938364673788	0.208372499286571	0.0360291727484286	0.0578478275691656	0.126893096121477	0.0181908987462158	0.0831662164248398	0.00493283878239381	0.232650510978998
PSG3	0.00447643334937545	0.104958087417798	0.0729556421908647	0.0282669869463823	0.0506113145686235	0.00359195115213615	0.039524191589908	0.00494345420425598	0.232650510978998
BAG2	0.33106254766356	0.438007263380031	0.327807504521433	0.490544319650894	0.384534905521795	0.139646915997674	0.217795801943337	0.00501792531088536	0.235543494062
MESD	0.038416924782526	0.0046367066113643	0.00153131702630016	0.670431749447487	0.0215268156969452	0.0175917801038077	0.127120629793678	0.0051106569389952	0.239276467900915
RPS6KB1	0.0511875098764937	0.216720454053393	0.0382111479265356	0.0348470705624468	0.0446993289015146	0.00916053294264921	0.0612218867886828	0.00514621777378231	0.239702621704786
SNX29	0.0142952059816371	0.315174508609064	0.044576697971272	0.0358202598644922	0.0401984789178821	0.012568589628473	0.0729720591159366	0.00514441764841039	0.239702621704786
MED9	NA	0.313788100614076	0.339728595091864	0.963568665805578	0.339728595091864	0.91835307637206	-0.3075437078183	0.00529334519018915	0.245770903076704
MRPL23	0.1904997640623	0.019032719829031	0.00411245138413989	0.0337622076717013	0.0263974637503661	0.477406725775983	-0.415902264931219	0.00530362730299637	0.245770903076704
FAHD2A	0.505601034816961	0.757032578202675	0.53927847217041	0.396837318601133	0.522439753493686	0.253456913427219	0.263193056991539	0.00532688391983101	0.246218902406679
SDC2	0.217203762269343	0.029338188707132	0.0329222285516913	0.0702040595164086	0.0515631440340499	0.0100760400310541	0.0641963218841468	0.00539051126873818	0.248525887222054
CCNE2	0.198982943792017	0.150457926001511	0.321178284757731	0.0171376753622854	0.174720434896764	0.0104805300435655	0.131759958800136	0.00543088406436511	0.249751747112263
ARIH2	0.0402192061724998	0.360520130551249	0.0271276623245032	0.067708707951474	0.0539639570619869	0.00310564762989169	0.0978179450564027	0.00546167972610764	0.250532088499606
VGF	0.346159773174996	0.112909011079987	0.0312300230885931	0.154309820056427	0.133609415568207	0.0266234180414408	0.110632569456147	0.0054978467767428	0.251554256938896
GAREM1	0.021753515413289	0.00244117247104589	0.099962600249513	0.0599547126879359	0.0408541140506124	0.00220185744108861	0.0374975950937148	0.00551212150136475	0.251572114567325
CALU	0.0059412705444412996	0.00232483694959552	0.00399564368497369	0.0834335173326568	0.00496845711470749	8.95931092504805e-4	0.0195497650470364	0.00560342090982445	0.255021452176476
FBXL7	0.228078752465488	0.00338037282565097	0.0149374389260973	0.208739731062404	0.111838584994251	0.0177251338254717	0.0775385957217622	0.00562992333299799	0.255021452176476
OR1L3	0.174499607456294	1.03119489754314e-4	0.00251807287384795	0.00579309526176982	0.00415558406780889	0.00258747658084689	0.0360722380718063	0.00561999179181203	0.255021452176476
NRIP3	0.273840538088618	0.0270207214684015	0.0129555233015492	0.00808086295699564	0.0199881223849754	0.0146690255415946	0.0537194521414378	0.00572063315735451	0.258484170020215
ATP5F1E	0.803763923391345	0.61810809163939	0.507422530511021	0.494583280502108	0.562765311075206	0.879765398588423	-0.216643877830368	0.00591867515178447	0.266614201813437
TMED7	0.0890502284786329	0.0146341463754107	0.440119445287625	0.287245530328406	0.18814787940351901	0.0549603392460817	0.126279605874171	0.00592999190522739	0.266614201813437
ZNF80	0.224337497129101	0.00598465240827191	0.0239993004939609	0.00380833488543578	0.0149919764511164	0.00787405575934018	0.045765655897342	0.00594733814629322	0.266732227407641
FEM1A	0.536033056034481	0.103007981163484	0.632715577738662	0.736298195544731	0.584374316886571	0.233121990410608	0.241479730028686	0.00605892813518402	0.26996775843826
GADD45B	0.660202903767725	0.0828605373101906	0.0854772044852203	0.100584846555866	0.0930310255205434	0.047792109499878	0.149654717692023	0.00605357542029197	0.26996775843826
IFFO2	0.613331236805207	0.00608674074618806	0.00772067600701342	0.0305857640839378	0.0191532200454756	0.0392117813975711	0.10277735152378	0.00606418001459087	0.26996775843826
ADAR	0.386809978184526	0.999959495574713	0.873659347020152	0.952452366422195	0.913055856721174	0.280020822617721	0.437650792356534	0.00611549897906713	0.271585112749307
ATCAY	0.653405677569497	0.0156146143178239	0.0744224864442013	0.222204662961599	0.1483135747029	0.0747367413212096	0.13548854409636	0.00627224688724671	0.276766060994306
FANCF	0.744858296544111	0.562911956861268	0.808838188758916	0.871665477070807	0.776848242651513	0.361244379775063	0.350132514963449	0.00627798725474141	0.276766060994306
SHC1	0.79184523101611	0.244865886407111	0.344176517434211	0.252731089199269	0.29845380331674	0.128368670922573	0.230850120052981	0.00625779170216858	0.276766060994306
ZNF367	0.743057743522838	0.0148543870978661	0.719808230733529	0.242552207260403	0.481180218996966	0.124929457422286	0.246162438516624	0.00631454519719865	0.277702049582627
SEC61B	0.965106964221933	0.875060296234817	0.967381135203859	0.988592816081988	0.966244049712896	0.676337176954582	0.319342355287195	0.00650137111405328	0.285226012628405
CCL4L2	0.0173248966958313	0.326809597520252	0.308721141937	0.11878816191207	0.213754651924535	0.0437720668999304	0.120258553714426	0.00654002030976972	0.286228570030718
DEXI	0.0550623787693631	0.559633357205599	0.546769442870033	0.680525143459686	0.553201400037816	0.165193106141626	0.246504145910262	0.00668514762738932	0.291875156290764
PPP1R15A	0.446887254262643	0.384718728130361	0.159888808251114	0.351225741170843	0.367972234650602	0.0985893922835878	0.19481340996246	0.00671104635022934	0.292301559662994
KCNJ8	0.159634590812821	0.00562230834163013	0.00135742100514462	0.0162400740320407	0.0109311911868354	0.00344642420036964	0.036155666909011	0.00676545143669037	0.293964543360654
DIRC2	0.145649790536729	0.0624195027321969	0.034770102668844	0.0162145379797623	0.0485948027005204	0.00878851372957717	0.044364659291035	0.00689184081342669	0.298739865307364
MRPL16	0.791417307047284	0.720458458519824	0.339194484109715	0.422450616370777	0.5714545374453	0.87805675194086	-0.243524223514403	0.00699062600425592	0.302298693487143
TRIM16L	NA	0.00458949666630555	0.134952217113596	0.0714106153702131	0.0714106153702131	0.00597886706268242	0.0551728975587326	0.00710916200631111	0.306692634267502
ATP5ME	0.770840036515241	0.315975520721887	0.186765680661545	0.282086506142249	0.299031013432068	0.820662289428112	-0.337610838281148	0.00730573564687838	0.314424285476934
DNTTIP1	0.412533162594325	0.129840175798834	0.0173749514369828	0.161938141634084	0.145889158716459	0.0120407937431024	0.131321788940935	0.00740226490251404	0.317071994926432
HIST1H2AJ	0.95113684414184	0.520526808691292	0.62672232846179	0.4689948696269	0.573624568576541	0.301623597981474	0.310000516241407	0.00743725359256768	0.317071994926432
NEK2	NA	0.731880419730875	0.479976822516731	0.0285296402796605	0.479976822516731	0.0985681030139329	0.258287385123544	0.00740151145273305	0.317071994926432
USP17L5	0.680629351179339	0.921427226106561	0.948200883845505	0.890699195646768	0.906063210876665	0.585817196286236	0.30268651378802103	0.00743054863193734	0.317071994926432
NDUFB4	0.0820123923215137	0.451261290691907	0.225194250116962	0.727320940320208	0.338227770404435	0.737662000938101	-0.31289239345573	0.00747259669256119	0.317830937728911
ANKRD49	0.343402023198235	0.297457401482066	0.0194301539520413	0.215362527948212	0.256409964715139	0.716751711827049	-0.405544987531435	0.0075288722729684	0.317985167165302
ARMC5	0.809152436823838	0.890120681646466	0.70484064879497	0.80064441330942	0.804898425066629	0.333669024864074	0.406659170037793	0.00752240728994483	0.317985167165302
KRT16	0.0312140847065132	0.514552373811494	0.618966580277614	0.295404876371577	0.404978625091536	0.113242470475841	0.204438349760376	0.00751404954668427	0.317985167165302
TPBG	0.103856758840214	0.00588155872795613	0.00849364692022346	0.00272059574926267	0.00718760282408979	0.00265102147082546	0.0224692159882196	0.00755111431208326	0.318182884234039
TTC14	0.178460121987088	0.699017447974326	0.616263786379707	0.700068172809599	0.657640617177016	0.191785521306693	0.295451319981344	0.00758709411063515	0.318957211579114
MRPS6	0.908751300016378	0.359134471284401	0.17035841171813	0.694816539304521	0.526975505294461	0.867755758592166	-0.263429124461791	0.00763428279437617	0.320198078590976
ASAH2	0.0691870261995909	9.87717144492652e-4	0.0016225266591214	5.47366450975821e-4	0.00130512190180702	0.0016998129032149	0.0136092573899861	0.00768295265213963	0.321495194235838
HS6ST2	0.0780108222614171	8.62712223512336e-4	0.00105829443048856	4.19420188677928e-4	9.60503327000449e-4	0.00142218612729441	0.0152282545608335	0.00772968229272317	0.321963479222646
TMED10	0.301692177615679	0.766224851529451	0.862289863545515	0.940570950950945	0.814257357537483	0.281229089319824	0.374879865183557	0.00772964033061205	0.321963479222646
MAGEB17	0.107621695926325	0.00327927474134948	0.00508395622301059	0.00316814636372494	0.00418161548218004	0.00222846153537312	0.0231173170818093	0.0077863937860056	0.323581809652833
ITGB3	0.355711818017268	0.652218323940494	0.274020269246681	0.0239084478678652	0.314866043631975	0.0568515803458672	0.215629240801575	0.00790159409083252	0.327617810827905
LHX4	0.232280504741065	0.396193725183148	0.176268448247176	0.0862243181735989	0.20427447649412	0.0625462444053988	0.12906507132534	0.00794449788704425	0.328644651176609
GOSR1	0.00726796040696602	0.313273646840946	0.181642149621293	0.0103619719470859	0.0960020607841894	0.0145419118957868	0.0895243279412842	0.00802215385148135	0.329923440579985
GSPT2	0.218156011265642	0.0221221594590409	0.0355235395775232	0.174392290750169	0.104957915163846	0.0191012218728613	0.074989216885211	0.00804824552880144	0.329923440579985
MRPL39	0.84532741731995	0.375234322332975	0.504778553122629	0.640723418072534	0.572750985597582	0.894028576182215	-0.235647354229055	0.00801346544188591	0.329923440579985
SEL1L	0.0159826128070216	5.36956052660922e-4	0.0241950475253503	0.386612897817542	0.020088830166186	0.00249749204918186	0.0879765246648122	0.00803647151559899	0.329923440579985
LMNA	0.00232228357945417	0.999891215675866	0.256019040966557	0.128887695631505	0.192453368299031	0.0218536303472887	0.250314489688569	0.00816074525420666	0.333780007361107
FAAP24	0.589942875503125	0.217555087983689	0.78241737347501	0.436227866002922	0.513085370753023	0.175796477280082	0.271152365912297	0.00823119864033416	0.335903351721204
MCM10	0.597659531307294	0.215092746960907	0.880708746315521	0.920566956028356	0.739184138811407	0.29498183380618	0.316318874186858	0.00829036754447143	0.337557684355681
NAGLU	0.810343968824957	0.839017212403318	0.73946046074672	0.734477105749975	0.774902214785839	0.525733026158409	0.27066398360946903	0.00833267843656834	0.338519732269466
MRPS11	0.37916183200896	0.706573751766175	0.52417843826489	0.820940611266396	0.615376095015532	0.915465777704115	-0.237422801268146	0.00847983919006524	0.342752062126829
SLC39A9	0.0418645995557682	0.0734865352596487	0.918797296383305	0.167202399157406	0.120344467208528	0.0198283081794213	0.216189655444287	0.0084936075884401	0.342752062126829
SOX5	0.580574871566435	0.0216936198386365	0.0556260795357736	0.0640394121836129	0.0598327458596932	0.0238013997728121	0.126670407691927	0.00846298566737991	0.342752062126829
DPM3	0.517234557660138	0.791962914175142	0.616471212416699	0.59973033944358	0.608100775930139	0.24455621997268	0.323620702446963	0.00852376094245549	0.34301831176405
VPS33B	0.0211608845166316	0.00938421410658869	0.201517392166139	0.0118153991469026	0.0164881418317671	0.00333155109169833	0.0474288122400235	0.00853806824910794	0.34301831176405
SRRM2	0.97594734087178	0.918828470694553	0.997239469930643	0.999414351984684	0.986593405401212	0.702942061396977	0.328198249994071	0.00860816547779476	0.343610392441805
STYX	0.159261602625063	0.00199654544298117	0.00238070120031926	0.0608456980576638	0.0316131996289915	0.00580997633547224	0.0403760227953285	0.00860969800588219	0.343610392441805
TRPA1	0.00581557486345258	0.0678928341960765	0.132987653671935	0.215725476999004	0.100440243934006	0.0103572044228905	0.0758443171346206	0.00857311527122618	0.343610392441805
MAMDC2	0.119196371892363	0.00619645088094852	0.00547927306712672	0.00572293123758714	0.00595969105926783	0.00435882073183698	0.0239259350190774	0.00867554626515375	0.345477412699606
AMY2A	0.0659735550056337	0.904972553608503	0.352650939976417	0.240343465452283	0.29649720271435	0.118898107520216	0.217117887165277	0.00871747650833701	0.346385870295084
GJA8	0.0213477389596695	0.155561389994894	0.0823929698726079	0.0761166471305067	0.0792548085015573	0.00532889559482429	0.0627814450752478	0.00875206680375308	0.346999340081405
IFNW1	0.15688110611999	0.0582141634898492	0.0531864353255294	0.041775243283444	0.0557002994076893	0.00808506509400441	0.0556716886784147	0.00881538067183868	0.348746468107085
GNA13	0.0121381220121177	0.297751756317889	0.00206160354323523	0.266504901440081	0.139321511726099	0.00687115244713021	0.106584856576898	0.00884265488305196	0.349063319882393
ATP5F1A	0.336934462975756	0.0619206967257103	0.023956864269518	0.151659279849588	0.106789988287649	0.508003192785613	-0.352376130676624	0.00899405055465354	0.351231240293537
PHKG1	0.535317896924509	0.496385829026203	0.507497532575212	0.542406620066344	0.52140771474986	0.266770268257773	0.235715844459488	0.00899449724025615	0.351231240293537
SAMD14	0.0598739078212612	0.44799992093954	0.315209188385688	0.123652391457466	0.219430789921577	0.0685684555590388	0.134076298668014	0.00898367347825717	0.351231240293537
SLC27A5	0.21176599926534	0.221582130773095	0.613805700055116	0.153470763325235	0.216674065019217	0.09597079156115	0.165480187778856	0.00896232526832116	0.351231240293537
ZNF619	0.357493625009758	0.069625038619304	0.129609318869791	0.047676979632021	0.0996171787445473	0.0273466057291182	0.0996075385076243	0.00895248191556636	0.351231240293537
TTC4	0.889911020377512	0.920193845425283	0.289993547454874	0.419320140638865	0.654615580508188	0.896803250364753	-0.209443173562097	0.00904476625403363	0.352434666143732
SECISBP2	0.507068654504984	0.0477251484590452	0.347691260800885	0.221762578545038	0.284726919672962	0.0447101068064659	0.179237263278937	0.00910465152268736	0.353614229302192
SHTN1	0.0956269913635762	0.00194482580915932	0.00106229778245294	9.78180958431432e-4	0.00150356179580613	0.00168762461298664	0.019856661488444	0.00911407059352744	0.353614229302192
UQCRFS1	0.234406015445702	0.395099490043198	0.314513633743429	0.787876475113214	0.354806561893314	0.804104347834133	-0.301013924567469	0.00914124721941893	0.353910808480025
CNN2	0.983059138238769	0.920002930844121	0.863419663259709	0.925963969689025	0.922983450266573	0.724984876681386	0.234478672282823	0.00918728870635024	0.354179753341191
TMPRSS11F	0.0226541097849321	1.30261724659224e-4	1.31965366931629e-4	1.88146788495078e-6	1.31113545795426e-4	6.1132625035353e-5	0.00511430485092991	0.00918515846031044	0.354179753341191
TEDDM1	0.114154866083108	0.0023328936903173	0.00823396867641844	0.00556213140488443	0.00689805004065143	0.00198230212878251	0.0253033542124359	0.00926605612721174	0.35645790014639
SLC15A4	0.336368633168712	0.0527427591529705	0.0450856164099031	0.0281238853959983	0.0489141877814368	0.0153286672801402	0.0786245474432669	0.00934699282521244	0.358809667372933
PAPOLA	NA	0.355382835971203	0.742026148971777	0.0732920929642884	0.355382835971203	0.0620353714895629	0.256317459950203	0.00943726496981172	0.360746421915651
RNF126	0.264882726759511	0.333705597939152	0.291307329742879	0.0318708735889338	0.278095028251195	0.0372745994776556	0.149718921238779	0.00943363468747287	0.360746421915651
DHX58	0.782580735692778	0.190544182525487	0.204385060885502	0.083474350894292	0.197464621705495	0.112371999054202	0.166432504386816	0.00963073677156952	0.365457679327949
GDE1	0.349609716224665	0.189508054670396	0.273261935768957	0.591187430785767	0.311435825996811	0.13972644907381	0.177955819246272	0.00964793173499117	0.365457679327949
RNF157	0.160247297202891	0.107721966160391	0.0077961178553074	8.92069044370059e-4	0.0577590420078493	0.00624585972364351	0.0503558361210899	0.00962241696615191	0.365457679327949
RREB1	0.392151769329374	0.603436934330687	0.321464311759867	0.831213451599654	0.49779435183003	0.173988898347614	0.291932623244045	0.00965152924176167	0.365457679327949
SIAH1	0.389576652038687	0.00775376363152342	0.101668996686796	0.212574848000661	0.157121922343729	0.00510547498355263	0.135045594565373	0.00968153242879937	0.365457679327949
TSC22D4	0.054314370598544597	0.163140156279755	0.0141380702667459	0.110267122541437	0.0822907465699908	0.00903436566087391	0.0623600112625822	0.00967162424683422	0.365457679327949
ZNF135	0.321813704578952	0.0180650245273445	0.0359198124685916	0.0254598266825368	0.0306898195755642	0.0214808693191004	0.0623090939833817	0.00973657223844629	0.366771210786712
PRR13	0.336829600433485	0.0341490304901914	0.01627877614663	0.104249895467261	0.0691994629787264	0.0168427595547794	0.0830514051800419	0.00979469156936509	0.368195055073291
ALG12	0.258022414395248	0.86977372968441	0.760799125829666	0.773676556445026	0.767237841137346	0.30085447536147	0.319582213119905	0.00990896670931577	0.371490977682097
CRY2	0.181819301340147	0.0890928094110393	0.0411611239396264	0.014994984422165	0.0651269666753329	0.0132035477036509	0.0538269195350613	0.0100839304059783	0.371490977682097
DHPS	0.818468102617133	0.760014297289358	0.819295152321185	0.882355069597923	0.818881627469159	0.965444473673083	-0.118450674959201	0.0101284034977072	0.371490977682097
DTX2	0.574506787219256	0.542979413111436	0.656173400317259	0.456722486685367	0.558743100165346	0.26106191754119	0.260806352031935	0.0100946128747041	0.371490977682097
ELOVL7	0.0224430609908112	0.00421648199819637	0.00344936774593316	2.37511798967689e-4	0.00383292487206476	4.00102375725071e-4	0.00616401643456721	0.00999064992590471	0.371490977682097
FUCA1	0.421452186302707	0.0600736163673179	0.171088587719627	0.0263553841721204	0.115581102043472	0.0344657000968384	0.105491868914712	0.0101237598696687	0.371490977682097
NR3C2	0.0325047634569181	0.00225604322166121	0.0103379653304622	0.0334879874695824	0.0214213643936901	0.00234119111066804	0.0142205741682386	0.0100902031980409	0.371490977682097
OR10K2	0.251744518201983	0.0389235305978691	0.0284828360891518	0.0468853704391247	0.0429044505184969	0.0167381011220115	0.0581255276751388	0.0100113385875558	0.371490977682097
PAFAH1B3	0.635643085619068	0.00844768105997269	0.0205439162686955	0.0674723594916408	0.0440081378801681	0.0476623673452504	0.108955377995395	0.00998612131855484	0.371490977682097
PDCL2	0.220466481657157	0.00429433198346885	0.00720660177826518	0.015056673207474	0.0111316374928696	0.0102831529177743	0.040794527826104	0.0100954992122655	0.371490977682097
SLC35G5	0.00384273476053807	0.168436709202777	0.0339525835177462	0.00127435221135082	0.0188976591391421	0.00370257888350605	0.0392142615656748	0.0100817876172723	0.371490977682097
TMCO2	0.0304240978766061	1.91942348651336e-4	2.5496811395293e-4	3.44771267269688e-4	2.99869690611309e-4	2.95361346267836e-4	0.00653210791525185	0.0100819134251756	0.371490977682097
DERA	0.219038295204892	0.00218369358162424	0.0138688863741193	0.00906384190418989	0.0114663641391546	0.00437694171385166	0.0456742943408254	0.0102482927619546	0.37286910954589503
DHFR	0.139354625767964	0.397448594160713	0.161881741739128	0.31849549076137	0.240188616250249	0.741132057184082	-0.386969519968613	0.0102372755645188	0.37286910954589503
ETNK1	0.140659522700813	0.00305153470373767	0.0149213720585373	0.00208115444203039	0.0089864533811375	0.00244761994711721	0.0307594383389498	0.0101932350543493	0.37286910954589503
NUTM2A	0.10873508514438	0.41719859789907	0.281343723887293	0.474100128859239	0.349271160893181	0.107484110758023	0.173032721385767	0.0102171346850592	0.37286910954589503
ZMYND15	0.44546378541796	0.14201430104226	0.0871825133830919	0.204697271541592	0.173355786291926	0.0600674900482765	0.128570517513642	0.010281310849192	0.373320784121263
MOB4	0.78730744391244	0.058684783882629	0.73752576548382	0.372368750938029	0.554947258210924	0.794856362978597	-0.252366909349368	0.0103528980285083	0.374750146948255
SSR1	0.152702292746004	0.0480693132903916	0.698313504821559	0.0877416771223311	0.120221984934168	0.0320970631285317	0.162421721832498	0.010362041151337	0.374750146948255
NBPF3	0.998382807008759	0.98775443713541	0.955113839606904	0.918636875292005	0.971434138371157	0.803816932177679	0.206772478140917	0.0105337543316675	0.379534829756736
ULBP1	0.3238311382443	0.017111191973059	0.00614814636200507	5.13933544136043e-4	0.011629669167532	0.0044451850306182	0.0679206689435391	0.0105362337528361	0.379534829756736
LEMD1	0.00585148772738581	0.14404438394106	0.0408934322171438	0.0389176951689693	0.0399055636930565	0.00575467932560035	0.043012761246528	0.01057770808632	0.380272803206412
SCD	0.268402122310889	0.0815851465050156	0.207240359651227	0.0693540877361844	0.144412753078121	0.688630843337941	-0.428551407162809	0.010606564420682	0.380555130174927
ATP5F1C	0.462691135287319	0.385058769976222	0.332402911783607	0.476407055400968	0.42387495263177	0.793314788391977	-0.300624613522524	0.0106842846660601	0.381831467188055
SH3PXD2B	0.191087109990216	0.13897594275009	0.0297868991661034	0.0170529558442192	0.0843814209580967	0.0153841869529017	0.0623386002824064	0.0106813456826688	0.381831467188055
DNAJC3	0	0.00221261808890724	0.0073067506503522	0.583299354052635	0.00475968436962972	0.00405757050472355	0.118702494240202	0.010763870728306	0.38241288965917
PIGS	0.850260672045993	0.653883845871266	0.492228599269351	0.381806420828881	0.573056222570309	0.271555022710323	0.281898896739782	0.0107568965856483	0.38241288965917
QRSL1	0.563020153742577	0.116200030347411	0.115887835855624	0.166633182325185	0.141416606336298	0.660110762018986	-0.35585300128308	0.0107486375039191	0.38241288965917
HLA-DQA1	0.208925122319572	0.0144757199787831	0.00529927980400888	5.1964181539485e-4	0.00988749989139597	0.00394658722198535	0.0437285953993467	0.0108089483246657	0.383262885899446
HOXA10	0.405061157256232	0.131538419467349	0.0736194255182264	0.0303440908776683	0.102578922492788	0.0280043791930539	0.104585583700842	0.0109064692041548	0.384463648852296
KMT2E	NA	0.274854646417152	0.262843765101064	0.114485228046664	0.262843765101064	0.0220920574826735	0.153663816004478	0.0108779180878379	0.384463648852296
NAA60	NA	0.00870534906542625	0.189292814031696	0.0132932317929563	0.0132932317929563	0.00792520392994238	0.0509819661557924	0.0108901884554623	0.384463648852296
ERAL1	0.198428797290232	0.147164460568264	0.152760107557612	0.249275424669634	0.175594452423922	0.51707398643002	-0.318917350946016	0.0109850149910734	0.386480556550018
ATP5PO	0.186349275863685	0.047919761878480203	0.0887234876069133	0.102920698674562	0.0958220931407375	0.41215878988022	-0.332039191285685	0.0110323471587702	0.38739360110418
SUN5	0.729284124102608	0.141736220677168	0.24131554471978	0.188548605893527	0.214932075306654	0.121583884802922	0.170468818034227	0.0110803126823939	0.388325310429973
LENG9	0.253750727587499	0.0021671602256907	0.0333720438149615	0.0503686582687304	0.0418703510418459	0.00855349725095717	0.0627488721312213	0.0111265853243812	0.389194207514406
IRF2BP1	0.128541209182736	0.385041651474044	0.187393845220885	0.0436390645867714	0.15796752720181	0.0390003927559052	0.114229723942769	0.0112002393199155	0.390263723533747
ZNF622	0.752345586366883	0.369582330917401	0.648824317442946	0.620886739881141	0.634855528662043	0.218423037346072	0.308141522220147	0.0111928121570278	0.390263723533747
GPR135	0.594641136906955	0.049226027541253	0.082899724984598	0.0139736844965231	0.0660628762629255	0.0579609413063999	0.103294222891725	0.0114493337261568	0.398177500545557
CNTNAP3B	0.093414882017404	0.292562694778156	0.246274930115325	0.19882940541923	0.222552167767277	0.0270246442932762	0.135388275374661	0.0114730080438286	0.398236461199482
BSG	0.290317197831607	0.26527567536811	0.127405939460353	0.558954255808592	0.277796436599858	0.0456943032960605	0.197886925924801	0.0115654902088007	0.398911516348282
ETAA1	0.429336752454923	0.042805463668726	0.407104512343291	0.032836272255183	0.224954988006009	0.0285989811520555	0.153517180554798	0.0115805208675532	0.398911516348282
HGH1	0.0364694670305663	0.59860222860683	0.201788889738478	0.494658566511892	0.348223728125185	0.118975917535368	0.177066431264821	0.0115542655349171	0.398911516348282
SRSF5	NA	0.122186716668537	0.790556677918669	0.0610098921719296	0.122186716668537	0.0469590397031669	0.219292630475004	0.0115640967122106	0.398911516348282
SLC39A1	0.535316584882342	5.06278428468363e-4	0.180366289209059	0.0224401097816372	0.101403199495348	0.0134678708306868	0.134395756269008	0.011677231806802	0.401479626389839
MRPL55	0.752233084277091	0.404893733315794	0.353985174374709	0.540338240634733	0.472615986975263	0.817159738007191	-0.24135676726194	0.0117073701915183	0.401753485795682
ABCC6	0.0785548293131881	0.295372570412132	0.247391415963997	0.343945276458416	0.271381993188064	0.0427240776472701	0.152054488771384	0.011768653682505	0.403093073862586
SLC38A2	0.35864856890755	0.794099311686565	0.439622712449884	0.836735819444119	0.616861012068224	0.177175498761495	0.33408645748035	0.0118256233354975	0.404280130595997
CCDC151	0.274093355606383	0.00383317712315389	0.012778263565891	0.00378115548399059	0.00830572034452245	0.0119603952567478	0.0480062900803971	0.012230029210841	0.417318077723593
CHORDC1	0.494447198628743	0.658161873812092	0.936397825097382	0.923537974756023	0.790849924284057	0.953534293431768	-0.160346866578541	0.0122644379438623	0.417705547189552
TUT7	0.0288894894463299	0.0786533414677168	0.2610721634474	0.00680210652815744	0.0537714154570234	0.0059150993872673	0.0726298103327644	0.0123136964170841	0.418596370321103
DYNLT1	0.532081521277868	0.550455662032816	0.227253624313837	0.26897957938531	0.400530550331589	0.131474977237325	0.210923330503761	0.0124557186352247	0.422631396913176
MRPL15	0.770073825905071	0.413504352715374	0.0898768029520115	0.624709573503612	0.519106963109493	0.843269409620853	-0.279792756827528	0.0125347237501255	0.424517120800981
CPN1	0.217441115199488	0.0274134955938235	0.0200207630590571	0.005766020307911	0.0237171293264403	0.0114420001835502	0.0454448688658879	0.0127942077886324	0.432496736795207
PYDC1	0.472833042029605	0.108010425158763	0.101692515726677	0.332125865075107	0.220068145116935	0.0811099561847748	0.139171578148681	0.0128985044756309	0.43521043313586
ZDHHC12	0.171842849187807	0.00818819444354915	0.00560394947138855	0.00242927458621092	0.00689607195746885	0.00470708346826397	0.0330535864170721	0.0129644024959778	0.436620834246509
C12orf45	0.999210302891385	0.899325414917579	0.842851157422474	0.983990886675107	0.941658150796343	0.73190007459689	0.251282688211452	0.0130190378334593	0.43764739611215
B3GNT4	0.685190397662682	0.299806336378434	0.300267939136641	0.533356139962084	0.416812039549363	0.226178499834244	0.204434447304028	0.0130894184029539	0.439057339080682
PIANP	0.110468204897102	0.00380218074718201	0.00416639029631308	0.00588458928181241	0.00502548978906274	0.00424807800092268	0.0215600309100751	0.0131094442542441	0.439057339080682
ATP5PB	0.297189614825079	0.231354582773844	0.0901552268039856	0.0972400536683364	0.16429731822109	0.504685527810093	-0.328075882042271	0.0131355150144346	0.439118812816497
CHCHD2	0.982346231120146	0.797696255356795	0.6916184924513	0.725616590864403	0.761656423110599	0.534860807082407	0.271043374467626	0.013517875687835	0.450956554297619
HLA-A	0.686841830201187	0.316567371899911	0.353283596333198	0.10342735404798	0.334925484116555	0.111491696642661	0.201727452534229	0.0135393987271872	0.450956554297619
MRI1	0.525329003313408	0.0177053512582461	0.0874029026827165	0.0192914743352742	0.0533471885089953	0.0393948355230273	0.0975300480275298	0.0136121993725771	0.45172058687129
STXBP5L	0.369538335050472	0.0133107157656318	0.0254727153395979	0.013731605330651	0.0196021603351244	0.0211251376309105	0.0671553146152454	0.0136114459984628	0.45172058687129
MZF1	0.687461266161973	0.616619207442275	0.854539679543422	0.619762973256064	0.653612119709018	0.430336962263999	0.265763245884032	0.0137368044218633	0.455022229103732
COQ4	0.136130061208069	0.70346866411717	0.433098426446415	0.467297309336888	0.450197867891652	0.795001285444131	-0.286503275173366	0.0137654051578579	0.455051481595668
QKI	0.22517799188996	0.0233930602194722	0.449268704743637	0.507288484519614	0.337223348316799	0.037984903016141	0.198169436534181	0.013813031341554	0.455051481595668
RPL34	0.289034520581554	0.970688804841324	0.859103903600252	0.856495348909818	0.857799626255035	0.920392768985707	-0.143891372066455	0.0138052919489724	0.455051481595668
KIF2C	0.759421253391188	0.868353534476935	0.765937980105981	0.720769081928806	0.762679616748585	0.394915020982372	0.345921790687016	0.0138687715551247	0.456058569523239
CCNB2	0.177870619369411	0.0045635927214358	0.00903072091316397	0.0334513674652463	0.0212410441892051	0.00453785724814863	0.041312047906586	0.0139067460834129	0.456478862835795
CCDC66	0.129628606000528	0.003389571031922	0.00946572234477033	0.00502455987994079	0.00724514111235556	0.0035730842506266	0.0267031449923429	0.0139535412280732	0.457186642877863
ERCC4	NA	0.805336467824903	0.394149770888043	0.733580886527784	0.733580886527784	0.280469772791766	0.314327905588697	0.0140712012170801	0.459701714232071
TFCP2	0.0983603101976346	0.00673231310266422	0.0038994025170714	4.37915432092793e-4	0.00531585780986781	0.00202352278214249	0.0203224492495001	0.0140810448368453	0.459701714232071
SLC7A5	0.620330339350111	0.960514615271186	0.980003296465656	0.999809053197967	0.970258955868421	0.535096033733224	0.355758564021968	0.0141429782151111	0.460893205538845
DNAJB11	0.160335838699129	0.808383819957459	0.106644298322846	0.870743809849029	0.484359829328294	0.151418231599135	0.263238500933797	0.0142448508034308	0.462549196608178
MRPL40	0.238054749942896	0.176142379814441	0.0517096906628616	0.137615244198793	0.156878812006617	0.501684090250328	-0.341499701377133	0.014237767661268	0.462549196608178
DDX39B	0.00687364515969756	0.00563808228166834	0.327314624041723	0.0228958899669961	0.0148847675633468	0.466788926222345	-0.375541268833668	0.0143384245495619	0.4630978866551
EARS2	0.922347602852859	0.493967982052335	0.240620278112421	0.382226317605244	0.438097149828789	0.855290766729883	-0.268083716795136	0.0143359630553418	0.4630978866551
MRPL14	0.459405423253246	0.582654679611948	0.387154177318227	0.401866499298985	0.430635961276116	0.797491744675412	-0.271164911075953	0.0143290181502955	0.4630978866551
SLC38A10	0.0217348922067973	0.096826203077592	0.642976432563787	0.0321388440748287	0.0644825235762104	0.0464950771319495	0.120397692623014	0.0143646799375958	0.463120348379536
RAB10	0.117973059230632	0.0024308859297851	0.053856868225315	0.107982145653954	0.0809195069396346	0.470972098337559	-0.409952278480751	0.0146037574149051	0.469203939929763
ZFP36L2	0.188479350598106	0.311558977046105	0.429708897269323	0.860775337978685	0.370633937157714	0.126744669044635	0.251661315581463	0.0146051670688441	0.469203939929763
OR7E24	0.55250645496458	0.228856601750575	0.122248061474357	0.261102505667026	0.244979553708801	0.114134988266405	0.143832650230418	0.0147276694554408	0.472302022766604
DUSP23	0.0773470159751706	0.0028682267575111	0.00517316104931791	0.00282126338958529	0.0040206939034145	0.00177659506250744	0.0162646829656619	0.0147643162280451	0.472640716847966
KRTAP10-8	0.47428947006089	0.270594636715028	0.559248893641181	0.273032560790886	0.373661015425888	0.161119134536501	0.196858646055626	0.0148491216615835	0.474517169993354
RNF6	0.227923524463035	0.200474826876579	0.249913244672887	0.430229115194825	0.238918384567961	0.108721932734779	0.138629774012587	0.0148806620173247	0.474687878682933
IGFLR1	0.569708286339049	0.207726481444927	0.136712920651961	0.186435310911487	0.197080896178207	0.0851608696252501	0.153735455193996	0.0149108354599273	0.474814459926928
INKA1	0.524439126580394	0.0895981059825094	0.0959086571969804	0.0337861566506239	0.0927533815897449	0.0568405385766146	0.104437386977651	0.0149925242301983	0.476173822415485
NDUFB8	0.149875180365288	0.334382186258936	0.128082658823612	0.351273434883368	0.242128683312112	0.594830283510009	-0.322912989325441	0.0150060849163443	0.476173822415485
NONO	0.770800441999086	0.893413724474657	0.49127462473135	0.254000205112365	0.631037533365218	0.218252961350858	0.310808931064008	0.0150712572783459	0.477405787808305
PRKAB2	0.361014395055073	0.17257330540525	0.0185609950399459	0.058892607702633	0.115732956553942	0.0273845314008245	0.0985882825802435	0.0151079782717223	0.477733784127988
MPV17L	0.105754076225887	0.518400159686443	0.201312062833024	0.543951322698513	0.359856111259734	0.136184307726239	0.16782835353021	0.01528245299032	0.482408999532419
AURKAIP1	0.375492321756945	0.429964533129466	0.187294649217627	0.216854870174148	0.296173595965546	0.606584816877471	-0.27443783564844	0.0153883739869663	0.484280052818768
OR10A2	0.140749529092634	0.0841854611718716	0.0108692385421248	0.0361087702360319	0.0601471157039517	0.00947079325870044	0.0466438882960001	0.0153951824285893	0.484280052818768
FOXJ3	0.257097126518761	0.0156440382069238	0.0871353229947401	0.00294511684383504	0.0513896806008319	0.0160748534892519	0.0574630816426334	0.0154336796719023	0.484649639471747
UBE2S	0.885653658788482	0.284798356154628	0.75933800057791	0.923445896604765	0.822495829683196	0.31839850364898997	0.342538077050592	0.0155024164206306	0.485965887760217
FBXW10	0.00286832260359386	0.00410545946954394	0.0928921067038442	0.00621178842428349	0.00515862394691372	0.0014472481214328	0.0214643538185083	0.0155480520813688	0.48655467299192
OR4C12	0.0765846098974861	0.234222527084266	0.183947826399488	0.129721064079362	0.156834445239425	0.033927631205416	0.0955594312555342	0.0155954698442938	0.487096609108281
STOX1	0.20762476757912	0.0145888038621598	0.0126695796300301	0.0158220638904722	0.015205433876316	0.00391353525118066	0.0480594566531289	0.0156191362598328	0.487096609108281
OTUD5	0.931726738008394	0.876807997968381	0.989609584657762	0.566301150593151	0.904267367988388	0.440038652100994	0.387350785774308	0.0156567655655323	0.487431160278145
TMCO1	0.0653471806310686	0.284035066784949	0.368699874900334	0.158649806010389	0.221342436397669	0.0659922801264024	0.123699653014424	0.0157469007453037	0.489396388686377
VHL	0.183466951484256	0.985299125283813	0.979796611816072	0.539260529928603	0.759528570872338	0.964382278939934	-0.226396009653541	0.0158609044282781	0.492095423520497
ATP5PF	0.103891027045537	0.0327340337415625	0.153896176936562	0.0878262727631242	0.0958586499043308	0.383710963704556	-0.297185396071094	0.0159422040901808	0.493772300700829
BORCS5	0.504719004553154	0.389411465100087	0.480552943919987	0.676718379310083	0.492635974236571	0.27782499974352	0.207867833110411	0.0159763945887448	0.493986849067349
UBE2T	0.364935572541233	0.468456840358711	0.75000636303681	0.450573758361145	0.459515299359928	0.203979747322108	0.249806739585298	0.0160069829451256	0.494089478675861
ADRA2B	0.561245634156496	0.0854322345823223	0.0686798801851905	0.0610225251434921	0.0770560573837564	0.0491859485723359	0.112070644624532	0.0160626548282987	0.494810404781655
HABP2	0.357580081640502	0.0564008569570017	0.0501352144469737	0.0292003166084544	0.0532680357019877	0.0238430745908548	0.0775525389226017	0.0161122655125104	0.494810404781655
NPY	0.0966729425058429	0.312398209845563	0.0969405535981144	0.0975325081264376	0.097236530862276	0.0359891340584301	0.0911844632205592	0.016103168252812	0.494810404781655
FAM162B	0.645128990359197	0.241369069274577	0.080963412848119	0.0519149070080729	0.161166241061348	0.070857188215041	0.143163659822867	0.0162291856125743	0.49755772269752
PRAMEF20	0.163165684990127	0.442581433525058	0.604800690069354	0.412322439470457	0.427451936497758	0.160960863206403	0.202510013301409	0.0162647572186178	0.497805973047526
CALML3	0.00249222878712904	0.00192169032043945	0.16585655321388	0.0236128404219635	0.0130525346045463	0.00665310058541659	0.0329914181848634	0.0163302849436356	0.498968689534121
ATP2B4	0.0807007774943712	0.800856544259184	0.354271047121163	0.12967781031646	0.241974428718811	0.140490715465341	0.168681143243688	0.0163755884316114	0.499510583825535
FANCG	0.166104696500993	0.32199199326936	0.70566957135459	0.368833765516711	0.345412879393036	0.0639123353118411	0.239405371254683	0.0165222237755534	0.502292235888006
PTPN20	0.0176881018955946	0.333206014674004	0.0949412696525849	0.143443364745541	0.119192317199063	0.0312931818577778	0.0893349155533271	0.0165016363000792	0.502292235888006
ADAMTS14	0.147564460011921	0.00559738932945106	0.0109376218787864	0.00205486862608606	0.00826750560411874	0.00254359652498996	0.0317089937056006	0.0165759049312429	0.503080102929968
SPATA31A7	0.186463946588085	0.736536102321222	0.647462927031518	0.651197554095407	0.649330240563462	0.263114730023946	0.25028788240411	0.0166188138510289	0.50353894342273
MBTPS1	0.366503945448001	0.355859888427993	0.664464585441407	0.0367433212535907	0.361181916937997	0.842532137464973	-0.348669798710391	0.0166803233451473	0.504558895977837
LGALS16	0.315851253997723	0.00353285226621535	0.0143275052105509	0.0133446869419518	0.0138360960762514	0.0126028273352739	0.059443344141453	0.0167387558635128	0.50464146005156
RALGAPB	0.0827685779437011	0.0374315733124547	0.44666921678541	0.0115127677691815	0.0601000756280779	0.00659922162451142	0.105843411822442	0.0167239470193739	0.50464146005156
GSDME	0.00324890197260547	0.108498715623278	0.0477563993569021	0.0078439789609134	0.0278001891589077	0.00714802698282138	0.0274625944950747	0.0167715456469689	0.50479009232131
CLK2	0.663221323341694	0.940641692102887	0.754777849624888	0.567529700907364	0.708999586483291	0.495031880567541	0.252407687376976	0.0172333619832748	0.515915739214997
GID4	0.436332850565805	0.245068848252116	0.216801675604102	0.345420113022854	0.295244480637485	0.115967420440257	0.160034623217134	0.0173063064712043	0.515915739214997
SLC9B1	0.547881303694845	0.630390882627627	0.793469298516701	0.895780403868749	0.711930090572164	0.47429592578358	0.241164167443755	0.0172403864845482	0.515915739214997
SPATA3	0.251624221584105	0.00148265937279834	0.0225616564240982	0.0213959705660519	0.0219788134950751	0.00913314455975323	0.0500421219297506	0.0172939805496884	0.515915739214997
SPHK2	0.642642503736485	0.272351415435551	0.179714358281808	0.159804174551439	0.226032886858679	0.127981483671343	0.152274953730756	0.0173120354016622	0.515915739214997
TMEM270	0.483455007442309	0.339143613991224	0.185443171758804	0.104320983220319	0.262293392875014	0.0838011735971435	0.152734247153666	0.0172948916509765	0.515915739214997
WHAMM	0.712991342038045	0.570177895147404	0.628788895167161	0.808078353385685	0.670890118602603	0.404026614832696	0.26960046288712	0.0173884998489436	0.517343561187208
CD9	0.194551591159767	0.0333259815941264	0.123130043482077	0.0243195055401767	0.0782280125381015	0.020558439185125	0.0580914825112328	0.0176391999972467	0.523343111704462
SYTL2	0.04310522903333	0.00258763843251419	0.00584043389233062	3.38676825528994e-4	0.0042140361624224	7.36167588320005e-4	0.0102760394065637	0.0176479188283805	0.523343111704462
CSNK2A1	NA	0.00243266962835994	0.687889929600841	0.537495571529855	0.537495571529855	0.0467848809265445	0.270064111635623	0.0177684192920102	0.523489413255176
NPHP3	0.0771658359566055	0.00314934355302702	5.95015406677058e-4	0.00169682115219598	0.0024230823526115	0.00109334744953553	0.0168462158645589	0.0177067884966483	0.523489413255176
STAU2	0.0162099529163612	0.0906036544025055	0.00299882021747806	0.0024325448199387	0.00960438656691965	0.00253815102415028	0.0206448966682359	0.0177328551547632	0.523489413255176
TEAD4	0.900580924399364	0.173569708844282	0.426321938897703	0.803160154139881	0.614741046518792	0.318979287613803	0.236909983791912	0.0177438927729868	0.523489413255176
FANCA	0.73855565484733	0.25158210182599	0.54292237746964	0.379994891645633	0.461458634557636	0.168184369447756	0.247914578533602	0.0179103653413954	0.525960955625192
ZNF736	0.0191964355054618	0.103424969318333	0.048321345153696	0.315261217935919	0.0758731572360145	0.0224561013037794	0.0773979244214381	0.0179061582654511	0.525960955625192
PRUNE1	0.228734518245547	0.591187569893753	0.606124509379652	0.657981735235136	0.598656039636702	0.22148515492645	0.248247005143783	0.0180785949887711	0.530042172494408
MRPL41	0.641015252632111	0.44637415960481	0.388735650724244	0.733293197769755	0.54369470611846	0.849628019158967	-0.229103958021612	0.0182352149313232	0.531632486305804
MZT1	0.914047586622423	0.899501237839307	0.860971091324721	0.998907837091215	0.906774412230865	0.697129381087194	0.259777797896785	0.0182453313032043	0.531632486305804
TMCO4	0.454015355177484	0.0292700871067212	0.137506367124301	0.104488881482957	0.120997624303629	0.04659914277372	0.106307228120346	0.0182502018037535	0.531632486305804
ZNF57	0.333864364599909	0.0929406975315205	0.111233194433878	0.206347655059716	0.158790424746797	0.0575356366017245	0.101386233134242	0.0182003418388381	0.531632486305804
LRPPRC	0.567588825686329	0.532237979992866	0.204713539275709	0.618055540924586	0.549913402839597	0.847392394828778	-0.274676686898764	0.0183261236065091	0.532987212883367
CDK6	0.998769270715613	0.827679589768048	0.993501471780281	0.999905198397668	0.996135371247947	0.5528284182042	0.452429844077674	0.0184786073557699	0.535775162106092
TMA16	0.68684908736681	0.994844700744663	0.872474694627044	0.896901118033826	0.884687906330435	0.957661934659141	-0.0763492632899636	0.0184811234790169	0.535775162106092
CYP2C18	0.389632640741949	0.23865344467365	0.148013615166659	0.113528911858617	0.193333529920154	0.083770889746748	0.113720498901584	0.0186309366989759	0.539255498480423
MAPK4	0.251794522175216	0.00987713170423887	0.00681565989090667	0.0139117579511989	0.0118944448277189	0.0100716474218261	0.0483751533739402	0.0186836880788318	0.539406473413955
NEMF	0.773326801090097	0.669669245706788	0.782350428837065	0.512736792812137	0.721498023398442	0.391959993257051	0.273424527236365	0.0186956932117647	0.539406473413955
BAG3	0.357301897580782	0.063737618544697	0.0807957130093556	0.0292441715807965	0.0722666657770263	0.0402508512176882	0.074108802188533	0.019040884876712	0.541246303644674
DYNC1H1	0.858243418512794	0.994293040094692	0.999910022287432	0.999994704762734	0.997101531191062	0.990086284630139	-0.0221619489246844	0.0190626593058756	0.541246303644674
ECE1	0.35661409538361	0.0213302964281189	0.0525283113514932	0.0140897836094011	0.0369293038898061	0.0305246073189867	0.0646559936358753	0.0190671425688956	0.541246303644674
FGFR1OP	0.79019444334778	0.851542574715979	0.208942308483914	0.209704633590163	0.499949538468971	0.888387730271597	-0.272037830791504	0.0190596365814991	0.541246303644674
MAPKAPK2	NA	0.0898678455584197	0.162002567113813	0.0461202825236288	0.0898678455584197	0.0095515069971691	0.073477995101041	0.0188579922979417	0.541246303644674
MPLKIP	0.100213183629984	0.102537703879174	0.202008661661884	0.257441921529017	0.152273182770529	0.0396583680681199	0.0967749337753932	0.0188814019423096	0.541246303644674
MRPS9	0.481519898965606	0.399917453976504	0.16761141599363	0.425017535326391	0.412467494651448	0.703087175078403	-0.27998621602728	0.0188032105458909	0.541246303644674
RFX2	0.404666037066831	0.0462145908552406	0.17763047293127401	0.0318716319156239	0.111922531893257	0.0368930460540917	0.100026127761116	0.0190640097982802	0.541246303644674
TBX19	0.0479317797673322	0.0115426152931849	0.0564023897645285	0.0022991856845358998	0.0297371975302586	0.001080964413566	0.0240950632982803	0.0188362690774185	0.541246303644674
TMEM41B	0.350966858196678	0.464870166784551	0.605256892763928	0.832605573317763	0.53506352977424	0.220640233515983	0.276654068337742	0.019088050556264	0.541246303644674
ZSCAN22	0.0204882250100948	0.0194067576823129	0.0978175346586373	0.0541307283073577	0.0373094766587262	0.00608851950583392	0.0325353926991317	0.0190817431502186	0.541246303644674
SH3RF2	0.470837306431927	0.481277735142928	0.570009488273115	0.491259443312871	0.4862685892279	0.24160414843011	0.225467179387454	0.01921232977849	0.543070519900874
TVP23A	0.44658286541394	0.0130363552116006	0.100681543252772	0.316869172783749	0.20877535801826	0.0691334106217398	0.121190471627468	0.0191995455325485	0.543070519900874
CASP9	0.51090639018571	0.0259221578696041	0.00146778025583336	0.00535444284750139	0.0156383003585527	0.0224390801705249	0.087453030463628	0.0194071730730648	0.547723627587011
CLDN6	0.318655813246471	0.36171865734859	0.304671051607576	0.262048257501388	0.311663432427024	0.121934880692569	0.158054377636423	0.0195032031599519	0.548149536659225
MRPL51	0.160655442171127	0.158930022788746	0.112196199568492	0.225511614463048	0.159792732479937	0.451933850018129	-0.283213350139098	0.0194725793078343	0.548149536659225
POU2F1	0.337235231957823	0.163961522141853	0.302732854108663	0.356658417769571	0.319984043033243	0.0777623372160364	0.161986681841607	0.01951302230505	0.548149536659225
ATP1A3	0.518544332877645	0.0139602077212286	0.270885949687265	0.0710208966007438	0.170953423144004	0.0688569883771558	0.119525243723964	0.0196076558461643	0.549105280180296
MTERF4	0.173851180843701	0.128786716712794	0.0389179892656095	0.0609619373576433	0.0948743270352188	0.354487591212516	-0.278522025341046	0.0195837021436508	0.549105280180296
ZNF629	0.721249252668568	0.53131545433362	0.478583309108391	0.588494024420691	0.559904739377156	0.318542152067411	0.24293712975981	0.0197007576694549	0.550861154649466
NFATC2IP	0.550777583723925	0.552739169104479	0.79656715981893	0.915106340325548	0.674653164461704	0.416821420536067	0.269861295184609	0.0197796625030685	0.552215261776731
GORASP1	0.221870592864523	0.0924200184593483	0.421043583051613	0.135668584254554	0.178769588559539	0.0752944436451476	0.115537035452617	0.0198665328189255	0.55378724330171
C16orf54	0.436247910646573	0.183778735564484	0.0938488226699958	0.0976460076661498	0.140712371615317	0.0513735008247942	0.116171791360181	0.0200028189281546	0.556729763685458
KDM5A	NA	0.249881946340501	0.319210056025374	0.159382481538111	0.249881946340501	0.0373516612941677	0.158466163938958	0.0201378248344321	0.559510863119561
MRPS2	0.448991071372906	0.132878557622851	0.046127322971113	0.263821236630921	0.198349897126886	0.511399878561669	-0.281421763801945	0.0201645009998937	0.559510863119561
DENND1B	0.0895273786801417	0.0213737493077933	0.0179043913470624	0.0444400361002039	0.0329068927039986	0.00731005136943159	0.0285017086146877	0.020224445962615	0.560316110698199
RBM6	0.302576785783851	0.104073535578161	0.116935708480486	0.00121905933684305	0.110504622029324	0.0249800102911663	0.0819486089829101	0.0204655753530728	0.566130931026453
CD22	0.277879688896785	0.00514516766448659	0.0123866349176026	0.0165599548320265	0.0144732948748146	0.0118102435433713	0.0522080440521093	0.020515055666728	0.566634593941228
AFAP1	0.0373773293314642	6.38751903421852e-4	0.0015563834756176	4.21898212608624e-4	0.00109756768951973	4.55058380329244e-4	0.00784932713151698	0.0206208358552494	0.568689383350477
CDK13	NA	0.517735244306483	0.87837890541131	0.00629098812635901	0.517735244306483	0.0689433767532856	0.300908404753196	0.0209395490619001	0.576601351751623
PIN1	0.334135434000377	7.65092761634586e-4	0.0342024694768149	0.0124597227431747	0.0233310961099948	0.0132830831042505	0.0630826376392655	0.0210320922724636	0.578270834423016
WAC	NA	0.833657624842085	0.87502948254482	0.937478438086728	0.87502948254482	0.565694677716851	0.354288804366714	0.0211257950643165	0.579967092076289
C6orf106	0.169307399162747	0.162934106761595	0.157382215391752	0.25748733913901	0.166120752962171	0.0439901426167727	0.109209019716246	0.0212621774439945	0.582116008881067
MORF4L1	NA	0.00891812819234638	0.474822003031776	0.465112011809461	0.465112011809461	0.0447582291851516	0.205288459091206	0.0213004533301036	0.582116008881067
ZDHHC7	0.763799530108917	0.241917186424971	0.42305771845865	0.395129894121818	0.409093806290234	0.206607550541646	0.209254410805438	0.0212807444731505	0.582116008881067
UBAP2L	NA	0.0270608377522335	0.769443225094056	0.528853346539963	0.528853346539963	0.107868369073868	0.262435924917511	0.0213880506441346	0.583629653043787
NPBWR2	0.0237255977250921	0.288966137323411	0.0835560829587006	0.0341052351678671	0.0588306590632839	0.0172544015563814	0.0715867924387931	0.0216280010268695	0.589289850535111
MRPL22	0.366654825473501	0.0671653745552319	0.0328134151652812	0.101185845894846	0.0841756102250389	0.426036288585583	-0.287686664375948	0.0217489326220196	0.591515155551218
RDM1	0.284107020410059	0.690466558966734	0.221306733470188	0.34606272579985	0.315084873104954	0.179362917632823	0.176048566141437	0.0217749659888881	0.591515155551218
C1orf122	0.256058744976254	0.00821769371682767	0.0186026457051113	0.0051948489443967	0.0134101697109695	0.00753543752628703	0.0489997660494727	0.02188547256904	0.591855041012591
CSDE1	0.395630205083272	0.976952573139764	0.813867167802607	0.866259387782999	0.840063277792803	0.417077942061895	0.332345410968183	0.0218426707123628	0.591855041012591
OR6N2	0.0518849098735355	0.0124216448735294	0.00684822486368135	0.00512566532551063	0.00963493486860539	0.0018110725167247	0.0134272579294541	0.0218725394966096	0.591855041012591
OR4Q3	0.00358041465083752	0.0171414343117122	0.385127929938736	0.231379276092409	0.12426035520206	0.0137297516022051	0.107417591313798	0.0220310533949973	0.59328172767201
TBCA	0.421234460215527	0.943261740809187	0.649162405782183	0.767851517154187	0.708506961468185	0.913348678931551	-0.1708905396912	0.0220364591160253	0.59328172767201
WAPL	NA	0.0337797476077829	0.654350183968743	0.807117094909903	0.654350183968743	0.163042515930107	0.275460461526615	0.0220210895148183	0.59328172767201
AIFM1	NA	0.749141141596547	0.15722635475176	0.36589168207842	0.36589168207842	0.874753894882025	-0.338006776790497	0.0221753348776942	0.596134855562227
DCAF6	NA	0.621777324090839	0.469287663631691	0.674666174943736	0.621777324090839	0.314970939776932	0.245937058218038	0.0222572813732063	0.596567575741308
OVCA2	0.628623244585368	0.631354646092684	0.66990290599063	0.527037377560153	0.629988945339026	0.367219716408837	0.23500882031783701	0.0222271817183688	0.596567575741308
MAP2K5	0.00534853404193504	0.0301165477005228	0.0186544681020582	0.549463591917652	0.0243855079012905	0.0196226500092726	0.101695060092217	0.0224949529432158	0.602047344723968
HK2	0.0565448330069481	0.571102286079056	0.615182848688451	0.947477862363217	0.593142567383754	0.205653188038574	0.268344653694203	0.0226078597562846	0.604176712277463
RAB42	0.369927069224628	0.122523291742307	0.0956708969885237	0.0150073333368762	0.109097094365415	0.0297799506579111	0.0899931960575429	0.022682688804466	0.605283709054667
CYC1	0.759319457760174	0.483044115035912	0.343095350064832	0.675537201698081	0.579290658366997	0.870730103397053	-0.230247462249183	0.0229004632314859	0.609048047844632
NPEPPS	0.76073712678207	0.778061933035746	0.777721743854457	0.827525951629526	0.777891838445102	0.546104391740003	0.268336220728925	0.0229245967564457	0.609048047844632
WDSUB1	0.210777397335146	0.0201530271132281	0.0250058609311163	0.112332302650574	0.0686690817908453	0.0180018027383168	0.0565944306201987	0.0229215419023518	0.609048047844632
PLG	0.00497562229183898	0.0313420566131919	0.135431579464848	0.0431330634142856	0.0372375600137387	0.00847330867030386	0.0357824526419292	0.0230119861376129	0.61047463664335
HERPUD2	0.0240982822963416	0.16180897089426	0.243499529996485	0.296420610154201	0.202654250445373	0.0507751934400155	0.102887902369732	0.0230751920264324	0.611256439074457
NAGPA	0.683385877360906	0.102187288290249	0.111072013929522	0.0857721830554131	0.106629651109885	0.0838996882274403	0.129546399022044	0.0231300015816982	0.611813866655167
ATP5F1B	0.95216268885266	0.638333992166426	0.462689303604914	0.374095453259851	0.55051164788567	0.896080206586549	-0.212984047175686	0.0231743756144784	0.612094040464627
MEX3A	0.613234862240318	0.808584624203267	0.761170124494721	0.721551597549628	0.741360861022174	0.481544815204469	0.257164466627673	0.0232908122860761	0.614273985169452
THAP10	0.238904246881688	0.017300988722249	0.046249071112603	0.0108792603451049	0.031775029917426	0.0195306187320338	0.0458842266471327	0.0233521898872901	0.614997570592747
C4orf19	0.406848583177513	0.225876013021589	0.336783763398226	0.367778373781087	0.352281068589657	0.139135328912483	0.159403278754252	0.023386637856281	0.61501087274014
HOMER2	0.0756812280021855	0.165994250221473	0.0705142781796357	0.0154212222877756	0.0730977530909106	0.0185831577274132	0.0493756029025158	0.0234684066724096	0.616266754344043
BCAR1	0.157398767915378	0.340250824551727	0.839817649854013	0.626506930239277	0.483378877395502	0.816454179991816	-0.251168507597738	0.0237330172741301	0.618474220879958
CFC1B	0.133140222273449	0.0163368114952622	0.00806576453382477	0.00406057020998424	0.0122012880145435	0.00678625544464082	0.0266039901777645	0.0238221479211097	0.618474220879958
DCST1	0.0323902241261025	0.582323599806606	0.177290699911612	0.0969800460917205	0.137135373001666	0.0632909985280523	0.123864744266549	0.0237845660817103	0.618474220879958
NAPSA	0.318031725466474	0.0215282918685395	0.0455842327593509	0.0293966864433779	0.0374904596013644	0.0169883240285024	0.0677186161472132	0.0238171831851196	0.618474220879958
PRKRA	1	1	1	1	1	0.759357536623281	0.328695947051294	0.0237315255736094	0.618474220879958
RUFY3	0.174178674956513	0.00415388751773951	0.00663021209731287	0.00790753202388352	0.00726887206059819	0.00611957236145089	0.0340670719082002	0.0236605123709897	0.618474220879958
SIVA1	0.916062136128707	0.147020359137671	0.894268917297594	0.474486139189926	0.68437752824376	0.272479285917508	0.282768656709948	0.0238099434659499	0.618474220879958
TRIM49B	0.574826857861967	0.139114319929552	0.475045174644188	0.112848542316637	0.30707974728687	0.139977383631897	0.153017904519271	0.0238255425892274	0.618474220879958
DEFB131A	1.23523812831982e-4	0.00717003066906603	0.0198502771265589	0.00853404895054111	0.00785203980980357	5.52538616857991e-4	0.00706594419791994	0.0240445966545634	0.62108358697448
IGF2BP2	0.509093785730357	0.413201772874601	0.174002031898087	0.340738903627198	0.3769703382509	0.160810724058007	0.163726417052134	0.0240472664176067	0.62108358697448
KIAA1522	0.0141615809567237	0.187998580533356	0.0347216442129684	0.00461251568214633	0.0244416125848461	0.00808261918832513	0.039932899122801	0.0240499736643303	0.62108358697448
SEC62	0.722171453484096	0.811729107345678	0.616064016094198	0.99865207413042	0.766950280414887	0.517973295168442	0.279581805242766	0.0240631755646606	0.62108358697448
PTPN11	0.967971765875001	0.958325299641455	0.959688434158361	0.97390661529089	0.963830100016681	0.700508339068653	0.383787503484709	0.0240985951440543	0.621113009125349
C1orf61	0.193344148591735	0.0276346965352356	0.0194047531737741	0.00583107609938589	0.0235197248545048	0.0114706872034009	0.0396558197375712	0.0241909472335296	0.622607631994776
LARS	0.472301462788323	0.783336166112275	0.86585207529746	0.927493301356233	0.824594120704867	0.903986068074694	-0.113436426045375	0.0242419336146342	0.623034886756818
GNAQ	0.549318639104658	0.368857987003725	0.389493222737171	0.498091579647162	0.443792401192167	0.196735600669903	0.213255554178703	0.0244969260839321	0.628696605828279
DOK2	0.167155586976116	0.0193603220659198	0.12817301428951	0.0751552796718988	0.101664146980704	0.0229998986958677	0.0568160548036199	0.0245882650384073	0.630148195517542
PRRG1	0.145102440235032	0.00818062863074986	0.0852617832733381	0.0286290139918206	0.0569453986325793	0.00863727524748424	0.0452379544981716	0.0247040170833191	0.632220459791892
DIDO1	NA	0.695668435553638	0.867334225928078	0.804422296728231	0.804422296728231	0.449245889342932	0.331544207815244	0.0250096293170249	0.63734103177943
KMT5A	NA	0.535006991708653	0.472950021659374	0.876608956334056	0.535006991708653	0.334286125162021	0.262541508582745	0.0249928360187624	0.63734103177943
MRPL48	0.0426122560513579	0.0307295823340518	0.0074797629741026	0.0631750497914386	0.0366709191927048	0.28301676316752	-0.303761841744464	0.024952107660072	0.63734103177943
LPCAT3	0.768424907804028	0.251802438210979	0.0570543621368163	0.125758100911352	0.188780269561165	0.100167822427881	0.157672631005248	0.0251801467027231	0.640785222059889
PPP6C	0.908619975578669	0.929028188342453	0.0525755301758674	0.840847381477676	0.874733678528172	0.943772577464652	-0.198574216373269	0.0256727724139921	0.652405278217564
ANKRD36B	0.992023635310802	0.998173734808399	0.995405729771469	0.998806930225307	0.996789732289934	0.901985474592943	0.130227377386878	0.0257823315328166	0.65411597903145
OR10C1	0.523147218710206	0.753726373469173	0.334967459897034	0.487443761818654	0.50529549026443	0.29587344766227	0.205940333187389	0.0258122923454653	0.65411597903145
BRD7	NA	0.0645207922216088	0.335443428155218	0.646313783865482	0.335443428155218	0.0887767780692455	0.203165213459838	0.0258921280681944	0.655222721323484
BPIFB2	0.00760847722740398	0.0683194777386957	0.166847257857628	0.111508112450607	0.0899137950946515	0.0182060473028054	0.0537593110258094	0.0260494620204433	0.658284801043809
BHLHA9	0.130007005198086	0.0456937841871271	0.0076184216856246	0.00850542810441006	0.0270996061457686	0.00612930230914663	0.0323536866347737	0.0261317241459016	0.659044792507613
GPR180	0.105066811610859	0.0643611792606962	8.63362437145946e-4	0.0146754581345537	0.0395183186976249	0.00670816426111835	0.0301844026681836	0.0261522824555976	0.659044792507613
CYB5R1	0.147887665035108	0.00709493577792277	0.00130161605037982	7.69119684901142e-4	0.0041982759141513	0.00277784894390692	0.029705950853386	0.0263509095674531	0.663127958962059
LRRC4B	0.203613719538352	0.0622307731733233	0.0209772019639252	0.0475795384453616	0.0549051558093424	0.0156351805733536	0.0534977204022365	0.0264230179805505	0.664020336740075
UQCRQ	0.276051948731006	0.21724335571463	0.305197779519564	0.551941722058487	0.290624864125285	0.617980183822177	-0.25197165315707	0.0264838767309207	0.664627925883035
ATP6V0D1	0.331888334054711	0.867335169748856	0.837146589249591	0.962197204554776	0.852240879499223	0.497720826985388	0.262668014943913	0.026634987183279	0.665490352631214
MRPS18A	0.200835089070682	0.449877444706015	0.128610922435132	0.367225978860335	0.284030533965508	0.610588602019232	-0.278842984133342	0.0266651579011127	0.665490352631214
MRPS18C	0.0499835657260898	0.0168066408903643	0.0143830281313161	0.046005338677727	0.0314059897840457	0.257835121262735	-0.271640139520628	0.0266317807913299	0.665490352631214
TMEM87B	0.224205848593861	0.00353790428605017	0.00590981958055528	0.0099343188493246	0.00792206921493994	0.00766652405641525	0.0421697538470896	0.0266114561422854	0.665490352631214
MYBPH	0.0970024478445697	0.0343565461173667	0.015873791302135	0.00369025493363646	0.0251151687097508	0.00580698148781534	0.0241904569615683	0.0268865978007618	0.668269978301046
PROM1	0.0307531633341362	2.58352218989261e-4	0.00249616404585357	4.99427110214948e-5	0.00137725813242142	4.07059487140559e-4	0.00683455266701054	0.0268526559836809	0.668269978301046
RIPOR2	0.188814336005177	0.192892407543541	0.142036834835435	0.120260900958963	0.165425585420306	0.0551264796292386	0.0831046553293177	0.026887179986835	0.668269978301046
DEFB115	0.0373893941892551	0.371210460154978	0.270782159966857	0.094474677002365	0.182628418484611	0.0568738482518096	0.105744232471615	0.027002628817986	0.670220043223408
C4orf47	0.0430039323501521	8.71813672605495e-5	0.004036764168662	9.84077923269713e-4	0.00251042104596586	6.76750729317854e-4	0.00917215795785974	0.0270523724405861	0.670536164502025
SERHL2	0.00629772886538736	0.128992060243147	0.299242287506459	0.270745180280413	0.19986862026178	0.0353907454871816	0.105711682117983	0.0271054892498544	0.670934917647694
HIST1H4C	0.37421352876225	0.177204884970698	0.163228871082799	0.301717759530836	0.239461322250767	0.089015812938954	0.128997275170113	0.0272474692653186	0.673529189110925
XAGE3	0.0497986825115492	0.0492657333185316	0.274192112184109	0.593960265979665	0.161995397347829	0.0869361518616187	0.125419024543472	0.0273204846183873	0.674413979292315
DTYMK	0.520561428826387	0.999720463774986	0.999488203371581	0.999999999999914	0.999604333573283	0.99897950629172	-0.0946959760084719	0.0273938764051896	0.675305641613102
ANXA4	0.0663998656925981	8.02279344330779e-4	0.00302184751984056	0.00209409263819483	0.0025579700790177	0.00141729343823564	0.0136112682046857	0.0276895702913652	0.678987814657346
CGB7	0.00175266733033538	0.00596547527026298	0.0313933119201694	0.0139861686341857	0.00997582195222435	4.8342524722713e-4	0.0105296938051678	0.0276612906680408	0.678987814657346
MRPS14	0.845884630340205	0.414291256733114	0.23420144369219	0.732039742536612	0.573165499634863	0.846659900232591	-0.219606674765744	0.0276703136818503	0.678987814657346
PRAMEF1	0.0234157198942775	0.0336100727641134	0.0184698596699019	8.36572627664973e-4	0.0209427897820897	7.5521070684478e-4	0.014680308074499	0.0277306133255939	0.678987814657346
TCHH	0.409605651055383	0.0224832906574078	0.0927578737465376	0.115253745599523	0.10400580967303	0.0408173104369718	0.09112875122405	0.0277010771341351	0.678987814657346
DBF4	0.13288142773952	0.42870328296493	0.769016101163844	0.510622908767318	0.469663095866124	0.810092736940522	-0.266910552175577	0.0279258346936486	0.682845072623777
ALX4	0.283803127275726	0.19019598618683	0.193606055305049	0.0921092633133062	0.19190102074594	0.0492420021876174	0.106597893067769	0.0281130947808349	0.685943475621503
SBK1	0.57619464253883	0.324063938006442	0.128132951701456	0.28210781159574	0.303085874801091	0.117347289929246	0.163214745130107	0.0281282632809082	0.685943475621503
MARS2	0.976730572436245	0.834848825432231	0.633392629352438	0.842937319546704	0.838893072489468	0.964971617979368	-0.11074322005912	0.0281726201508514	0.68610175337806
ORC5	0.712022984402314	0.189042603028474	0.206815383393629	0.248573609718419	0.227694496556024	0.653336204368534	-0.261559487728532	0.0282213445431966	0.686365827890173
SUCO	0.270536873142837	0.463130219219476	0.770752167508842	0.91019452239293	0.616941193364159	0.199370427105819	0.304092253350535	0.0284633645009892	0.69132399650593
RAB29	0.0769325649935151	0.106129279453338	0.054699002082784	0.0121613439024452	0.0658157835381495	0.00997591627234423	0.0409335096676432	0.0287384343034377	0.697070537006677
KBTBD2	0.0475875150097659	0.787991732213205	0.749819265354788	0.329231630073409	0.539525447714099	0.205536942895945	0.220633754875128	0.0288585716708459	0.699048743454622
GATAD2B	NA	0.357775176696822	0.159938159645491	0.121455187000337	0.159938159645491	0.0377818798328011	0.134799105001989	0.0289476429149856	0.700003539922376
STRIP1	0.206422048177035	0.134342012559953	0.618215346384982	0.336085753700322	0.271253900938678	0.633987013742957	-0.274568688475725	0.028975255529653	0.700003539922376
PHB2	0.601619178267075	0.999110082255182	0.999766592753032	0.804323364600256	0.901716723427719	0.960831899847584	-0.0901279114004347	0.0294373970802858	0.709276858640556
UBIAD1	0.451794672429169	0.917691839260401	1	0.891892606175988	0.904792222718195	0.306222108515647	0.387511556549934	0.0294306318253421	0.709276858640556
ADGRL1	0.163383271405508	3.33701402652879e-4	0.00128791126231661	0.00127123939629631	0.00127957532930646	0.00163558446504407	0.0329789271509978	0.0296351428600361	0.712585756416478
STN1	0.0434316097033913	0.175962882730434	0.522062456073711	0.162544716909424	0.169253799819929	0.563954382730115	-0.314728026057119	0.0296533837594804	0.712585756416478
C1QTNF1	0.424349343751245	0.245795587858907	0.579285049266396	0.390277979136099	0.407313661443672	0.193712172866509	0.18273128223164	0.0299184740689798	0.713280041652428
CLDN15	0.0942058734316226	0.0179188303904762	0.0420509067275045	0.00192582995758322	0.0299848685589904	0.00377334514045619	0.0281282388959881	0.0298158583518326	0.713280041652428
CPLANE1	0.413543860327229	0.132134184296696	0.115718762494191	0.0728661493643202	0.123926473395444	0.05466317013592	0.101895420678599	0.0299106747472815	0.713280041652428
MRPL13	0.578612074147725	0.352121748700851	0.131475153528151	0.403248980928585	0.377685364814718	0.688399065425473	-0.260857490103407	0.0298095788650624	0.713280041652428
ROPN1	0.230341504148831	0.0887438481298587	0.0480860351029313	0.0425099111090387	0.068414941616395	0.0229224305545309	0.0605163076844222	0.0297237544739093	0.713280041652428
ZDHHC17	0.372920363002767	0.0481883203074514	0.118206630392789	0.0316159335430096	0.0831974753501202	0.0246344646741758	0.0896352172976499	0.0298527645091316	0.713280041652428
CCDC107	0.312395449318067	0.417935012315822	0.255663622344716	0.491221916926408	0.365165230816944	0.15826502064215	0.168301331753976	0.0301053909865225	0.713742602354649
HSPA4L	0.128080826108967	0.00631614624923035	0.00555056448638325	0.00625212786027461	0.00628413705475248	0.00440648432449295	0.0256359502214285	0.030116629495364	0.713742602354649
IMPA1	0.165694159662891	0.0830181985964228	0.130362305476357	0.0416378548243616	0.10669025203639	0.0239812197638671	0.0643809023399611	0.0301206578264457	0.713742602354649
PDE8B	0.735089334458559	0.0360687784390456	0.021909166285476	0.0945930064060463	0.065330892422546	0.0624770691884684	0.121335016614847	0.030134835851940302	0.713742602354649
SURF2	0.0174324507836102	0.356854147117527	0.00531144689547832	0.0118252138460873	0.0146288323148487	0.00837743249016474	0.0725885473649677	0.0301346720075384	0.713742602354649
NDUFB11	0.0189199498353722	0.0563849901783906	0.0439753773984315	0.145469882985143	0.050180183788411	0.311929041402766	-0.317901122992628	0.0302944872579768	0.716587225361986
BCL7B	0.0602233149450533	4.47820169040482e-4	8.83194361997978e-4	2.44841130803999e-5	6.6550726551923e-4	6.38709403136036e-4	0.0120637456950292	0.0304114638718449	0.718416315376737
AGFG2	0.529348373757621	0.117520802595646	0.076284974933208	0.2845332058645	0.201027004230073	0.0893286858518762	0.127806971685952	0.0305215873690388	0.719014976092562
MRPL20	0.633841818764579	0.274687727009698	0.11868379949022	0.152204381162753	0.213446054086225	0.628041369440975	-0.289246600557914	0.0305558547155623	0.719014976092562
TMX1	0.233696280401529	0.350566368502636	0.245958738120005	0.429521316258659	0.298262553311321	0.10232037481304	0.164651477096738	0.0305425535736797	0.719014976092562
ARHGEF39	0.222564128152448	0.110833801838373	0.0689611339421257	0.0221930743062184	0.0898974678902495	0.0176078993049587	0.0683383814371168	0.0306153311766153	0.719480136950834
ACER1	0.0236593683203689	4.7694598908354e-5	8.60786912477503e-4	3.84904159936572e-4	6.22845536207037e-4	6.34670502648454e-4	0.0042589633048248	0.03088027996686	0.721961022863917
ACKR4	0.0185525992904672	0.197325189293602	0.249367626126239	0.144055304602419	0.170690246948011	0.040455104294532	0.0866996170763233	0.030878602894604	0.721961022863917
LSM12	0.868834426955728	0.689661979031454	0.90420022573454	0.890226464142511	0.879530445549119	0.559530833844154	0.317566518701073	0.0308656599036391	0.721961022863917
TWNK	0.325369009968672	0.291496597440211	0.170454781351698	0.337016415060573	0.308432803704442	0.596083695891335	-0.291049997355457	0.0308232300767942	0.721961022863917
CHRNB2	0.00339250870886543	0.130564347916694	0.020588263476251	0.00492400661730084	0.0127561350467759	0.0033802171313858	0.0284733358988156	0.0310433713485955	0.724300437901406
N4BP1	0.0364645924126737	0.157321196544378	0.00569252643623686	0.0157570728015574	0.0261108326071156	0.00452023769373097	0.0378792013677637	0.0310602925243883	0.724300437901406
ZNF182	0.0149954389311463	2.30485879764913e-4	9.89954904848361e-4	5.63756228900782e-5	6.10220392306637e-4	3.10034183317407e-4	0.00306980231438279	0.031148600757689	0.7254260888542
TM9SF3	0.0104112857229668	0.023998532633744	0.110383914684718	0.785366461637817	0.0671912236592308	0.0167903379660133	0.161167123051379	0.0312624003740494	0.727141761716818
EMD	0.153347829325259	0.0999840481874862	0.113501345247078	0.0620922874972435	0.106742696717282	0.0186256062746093	0.0670128900232223	0.0314524467432562	0.730624208385973
HM13	0.417139386245859	0.257005278013317	0.301030882133534	0.115324875715757	0.279018080073425	0.07817583727339	0.14902383096145	0.0315123391593424	0.731078198755602
DOT1L	NA	1.07686906567591e-4	0.418399028567504	0.53359252401614	0.418399028567504	0.0123226357997733	0.223016936446474	0.0315925894937232	0.732002722553415
FAM126A	0.0845911611526647	0.00547903405551568	0.0399472580536741	0.011773570480328	0.025860414267001	0.00281039493820335	0.0261067269397946	0.0319426510419908	0.738493935612713
ZNF213	0.00714117328613045	0.210361708124144	0.110133276647873	0.0193213770794115	0.0647273268636423	0.0160243872246123	0.053231810389649	0.0319542604735563	0.738493935612713
CEP95	0.250245420279844	0.0487249064765643	0.00772810122993538	0.00127459966948212	0.0282265038532498	0.0121510338999773	0.0499710075972651	0.031995539372808	0.738505959103068
AMBRA1	0.200771683060465	0.618032544625341	0.882838882952099	0.35851757733927	0.488275060982305	0.0642038955479902	0.298060767084319	0.0321568737117964	0.739404054294465
RNF44	0.365564766036408	0.0210578928066806	0.0120368349985932	0.00121782510628631	0.0165473639026369	0.0196612210629374	0.0624459525515249	0.0321451104462767	0.739404054294465
TUBA3C	0.138587074644881	0.321232842307569	0.206971289619985	0.488438948793705	0.264102065963777	0.110360702123396	0.140944026397227	0.0321073724242619	0.739404054294465
TPRG1L	0.487683724103575	0.0170377784574803	0.112716297706887	0.0598354587465262	0.0862758782267066	0.0369969953695215	0.0977738645964997	0.0323693092377235	0.743345391734235
DKK3	0.197784221678701	0.0133652775389042	0.00906209042086744	0.00888727403383803	0.0112136839798858	0.00833255671423192	0.0387689521521332	0.0324890315671227	0.744208297047657
TRUB2	0.0687410041127838	0.0717634500833774	0.0479790920771332	0.0569256845217697	0.0628333443172768	0.261351323048522	-0.257444425259285	0.0324750532121667	0.744208297047657
LYRM2	0.901022695210524	0.448423080353304	0.381474072657887	0.229971635558269	0.414948576505596	0.245556160596558	0.212741262820139	0.0325557136543127	0.744794161240521
TPM3	0.592009802851998	0.305197906380709	0.234892660750512	0.109113492849405	0.270045283565611	0.100023014780875	0.159581327967765	0.032622570217656	0.745382534393075
C1orf115	0.0927922941906493	0.00773228186261556	0.0168849425298647	0.00769951104405683	0.0123086121962401	0.00289601642831581	0.0222852576618428	0.0326727478440781	0.745588813837345
KIF19	0.209551094113888	0.0105570689714508	0.00744511476413191	0.0269271684430115	0.0187421187072312	0.0126894722456167	0.0384728155479271	0.0327669174771093	0.746595315720363
MPZL1	0.292655864929121	0.459768470232805	0.25758054671984	0.378283261861246	0.335469563395183	0.157400067500493	0.160050046290258	0.0327992643806727	0.746595315720363
CLN3	0.508463991347161	0.040910350371807	0.0698874300182034	0.293117202338002	0.181502316178103	0.0823238135729856	0.115674511766789	0.0328800946055937	0.747496153273214
FTH1	0.0203593075366593	0.0896358375657129	0.0409852513124467	0.0457844743706871	0.0433848628415669	0.202266057791804	-0.191723587350857	0.0330231228530152	0.748868539391468
IPMK	0.283440324295983	0.0241772495281961	0.282399603130857	0.112191657758379	0.197295630444618	0.0151436139659612	0.118906311795567	0.0329911844543793	0.748868539391468
DAXX	NA	0.629582059126499	0.898976495445432	0.319759564157719	0.629582059126499	0.275728964177198	0.294830702977063	0.0330916028478836	0.749483440001004
FN1	0.13562484162481	0.0160516950788583	0.0660492696927584	0.00479408133788089	0.0410504823858084	0.0055523959928708	0.0412615920811575	0.0331896083818736	0.750764686980234
CPLANE2	0.833502991491154	0.0159443308478487	0.0828927148205358	0.0697054751070338	0.0762990949637848	0.0950527985420682	0.123928225787729	0.0332744574564981	0.751745504556471
CSTF2	NA	0.059597861269189	0.609635994390001	0.204516163767704	0.204516163767704	0.0316956962414811	0.200203570511826	0.0333726860575762	0.753025776683965
KHDRBS3	0.238435140455146	0.0553193085011404	0.0893525714288949	0.242231904149483	0.16389385594202	0.0380074019653997	0.0899914479857669	0.0335093231325842	0.755131082270005
SPIRE1	0.0843920321094455	0.00504273270141204	0.0281949594782013	0.00221223414256384	0.0166188460898067	0.00284977636760289	0.0212259559459414	0.0335493416428806	0.755131082270005
SNX17	0.087538449665202	0.197244370670608	0.880831321899292	0.17779085324876	0.187517611959684	0.12023904104986	0.165617604454944	0.0336673994864337	0.756848152971083
ALDH3A1	0.319408238049021	0.0120947207599909	0.0415860805698274	0.121795546587056	0.0816908135784417	0.0275084619051763	0.073035249336559	0.033832189862105	0.759097835360599
COX10	0.373833652938264	0.0939608203958544	0.0349892313380118	0.230857389448971	0.162409104922413	0.466470665758682	-0.283929043598604	0.0338512639202696	0.759097835360599
ENO2	0.146637264943919	0.0260778911588752	0.0219334127853188	0.0384857790870329	0.032281835122954	0.0134330080546509	0.0345623610914414	0.0339242937613664	0.759116336023967
OR11G2	0.289445062823121	0.0482523407879397	0.121627398538079	0.103976800162724	0.112802099350401	0.0434741918899858	0.0744505841112265	0.0339777773892288	0.759116336023967
VEZT	0.478770712116578	0.125757685677293	0.227807908037399	0.261541277301658	0.244674592669529	0.563267675076389	-0.266854755152473	0.0339411949894299	0.759116336023967
FTO	NA	0.0927947593357278	0.259369489699896	0.0675837631222619	0.0927947593357278	0.0217965277783549	0.0917572332615887	0.0341990074032614	0.761372695710935
KRTAP20-2	0.058136764257046	0.00154770409833518	0.00772820218448802	0.00592042944923657	0.00682431581686229	0.00277736775767692	0.012088692430455	0.0342048332859816	0.761372695710935
SHLD2	0.0644206317096257	0.194724441057535	0.10786805775871	0.165597484512591	0.136732771135651	0.0225420791038771	0.0833258735673947	0.0341320997964635	0.761372695710935
BEX3	0.157493315824586	2.90266340445073e-4	0.01124250088458	0.0137490635670937	0.0124957822258369	0.00687291534480657	0.030233589575733	0.0345535994030329	0.768110169565422
MTG2	0.637306843569526	0.209361274264012	0.150570215736066	0.188052384317724	0.198706829290868	0.618763479240385	-0.282171494045991	0.0345923008093926	0.768110169565422
RASGEF1C	0.00711876261907159	0.138892545352839	0.017700035242268	0.00836481181576296	0.0130324235290155	0.00925286563409726	0.0254816532276965	0.0346469212626925	0.768381354172246
DSCC1	0.812391289415555	0.289262636859321	0.999571348009854	0.422646917306265	0.61751910336091	0.199064631098737	0.318288483961788	0.0349218964817374	0.77353281461198
CYP2C19	0.137467911732263	2.23662281371546e-4	0.00359380842914138	0.00615380240244407	0.00487380541579272	0.0025243119149568	0.0275196338821502	0.0350853179276847	0.776203755227985
KCNJ9	0.616367457244696	0.238863508559033	0.161507034064152	0.197392885676401	0.218128197117717	0.0958350865771016	0.155827515204458	0.0351643830527349	0.776675698472712
PYGO2	NA	0.394893766056642	0.367089472616068	0.0922528527162634	0.367089472616068	0.0796004187934902	0.160158273557665	0.0351923808403387	0.776675698472712
MSRB1	0.583443245528543	0.705632735657864	0.587561418002239	0.606174347747535	0.596867882874887	0.375244423215894	0.226145274166544	0.0352552470916896	0.777116571842243
MRPS18B	0.641110509912779	0.401344530322893	0.246410141870065	0.449865428152955	0.425604979237924	0.730575731978758	-0.240475226420639	0.0353154753262098	0.777498295790518
EPN2	0.32676007358328	0.0320104545983356	0.0112971593569015	0.00499622618751972	0.0216538069776185	0.0114813407063089	0.0622847223823633	0.0355297540734382	0.78031953218985
SEC16A	0.977446097488315	0.935857894004876	0.926576008245221	1	0.956651995746596	0.817192901350468	0.203881921458305	0.0355132698514857	0.78031953218985
MRPL44	0.317993499369143	0.17099472206509	0.0746021964903729	0.130428521769341	0.150711621917215	0.399478446392688	-0.250949682248197	0.0356081330317667	0.781094143344528
FOSL2	0.792212644404045	0.159822694963853	0.0443628289638464	0.359975521585318	0.259899108274585	0.0717793257539009	0.198042297320212	0.0356865448379156	0.781173567032023
ZACN	0.584444611805899	0.37480051072928	0.446045203765659	0.512724150147879	0.479384676956769	0.268480527556237	0.186867380424267	0.0356979807661855	0.781173567032023
MST1	0.998434692487617	0.956165621894599	0.934567094785473	0.943120060543048	0.949642841218823	0.819923822589482	0.192844809531034	0.0360632823711767	0.786318427537124
ZFAND3	0.169031912285235	0.086096388106033	0.270816179269626	0.25552196932258	0.212276940803908	0.057348125653839	0.105917633381908	0.0360583286553042	0.786318427537124
ZNF500	0.112525895423594	0.0115627744957243	0.108271111683192	0.165603616062987	0.110398503553393	0.0250462828981131	0.057340428457546	0.0360482203864316	0.786318427537124
AMBP	0.368273527344875	0.0714347378741087	0.0254513913909802	0.0605420719894247	0.0659884049317667	0.0219066076731239	0.0820631488343549	0.036145809935062	0.786559081346083
PIGO	0.300190173897298	0.849790399576346	0.483822254597831	0.22804168011769	0.392006214247565	0.221140251255664	0.196168610639079	0.0361611410542131	0.786559081346083
RBM4	0.778501152498599	0.71934094868357	0.50244841500829	0.90566827528797	0.748921050591084	0.457825530796518	0.254175829066402	0.0363492806604974	0.789703376843588
GEMIN5	0.831243824327458	0.998700676141088	0.999999993022472	1	0.99935033458178	0.997847655855416	-0.033306235716295	0.0364287818671703	0.790482752875758
ASPDH	0.134288659789939	5.68386131800346e-4	0.00709332185804411	0.0304017800607143	0.0187475509593792	0.0041373359481257	0.030253780200056	0.0365469882781286	0.791152784481973
NDUFA10	0.0799184058343828	0.0894207477951407	0.0495428509161984	0.190826222338096	0.0846695768147618	0.339303103111014	-0.285955266543242	0.0365383132450114	0.791152784481973
GADD45GIP1	0.0318521796601922	0.0378411700954807	0.0140784782152047	0.060857564049599903	0.0348466748778364	0.215143070819587	-0.227918944625138	0.0366590354983084	0.791684010799615
KIAA1210	0.102634061311934	0.0073903664515428	0.00974036847450886	0.00544091201575447	0.00856536746302583	0.00354728303564986	0.0220874673261031	0.0366564869834141	0.791684010799615
SNRNP48	0.957963330203048	0.707111769815084	0.859029548876238	0.856216356532781	0.857622952704509	0.624034205753044	0.255959993082556	0.036702608812389	0.791684010799615
TAF13	NA	0.508926206517959	0.706962845664072	0.605653334451931	0.605653334451931	0.314118310454146	0.261376981003541	0.0371569869016903	0.800532040037725
ELMO2	0.447688570353104	0.901082466096898	0.776615754726975	0.593879388758767	0.685247571742871	0.22014746180327	0.333599144084167	0.0373473254633537	0.803073407415549
MRPL18	0.760758405419166	0.612320047933576	0.326602462234868	0.419201189825992	0.515760618879784	0.841060879849629	-0.230774435673662	0.0374079119078715	0.803073407415549
ORMDL3	0.389221029694298	0.024617868208517	0.0860528461435112	0.156105696088655	0.121079271116083	0.0399305672137334	0.0946001167747691	0.0373904886810535	0.803073407415549
XPOT	0.637010011712836	0.733674983048601	0.405994832576437	0.664178600165439	0.650594305939137	0.318596952536654	0.248167050982687	0.037490895946618	0.803902418528724
E4F1	NA	0.873828871455558	0.92190429100624	0.91316696930867	0.91316696930867	0.666632732208517	0.283260086040767	0.0376267671608762	0.805862168070822
FBXO24	0.0837296974788035	0.135913194546908	0.0709978319462573	0.0360648324793509	0.0773637647125304	0.0171155754943292	0.0483708218944445	0.037836086109712	0.808434014412584
RXRG	0.103056950635176	0.358923321708027	0.155526707864358	0.0664484680843693	0.129291829249767	0.059344723003047	0.0869591079947264	0.0378174093988904	0.808434014412584
C12orf75	0.0752422529441324	0.00107321629279203	0.00210816173322893	0.00175755133851167	0.0019328565358703	0.00132728912664636	0.0149859885625924	0.0380638008853577	0.809481230330746
DICER1	0.26783186473363	0.848730537267695	0.385237337030797	0.6518794730503	0.518558405040549	0.836256293464737	-0.221927737367104	0.0380063410521003	0.809481230330746
RICTOR	0.093810249545569	0.051057283380169	0.182659869935151	0.438847800112484	0.13823505974036	0.526386533515428	-0.312537339825415	0.0379973907108082	0.809481230330746
TARS2	0.967362613672697	0.781360483483261	0.570031465945497	0.704755393416244	0.743057938449753	0.938034983851922	-0.134491932224452	0.038042049395379	0.809481230330746
OR5L2	0.162761708652515	0.648801036063347	0.138317722120944	0.254836590547502	0.208799149600008	0.109488473268533	0.149380207106651	0.0382321129416156	0.81210744945971
CBR3	0.327295362625629	0.00193262516199927	0.034797307845537	0.0157108640864506	0.0252540859659938	0.0111193117872717	0.0628607628053016	0.0382826131445942	0.812227947970612
HSD17B10	0.948389526115021	0.235803902179355	0.188568936044089	0.397128009480604	0.316465955829979	0.810683513278874	-0.275663317883809	0.0384229024138826	0.813592073054607
NDUFS2	0.132268321559124	0.225217787112872	0.102444202722416	0.257313519180914	0.178743054335998	0.459387105910394	-0.289837298804168	0.0384751201922798	0.813592073054607
RABAC1	0.389597988614909	0.0572154554758775	0.336510809056829	0.0816980321306133	0.209104420593721	0.060469820308379	0.117983950192627	0.0384816163479109	0.813592073054607
CSRNP1	0.341999050008991	0.00182935927705834	0.00349679683550786	0.00387878017222669	0.00368778850386727	0.0102506630537873	0.0601668980986023	0.0385620742972303	0.813883010065917
SELL	0.0784066492338949	0.00652527569934867	0.0636496568372591	0.00203044352799255	0.0350874662683039	0.00505817344678032	0.0252269916802593	0.0385852147274476	0.813883010065917
GTF3C3	NA	0.605041501810813	0.793391220556894	0.919751592802559	0.793391220556894	0.489284129479767	0.283045209637792	0.0387203968206659	0.815784732550751
OR2A7	0.0265514212807496	0.0922094621085025	0.489629305185177	0.0289557626329173	0.0605826123707099	0.0379422894414359	0.0900367958570964	0.0387822029158235	0.81613790317283
LILRA2	0.0171963221455644	4.78910932529503e-4	8.09184942665866e-4	3.37629805392866e-6	6.44047937597685e-4	2.57615437461907e-4	0.00355795910912017	0.0394703340563072	0.82500077340865
MRPS26	0.467384713379059	0.118469868557516	0.28468611901432	0.652541537940645	0.37603541619669	0.67272746378955794	-0.248359650938269	0.0394530808677826	0.82500077340865
SNAP29	0.0659358781585588	0.578966321831694	0.925563561613802	0.776439375503749	0.677702848667722	0.299275000717096	0.239202188357324	0.0394922577129883	0.82500077340865
TRAM2	0.050525374710023	0.017646503784117	0.170503512533727	0.113104836009433	0.081815105359728	0.0100925832593925	0.0588765225048921	0.0394450652907182	0.82500077340865
TUB	0.538249807368318	0.161858165781397	0.270138356180778	0.246709057794271	0.258423706987525	0.114025843911253	0.147218481535822	0.0395220857287217	0.82500077340865
ULBP3	0.732440890476719	0.0169658939575427	0.104146817346122	0.0371974473733858	0.0706721323597537	0.06703025628956	0.119184920952763	0.0394711102931021	0.82500077340865
WDR26	0.705294867900453	0.896231175913043	0.847224394525578	0.986007344016027	0.871727785219311	0.6166329723807	0.28284835119623303	0.0394982845527786	0.82500077340865
OGG1	0.23714472965352	0.110571982764941	0.181838102525384	0.20450083082199	0.193169466673687	0.0508700472131337	0.0995998835593391	0.0395767993981581	0.825192207474369
SURF4	0.0247783212773335	0.138200173182842	0.554888119977836	0.637821101036511	0.346544146580339	0.0433214902061895	0.207001758334542	0.0397951191790818	0.828790533799751
MSLN	0.124797840759356	0.00829725585846077	0.0148089627519459	0.0223393813714736	0.0185741720617098	0.00786629053081609	0.0258853722630644	0.0400189786865523	0.832495837912331
FAM204A	0.0115709749420571	0.0238830548561767	0.21080588390604	0.0693476551996885	0.0466153550279326	0.00891760449489043	0.0529655366611961	0.0401847409814769	0.834985460829564
PTN	0.156881803168198	0.132270857443459	0.193540464636976	0.271837670712467	0.175211133902587	0.0550321528909255	0.100358506092789	0.0403548777715984	0.837560172214882
DHX36	NA	0.925752766692289	0.963692149382023	0.999008695803983	0.963692149382023	0.780343059723771	0.247744828851	0.0406303250037799	0.842312195358683
HIST1H4E	0.130692558150822	0.320944092503851	0.236602320578589	0.110645271163641	0.183647439364706	0.0539308032475102	0.110848436542484	0.0406852517106047	0.84248694370794
IL17D	0.371651170800815	0.482800023544392	0.0597310894990245	0.170432184119207	0.271041677460011	0.0825846469187824	0.142295001855726	0.0408137188968494	0.843219809226926
STXBP1	0.488344094614506	0.966063986966876	0.346238077831259	0.186487359190088	0.417291086222883	0.28176453220524	0.192774236532959	0.0407949113105282	0.843219809226926
BOD1L1	0.334421875274934	0.201630075248523	0.142421027534974	0.913537008157315	0.268025975261729	0.162078303163855	0.184834395756872	0.0409428847310975	0.844924975447331
ZNHIT6	0.999676706547362	0.930186972992394	0.848347080160456	0.957192722232913	0.943689847612654	0.807794590969431	0.172714754403	0.041117590071327	0.847564976680743
C12orf65	0.0279796666890146	0.063386731156237	0.0952877222139538	0.0350646049518142	0.0492256680540256	0.211742253879743	-0.215601614353077	0.0414816853206959	0.849414915930756
CPS1	0.170157453716855	0.0045473687818108	0.0671840260336407	0.0288406347035677	0.0480123303686042	0.0111623759254752	0.0427522974498715	0.0414886141949732	0.849414915930756
NDUFC2	0.0834656857393785	0.061320826130839	0.0163801738715022	0.0744724305571769	0.067896628344008	0.282183318551046	-0.305562981780135	0.0414438706583328	0.849414915930756
OR4A47	0.031764992748091	0.683088855047575	0.592115113184042	0.734263083894081	0.637601984115808	0.297259842826886	0.192187541684538	0.0414005895426978	0.849414915930756
PPP4R2	NA	0.949683900085379	0.947894574448183	0.986933561883548	0.949683900085379	0.753860072320058	0.287339525618416	0.041361242706898	0.849414915930756
RHOXF2	0.208249678922315	0.00727874143121098	0.0855967239909024	0.123145912962955	0.104371318476929	0.0164096516171942	0.0659873382145599	0.0412722621674072	0.849414915930756
HNMT	0.399056651905017	0.0262812569571802	0.0941838013581634	0.0528764039784245	0.0735301026682939	0.0443965821866337	0.0763738271931119	0.0415860403848972	0.850448606923197
PPP1R14C	0.433289298425855	0.0267894399420611	0.159226571853384	0.0881771059980961	0.12370183892573999	0.0491430850792613	0.0962267330097794	0.0418313694207629	0.853762356971567
SNCB	0.117617445688577	0.0337595712461657	0.0293679327905123	0.00690092656947181	0.031563752018339	0.00445223671492622	0.0326666565356818	0.0418423187256886	0.853762356971567
NKX2-3	0.390514921018649	0.0060506456013621	0.0314008035490916	0.026376637351734	0.0288887204504128	0.0255016611313749	0.0670912664974656	0.0418908703548765	0.853791541012381
CATSPER3	0.556347754381	0.240470884583956	0.262939452372581	0.0807260040571945	0.251705168478269	0.138164579126468	0.120739550069927	0.0419485152634717	0.85400578433578
KRTAP5-1	0.0189613646078364	0.541280947631266	0.349733540990676	0.122721979817046	0.236227760403861	0.0738541795782411	0.136011257142157	0.0420305369256005	0.854715262126773
MRPL47	0.210208221919864	0.00911667539927833	0.00168096670175891	0.0724776549410083	0.0407971651701433	0.278821871393799	-0.255260994203801	0.0421201760809097	0.855577881625564
XPR1	0.0650700057113188	0.673320708473823	0.441796923732119	0.300578121526751	0.371187522629435	0.0402277710516984	0.231027636693368	0.042262615224152	0.857509882694748
AVPR1B	0.0184354636363259	0.029800693933441	0.188209885498823	0.340448063051534	0.109005289716132	0.0283488150167684	0.0853105890592911	0.0423938988513516	0.858251456187308
CCDC144NL	0.267119831784522	0.744525798938492	0.672039671382598	0.858778603943846	0.708282735160545	0.400667609843558	0.22740836660386	0.0423871302353755	0.858251456187308
ACTL7B	0.393590513444574	2.72436947655461e-4	0.0139193488405708	0.00989370593305363	0.0119065273868122	0.011846501984423	0.0691748660245097	0.0425717328647163	0.860889763142628
COX17	0.47800070914532	0.696871708625321	0.620218651713291	0.953168295736642	0.658545180169306	0.891100516475582	-0.155236531659644	0.0426939110155785	0.861842376453428
LIMS1	0.251628620808599	0.163267503870667	0.370725929485205	0.119449431324507	0.207448062339633	0.498991551580468	-0.270224628005075	0.0427139717454152	0.861842376453428
KCNA6	0.0402224107458323	2.70546534354636e-4	0.00243720781802131	0.00117540774470167	0.00180630778136149	7.37864820091465e-4	0.00820279176052648	0.0428584816254466	0.86379624980141
LAMA2	0.0805506345994646	0.0478582560030032	0.0401143982042548	0.0232403830462168	0.043986327103629	0.0112088608302118	0.0284492482687946	0.042958434495725	0.864848749586713
EPHB4	0.0722393596398199	0.00995473642727754	0.00148963109777828	0.00365657836119232	0.00680565739423493	0.00197823512056079	0.0155367460398268	0.0432193582390199	0.86817245225366
NDUFS8	0.158036210040635	0.328039631233745	0.040031774295843	0.215920655083417	0.186978432562026	0.468773990572537	-0.299592637438233	0.0432098647233854	0.86817245225366
KRTAP5-2	0.158597964692091	0.245732648231098	0.228785529471863	0.273622707833986	0.23725908885148	0.0814948848084813	0.112439525221691	0.0434104710939531	0.869403655330788
PNISR	0.49691802877282	0.618560404566322	0.77329672770378	0.757680684375495	0.688120544470909	0.412374938840671	0.233103020415348	0.0434340831228725	0.869403655330788
PPP2R1A	0.679563851670827	0.999968640893928	0.88976021433805	0.298362233935866	0.784662033004438	0.984436664803485	-0.197238253203652	0.0434725819156517	0.869403655330788
TMEM81	0.0284507754142806	0.148309932676393	0.0714726381479406	0.0804568623122004	0.0759647502300705	0.0177034490476529	0.0502091348813522	0.04339926560502	0.869403655330788
TRIM50	0.0221910307020914	0.358712436170346	0.117617776862791	0.169419151769008	0.1435184643159	0.0572674710098185	0.0841835019808722	0.0435897684527275	0.870786124139988
USP38	0.373244194729445	0.0342164023690641	0.036224024403742	0.334414277952983	0.185319151178363	0.0342630010346151	0.118289255620321	0.0438513585735109	0.875047099111723
PLPBP	0.00733755454827733	0.00449881995862082	0.376505151394148	0.021908797583013	0.0146231760656452	0.0151458272685758	0.0663274559641628	0.0439202665055683	0.875457985494381
CCSAP	0.664046465256686	0.217117810226904	0.0600703222973811	0.110372402916205	0.163745106571555	0.0761163137375239	0.142970652433471	0.0440405604276745	0.876891114713225
TRAPPC12	0.0389851721374189	0.00685953555154869	0.103996666097106	0.148748211313854	0.0714909191172624	0.00751525157660392	0.0503176098033333	0.0440956247461285	0.877023737404064
DEFB118	0.368870749692254	0.0370410713142201	0.279803667176686	0.0322040990759695	0.158422369245453	0.0456666873034865	0.100183567979343	0.0441851005531302	0.877839733467286
NDUFA1	0.13344039470804	0.0282376576418372	0.0299390287823444	0.0300458131537742	0.0299924209680593	0.242561281514244	-0.279212894512322	0.0443230685376705	0.878375600494178
SAV1	0.0177352448204815	0.0563180549153783	0.0505841796741147	0.0850067390331898	0.0534511172947465	0.00295575908919573	0.0391803977693507	0.0443575072825306	0.878375600494178
TAS1R2	0.218647886645862	0.0584447875309754	0.14338914130061	0.0945797557490456	0.118984448524828	0.0389052296362345	0.0675166052304901	0.0442734258741007	0.878375600494178
NOLC1	0.90860159691954	0.889623887704054	0.985996385252028	0.889105488751112	0.899112742311797	0.760689646895716	0.211109611445329	0.0444754552405561	0.879749752733226
KLHDC8A	0.648181228644333	0.673396489014497	0.269982012021434	0.540064929181877	0.594123078913105	0.325865309123473	0.192064253171393	0.0445502273500568	0.880239729920845
RFC4	0.857576502828772	0.905593230011316	0.853752662087787	0.955636895769843	0.881584866420044	0.746975598388888	0.194612532899738	0.0447431310368728	0.880239729920845
SPTBN1	0.0133863604977411	0.00532848274487438	0.102326076879941	0.0834736888131449	0.048430024655443	0.00615950004458401	0.0345005188711927	0.0446960063204357	0.880239729920845
TMEM236	0.00169456006532613	0.00281437183921881	0.0231678875965206	0.00208736206139134	0.00245086695030508	3.36978717159162e-4	0.00589991016244424	0.0447175580739289	0.880239729920845
TYMS	0.0267490552765586	0.0298817984032404	0.00191849876768259	0.0251134648981247	0.0259312600873417	0.2463993837371	-0.407424494227078	0.0446240712065398	0.880239729920845
NDUFA2	0.362966366747737	0.374570100407496	0.193321074718334	0.525413190661931	0.368768233577617	0.650761713507023	-0.250563404366812	0.0450660721939426	0.885631412236492
SLC25A25	0.583522917410023	0.483859385640141	0.283156768619592	0.23874332303307	0.383508077129866	0.201644449387974	0.166982531100029	0.045259043006702	0.887743517869883
TMEM102	0.380545111281004	0.142982791111864	0.0323038078376172	0.0872136084597314	0.115098199785798	0.0546828564043446	0.0813529346727092	0.0452715387445097	0.887743517869883
FERMT2	0.859608463902364	0.99966092302955	0.900792710480354	0.897221194532521	0.899006952506438	0.593405094251518	0.363219973394439	0.0454157925415171	0.888648752764308
NANOG	NA	0.665760019628166	0.768387526831453	0.818877142500405	0.768387526831453	0.569909987900349	0.191083646272553	0.0453685535129022	0.888648752764308
IGSF3	0.164565658438256	0.477778603550199	0.710407818476777	0.313466459644882	0.395622531597541	0.182322844826942	0.189672913349855	0.045479195431173	0.888929387289561
FAM117A	0.223007717495088	0.399422485774143	0.244602033624791	0.0965335685652417	0.233804875559939	0.0845392782925217	0.117889503641475	0.0456059214405605	0.890445787264564
EPDR1	0.104590080921684	5.06782229730721e-4	0.00921009089068506	0.00436774420694147	0.00678891754881327	0.00239703524356068	0.0205938014281341	0.0456820282784564	0.890971658102638
APLP1	0.531066837710562	0.0768533037890583	0.175077623823986	0.164315157026912	0.169696390425449	0.0744957803240639	0.12366750363495	0.0459711099392687	0.894549953933518
G6PC2	0.0468414444494208	0.00303612794934085	0.00452814867700417	0.00492962245370717	0.00472888556535567	0.00265090643137856	0.00948524230500172	0.0460629784767356	0.894549953933518
MTG1	0.2698296109144	0.0555855763082599	0.0219570553291015	0.0540720628315277	0.0548288195698938	0.302829741345508	-0.260766095064926	0.0460516499392334	0.894549953933518
PPM1G	0.255854085082921	0.563679804631758	0.436076060447663	0.161712228422455	0.345965072765292	0.0513782485554345	0.211270843295602	0.0460168326397579	0.894549953933518
PRR4	0.07909702693859	0.0030427300369986	0.00212576108025883	0.00381035287234022	0.00342654145466941	0.00128936340949371	0.0166042405823324	0.0461932884277572	0.896120121009136
HADH	0.324044144639598	0.112978641490989	0.0861693328369555	0.0417325181771502	0.0995739871639724	0.0426270437046626	0.0733111471912027	0.0463132759116468	0.897486894377677
GP5	0.0959310005313609	0.00490780594257083	0.00369887955796082	0.00205319011928557	0.00430334275026582	0.00443318051489796	0.0164351279348269	0.0464595744478933	0.899360074168139
CEP85L	0.684921155737228	0.189889416428919	0.225194904487795	0.0363201428954026	0.207542160458357	0.109699576421848	0.13877550812211	0.0471169811234675	0.911112679803744
HIST1H2AD	0.315942258791426	0.54443857344657	0.692573228552426	0.431012585655009	0.487725579550789	0.26882883807641	0.198716346250647	0.0472251473039556	0.911259258786337
RPS6KA1	0.593315227833559	0.306153934445137	0.113998856310219	0.0659139421973704	0.210076395377678	0.108497360957489	0.126959561545016	0.0471962524229829	0.911259258786337
ZNF526	0.171786219816498	0.00110980023258992	0.210961258475163	0.0837607422931324	0.127773481054815	0.0170948473388337	0.075468323549852	0.0472943275925334	0.911623320903312
DNAJA2	0.0684540512682963	0.00166697089370959	0.316839276053974	0.254366036553616	0.161410043910956	0.0193837270694337	0.101319174314188	0.0475021508625724	0.914656186481349
CDKN2AIP	0.0805220026827688	0.0533073098233611	0.864761337276429	0.123137060394679	0.101829531538724	0.0766395430980693	0.14884733321525	0.0477209554357244	0.916920457624486
ITGA8	0.0296996466977158	0.21187770864952	0.0547067463616759	0.0718695275701097	0.0632881369658928	0.0180982163368905	0.0542726346598751	0.047673107722915	0.916920457624486
GFM1	0.683145329997806	0.474557844169028	0.235565200767459	0.553726826739386	0.514142335454207	0.757567292061813	-0.217985853019022	0.0481011537240104	0.923246614751424
NUFIP1	0.755846137738073	0.771666323431018	0.460466469353538	0.792495203546545	0.763756230584545	0.484798711211944	0.222124788687318	0.0485489726359499	0.93085591025479
CHTF18	0.847003814858848	0.417580124910041	0.973020158337489	0.79757195469331	0.822287884776079	0.515872606308725	0.26384523604821303	0.0486723187116228	0.932234400355067
RAB27A	0.124357383823547	0.00611782084650255	0.0102876461007241	0.00495281010143147	0.00820273347361335	0.00436228864500191	0.0247129202270928	0.0487645806678639	0.93301524511196
GNG5	0.231378094545786	0.114117275635242	0.59108968688731	0.315102986341195	0.273240540443491	0.107989203986847	0.157960640866467	0.0488561065489848	0.933780374009552
FNBP4	0.871202166454744	0.913770452465028	0.675267250971552	0.97941654622517	0.892486309459886	0.691704218510712	0.215805685184052	0.0491763473455849	0.938910682354745
ANAPC13	0.998944486447227	0.921790863933325	0.97849769348116	1	0.988721089964193	0.851532449025513	0.196569605427827	0.0497492417549426	0.94108058769901
COL17A1	0.716582962101073	0.209872546288271	0.300540507059367	0.263655604935677	0.282098055997522	0.19282766359119	0.152977254875193	0.0495317014514575	0.94108058769901
COL9A3	0.0444465983348424	0.230439608868157	0.637891736013198	0.206072179574186	0.218255894221171	0.113592548868189	0.131370435786431	0.0496676748243603	0.94108058769901
KIF14	0.352031777716884	0.394152986482231	0.492315527769238	0.333790835552519	0.373092382099557	0.674745148265641	-0.237303208676375	0.049801738094597	0.94108058769901
LEO1	NA	0.104417436978983	0.66287188442533	0.750278820948639	0.66287188442533	0.219545285918144	0.241999074200846	0.0494861529418281	0.94108058769901
LILRB3	0.0308492604639657	1.14322584062429e-4	0.00104381314116732	4.95626110519258e-4	7.69719625843291e-4	2.32953628766493e-4	0.00658062453244929	0.0494553046616183	0.94108058769901
NDUFS1	0.348356998656571	0.0605154548292126	0.12995672955901	0.254502744111889	0.19222973683545	0.50512940304649	-0.294890784494814	0.0493462955176468	0.94108058769901
PDE4DIP	0.534277171414617	0.567174115978789	0.782568360105602	0.267810819670239	0.550725643696703	0.285918715022168	0.222767056086536	0.0498093870303742	0.94108058769901
SERF2	0.516081596769623	0.674280832566149	0.462424580293401	0.593854790804674	0.554968193787148	0.327632921560022	0.217885308658823	0.0495959909419927	0.94108058769901
SLC16A11	0.290492767913829	0.0733059525403931	0.13664615972702	0.0180952664573149	0.104976056133707	0.0264061691233264	0.0755039335413891	0.0497348104686111	0.94108058769901
NAPG	0.873386325420644	0.995932184429857	0.992748406050476	0.981192191219129	0.986970298634802	0.761849883996393	0.301384293147731	0.0499538599122403	0.942827070572793
TMEM131	0.0236705369465061	0.366347995385858	0.0048268893538058	0.105202537148175	0.0644365370473407	0.0188728834359593	0.0786363751701202	0.050044277766348	0.943550748021289
KIR2DL1	0.0128023665406736	0.124711611004847	0.278148759444361	0.0672567265210302	0.0959841687629384	0.021018117501419	0.0724803831743911	0.0501949371113175	0.945407552515553
PLPP2	0.126784873863856	0.00664353176498162	0.356536962999955	0.100335440290662	0.113560157077259	0.0404394844010046	0.0791753424616532	0.0503749912745323	0.94781356895457
ZNF587	0.0854856328801664	0.0227218755757544	0.0947686566857646	0.00840465990715406	0.0541037542279604	0.0124091347115863	0.0300081874838642	0.0504770598935293	0.948748805197984
FLT3	0.756396192804287	0.148745992238774	0.19774926374163	0.15198704170028	0.174868152720955	0.11931847347402	0.150445889075951	0.0505554594188596	0.949237688300846
ZKSCAN2	0.0306149807728332	0.199485442575793	0.116700609486616	0.163791969642861	0.140246289564738	0.0414062897636413	0.0659795537867247	0.0506764867102007	0.950525116668868
CDRT1	0.121928728731075	0.0693262222555774	0.0586151557502231	0.0394690070962302	0.0639706890029002	0.0140585225340288	0.0424273250433682	0.0508379028430135	0.951582604971654
SETDB1	NA	0.925583174030847	0.860611525039221	0.979453501764796	0.925583174030847	0.666048268370432	0.303719749997371	0.050792644471595	0.951582604971654
DDX5	NA	0.883629325527327	0.929420362359899	0.979442057342209	0.929420362359899	0.69684980710532	0.296418536504991	0.0509027738042586	0.951813579524625
CAMKK2	0.491725177690656	0.316445489567542	0.476617116385086	0.318280789277038	0.397448952831062	0.225338492266198	0.152939925091565	0.05110988347349	0.952736603555726
GGT5	0.207666420350035	0.264651582683728	0.203597297432747	0.117623394572115	0.205631858891391	0.0654011815830167	0.100792534646712	0.0510925457125674	0.952736603555726
GPI	0.712197935337237	0.759978279694134	0.605986030036364	0.902815023250322	0.736088107515686	0.363998103786089	0.314953062035137	0.0510340271762241	0.952736603555726
FUBP1	0.0425836352132109	0.014504389419756	0.0721532465796829	0.0137499827322987	0.0285440123164835	0.201972961142079	-0.236778406530606	0.0512579207998614	0.954514148995569
REEP6	0.449431340051821	0.0303484221353572	0.0387871047680764	0.0636155993418256	0.051201352054951	0.0365321708255786	0.082716826400966	0.0514540162403661	0.957182053654202
JAGN1	0.0296260174035932	0.284673286946141	0.00906626611459872	0.00305301037223601	0.0193461417590959	0.00289095128820359	0.0649815462279732	0.0516171904930357	0.959232691839296
ADAM15	0.0142120909982862	0.238168271904243	0.0606365205785587	0.0607411876362387	0.0606888541073987	0.0163236910084924	0.0579756292601328	0.0517071307124829	0.95962840177098
NAV2	0.0501201788659016	0.0972126637048832	0.180380024058566	0.323862040939962	0.138796343881725	0.0393389956891661	0.0899215477266728	0.0517444091026131	0.95962840177098
RPS10	0.861099363837736	0.687695285494601	0.677825138460611	0.541471636857398	0.682760211977606	0.43463280649054	0.252703174237575	0.0518581151924321	0.960753772159179
CRYBA2	0.219059897187204	0.0205344468281936	0.071225126420496	0.00815874561300939	0.0458797866243448	0.0213750860310902	0.0439206727934264	0.0519637520825105	0.96172750151482
PSG8	0.243824817032992	0.310834171267066	0.857036688585147	0.47024115482222	0.390537663044643	0.218537448186374	0.204701397564921	0.0520191295321436	0.961770008156031
ANXA9	0.28599233236479	0.483488821462937	0.349496026097824	0.395309338399719	0.372402682248772	0.182504843245107	0.157878432660826	0.052106999604255	0.962412564556061
MRPL54	0.749431734533616	0.179460975425276	0.340950484323588	0.498016164837268	0.419483324580428	0.700357075505787	-0.210399636278679	0.0523835933757071	0.966535975941381
PPA2	0.519804905117773	0.197683776579234	0.375573673940168	0.194327309700681	0.286628725259701	0.633654943234845	-0.277336705876453	0.0524451993391851	0.966688267372019
ZNF646	0.462294891065148	0.0927487051060114	0.0791706374488964	0.0875808929110279	0.0901647990085197	0.0545409752665339	0.0941674688713456	0.0525929507933889	0.96842649941607
RAB6B	0.0404635391134846	0.277203087317333	0.0520091920668677	0.0677207279136672	0.0598649599902675	0.0245576586517246	0.0626846448120041	0.0527039836587003	0.969485766408113
FANCI	0.150134840524003	0.3346930341618	0.736178080891077	0.228608515619884	0.281650774890842	0.0748620695108917	0.201914928049491	0.0528786758014473	0.970728193360105
UQCRC2	0.78114898825245	0.515781053529044	0.263836670524695	0.490511942752363	0.503146498140703	0.837249810529416	-0.228674349645239	0.052840928297326	0.970728193360105
PIGB	0.509358190115288	0.418303612818368	0.539039205960702	0.541943011363667	0.524198698037995	0.295130190694158	0.195351285490943	0.0529494023130706	0.971042733310249
BCS1L	0.687721736061515	0.151087226005818	0.160822836280368	0.172585692408115	0.166704264344241	0.595478388131122	-0.262417682351826	0.0536053814953682	0.98207877382667
RASA3	0.173476297482183	0.0300858616964818	0.080681211054954	0.0268597500134924	0.0553835363757179	0.00955510283859463	0.0492480537480756	0.0545740324377412	0.996801304172815
SLC2A1	0.406317946927514	0.9837432366222	0.888519031610447	0.99996787996843	0.936131134116324	0.43716505281333	0.332763086749349	0.0545493160506289	0.996801304172815
TRAPPC5	0.807207215157706	0.480234193567347	0.90492606983926	0.826964178451851	0.817085696804778	0.911128097978951	-0.11992893880813	0.0544649677674833	0.996801304172815
COX19	0.16451212505113	0.284893014730751	0.0572246451322276	0.0652898975883731	0.114901011319752	0.336879589271695	-0.23692377581909	0.0547041623512561	0.99817192109004
MRPS35	0.656445193730068	0.227166730129184	0.239415512729308	0.414034269731495	0.326724891230401	0.674217730535738	-0.239305082803252	0.0549669464616905	0.998942931734573
NSMCE4A	0.18769603476626	0.736337924107845	0.804777499482669	0.856629105690138	0.770557711795257	0.380665258017508	0.246331455967353	0.0549363980790095	0.998942931734573
RENBP	0.291439956893107	0.202379140483308	0.164347219443537	0.0832530799528716	0.183363179963423	0.0439214307683536	0.102936873768265	0.0548069720028546	0.998942931734573
ZNF232	0.0762492792075792	0.213352127638809	0.188553626601356	0.191965850523899	0.190259738562627	0.0620141051687673	0.0823987912662076	0.0548981393368225	0.998942931734573
A1BG	0.0100774451021339	0.00314551222871778	0.0359851232033835	0.00233981742865879	0.00661147866542585	0.001914989173115	0.00640971363241574	0.467465349900362	0.99994505380154
A1CF	0.00733775376128856	0.00748918523930287	0.003465567889088	0.00947275018160434	0.00741346950029571	0.0034307044372004	-0.00289815085229545	0.871569756205629	0.99994505380154
A2M	0.0580679283326866	0.00264149583884351	0.0123022747921485	0.0687624552685684	0.0351851015624176	0.0172577932187509	0.0063472021009546	0.730689047265449	0.99994505380154
A2ML1	0.00837412903720165	3.85406312416816e-4	5.9393176716506e-4	0.00266265720657339	0.00162829448686922	5.91516977469455e-4	3.59006917358212e-4	0.93051388622358	0.99994505380154
A3GALT2	0.0465767150127775	0.011503821640856	0.0340260152852252	0.00572475025055749	0.0227649184630406	0.012958178186236	-0.00776778837698789	0.798299997116168	0.99994505380154
A4GALT	0.0229214506697707	0.0375503792302506	0.0173768832685267	0.0153592611637414	0.0201491669691487	0.0164607245305199	-0.0084476739199549	0.73137224709009	0.99994505380154
A4GNT	0.00778133806662201	0.0330819436864978	0.0023413336700667	3.74450690439096e-4	0.00506133586834436	0.00162428978360523	0.00622430082153767	0.193314437270174	0.99994505380154
AAAS	0.507782342151455	0.483357627533338	0.435979952245871	0.450652321714329	0.467004974623833	0.492172022841794	-0.0207545525918856	0.856887082026744	0.99994505380154
AACS	0.130399884933734	0.00133900447859473	0.0105061128926381	0.00359096106544585	0.00704853697904198	0.00260599792070665	0.0253646597040703	0.214103172877527	0.99994505380154
AADAC	0.0101338007528574	3.50933219698455e-4	0.00109333405319506	4.08618924059081e-5	7.2213363644676e-4	8.8553266528617e-4	-0.00129540924275386	0.84379420886598	0.99994505380154
AADACL2	0.00487801076797347	0.00203580186576571	0.00105184836994636	0.00264031215342203	0.00233805700959387	7.7257003079914e-4	-4.3081062037872e-4	0.931520602221323	0.99994505380154
AADACL3	0.132719890951255	0.00347960140332939	0.032923737033656	0.0173417918430728	0.0251327644383644	0.010626972820837	0.0248456781716723	0.175926249282121	0.99994505380154
AADACL4	0.027883198929775	0.028710244297377	0.0246637220398386	0.0147636165304767	0.0262734604848068	0.010608381333528	1.95040243837612e-4	0.991306050613508	0.99994505380154
AADAT	NA	0.0357880357939093	0.00988867988279162	0.00614306474374816	0.00988867988279162	0.00422083940501432	0.00738784085612038	0.541919706523836	0.99994505380154
AAED1	0.160190612192484	0.0103673031033298	0.0280644443703527	0.00865714590151514	0.0192158737368412	0.014119863311682	0.0219772572764703	0.3477412140478	0.99994505380154
AAGAB	0.0162533628429629	6.44400677440646e-4	0.00907044716211148	0.00232262298513843	0.00569653507362495	0.0068967514918342	-0.0145117501669992	0.524437664489911	0.99994505380154
AAK1	0.368625421130445	0.39199112533567	0.283509471458152	0.223214589546855	0.326067446294299	0.172106195018385	0.107713590537583	0.147529560750803	0.99994505380154
AAMDC	0.00691911869621924	0.0118075019517771	0.0285018954332627	0.0189793503417497	0.0153934261467634	0.0112704648557778	-0.0103866053233329	0.657781254308763	0.99994505380154
AAMP	0.957892406306457	0.91708301478499	0.785080362708004	0.703001987065999	0.851081688746497	0.8560327920624	0.0479185124956592	0.602920938297967	0.99994505380154
AANAT	0.0137300799023263	0.0672293821731521	0.275167490873498	0.0237887659439405	0.0455090740585463	0.0754716239422532	-0.00636586152319353	0.889497894657582	0.99994505380154
AAR2	0.172143208994151	0.00353141557222767	0.0308442306525774	0.0123845411842732	0.0216143859184253	0.0145313413801878	0.0150652901847337	0.708037021388498	0.99994505380154
AARD	0.10128020446348	0.107250084968375	0.056673522375988	0.13693877440775	0.104265144715928	0.0841917559534261	-0.0215643812554102	0.721425076176684	0.99994505380154
AARS	0.999728440391476	1	1	1	1	0.999762551324734	0.0034615916319561	0.754656716004964	0.99994505380154
AARSD1	0.332207620958108	0.200233837490514	0.127308428870272	0.0939226488619554	0.163771133180393	0.107944875252511	0.0423264670185869	0.501574204617998	0.99994505380154
AASDH	0.0405273173795826	0.0237261038603763	0.0186632436530273	0.0211340170375493	0.0224300604489628	0.013649257684348	-0.00240076406368528	0.910280494141506	0.99994505380154
AASDHPPT	0.669601785438765	0.898561745512725	0.873644069529006	0.157704642687327	0.771622927483886	0.573446405122078	0.101802975562612	0.439011927192143	0.99994505380154
AASS	NA	0.00226572574277468	2.03518706139247e-4	4.2652328437865e-5	2.03518706139247e-4	0.00112091923482512	-0.00377911670530433	0.757304922645758	0.99994505380154
AATF	0.462761419788784	0.563464801832506	0.671050030764294	0.670287383425927	0.616876092629216	0.701985383564478	-0.0638956426177834	0.531659008601517	0.99994505380154
AATK	0.0471324062829545	0.0408957039258867	0.253354935085844	0.0826798718740727	0.0649061390785136	0.0554374251082496	0.0167052204757107	0.735717922095462	0.99994505380154
ABAT	NA	0.0137039877973438	0.00704710818383983	0.0265951773137533	0.0137039877973438	0.0198099493842629	-0.0243666409715577	0.474727531558338	0.99994505380154
ABCA1	0.00858134162791735	0.0129270671344261	0.0395068267409057	0.00839154321650059	0.0107542043811717	0.00966478743083915	-0.00683459498883763	0.774922092980525	0.99994505380154
ABCA10	0.00637560476242915	1.64150424098208e-4	1.87772158117308e-4	5.81777249423696e-5	1.75961291107758e-4	2.36987080995633e-4	8.21724557958036e-4	0.562366609501911	0.99994505380154
ABCA12	0.00648014543855275	0.00727286091143872	0.133339217387992	0.0100969244417123	0.00868489267657549	0.0216017490488881	-0.0069863724846879	0.852982758613551	0.99994505380154
ABCA13	0.0152622285595979	0.00192399301594172	0.0527409051560493	0.00649011364276588	0.0108761711011819	0.0102701672644639	-0.00232222656641096	0.91565665847235	0.99994505380154
ABCA2	0.0506749679116158	0.00654707734063106	0.012799704218979	0.00442699983391438	0.00967339077980505	0.00889362754607918	-0.00486318404096031	0.848662610133137	0.99994505380154
ABCA3	0.0850849584586886	0.0416762772611161	0.0257827907081015	0.0129883105910032	0.0337295339846088	0.0145139278299625	0.0125591345528143	0.562515840742957	0.99994505380154
ABCA4	0.00443918116439796	0.0175863996490068	0.0437585127033492	0.00227206664996176	0.0110127904067024	0.0332594637586398	-0.0414458546090099	0.244176975049639	0.99994505380154
ABCA5	0.0173867090855589	0.026073130946057	0.0302002513841782	0.126484738726666	0.0281366911651176	0.0205773937875051	0.0108669451387136	0.718601279834196	0.99994505380154
ABCA6	0.00138066783183999	0.00172527537970615	0.00111525829270115	1.35126568235784e-4	0.00124796306227057	5.19156906543433e-4	-0.0018507413729371	0.747951529560351	0.99994505380154
ABCA7	0.00754863298253621	0.00489166283481406	0.00549914834349483	0.0059095254939985	0.00570433691874666	0.00323425113453915	-0.00560311777535516	0.647638271406628	0.99994505380154
ABCA8	0.0149071657862552	0.0314833873103892	0.0384806124099153	0.00543027794692554	0.0231952765483222	0.0107843375332058	-0.00559403967990598	0.830685752982443	0.99994505380154
ABCA9	0.0342987694002253	0.00201527043143767	0.00134208014299891	0.00244796521306955	0.00223161782225361	6.16271878373372e-4	0.00679321981318578	0.239377840396866	0.99994505380154
ABCB1	0.0240084742694152	0.0234614212330645	0.0584244138649026	0.0375334832084142	0.0307709787389147	0.0169619093937697	0.00389268204690873	0.861810203836523	0.99994505380154
ABCB10	0.214341957504066	0.15836163486257	0.614939010514203	0.321527520938703	0.267934739221385	0.425538222101708	-0.100445884626187	0.375423102350226	0.99994505380154
ABCB11	0.0151124437784074	0.0141912236032477	0.0150306423953245	0.0025568979944085	0.0146109329992861	0.00705138355663869	-0.00336868193844715	0.787350730061256	0.99994505380154
ABCB4	0.00864145872981239	0.0232507468541802	0.00572855134601944	0.00634167184569032	0.00749156528775136	0.0112435280614284	-0.0129162649467719	0.594093732223983	0.99994505380154
ABCB5	0.00702246083760115	0.0188301989395844	0.0400762628405161	0.0155226730890826	0.0171764360143335	0.0122243510940809	-0.00378993550478663	0.8556923354199	0.99994505380154
ABCB6	0.194633764603365	0.0577349198315737	0.0557427119760187	0.0842643116024551	0.0709996157170144	0.0193753065860843	0.0592508206978853	0.0667604286498611	0.99994505380154
ABCB7	1	0.988514662267995	0.999909357391039	0.99986253321617	0.999885945303605	0.962683186767292	0.0682248720507941	0.249192991353126	0.99994505380154
ABCB8	0.00579727277485074	7.13039717543847e-4	1.54269148348223e-4	0.00205039047792749	0.00138171509773567	0.00221385372796558	-0.00761676745663364	0.614798756996831	0.99994505380154
ABCB9	0.0981512435848326	0.0251284323524086	0.0632696922478815	0.0268060010447468	0.0450378466463141	0.0344959682963132	6.50874045856454e-4	0.982992921161493	0.99994505380154
ABCC1	0.00816648308854607	0.0529066361329019	0.0135026239989209	0.0631091067687551	0.0332046300659114	0.00378768083606516	0.0221385534878354	0.179170060014104	0.99994505380154
ABCC10	0.166529672937555	0.0810302377372621	0.0758170215459922	0.146063209691665	0.113546723714464	0.0582676490460583	0.0314268255480314	0.477715566217733	0.99994505380154
ABCC11	0.0058815238305907	0.0011175086908276	2.36269814225441e-4	0.00249574556688452	0.00180662712885606	0.00145902627711801	-0.00271513618958793	0.624451585053363	0.99994505380154
ABCC12	0.0029707520883887	0.00177572462577876	0.00240301700913767	0.00243045605235569	0.00241673653074668	0.00141905645910839	-0.00256360979498021	0.681865956921336	0.99994505380154
ABCC2	0.0316111453816176	0.00299782641645743	0.0171576309264738	0.0246136313448434	0.0208856311356586	0.00987299804940043	0.00145024106967007	0.908449807425425	0.99994505380154
ABCC3	0.143217548970637	0.246091655726359	0.144964650254093	0.155507859038658	0.150236254646375	0.128496083170415	0.0159842555694212	0.799898392791311	0.99994505380154
ABCC4	0.00445011297960827	5.55666633688957e-4	0.00779833609803391	0.00206818048555547	0.00325914673258187	0.00407189825935375	-0.010909474914716	0.498118558813207	0.99994505380154
ABCC5	0.00857504632088257	6.26014733326331e-4	6.67516712390391e-4	0.00105050506836282	8.59010890376606e-4	0.00153160336203819	-0.00221391329377665	0.7064783686506	0.99994505380154
ABCC8	0.0073376319828626704	0.0552611462401702	0.0156403149780227	0.00479365429231973	0.0114889734804427	0.00796831713908481	0.00439751088279952	0.747246675057315	0.99994505380154
ABCC9	0.00755192121744879	0.00951154296980778	0.00276405178762589	0.00761785600362373	0.00758488861053626	0.00464113301976859	-0.00441031703395802	0.700580078635296	0.99994505380154
ABCD1	0.117132521914782	0.00324548087968861	0.196266294767143	0.0447000700883501	0.0809162960015662	0.0579011581270919	-0.026878122393348	0.72827407709392	0.99994505380154
ABCD2	0.00504197353401192	0.0104439246083633	0.0022574116732076	0.00230081399271885	0.00367139376336539	0.00553380126250337	-0.0093802563040126	0.463733913501567	0.99994505380154
ABCD3	0.0175623180084986	0.034113493186015	0.0626909548105933	0.0125163281957979	0.0258379055972568	0.0406761006600794	-0.0386408401787553	0.42298258814233203	0.99994505380154
ABCD4	0.0200889635528696	0.0233299715792257	0.0515672632380241	0.0462189260446338	0.0347744488119298	0.0678700196257816	-0.0788344094685337	0.233416528736948	0.99994505380154
ABCE1	0.979633324117684	0.958201833707614	0.88045589572227	0.958544649973225	0.95837324184042	0.959645849618914	-0.0038598944505169	0.86443491760758	0.99994505380154
ABCF1	0.943184046810388	0.909537851647914	0.987961455736873	0.92121427692261	0.932199161866499	0.91951215606582	0.0603645407480208	0.319928688940728	0.99994505380154
ABCF2	0.185039097201447	0.0386073861995928	0.0237669334030499	0.0738081747653537	0.0562077804824732	0.057438607474549	-0.0195673974529912	0.741421033324412	0.99994505380154
ABCF3	0.0268034742224563	0.0206105130529344	0.0369034824338172	0.00807137550240367	0.0237069936376954	0.00588922241322253	0.00560762785779602	0.751173242207054	0.99994505380154
ABCG1	0.250862034189192	0.488423953857249	0.686455056244959	0.798866031027213	0.587439505051104	0.535604776782633	0.0399090896790299	0.756463901216693	0.99994505380154
ABCG2	0.00563909667249331	3.93801940947477e-5	0.00106227662222352	0.00102828578640285	0.00104528120431319	0.00130807144653731	-0.00303350644670522	0.776539725981177	0.99994505380154
ABCG4	0.00343326556049989	0.00815616542779009	0.00838287479292301	0.00442626000787711	0.0062912127178336	0.00748144574812825	-0.0102261436311976	0.49536915914151203	0.99994505380154
ABCG5	0.0132442403935541	2.32293859838535e-4	0.024456333348815	0.00421110578166797	0.00872767308761103	0.009947191831366	-0.012139485414518	0.599551528212738	0.99994505380154
ABCG8	0.0619629461019073	0.00150927451928703	0.0036674735203752	0.00529427726435218	0.00448087539236369	0.00743202150852008	7.51929497265569e-4	0.968774683060064	0.99994505380154
ABHD1	0.0151150073901946	0.00506410142195039	0.0130342685851583	0.00773908169303982	0.010386675139099	0.00891201840781018	-0.00932075601993213	0.611677647292283	0.99994505380154
ABHD10	7.69409147487735e-4	0.0134445750872643	0.00551260932970258	0.00570374175340282	0.0056081755415527	0.00513871758884485	-0.00669316407337618	0.602548260513322	0.99994505380154
ABHD11	0.659660687445944	0.883556209629683	0.83259499391345	0.62472226369585	0.746127840679697	0.718014365711197	0.0828775829584262	0.425566542828802	0.99994505380154
ABHD12	0.00364251257614574	0.0103574840295364	0.0385245692293657	0.00973792658363022	0.0100477053065833	0.0102172229760236	-0.010287813489325	0.714783340241746	0.99994505380154
ABHD12B	0.0274316032933508	0.0448023809334267	0.0497754473426276	0.0244858812348204	0.0361169921133888	0.019716425131415	-0.00621412663312798	0.841730949587567	0.99994505380154
ABHD13	0.240236301097146	0.122627792962866	0.201792305598501	0.136039766403317	0.168916036000909	0.152835527788719	-0.00252323126091382	0.968782860338101	0.99994505380154
ABHD14A	0.0327191146460554	0.00960793306928048	0.0121940369273853	0.00475885222383157	0.0109009849983329	0.0108007176835859	-0.00581244677190881	0.773871743998126	0.99994505380154
ABHD14B	0.0227981898215866	0.0254299509908744	0.0259346238028133	6.11525921001689e-5	0.0241140704062305	0.00968285429503503	-0.00744489013906246	0.740361778211808	0.99994505380154
ABHD15	0.032733360008830203	0.188412636946647	0.0382603629157124	0.0172538756669399	0.0354968614622713	0.0537593796766002	-0.0276112793042049	0.661564440751379	0.99994505380154
ABHD16A	0.190505969230601	0.0393357495985474	0.167562256619843	0.221669786443947	0.179034112925222	0.0510455915532865	0.0667142937698638	0.189027038519995	0.99994505380154
ABHD16B	0.0341841470934287	0.0185750130976981	0.0533234902232766	0.0107998077688656	0.0263795800955634	0.00952266859299354	0.0035491519683925	0.877226012581616	0.99994505380154
ABHD17A	0.0128347167982462	0.79370512683399	0.788784442974407	0.524896380280481	0.656840411627444	0.477252863390555	0.0617972739194595	0.566900584318449	0.99994505380154
ABHD17B	0.00518676834340244	3.68287347620199e-4	0.00319679587289262	1.92563255520617e-4	0.00178254161025641	0.00146989800989122	-0.00226978856859356	0.726986345623831	0.99994505380154
ABHD17C	0.00711940084937985	0.00277705299796314	7.27686261968685e-4	6.21910877599971e-5	0.00175236962996592	0.00202478526894856	-0.00580076845721575	0.627271587739916	0.99994505380154
ABHD18	0.112949340685517	9.57690127917178e-4	0.012778054492724	2.53470740751221e-4	0.0068678723103206	0.00208386459520883	0.0202688971828786	0.277638540337576	0.99994505380154
ABHD2	0.00897513775668296	0.0383415838564276	0.159101780292725	0.0365096233611981	0.0374256036088129	0.0510488265554359	-0.016644476908743	0.698898346567304	0.99994505380154
ABHD3	0.0221720769905724	0.0197510512185507	0.0337064131842852	0.115185125273265	0.0279392450874288	0.0136459958000931	0.0200700196897882	0.40809344382354	0.99994505380154
ABHD4	0.0148113647373866	0.0206557407724136	0.00664044129479753	0.00222264983258571	0.0107259030160921	0.00349905795983389	0.00125197093879573	0.908175153914282	0.99994505380154
ABHD5	0.00746428477002325	0.00737949111381367	0.034920685366819	0.0302635808850807	0.018863932827552	0.00956055311435658	0.00315378042038667	0.775469216270714	0.99994505380154
ABHD8	0.0201210076954576	0.00269335236704666	0.018781083451164	0.00860410738890746	0.0136925954200357	0.0152108722758188	-0.0182478157549403	0.400458716756638	0.99994505380154
ABI1	0.0197531704493795	0.00833347935343046	0.069233796722126	0.00890323160853983	0.0143282010289596	0.0138859883955013	-0.024637393554664	0.659578635750949	0.99994505380154
ABI2	0.0179043826672527	0.0152951441603685	0.0198886055997788	0.00787885361762691	0.0165997634138106	0.00362709658046092	0.0061965392881846	0.548108363100608	0.99994505380154
ABI3	0.0210659690922851	0.00436577993297095	0.0105464106108124	0.00570427205330137	0.00812534133205688	0.0031557105044726	0.00161374716160437	0.90132458082293	0.99994505380154
ABI3BP	0.00176890970105331	5.15043293706727e-4	0.00131194197551856	4.53946211925641e-4	9.13492634612644e-4	9.69478508467013e-4	-0.00290627772980539	0.665680330677773	0.99994505380154
ABL1	0.00788889462686291	0.0477119681172572	0.0448263384749854	0.00767813918234458	0.0263576165509241	0.0270760240674396	-0.0397714320817741	0.504194358694038	0.99994505380154
ABL2	0.00143494735054509	9.08502711039314e-4	7.23186928003833e-4	3.63912745275491e-4	8.15844819521573e-4	4.91306513760643e-4	-0.00103520672177079	0.761597091516136	0.99994505380154
ABLIM1	0.0475066554002798	0.00201529480968099	0.0259147388895895	0.0344059363262835	0.0301603376079365	0.00764592073571608	0.0101432100080772	0.584947538085631	0.99994505380154
ABLIM2	0.0245818667604108	0.0102105262602109	0.00214063209918337	0.0055391088359191	0.00787481754806498	0.00775925749358321	-0.00926592008527624	0.630768269651072	0.99994505380154
ABLIM3	0.00310209717786331	0.00184813882247303	0.00335338141247485	4.56406043976876e-4	0.00247511800016817	0.00286594396076783	-0.00619796599784698	0.517502096866167	0.99994505380154
ABR	0.0536433884933323	0.00861862689502728	0.0330699607143473	0.00597243152110246	0.0208442938046873	0.00976719465982236	-0.00342401982345301	0.905809740340267	0.99994505380154
ABRA	0.0107628179627224	0.0131327750603769	0.0350079665689878	0.0809266733505254	0.0240703708146823	0.0328905452222027	-0.0270492539166367	0.528362979384817	0.99994505380154
ABRACL	0.0132935898603074	0.00722753323677633	0.00550523330430397	0.00423447058830205	0.00636638327054015	0.00196070550083419	0.00191884150494659	0.837022850764311	0.99994505380154
ABRAXAS1	NA	0.060100057484978	0.0803832474342799	0.149779537695466	0.0803832474342799	0.0796982590428109	-0.0233417758585227	0.742142929237151	0.99994505380154
ABRAXAS2	0.00377185203809559	2.41411327751336e-5	0.00299804008331278	2.19603896287303e-5	0.00151109060804396	2.89401863408655e-4	-0.00197053490655784	0.815112482148217	0.99994505380154
ABT1	NA	0.524376574375527	0.727885988848125	0.586171795839684	0.586171795839684	0.469150123274695	0.139962882768466	0.31112764548095	0.99994505380154
ABTB1	0.00430442313195663	0.00225590966640652	0.003624850821719	0.00371843118402403	0.00367164100287151	0.00385482596481052	-0.00614467918759558	0.579940092280532	0.99994505380154
ABTB2	0.012267659209577	0.00321212941452902	0.0152090324380391	0.00254073202315865	0.007739894312053	0.00347473099341072	-0.0024760792294603	0.863602182362842	0.99994505380154
ACAA1	0.109844341655662	0.0031317575621919	0.0148543611731482	0.0102697865736597	0.0125620738734039	0.0101864841615501	0.0124410530289579	0.518297287560511	0.99994505380154
ACAA2	0.0615454175656389	0.0262754499207542	0.043827371228131	0.0347307150039312	0.0392790431160311	0.0189118936785123	0.00472209081708852	0.868345753821188	0.99994505380154
ACACA	0.208814307975714	0.586282878533632	0.164131977176853	0.0818452904656961	0.186473142576283	0.248636355519735	-0.0734416123298481	0.610693438382228	0.99994505380154
ACACB	0.032410913817278	0.0163817395398219	0.0247894314825992	0.0425581793585027	0.0286001726499386	0.021141633989381	-0.00630379743090014	0.798001754589257	0.99994505380154
ACAD10	0.00461777689252814	0.00710734548888956	0.0823703142930418	0.0186572596865014	0.0128823025876955	0.00804261401852918	0.00681063117923534	0.762328366098857	0.99994505380154
ACAD11	0.012865731727884	0.00871272294101477	0.00646535271907623	8.18923182792021e-4	0.0075890378300455	0.00338374483920762	-0.00120322558801712	0.929624896181937	0.99994505380154
ACAD8	0.00656722265750426	1.93669292529367e-4	7.02277354228441e-4	8.58992226806232e-4	7.80634790517337e-4	3.44895890548043e-4	5.87216233681573e-4	0.81734436069444	0.99994505380154
ACAD9	0.161733722410579	0.0456628980033445	0.0379744181188914	0.0324817682934173	0.041818658061118	0.15087998958379	-0.140733990036306	0.145775521973021	0.99994505380154
ACADL	0.24304374904948	0.0954648106076984	0.0213370960845854	0.0413748748026022	0.0684198427051503	0.0282328369695262	0.0494889118600177	0.132456164755243	0.99994505380154
ACADM	0.0676412567496657	0.00154169068361211	0.003093548522743	0.0408098526963777	0.0219517006095603	0.0138773446178628	-0.00356115231428909	0.888627830816096	0.99994505380154
ACADS	0.079271909405026	0.032200710120685	0.0591231605803164	0.0324176321057351	0.0457703963430258	0.0485024263585278	-0.0255528104215066	0.529511419625596	0.99994505380154
ACADSB	0.0859348408855513	0.0269387259552321	0.0598000539878515	0.16038566507918	0.0728674474367014	0.0669990520881751	-0.00231401320672248	0.95229869659107	0.99994505380154
ACADVL	0.210260711631088	0.0720443535433802	0.0163917406256232	0.0105209035573669	0.0442180470845017	0.0240354677775674	0.0252342549236932	0.510666871074481	0.99994505380154
ACAN	0.0148145739617574	0.012560141485435	0.007525592741832	0.00447744505033817	0.0100428671136335	0.00665960101686051	-0.00924259652368532	0.632672628954162	0.99994505380154
ACAP1	0.133875502347734	0.0715825916575414	0.0423610327578761	0.0555779815557434	0.0635802866066424	0.0592546028778433	-0.0110097865383312	0.807984546660013	0.99994505380154
ACAP2	7.61662355889949e-4	2.59761559704264e-4	0.00137109691883356	0.00155635537746431	0.00106637963736176	0.00100679415479474	-0.00854930542942488	0.730663333468375	0.99994505380154
ACAP3	0.278640770729307	0.0742092928953857	0.0733445083392267	0.0455928295737137	0.0737769006173062	0.0779893087574081	0.0124256734330671	0.783084052605619	0.99994505380154
ACAT1	8.22284547467762e-4	9.07149053872579e-4	0.00187266354542093	5.20128301304389e-5	8.6471680067017e-4	8.32014947856032e-4	-0.00228751383699822	0.663023296467498	0.99994505380154
ACAT2	0.0296767233297354	1.89994532674906e-4	3.20326961050495e-4	4.10555844174356e-4	3.65441402612426e-4	4.32264151323498e-4	0.00355623054585522	0.772899070257754	0.99994505380154
ACBD3	0.0160776011926306	0.0514197545885492	0.00684114895200631	0.0583951880441775	0.0337486778905899	0.0239022282185072	-0.0177915773025937	0.624624652499086	0.99994505380154
ACBD4	0.0122493845868497	0.0202547634928056	0.0157513221943833	0.00141976382478583	0.0140003533906165	0.0160747635433746	-0.0216790256962086	0.421706393152847	0.99994505380154
ACBD5	0.115393687982686	0.00599437973933296	0.00650042045741913	5.00633242308504e-4	0.00624740009837604	0.00528666156714913	0.00960830375607728	0.77789583624809	0.99994505380154
ACBD6	0.0158202581000909	0.00352689170705121	0.032491981707466	0.00295757735953014	0.00967357490357107	0.0024200595397179	0.0055142504582357	0.565200176037657	0.99994505380154
ACBD7	0.00672663213819032	9.2431409678748e-4	0.00428467313204079	0.0033149745858233	0.00379982385893204	0.00115060499253023	-2.91117334777102e-4	0.970222957141107	0.99994505380154
ACCS	0.0264830150643134	0.0316028539971063	0.022035316880216	8.94478454157898e-4	0.0242591659722647	0.00240626987026619	0.0114130601408477	0.317304260000724	0.99994505380154
ACCSL	0.0658504156807547	0.0772409559159118	0.0501174374566486	0.0258375598990698	0.0579839265687017	0.0262739450162726	0.00537960509532577	0.873873831518179	0.99994505380154
ACD	NA	0.558875926050721	0.468109742640839	0.206228797123133	0.468109742640839	0.441892223896365	-0.0409705899322424	0.751122927240397	0.99994505380154
ACE	0.0595678372554629	0.0371198492127945	0.23568596708354	0.0133932666983779	0.0483438432341287	0.0695754628185108	-0.0163936461745489	0.759805839293064	0.99994505380154
ACE2	0.00176515515635617	1.62984287354137e-4	1.61620366654206e-4	5.83676971652975e-4	3.73330629503556e-4	3.81145182003103e-4	-0.0021703708795704	0.75568159623612	0.99994505380154
ACER2	0.00518048190510016	0.0068040058132301	0.00308008577331122	0.0116828288872372	0.00599224385916513	0.00384679752366455	-0.00477981711104871	0.743122435839955	0.99994505380154
ACER3	0	0.00210368902328299	0.00362133928924072	1.94230290126522e-4	0.00114895965670475	0.00146293558735969	-0.00678809849684102	0.742872371895675	0.99994505380154
ACHE	0.166702598427779	0.188590054478881	0.151583427321671	0.0714068955054824	0.159143012874725	0.146460729833875	-0.0365359733987983	0.616760605751992	0.99994505380154
ACIN1	0.98805248856641	0.970217108061816	0.970040045634763	0.93987523164009	0.970128576848289	0.877567735207875	0.148782279616073	0.0815064817244124	0.99994505380154
ACKR1	0.00547655822172273	0.0939062595987676	0.139144721497352	0.0472716070656837	0.0705889333322256	0.0362085372858342	0.0187685057021354	0.513195122020649	0.99994505380154
ACKR2	8.48634423504305e-4	4.61631619282941e-4	0.00680724461488013	2.38033580267954e-4	6.55133021393623e-4	0.00162339960363427	-0.00224756526676507	0.665001069718927	0.99994505380154
ACKR3	0.00988601192133472	0.00177853483517235	0.00815277780226941	0.00234753188729796	0.00525015484478368	0.00175833595717745	6.13601739640843e-5	0.993705037726469	0.99994505380154
ACLY	0.368389757965929	0.229613529856094	0.381544569156674	0.0194131962290648	0.299001643911012	0.478937540019635	-0.229734305796028	0.151726043636165	0.99994505380154
ACMSD	0.0148619031508066	0.00103776543338072	9.54844321635744e-4	0.00182944048679825	0.00143360296008948	0.00160589392521638	-8.25870882001627e-4	0.914979797610537	0.99994505380154
ACO1	0.00246901204072749	0.0524190841569831	9.15366656512044e-4	0.00209623512488297	0.00228262358280523	0.00131949713024937	0.00957672070731692	0.216191032697481	0.99994505380154
ACO2	0.263353518292109	0.191553605211988	0.999990951893139	0.868201970670456	0.565777744481282	0.647959098297848	0.011658416782772	0.948186945887625	0.99994505380154
ACOD1	0.0715378918032483	0.0172336563295285	0.0246605762853111	0.00641369861894034	0.0209471163074198	0.00988676709186708	0.0108322026112744	0.466333347400632	0.99994505380154
ACOT1	0.0184510843480108	0.00524917940318906	2.90311172833467e-4	0.0111609942909463	0.0082050868470677	9.96176143225783e-4	0.0021293221915561	0.832420181017271	0.99994505380154
ACOT11	0.00911652241670065	0.00724621326186496	0.00647458870923201	9.67444481779135e-4	0.00686040098554849	0.0110144688911629	-0.0191569525968476	0.353456869458754	0.99994505380154
ACOT12	0.25873905219703	0.514314926190172	0.299033278283924	0.463521674522097	0.381277476403011	0.44991093002493	-0.0646589804915733	0.536149353675813	0.99994505380154
ACOT13	0.0173371735601444	0.0767696913521759	0.0065782490481893	0.00854645612424396	0.0129418148421942	0.0110881731404314	4.97912501167575e-4	0.984709469449067	0.99994505380154
ACOT2	0.00999240964089188	0.0145267248436926	0.0147027886357615	0.00697892046657653	0.0122595672422923	0.00178668900471437	0.00522585110178288	0.486563156593422	0.99994505380154
ACOT4	0.162317128299068	0.148750098953714	0.102987690721916	0.233574116674329	0.155533613626391	0.101624929770893	0.020997356079946	0.749232650302443	0.99994505380154
ACOT6	0.043703726725707	0.0467562541504792	0.0554807433767477	0.0329811204926684	0.0452299904380931	0.0212415343235667	0.00549241847991729	0.842302488597256	0.99994505380154
ACOT7	0.00413904221899015	0.028465649008817	0.0222136290026037	0.0130270146848078	0.0176203218437057	0.00546377009388787	-4.29585467163355e-4	0.980629731711244	0.99994505380154
ACOT8	0.0937667016453688	0.01106437830261	0.0512683990548846	0.00762989885912284	0.0311663886787473	0.0197241368735251	-4.44778074611974e-4	0.988790418278947	0.99994505380154
ACOT9	0.060822831185338	0.00108186877889175	0.00143586906828219	6.19620195606768e-4	0.00125886892358697	0.00108402402448877	0.0112179762829367	0.256856211186551	0.99994505380154
ACOX1	0.028904267989363	0.0106559417813194	0.076500019357897	0.00649964305703247	0.0197801048853412	0.0289034013689602	-0.0624887084186228	0.473622305455676	0.99994505380154
ACOX2	0.0566156493183585	0.00899933005528224	0.0239504731474993	0.0457874500564248	0.034868961601962	0.0157896561808821	0.00258260241590366	0.904180303439293	0.99994505380154
ACOX3	0.00624836719818529	0.0118177128949125	0.0537238813867468	0.0220808695856804	0.0169492912402964	0.0134559695120467	-0.00484076485417986	0.853943127183656	0.99994505380154
ACOXL	6.5604403053761e-4	0.128944769483606	0.176063209035824	0.0811553253439657	0.105050047413786	0.0619842132361201	0.00806265241290741	0.854349671158898	0.99994505380154
ACP1	0.0657782793005579	0.00383742232617319	0.00190882708996498	0.00209079238769651	0.00296410735693485	9.97485602495003e-4	0.0129517767750698	0.145578428371512	0.99994505380154
ACP2	0.0169793316180191	0.0024826930729346	0.00134138140302917	0.00423209610066942	0.00335739458680201	8.60215621954883e-4	0.00201964257147363	0.738871915556277	0.99994505380154
ACP4	0.0259165266339051	2.88586353273012e-4	9.60909492043705e-4	0.00175000308352752	0.00135545628778561	0.00220741477470676	-9.17529807636445e-4	0.94679553844741	0.99994505380154
ACP5	0.0292945370560108	5.13247688651729e-4	0.00789992125471152	0.00152918838329217	0.00471455481900184	0.00340949861081343	0.00251028237988845	0.691860400401294	0.99994505380154
ACP6	0.105269790819045	0.124090673103216	0.0114570426728013	0.259035857861807	0.11468023196113	0.046109100599454	0.0536423516840005	0.167327092288023	0.99994505380154
ACP7	0.0645266211477336	0.0342333968835321	0.0257036376774322	0.0187442254680373	0.0299685172804822	0.0296227867600625	-0.0133761886294013	0.686953947782761	0.99994505380154
ACR	0.0962912828237216	0.127771610829624	0.0342973260295863	0.0289094709800749	0.0652943044266539	0.0506600534168245	-0.0126665310691765	0.804032977796668	0.99994505380154
ACRBP	0.0202640195145967	0.00295281270526778	0.0614118113935412	0.0217976934349599	0.0210308564747783	0.0127999355145523	0.00101419816261779	0.958640066355	0.99994505380154
ACRV1	1.20368975391383e-5	1.08663940456317e-5	1.40095300598519e-5	1.8205511326575e-5	1.30232137994951e-5	5.69068569219124e-5	-5.44519256273929e-4	0.73623210217687	0.99994505380154
ACSBG1	0.00389737877161649	0.00240823898313706	0.00739990093653071	0.00115383108850863	0.00315280887737677	0.00409093515734124	-0.00622180224406745	0.541562960737965	0.99994505380154
ACSBG2	0.0334806332507159	0.00225983587294282	0.0220793425525192	0.0600719632378698	0.0277799879016176	0.0201471080177895	-0.00300212861594243	0.877903909661327	0.99994505380154
ACSF2	0.0387806074047045	0.183854897174963	0.0536893629791962	0.0196460084783838	0.0462349851919503	0.0416353320165411	4.24304476419129e-4	0.992696414430255	0.99994505380154
ACSF3	0.0370114564904399	0.00311579766019358	0.0174585041218995	0.0100597328101818	0.0137591184660407	0.0104884243454624	-0.00672315261719243	0.729095113110238	0.99994505380154
ACSL1	0.0121826847205487	0.00429562099664641	0.0286503092009282	0.00300304325555789	0.00823915285859754	0.0134025716699845	-0.017681864402048	0.486304997686403	0.99994505380154
ACSL3	0.201091752646047	0.924342569455782	0.469394993575996	0.097289978626359	0.335243373111022	0.2854219341458	0.0376348262840551	0.821031277891842	0.99994505380154
ACSL4	0.0129309787024765	8.55195569818277e-4	0.0555385125131864	0.150183938401878	0.0342347456078315	0.0170919112889187	-0.0364095694748483	0.698707973992414	0.99994505380154
ACSL5	0.00589199333401719	0.00159598038521049	0.00702239661026315	0.00372873930757032	0.00481036632079375	0.00260071017168081	-0.00298933572558282	0.731421893365315	0.99994505380154
ACSL6	0.0134476457605511	0.0050178844970077	0.0267498992435529	0.0168402153374659	0.0151439305490085	0.0143821282060897	-0.0142738609887943	0.556640670500753	0.99994505380154
ACSM1	0.00397170813362163	0.0024158378983917	0.00120231962062006	0.00605304077355289	0.00319377301600666	0.00182876423128096	-0.00333599966148428	0.721062650956724	0.99994505380154
ACSM2B	0.00252515440360414	1.13800274095452e-4	3.19304510671248e-4	0.00192203032632904	0.00112066741850014	5.40880003045002e-5	6.30230977368383e-4	0.725478255411294	0.99994505380154
ACSM3	0.174232858937706	0.0131092820278176	0.0433101712378803	0.0434998896027065	0.0434050304202934	0.0228431407339841	0.0279188004480993	0.309992506123827	0.99994505380154
ACSM4	0.0124590711082701	0.00321338019547374	0.00185926467801658	0.0110293044609418	0.00712134232820775	0.00177182600204262	-3.32829717557205e-4	0.980432083804984	0.99994505380154
ACSM5	0.00251633781941136	0.00393855305994696	0.00256816828304106	0.0011810858055512	0.00254225305122621	0.00221871427162588	-0.00797703948054342	0.66423465436785	0.99994505380154
ACSM6	0.0254481857711031	0.0372748654693797	0.174579957411321	0.013213479961889	0.0313615256202414	0.0239834947182093	0.0190467660138917	0.500086411953885	0.99994505380154
ACSS1	0.0231479311235953	7.40143267999041e-4	0.00734722491453578	0.00227269459948991	0.00480995975701284	0.00313331725112133	-4.30940307310953e-4	0.974321757195436	0.99994505380154
ACSS2	0.00157281951099772	4.5476160147216e-4	6.3223807947066e-4	4.23764560270604e-4	5.4349984047141e-4	1.12398288942804e-4	-2.14660873210001e-4	0.919241371393945	0.99994505380154
ACSS3	0.0954220189159687	0.013223116727723	0.00922872004519183	0.0171186193056218	0.0151708680166724	0.00418572356113144	0.0204069731485387	0.352577358960898	0.99994505380154
ACTA1	0.0557770992522193	0.102183406687732	0.341143452464678	0.152963045039072	0.127573225863402	0.137113920115377	-0.00719847122853639	0.918617385396223	0.99994505380154
ACTB	NA	0.933220650820496	0.855639609997517	0.73629371383529	0.855639609997517	0.791899611950391	0.164949008954436	0.332170323419018	0.99994505380154
ACTBL2	0.00977055723562858	0.0344943166422526	0.00506723122875353	0.00160196367387859	0.00741889423219106	0.00440855464043388	-2.14953153404497e-4	0.988083179875157	0.99994505380154
ACTC1	0.00777661704473566	0.0127757671908846	0.0151017260936096	0.00156938496924089	0.0102761921178101	0.0165532579932528	-0.0269029075946017	0.363497840509796	0.99994505380154
ACTG1	0.385358740080871	0.0866891625432123	0.859389315555839	0.878025935838495	0.622374027818355	0.340414549607775	0.165384864043059	0.2027354651207	0.99994505380154
ACTG2	0.00827094590065666	2.87152401316524e-4	0.00141264214493979	0.00120933743249831	0.00131098978871905	0.00345816641498021	-0.00845308761042086	0.602265244511755	0.99994505380154
ACTL6A	NA	1	0.999993606865038	0.999999999969937	0.999999999969937	0.990440992342367	0.0180485740741659	0.465870007217069	0.99994505380154
ACTL6B	NA	0.0554450199117916	0.0054795380229511	0.0132417306033741	0.0132417306033741	0.00883877777761958	0.00417732351274166	0.844977701426814	0.99994505380154
ACTL7A	0.0578689547475037	0.164371612637499	0.253406815115496	0.126699725093089	0.145535668865294	0.167745933235721	-0.05424809688833	0.487736328190598	0.99994505380154
ACTL8	0.0130942458803958	0.00653677710399143	0.0389826242370638	0.0422861248779126	0.0260384350587298	0.0325749048948947	-0.0356347129917706	0.439681919627256	0.99994505380154
ACTL9	0.046108676686187	0.00220788600706561	0.00463494487349845	0.0167066794728681	0.0106708121731833	0.0161049425256108	-0.0182103215075888	0.539820029689945	0.99994505380154
ACTN1	0.00455590943801342	0.172080948254554	0.0751019204548491	0.106688810295815	0.0908953653753319	0.0864362433457161	-0.0277966683640394	0.615854870423308	0.99994505380154
ACTN2	0.0237929812656371	0.0584592991630281	0.0280894333968701	0.0394017590284398	0.033745596212655	0.0308122867834773	-0.0170285769428461	0.622998832105884	0.99994505380154
ACTN4	0.0499699062985258	0.00943037589770307	0.00760950123972815	0.00304289869955065	0.00851993856871561	0.00815133062124739	-0.0126275202712616	0.706097030880531	0.99994505380154
ACTR1A	0.93761352773	0.728485904350705	0.958402993519206	0.916273354810626	0.926943441270313	0.929299079007632	0.047652495982341	0.629795547432162	0.99994505380154
ACTR1B	0.461010555022806	0.403232165194071	0.554945062552616	0.898006055833233	0.507977808787711	0.624530771215804	-0.0122045617535522	0.90239766429765	0.99994505380154
ACTR2	0.987814004425905	0.964990228919686	0.992593325784896	0.969257612702125	0.978535808564015	0.975860877542075	0.0250567880354989	0.55731779770614	0.99994505380154
ACTR3	0.298920651585219	0.344857473659294	0.649507685000225	0.191413876962031	0.321889062622256	0.502756917662507	-0.120254950683769	0.320347871061113	0.99994505380154
ACTR3B	0.0114865805803812	0.00227419491695604	0.00194439062430177	0.00537659911134605	0.00382539701415104	0.00247320209801639	-0.00527214443358189	0.754965562483442	0.99994505380154
ACTR3C	0.0375785924520428	0.0944344598667953	0.114534720505863	0.0640132897319101	0.0792238747993527	0.0571616677134159	-0.00482348381098462	0.911789453038607	0.99994505380154
ACTR5	NA	0.40045434685297	0.871636523042535	0.654238434481806	0.654238434481806	0.397526094208286	0.228088002899743	0.155693279414249	0.99994505380154
ACTR6	NA	0.944467324169863	0.954500270092577	0.987210047472891	0.954500270092577	0.950889250479536	0.0377136863237974	0.460355937374225	0.99994505380154
ACTR8	NA	0.926877971044795	0.986700191682677	0.991527872194028	0.986700191682677	0.942330782480286	0.0505046299295632	0.336063412312176	0.99994505380154
ACTRT1	0.00320901800453587	0.00188971321339315	0.00831048397892721	0.0112889333334219	0.00575975099173154	0.0041898306834546	-0.00665457661419992	0.686274686711901	0.99994505380154
ACTRT2	0.00112106924347017	0.00199619097123795	0.00487872563610274	3.87992960313671e-4	0.00155863010735406	0.00271433472039346	-0.00657164255515481	0.471861806003517	0.99994505380154
ACTRT3	0.0104552500078913	0.00266630492675556	0.00981565190630969	0.00466490746046243	0.00724027968338606	0.00967521372429521	-0.0152645288851505	0.469335399197504	0.99994505380154
ACVR1	0.00201442869132723	1.36517460331807e-4	0.00647162628403509	0.00301198362027843	0.00251320615580283	0.00139915635369288	-0.00264671384304529	0.722589114502582	0.99994505380154
ACVR1B	0.0277379840295203	0.0336950429553762	0.0187814021308549	0.0077133418138716	0.0232596930801876	0.021457036748748	-0.0259224923041571	0.579090400449248	0.99994505380154
ACVR1C	0.00204554891373472	3.63054606285086e-4	0.003671797160875	6.75606128181444e-4	0.00136057752095808	0.0020101692013429	-0.00686618202825439	0.615837001553878	0.99994505380154
ACVR2A	0.114507411149637	0.00718992185928961	0.0482461063379677	0.083671074363636	0.0659585903508019	0.0172506938158981	0.022411348637467	0.512371717714075	0.99994505380154
ACVR2B	0.0303623283047433	0.00134950424189631	0.00106700368854564	2.07592316195076e-4	0.00120825396522098	9.70549609507184e-4	0.00195978811091829	0.906914759742334	0.99994505380154
ACVRL1	0.038588931273677	0.00147695013001023	0.0104447741070432	0.00389293390396857	0.0071688540055059	0.00462659144051904	3.14509554764857e-4	0.98544782144578	0.99994505380154
ACY1	0.0147754691636478	0.00158543100713713	0.00273507355699085	0.00268498547625114	0.00271002951662099	0.00440632648261723	-0.00669184822753918	0.601026953073158	0.99994505380154
ACY3	0.00385664158176093	0.0200889021615995	0.00400759708248244	0.00262375828039354	0.00393211933212168	0.00337596595124963	-0.00612108974408063	0.711765645005891	0.99994505380154
ACYP1	0.105908000717923	0.0191051711610861	0.0189494916436906	0.00265253016257319	0.0190273314023883	0.0168654430377086	0.00249610028034766	0.922852317905655	0.99994505380154
ACYP2	0.00838816068756987	8.00022740596412e-4	0.0081929642813404	0.00100085911880289	0.00459691170007165	0.00213457453881744	-0.00171787500921474	0.79517418628497	0.99994505380154
ADA	0.00414174776304616	0.00468635296084561	0.0147726004019311	0.00324936897167502	0.00441405036194588	0.0033607713274583	-9.13124310947132e-4	0.913402966167614	0.99994505380154
ADA2	0.0189716740301479	0.0173577646073214	0.0212049269743638	0.04319118831114	0.0200883005022558	0.0198099140737113	-0.0139737933198477	0.652364287241321	0.99994505380154
ADAD1	0.0290788101095151	0.00900698611314482	0.0178721774775143	0.00317723705010603	0.0134395817953295	0.00705100751154743	0.0030863171324439	0.715750165728177	0.99994505380154
ADAD2	0.0241206268609679	0.00534676799702552	0.0177272548810746	0.00409880408511936	0.0115370114390501	0.0219725122904946	-0.0271657444896887	0.3144205574546	0.99994505380154
ADAL	0.00948690623631841	0.00163332512287288	0.0264914870739554	0.00255730329988275	0.00602210476810058	0.00728393484095198	-0.00469902492170283	0.698964149259469	0.99994505380154
ADAM10	0.00652815328414293	0.0303113343314455	0.00950436130243076	0.0362468232775419	0.0199078478169381	0.00754154904269433	-0.0121292378415772	0.742433732669211	0.99994505380154
ADAM11	0.199881444914894	0.548869828747702	0.422088897090226	0.179417899422455	0.31098517100256	0.294451542993906	0.0206810263162853	0.822646284267563	0.99994505380154
ADAM12	0.259734846735584	0.0171766261086517	0.0355307262901998	0.0150591515151763	0.0263536761994258	0.0220676377215504	0.0361176455521011	0.305077829748976	0.99994505380154
ADAM17	0.00143894145501465	0.0505858862060523	0.0133696114159099	0.00985759884112621	0.011613605128518001	0.00655120234365936	0.00134077908907215	0.944448838691793	0.99994505380154
ADAM18	0.00453924737892185	8.72447590560197e-4	0.00226870821629275	7.55778051245416e-4	0.00157057790342647	0.00154521727717582	-0.00639989416626774	0.724162502556166	0.99994505380154
ADAM19	0.00287905638985628	2.0337061404368e-4	0.00126772467565397	1.88835124814564e-4	7.35547644848823e-4	4.80178020639865e-4	-9.94380184626399e-4	0.7778526773139	0.99994505380154
ADAM2	0.00708631405622584	0.00173977476481528	0.00413355099351809	0.00205229933507635	0.00309292516429722	0.0026706992678423	-0.00253666959525998	0.750491440493659	0.99994505380154
ADAM20	0.00346748652097416	0.00379208145490218	0.00158967383921698	0.00220399128335479	0.00283573890216448	0.00231527766462611	-0.00375623023848985	0.615954688242654	0.99994505380154
ADAM21	0.00827845646203188	0.0106641501060535	0.0301384945650494	0.00593436076933167	0.0094713032840427	0.00417746988737697	0.00281955354308563	0.782875067971023	0.99994505380154
ADAM22	0.014311917207207	0.0196222419141742	0.0391078187155011	0.0101957632059376	0.0169670795606906	0.00921279706958347	0.00235310182666447	0.891001044853398	0.99994505380154
ADAM23	0.012194533231257	2.92000549126103e-4	0.00608384029732464	3.56059569801988e-4	0.00321994993356331	0.00252602798458641	-0.00130430211832551	0.839337444914181	0.99994505380154
ADAM28	0.00382795444894982	0.00377266499668394	0.00240502519367844	0.00121013139907786	0.00308884509518119	8.27584417005961e-4	-8.62492577265104e-4	0.890307477958171	0.99994505380154
ADAM29	0.00520059643272433	3.68028730327027e-4	7.43943019169045e-4	1.8848396740833e-4	5.55985874748036e-4	8.93367192522075e-4	-0.00111399935326698	0.840472637011513	0.99994505380154
ADAM30	0.0304619049161184	0.0147070733342594	0.088800545460758	0.103115258779713	0.0596312251884382	0.0865959793310793	-0.0581843692544317	0.277328058771181	0.99994505380154
ADAM32	4.24706537573213e-4	8.22709057535391e-5	0.00172599788533464	0.00151009435114476	9.67400444358989e-4	7.96506761838861e-4	-0.00245515532317434	0.648775847603487	0.99994505380154
ADAM33	0.00616186238343421	0.00393882179653532	0.112982487650862	0.0118993189948757	0.00903059068915495	0.0124596989633834	0.00663954326525359	0.747151508698353	0.99994505380154
ADAM7	0.0195591023447508	0.0164054141096585	0.0848170180878678	0.0108045307423328	0.0179822582272046	0.0147651957922991	0.00363845703205107	0.870454937585785	0.99994505380154
ADAM8	0.0256465607544443	6.79115146600375e-4	4.83025292577308e-4	0.00483085038816477	0.00275498276738258	7.53753191298123e-4	0.0035300484875711	0.678357104550271	0.99994505380154
ADAM9	0.0203363305057285	0.0172881260642447	0.0100106800264254	0.00548227366796307	0.0136494030453351	0.0072542113823896	-0.00372433691875831	0.801090364635026	0.99994505380154
ADAMDEC1	0.00122063643469368	0.00117718706787805	0.00217232642343166	0.00111417209812201	0.00119891175128587	0.00143107382865094	-0.00326733786799114	0.540257837134579	0.99994505380154
ADAMTS1	0.0415543400289724	0.00261984065551114	0.0411023788415746	0.056778091485117	0.0413283594352735	0.0161806966259358	-0.00672990453240541	0.855070226152628	0.99994505380154
ADAMTS10	0.0504528074197963	0.0357895881039151	0.103005361417351	0.147075515769316	0.0767290844185739	0.0999914628274522	-0.0488782507515907	0.414227763053676	0.99994505380154
ADAMTS12	0.00519331126895094	6.56935257345933e-4	0.0026190746042828	0.00197539492338723	0.00229723476383502	0.001287365842506	-0.0033520451217053	0.747476342158305	0.99994505380154
ADAMTS13	0.0189617364453966	0.00881370220654004	0.086504603614133	0.0707315465551312	0.0448466415002639	0.0292625069461407	-0.00561731246584315	0.862458626917703	0.99994505380154
ADAMTS15	0.0153070741951642	0.00400743919280503	0.0100983619120841	0.0203810835318245	0.0127027180536242	0.0138379356876592	-0.0169860100741823	0.444647444436448	0.99994505380154
ADAMTS16	0.0163498332153442	0.00548682625285788	0.0189987163528114	0.0158520395835746	0.0161009363994594	0.00600828949162913	-3.36979793604827e-4	0.978664633205618	0.99994505380154
ADAMTS17	0.00581778984339266	2.46998275359209e-4	0.0027464871483256	0.00123626624325579	0.0019913766957907	0.00184444570366113	-0.00403806362235331	0.77687351480786	0.99994505380154
ADAMTS18	0.00506972495742243	0.0067361070450157	0.00895213786873193	0.0031672416149007	0.00590291600121907	0.00272917607070686	-0.001571447434307	0.844715097519053	0.99994505380154
ADAMTS19	0.0020725449759356	3.60311920208172e-4	3.718895433687e-5	2.8320318023398e-4	3.21757550221076e-4	5.32247040480126e-4	-0.00213516370245278	0.671276784119014	0.99994505380154
ADAMTS2	0.00132838182816897	0.139529710739894	0.00895230664212996	0.00973624822967091	0.00934427743590044	0.018607851655616	4.48403878942154e-4	0.989405915828166	0.99994505380154
ADAMTS20	0.0045799437381739	0.00641246351476807	0.00710915327081408	0.00860090216846414	0.00676080839279107	0.00438996888692801	-0.00304042374202286	0.737659422498511	0.99994505380154
ADAMTS3	0.0539579194174817	0.0228766524938648	0.0278634603090979	0.021667506040984	0.0253700564014813	0.0177492364855082	7.32862311430843e-6	0.999704708204223	0.99994505380154
ADAMTS4	0.0136306588199672	0.120334351598569	0.0664851251276353	0.0211654858295598	0.0438253054785975	0.0187765074380905	0.0135526164631684	0.687536101742241	0.99994505380154
ADAMTS5	0.0102625260468452	4.34987296665896e-4	0.00199153202980091	0.00185329157565018	0.00192241180272555	0.00217073960270553	-0.00500979483772603	0.660124360200311	0.99994505380154
ADAMTS6	0.00924081262414445	0.00454300526884241	0.0163709677135955	0.00844366597743342	0.00884223930078893	0.00864204050047351	-0.0077725854697529	0.57382788703438	0.99994505380154
ADAMTS7	0.0598810322530266	0.116296310177593	0.657884396605617	0.67356183994264	0.387090353391605	0.183224040765273	0.145244534611637	0.116968555741092	0.99994505380154
ADAMTS8	0.0155968672566341	0.00384516568038065	0.0185412050787524	0.0102031165338623	0.0128999918952482	0.00616431532787457	-0.00302245018571521	0.834335280918566	0.99994505380154
ADAMTSL1	0.0133130594251526	0.0127656279469776	0.0171160387385095	0.0568313522700191	0.015214549081831	0.01579269078544	-0.00814718818703616	0.767310151949816	0.99994505380154
ADAMTSL2	0.0249137448054838	0.0681024100289792	0.0542435703187171	0.0119212115924603	0.0395786575621004	0.00914107648088178	0.0140445955124227	0.579280059820054	0.99994505380154
ADAMTSL3	0.0281089860889977	0.00446942779106353	0.00307288827330363	2.48861269970276e-4	0.00377115803218358	0.00184214403622315	0.00133420664534538	0.921485346530814	0.99994505380154
ADAMTSL4	0.00982792013694842	0.0236566966519603	0.0788431762374594	0.046081720388428	0.0348692085201941	0.0356793281081278	-0.0339536722360617	0.507576603215891	0.99994505380154
ADAMTSL5	0.113560109927539	0.0286514582031311	0.0265331667666742	0.1906016917231	0.071105784065335	0.0944664715493343	-0.0492219164669073	0.476020026217563	0.99994505380154
ADAP1	0.14571293611989	0.179592350721555	0.0474952973955646	0.0285480595880082	0.0966041167577273	0.0465217543953079	0.00919385607644987	0.879003395623383	0.99994505380154
ADAP2	0.0155998273300317	0.170303399691614	0.280982417643581	0.134036951166983	0.152170175429298	0.1043408182909	0.0062935211609221	0.922491230871241	0.99994505380154
ADARB1	0.0301676321370076	6.0826848541471e-4	0.0128872137543128	0.0096432894756603	0.0112652516149865	0.00858574573076382	-0.00715888587285235	0.701964550772507	0.99994505380154
ADARB2	0.00340313602050376	0.00853578577767525	0.0343263251229928	0.00314720076586028	0.00596946089908951	0.00381572234719966	0.00372219848220104	0.671374465993223	0.99994505380154
ADAT1	0.0809521639357189	0.114221222184094	0.141377423163858	0.125901975210942	0.120061598697518	0.10396049765858	-0.0210195256693917	0.731774274630008	0.99994505380154
ADAT3	0.555728205973419	0.0301075638276346	0.537202337641713	0.109713721678009	0.323458029659861	0.508081144920102	-0.203656048602731	0.10902315629709	0.99994505380154
ADCK1	0.00455597106664146	1.08222532418562e-4	6.03239544823079e-5	1.05367617055528e-4	1.06795074737045e-4	2.61952370933577e-4	-1.95096717550308e-5	0.992155650292753	0.99994505380154
ADCK2	0.0813475143092604	0.11865038447337	0.0580940110884546	0.110219005419971	0.0957832598646158	0.0238975115751095	0.0392167716084912	0.315376118907407	0.99994505380154
ADCK5	0.00166717147773413	0.00330640924870716	0.0241292168530752	0.00131394912152082	0.00248679036322064	0.00649207663165197	-0.00965345014097151	0.593230902961135	0.99994505380154
ADCY10	0	0.00703244552809342	0.016707251573632	0.00497765063151516	0.00600504807980429	0.00593921925388469	-0.0103520381593466	0.56618458582361	0.99994505380154
ADCY2	9.77993174541979e-4	8.28910723884842e-4	2.06819135939905e-4	0.0165515526650966	9.0345194921341e-4	8.19686762923547e-4	5.56969591894501e-4	0.960389231252148	0.99994505380154
ADCY3	0.215703975334817	0.484422361848548	0.419941111250378	0.347503859059728	0.383722485155053	0.292003632244072	0.0561760863878315	0.530048906061278	0.99994505380154
ADCY4	0.0176261634088811	0.291370009132552	0.11715720398781	0.041994340166795	0.0795757720773026	0.0555270450995091	0.0283268885397546	0.572235084369734	0.99994505380154
ADCY5	0.0156049993017367	0.0104257241745898	0.00912039346566804	8.46458186095087e-4	0.0097730588201289	0.00151485139278626	0.00306357097267228	0.790071436178616	0.99994505380154
ADCY6	0.00236042289522327	0.00974151827786596	0.00925243176074803	0.00265164882399906	0.00595204029237354	0.00217938830999263	-0.00352504328158862	0.796026919378502	0.99994505380154
ADCY7	0.00382781220169075	0.00108824467281339	2.70370459159052e-4	1.24218626102243e-4	6.79307565986221e-4	6.23967803423811e-4	-0.0025426175749519	0.681836716277247	0.99994505380154
ADCY8	0.0267511195650163	0.0061764406832703	0.0124089141843377	0.0109604379442665	0.0116846760643021	0.00900916034114604	-0.0094691088544529	0.675323990049173	0.99994505380154
ADCY9	0.0192489054931439	0.00898777542413904	0.00319116865028171	0.00105291883893988	0.00608947203721037	0.00427108294263874	-0.00517509869054404	0.741987109548741	0.99994505380154
ADCYAP1	0.00251985176905628	1.93503825163176e-4	0.00138599829278906	2.60117496383023e-4	8.23057894586044e-4	2.19310760129741e-4	-0.00158844658924471	0.78927871719854	0.99994505380154
ADCYAP1R1	0.00207007832395493	0.0188638484331232	0.0364387375168466	0.00588633045568125	0.0123750894444022	0.0177853623649422	-0.0167779789462977	0.518762827640134	0.99994505380154
ADD1	0.0121751506548877	8.41839944716043e-5	0.0121942272343756	0.0180644645300549	0.0121846889446317	0.00183253649961706	0.00415531034965584	0.601933033681577	0.99994505380154
ADD2	0.0358041280733746	0.0212415507805485	0.0141071459540759	0.0257821898069997	0.0235118702937741	0.0240432839893782	-0.0141218433124078	0.527150886663853	0.99994505380154
ADD3	0.0790504440649462	0.00429845243051305	0.00853184796149114	0.00406575605140204	0.0064151501960021	0.00456193803703268	0.0110816023011089	0.409716196788073	0.99994505380154
ADGRA1	1.14188481459915e-4	0.00109021510340907	0.0047896527338632	0.00103215464902556	0.00106118487621731	0.00179440510846117	-0.00417206566456379	0.617639627557669	0.99994505380154
ADGRA2	0.0642124771266995	0.0120115985504987	0.031786741789626	0.130327499376682	0.0479996094581628	0.0268838871233831	0.0106422954341871	0.744952079475887	0.99994505380154
ADGRA3	0.0285504073935394	0.0369703095978167	0.0996407585505244	0.117619569966552	0.0683055340741706	0.0394851373567886	0.00809484980111404	0.820943307126323	0.99994505380154
ADGRB1	0.00284639729606642	0.00155507161380571	0.0252840510942932	0.017417169702289	0.0101317834991777	0.00901842130075973	-0.0114585809418066	0.65774098879147	0.99994505380154
ADGRB2	0.00761910832739515	0.0665321693111437	0.057640210016945	0.00306519009038894	0.0326296591721701	0.0231436925838078	-0.00911941173272038	0.748410863148473	0.99994505380154
ADGRB3	0.00736303284153924	7.29000877467644e-4	0.00906677911678765	0.00498889069329238	0.00617596176741581	0.00576078140931661	-0.0107068928099403	0.54976915029676	0.99994505380154
ADGRD1	0.0102658662588542	0.0120072918373699	0.00380218849008737	0.024283109167451	0.011136579048112	0.0291290288265046	-0.0403969710321381	0.233401377033773	0.99994505380154
ADGRE1	0.0609911667924058	0.0181730139773802	0.0351214162704662	0.0242701693353008	0.0296957928028835	0.0304258467718344	-0.0143831301723684	0.604296615741261	0.99994505380154
ADGRE2	0.014296115629311	0.0153706287238552	0.159407629053912	0.129894986222056	0.0726328074729556	0.0817248989598848	-0.0363550030185804	0.50828934202629406	0.99994505380154
ADGRE3	0.0239235184236253	4.61871031475315e-4	0.00404722528174238	0.00881618318663918	0.00643170423419078	0.00371742565440917	-0.00447944745381845	0.779815577398679	0.99994505380154
ADGRE5	0.0247549576716449	0.00223704639872304	0.0461751860907766	0.0101909076593695	0.0174729326655072	0.0167592258599726	-0.0118770240743388	0.61740686216072	0.99994505380154
ADGRF1	0.00142697831820335	0.00334191108352311	0.0197427808011602	0.00286829721130641	0.00310510414741476	0.00291902255088816	-2.403957398226e-4	0.970046828137851	0.99994505380154
ADGRF3	0.0091507106690941	0.0254764292992307	0.0134811778606352	0.0496929682936694	0.0194788035799329	0.0218997202846171	-0.0203141362812892	0.539294605326491	0.99994505380154
ADGRF4	0.00935446615005902	0.00740024825724281	0.0215325895438857	0.00879005597391213	0.00907226106198558	0.00900803600995126	-0.00944341846686367	0.625434237523603	0.99994505380154
ADGRF5	0.0508588680869007	0.042690485596713	0.1267964536616	0.162120175553981	0.0888276608742504	0.0951755760983913	-0.0303046433627048	0.584446758586517	0.99994505380154
ADGRG1	0.00503304304791841	0.0673191654769653	0.0774739629886899	0.0289103514199124	0.0481147584484389	0.0172462679234479	0.00452153130292934	0.895347284655738	0.99994505380154
ADGRG2	0.00364731521130007	1.65097481277243e-5	2.99306501316948e-4	0.00156776502134059	9.3353576132877e-4	9.22508088338004e-4	-0.00200300357414734	0.660446568889274	0.99994505380154
ADGRG3	0.0198901151102461	0.038599927422575	0.016551263056501	0.0636579410936211	0.0292450212664105	0.0505535963360262	-0.0458547934464765	0.335771958572938	0.99994505380154
ADGRG4	0.00280204906658119	0.00458346377413837	0.00499411010371644	0.0031001027702526	0.00384178327219549	0.00361277223789562	-0.00396206548301634	0.530645717217881	0.99994505380154
ADGRG5	0.00945228229146733	0.0135079760073966	0.0152163622193247	0.00785013680828052	0.011480129149432	0.0105211332445209	-0.00928859971327761	0.584286166576694	0.99994505380154
ADGRG6	0.0138798115541981	1.74253142490206e-4	9.89813090976448e-4	3.64609652824228e-4	6.77211371900338e-4	4.33092543035715e-4	0.00240664709948784	0.14996126260937	0.99994505380154
ADGRG7	0.0298525611568879	0.0112434958751238	0.0332275369881042	0.00472698699362414	0.0205480285160058	0.0121443113854485	-0.0052901835878707	0.780764686613657	0.99994505380154
ADGRL2	0.0336659869421419	0.0145721586609154	0.0267785163907881	0.0152251538584754	0.0210018351246318	0.0169673254235722	-0.0143149941574211	0.608615035402455	0.99994505380154
ADGRL3	0.00979357544292737	0.0387368006537354	0.0493980227233402	0.0464370163300256	0.0425869084918805	0.0158603298888512	8.49029148550774e-4	0.975588101084052	0.99994505380154
ADGRL4	5.81310244550951e-4	4.94066041581029e-4	4.42442943259708e-4	3.2797799343093e-5	4.68254492420369e-4	6.8124860974915e-4	-0.00601279130741715	0.733507783813495	0.99994505380154
ADGRV1	0.00697135903115721	0.0142606860036236	0.0229614268510413	0.00575582013132842	0.0106160225173904	0.00519148253699344	0.00169367436124772	0.840793866354284	0.99994505380154
ADH1A	0.0389312463861462	0.00193367569881	0.0395220334295285	0.00223294140285691	0.0205820938945015	0.00457123694021219	0.0101130028534118	0.312271693217578	0.99994505380154
ADH1B	0.0132463063410027	0.00380279597648311	0.0589496347580985	0.0162582078268533	0.014752257083928	0.0105562910876649	0.00163974901780955	0.929869564681787	0.99994505380154
ADH4	0.00401200274059201	1.36033815661419e-4	0.009049889720509	0.00729263315846347	0.00565231794952774	0.00426296199330751	-0.00428319479563635	0.587858383304713	0.99994505380154
ADH5	0.0299640808904312	0.0701994973312701	0.00498495260126118	0.0547835596428056	0.0423738202666184	0.0157914947007175	0.00687894321115092	0.788408902838504	0.99994505380154
ADH7	0.00342109152228582	0.00100061793972646	0.0107980662058543	0.00170545418120518	0.0025632728517455	0.00290818944308862	-0.00411199561678506	0.658153902753377	0.99994505380154
ADHFE1	NA	2.94929013360587e-4	0.00157656515352061	8.06154119380833e-4	8.06154119380833e-4	7.95160374387972e-4	-0.00163113737978947	0.714889498494863	0.99994505380154
ADI1	NA	0.0577535445703331	0.0528152099970745	0.149616820893079	0.0577535445703331	0.0243216790747265	0.0376904731901284	0.35354233611958	0.99994505380154
ADIG	0.0144743280599808	0.0033511468735142	0.0450629085112323	0.0105065740527073	0.012490451056344	0.00613201411921489	0.00287078820093079	0.860193355140222	0.99994505380154
ADIPOQ	0.00563956537207172	9.57196937150113e-4	0.00219886173148179	0.00103782003808893	0.00161834088478536	0.00262443070313247	-0.00702979768519958	0.561171458409073	0.99994505380154
ADIPOR1	0.0108167436385254	0.0308955028775227	0.0299245945234462	0.0161310370947772	0.0230278158091117	0.0129163449617304	-0.0142609212924619	0.65899950750345	0.99994505380154
ADIPOR2	0.0245229064589485	0.00214975650171372	0.00747544841420498	0.00198487642216371	0.00481260245795935	0.00120032781205334	-0.00203483171247917	0.943892550212614	0.99994505380154
ADIRF	0.126063966162645	0.00105583360834904	0.0478084199336525	0.00186171754930896	0.0248350687414807	0.0178233470510781	0.00743199411538315	0.800524830732007	0.99994505380154
ADK	0.0159901831052339	0.00834317118647473	0.0202329153522465	0.0197038293793257	0.0178470062422798	0.0249059213951611	-0.0368598944818546	0.369893416191439	0.99994505380154
ADM	0.00410353079234193	0.00100685730852209	0.00267269919460324	2.29508374662977e-4	0.00183977825156266	7.60561894181741e-4	-0.00229429144633321	0.774271455085677	0.99994505380154
ADM2	0.0125877435695145	0.0148445968754205	0.0127955281365939	0.0113106173471791	0.0126916358530542	0.0107929831265161	-0.0133587673726741	0.549548263595708	0.99994505380154
ADM5	0.0642880397374356	0.0414321885319773	0.0505737357178499	0.0285339911598836	0.0460029621249136	0.0325519769199689	-0.00817404609082573	0.81274623500899	0.99994505380154
ADNP	0.0441442410310684	0.626093867553781	0.756610703876637	0.455271318032889	0.540682592793335	0.421236675863166	0.0402786895329059	0.769197114526159	0.99994505380154
ADNP2	0.0132861649597478	0.00741071986568327	0.0164685552360573	0.00174903573187221	0.0103484424127155	0.00331444539800404	-9.66211173985178e-4	0.940537061265542	0.99994505380154
ADO	NA	0.0130235069715016	0.045227230451817	0.0412361335315352	0.0412361335315352	0.0295460397701954	-0.0210836794018579	0.605419978830007	0.99994505380154
ADORA1	0.013063733700471	0.0277678214962149	0.0466737324020765	0.0127987831126943	0.020415777598343	0.0142241250498925	-0.00734264021902939	0.799641188144468	0.99994505380154
ADORA2A	0.00640099161042056	0.0796002913040228	0.0307360264288305	0.0731522693913469	0.0519441479100887	0.0256094663168629	-5.35358033686193e-4	0.987432684870166	0.99994505380154
ADORA2B	0.0191306945239755	0.0058757454603126	0.0675302354106543	0.0167342098711127	0.0179324521975441	0.0367677134861878	-0.0387130093970192	0.369569200442802	0.99994505380154
ADPGK	0.0026856267235696	0.0100191576059196	0.0104314032886287	0.0190021125339275	0.0102252804472742	0.0127128321106575	-0.0273620480281617	0.566818606647334	0.99994505380154
ADPRH	0.270862060546701	0.109603648498935	0.0898842550823398	0.202106140400149	0.155854894449542	0.0827299680762103	0.0501446583929529	0.376717969082588	0.99994505380154
ADPRHL1	0.0547321266390517	0.0207616862661692	0.0942511617193584	0.144381723361651	0.074491644179205	0.0853108302751338	-0.0389154437457148	0.480582050103505	0.99994505380154
ADPRHL2	0.358307435388575	0.19633646360663	0.14777376664332	0.0516509911581201	0.172055115124975	0.17230328841445	-0.0178648335810373	0.811518112012343	0.99994505380154
ADPRM	0.00553390159735233	5.01589187278574e-4	0.00280644649999364	5.76457066341117e-4	0.00169145178316738	0.001270192153031	-0.00275449148660971	0.762237785495877	0.99994505380154
ADRA1A	6.35196172263709e-4	6.47400627118598e-5	1.09902960252209e-4	1.06359897311768e-4	1.08131428781989e-4	2.18074916029493e-4	-0.00151104234548979	0.669305675009932	0.99994505380154
ADRA1B	0.00732651892420708	0.00375293614551161	0.00455394357580443	0.00225273552890335	0.00415343986065802	0.00254642312540841	-0.00135988054640729	0.768287618266108	0.99994505380154
ADRA1D	0.00334956263652442	0.00139310631877037	0.0337460642000887	0.00213331508473263	0.00274143886062852	0.0058970965183506	-0.00806838556474619	0.691759336098653	0.99994505380154
ADRA2A	0.0125685427754355	0.00918825805991628	0.0200676091742402	0.0418821806533039	0.0163180759748378	0.0135267278170491	-0.00970926245229968	0.686473088468737	0.99994505380154
ADRA2C	0.0060302996616838	0.00115535306331677	0.00192596375791128	0.00147728525883427	0.00170162450837277	0.00348541604562694	-0.00754261510359284	0.473141086207294	0.99994505380154
ADRB1	0.0297426092315724	0.036765854596228	0.00303333612654858	9.69999504861994e-4	0.0163879726790605	0.00376647366904118	0.00788424753586315	0.46644808421232	0.99994505380154
ADRB2	0.172279622595949	0.0846069502860041	0.0535224087514746	0.015133675102169	0.0690646795187393	0.017981216026068	0.0382678309266132	0.27802678536212	0.99994505380154
ADRB3	0.041846316051178	3.00182966695324e-4	0.00595217387431024	0.00266074395135699	0.00430645891283362	0.00285358034475692	0.00449382412371625	0.664638017854398	0.99994505380154
ADRM1	NA	0.890887689208635	0.434437758213473	0.733555436871181	0.733555436871181	0.612719070296999	0.104626858135478	0.484991420514762	0.99994505380154
ADSL	0.647918527254173	0.908949558532353	0.968375270602322	0.922124773793482	0.915537166162917	0.951628832794753	0.00290624385709689	0.977108135816319	0.99994505380154
ADSS	0.048337889520092	0.786558237949532	0.554130025862885	0.831220963150389	0.670344131906209	0.349212826924856	0.13711310243522	0.408237417295762	0.99994505380154
ADSSL1	0.0474678174023707	0.107998233664774	0.119594020364237	0.0380798464496812	0.0777330255335726	0.104889803424139	-0.0652460146392971	0.313079921688202	0.99994505380154
ADTRP	0.0110375042892762	0.0022941359949448	0.00976704576813511	0.00126708843027611	0.00603059088153996	0.00661882473548319	-0.00983432550993629	0.627925037850088	0.99994505380154
AEBP1	0.156903788251631	0.254313060400588	0.278774846006234	0.197458052526313	0.225885556463451	0.15024546858874	0.0446538199219893	0.49649492039245	0.99994505380154
AEBP2	NA	0.0528454265773913	0.0114589891050652	0.0414133463180803	0.0414133463180803	0.0309700863445198	-0.0238157197968333	0.641693659849946	0.99994505380154
AEN	0.0311537084188322	3.40676945908914e-4	0.0265319863380828	0.00226384048229861	0.0143979134101907	0.00330681107878017	0.00394713591904983	0.729450879906012	0.99994505380154
AES	0.00707797633960843	0.0508628591509514	0.103747126587879	0.158727853902231	0.0773049928694153	0.0907328392428543	-0.0513429514831299	0.409684038118897	0.99994505380154
AFAP1L1	0.0367039164789279	0.0087864922657529	0.0489246014119482	0.019586930755024	0.0281454236169759	0.0202248356095877	-0.0103242662417838	0.720017363031994	0.99994505380154
AFAP1L2	0.0168924137620475	0.0103836999834785	0.013010900260804	0.00651779621723016	0.0116973001221413	0.0134228694142163	-0.0155414010601679	0.449412943170889	0.99994505380154
AFDN	0.0891990202638009	0.182537196376988	0.178993418511857	0.083920712911808	0.134096219387829	0.0491859545344734	0.018517956224408	0.822741142575319	0.99994505380154
AFF1	NA	1.98219825079374e-4	0.0025656682717098	0.00383442498318137	0.0025656682717098	6.67023629216093e-4	-0.00786450296102234	0.734570122434152	0.99994505380154
AFF2	NA	2.50409941173828e-4	2.44097513525788e-4	0.00113952282493985	2.50409941173828e-4	0.0010681223482683	-0.00625618871327157	0.683716932779616	0.99994505380154
AFF3	NA	0.348883602057715	0.135085352088552	0.164659153197489	0.164659153197489	0.100838928568121	0.0765247764610758	0.295259923626492	0.99994505380154
AFF4	NA	0.187260122909752	0.0838000722444108	0.0122476402976993	0.0838000722444108	0.0164711456429856	0.0527079430465004	0.169822335959198	0.99994505380154
AFG1L	0.0291996341071382	0.0483563730361559	0.00368628095725589	0.0131026864794582	0.0211511602932982	0.00959031641749051	5.34486738504315e-4	0.979909540838377	0.99994505380154
AFG3L2	0.941412633173321	0.997309586853544	0.827362478395769	0.751734259082118	0.884387555784545	0.95523417927405	-0.0493924150576352	0.323487603163277	0.99994505380154
AFM	0.00720163878154315	0.0331999390850621	0.01434981338366	0.00444127083646759	0.0107757260826016	0.00335527443895438	0.00593188241635078	0.505670220570628	0.99994505380154
AFMID	0.049412909012019	0.00243989370258217	0.0263722265750991	0.00896588752259525	0.0176690570488472	0.0167813965964894	-0.0145571945548714	0.616948418286971	0.99994505380154
AFP	0.00516014406884124	0.00472362106770397	0.00909320833994932	9.5271660593197e-4	0.00494188256827261	0.00884388197519712	-0.0139043392522249	0.357553758258472	0.99994505380154
AFTPH	0.00583097308639462	0.00565373991233342	0.0525802258283114	0.00219690080512449	0.00574235649936402	0.0107473063484276	-0.0151112999900162	0.627684758741777	0.99994505380154
AGA	0.00389442585167545	1.45869216926729e-4	6.15605084139714e-4	4.16714072089999e-5	3.80737150533221e-4	0.00114940039779269	-0.002343485304333	0.596479445029219	0.99994505380154
AGAP1	0.0454268067575054	0.0683476530233247	0.115125587888798	0.0454508573555682	0.0568992551894464	0.0577893296006666	-0.0197895378361553	0.678919842442565	0.99994505380154
AGAP2	0.255053729746281	0.326943852977331	0.238454496020436	0.0845727806392868	0.246754112883358	0.233691946042039	-0.0420071111819921	0.642464495259237	0.99994505380154
AGAP3	0.0129071301286735	0.00171598307876907	2.52559743157081e-4	0.00203554788768378	0.00187576548322642	0.00254094349433881	-0.00342479239117094	0.68951205819454	0.99994505380154
AGAP5	0.847945391357214	0.835256555125655	0.807313744336986	0.906737697696864	0.841600973241434	0.706953994602465	0.188757840935774	0.0580005667527431	0.99994505380154
AGAP6	0.891571070025645	0.935955877096951	0.890807943812077	0.988931708708734	0.913763473561298	0.864922416707766	0.113145094994188	0.156384497386292	0.99994505380154
AGBL1	0.0279057433723104	0.0159317940296902	0.00540317820304819	0.00875963456691129	0.0123457142983008	0.00344426461937458	0.00603968202050415	0.517915390093676	0.99994505380154
AGBL2	0.0450977251341581	0.0269555325198697	0.0577920848185342	0.0302915901643164	0.0376946576492373	0.0395337008048644	-0.0262079854976975	0.507508083791656	0.99994505380154
AGBL3	0.0088091275916858	0.0253279799502408	0.0890615067659044	0.0437844963409475	0.0345562381455942	0.0220151453758085	-0.00317409488011581	0.924208962542602	0.99994505380154
AGBL4	0.679708034908712	0.342659891844272	0.192554612401882	0.426247092679588	0.38445349226193	0.217165635393621	0.156088768948762	0.0991190218300964	0.99994505380154
AGBL5	0.0113609486465472	0.0590809090066287	0.0952390206842312	0.134614984842035	0.0771599648454299	0.0595040557188609	-0.0128079933318687	0.78221426591469	0.99994505380154
AGER	0.0103286492016552	0.00117108140091623	0.00190839295695716	0.0021852142848625	0.00204680362090983	0.00138854214333136	-1.50344626975995e-5	0.997086426004579	0.99994505380154
AGFG1	0.00681510670685397	0.0265896382706601	0.00265311391856354	0.0226803928432416	0.0147477497750478	0.00777503263401717	-0.0197020440156948	0.652774371999398	0.99994505380154
AGGF1	0.0120791000308235	0.0010968929149649	0.00334451821057858	7.31254591712984e-4	0.00222070556277174	0.00253088537380681	-0.00565113859220062	0.628025568656082	0.99994505380154
AGK	0.0119908369908481	2.05666149429121e-4	5.11976146346636e-4	6.26762944374021e-4	5.69369545360328e-4	6.30044219652329e-4	8.16938105747092e-5	0.98894540883341	0.99994505380154
AGL	0.042740679010933	0.0810425815141064	0.0645620900140105	0.0125468072602148	0.0536513845124717	0.0376470424251394	-0.00942308804019747	0.783986320798927	0.99994505380154
AGMAT	0.22529757077154	0.130133577432854	0.109831978223034	0.131616684464615	0.130875130948735	0.0725797883147909	0.0397254817202331	0.477885526152965	0.99994505380154
AGMO	0.00369849733687272	0.00283418596779846	0.0138881858345758	0.00213722494179251	0.00326634165233559	0.00452156055427317	-0.00512684438349744	0.630556651745581	0.99994505380154
AGO1	0.0504218049604082	0.213615007843894	0.305647029362951	0.125953172174832	0.169784090009363	0.212107252613839	-0.0651781124259045	0.405829883837988	0.99994505380154
AGO2	0.0189923329205371	0.124041719151595	0.0114205963007853	0.00187853345105191	0.0152064646106612	0.0611889429510925	-0.10184919146724	0.247321718174003	0.99994505380154
AGO3	0.0209662235016618	0.0380121490464557	0.0744283410630641	0.0415593929671616	0.0397857710068086	0.0297709532482245	-0.0135988967268102	0.732184323223092	0.99994505380154
AGO4	0.00601612872906168	0.00618769284583782	0.0109876180614228	0.00474943841904422	0.00610191078744975	0.00749644950815557	-0.00984540859119869	0.473736015634469	0.99994505380154
AGPAT1	0.0267323744121944	0.0169213712219727	0.0378937295169427	0.0215452419580676	0.024138808185131	0.0145637661505333	-0.0262288134327405	0.676127852470945	0.99994505380154
AGPAT2	0.151986239507496	0.0121224909597702	0.00807382470239192	0.00227575593807489	0.0100981578310811	0.0136903218117446	2.72768069628977e-5	0.999552993636711	0.99994505380154
AGPAT3	0.010574866096786	0.00265293730327722	0.0214779471880591	0.00141422857787245	0.00661390170003161	0.00899006881366403	-0.0182626479460052	0.533279315849415	0.99994505380154
AGPAT4	0.0302899006366603	0.0106792830993692	0.0181392191023075	0.0113612554442398	0.0147502372732737	0.00898052010893987	-0.00585713978310928	0.774378747800473	0.99994505380154
AGPAT5	0	5.30072208812456e-4	7.51093315045733e-4	0.00929986580542082	6.40582761929094e-4	0.00125083553779263	-0.015020171139366	0.709277606908313	0.99994505380154
AGPS	0.0107039669223253	0.0477846439817083	0.00764257050594713	0.00818123245951815	0.00944259969092172	0.00622268307918089	-0.0033464501646224302	0.904979961019698	0.99994505380154
AGR2	0.0158600964533561	0.0138052052224321	0.0175009498197298	0.0129940071581037	0.0148326508378941	0.00716688250099237	-0.00801214758217483	0.830407897432331	0.99994505380154
AGR3	0.00323822052195227	0.00506463798546468	0.00139644189657601	0.00299740778724509	0.00311781415459868	0.00154493997132739	-5.88303312993396e-4	0.913689695617928	0.99994505380154
AGRN	0.22743551784401	0.0875329412150754	0.18406520509771	0.0520739662050359	0.135799073156393	0.126795955878808	-0.0195446000832029	0.763943482023219	0.99994505380154
AGRP	0.00907820625924145	0.026074357737331	0.0110280921878701	0.0143725260653118	0.012700309126591	0.00775696253007051	-0.00215097297389722	0.884363464899536	0.99994505380154
AGT	0.00769164459742467	0.0140906085432938	0.055971142558735	0.00183646450380782	0.0108911265703592	0.0208951790646503	-0.018821933293911	0.501881865918766	0.99994505380154
AGTPBP1	0.00276292452583754	1.34471469701943e-5	2.29248731836371e-4	2.06728151721644e-5	1.24960773504268e-4	1.58629727613579e-4	-1.34195740903797e-4	0.939418445033852	0.99994505380154
AGTR1	0.0960587495439552	0.0998908838440141	0.0811204819689215	0.0738826040285683	0.0885896157564384	0.0412813686620843	0.0197203253061379	0.641763256282026	0.99994505380154
AGTR2	0.00912703803315019	6.14262319564492e-4	0.00607585012052646	0.00499749969001353	0.00553667490527	0.00284625851717775	-0.00322437225753996	0.744192648547731	0.99994505380154
AGTRAP	0.0105564895147377	4.95013926769897e-4	0.00836092091862587	0.00750044013510306	0.00793068052686446	0.00408945085082204	-0.00466141617787969	0.720431028677911	0.99994505380154
AGXT	NA	0.00834926405359513	0.0586930392858345	0.00535095322974827	0.00834926405359513	0.0270211839165754	-0.0234044172828004	0.519451339074462	0.99994505380154
AGXT2	NA	0.0392343786764496	0.036845852100561	0.112437490270789	0.0392343786764496	0.00890185449144361	0.0367057593798353	0.276422186571267	0.99994505380154
AHCTF1	0.877879243249468	0.938444533371221	0.970223395766558	0.937323580773772	0.937884057072496	0.948108992897758	-7.05624839731154e-4	0.98288291753537	0.99994505380154
AHCY	0.853025675044151	0.905577702808796	0.868383040879423	0.885787457660199	0.877085249269811	0.921600753987501	0.00520577609020959	0.942386292275051	0.99994505380154
AHCYL1	0.126964057562918	0.0457971660228111	0.120423265405303	0.266899217323533	0.123693661484111	0.39137201740457	-0.306093524967263	0.0605256492442963	0.99994505380154
AHCYL2	0.012508334487396	0.0499263111149372	0.00916044726738869	0.0263216024489158	0.0194149684681559	0.0109377817422168	0.00237897271686993	0.906435509852561	0.99994505380154
AHDC1	0.0924177234698672	0.139582715651199	0.16815946807835	0.0262852267965206	0.116000219560533	0.0421254078397999	0.033096239104984	0.440491533313733	0.99994505380154
AHI1	0.00831825052916735	0.022353578935627	0.0229950735771403	0.022390560633995	0.022372069784811	0.0192237955698518	-0.0133290367992816	0.529799454281672	0.99994505380154
AHNAK	0.0777289390798536	0.0240735695377738	0.0606611864870617	0.0638305418229326	0.0622458641549971	0.0693215058740426	-0.0474663473327878	0.39732580632816	0.99994505380154
AHNAK2	0.0043550118607641	0.00271694201454977	0.00128700154119347	1.78763591654954e-4	0.00200197177787162	5.73807775223603e-4	-0.00368861469244394	0.835970503312883	0.99994505380154
AHRR	0.0104478404009854	0.0465353253395345	0.263094168419771	0.0725176208296467	0.0595264730845906	0.0668361910063214	-0.011852082868651	0.846650334641467	0.99994505380154
AHSA1	0.0923404868612841	0.0292736786978691	0.0532371604140004	0.0468334128795243	0.0500352866467624	0.0376564568772028	-0.0189798990790858	0.712682657132123	0.99994505380154
AHSG	0.0498181014402072	0.00124728293834586	0.00256063786091311	2.15278864619729e-4	0.00190396039962949	0.0034098193753748	0.00271557037955505	0.824469779870624	0.99994505380154
AHSP	0.0162733710141886	0.0874548856387957	0.0436291864769804	0.0602762767559326	0.0519527316164565	0.0151659716452557	0.0270147480319862	0.101646261283879	0.99994505380154
AICDA	NA	0.00293022547888444	0.0065185338906715	0.0130215061366747	0.0065185338906715	0.00845954326738906	-0.0123792414233497	0.576008686997255	0.99994505380154
AIDA	0.00140235667526517	0.0029322362770467	1.07904251997472e-4	1.51836704348948e-4	7.77096689807058e-4	1.75880928189185e-4	-5.09202262668651e-6	0.998272653108622	0.99994505380154
AIF1	0.0348030054788738	0.0498684566602488	0.0981469758468972	0.191923822127253	0.074007716253573	0.100489860364954	-0.0394155354570755	0.510397860219658	0.99994505380154
AIF1L	0.0418099887788051	0.203322043870617	0.110281084388922	0.126497846882494	0.118389465635708	0.114663354299333	-0.0343651809956932	0.616103134370618	0.99994505380154
AIFM2	0.0856065699563565	0.0158643217558296	0.0125890767170213	0.0292987111805407	0.0225815164681851	0.0315345113375874	-0.02559802608058	0.582293390398657	0.99994505380154
AIFM3	0.0116676566783028	0.0999897399060361	0.0172010606698838	0.150261745112301	0.05859540028796	0.0629909654895134	-0.0389611686807378	0.551904412069294	0.99994505380154
AIG1	0.0487056023618197	0.0180686716110388	0.0317513336721092	0.0208058087365304	0.0262785712043198	0.0256160370876148	-0.0171401896105857	0.601347425353166	0.99994505380154
AIM2	0.00859831863519362	0.014449185615286	0.00753835698282536	0.0293945971194432	0.0115237521252398	0.00605395900975144	-0.00415863065386212	0.870586578106489	0.99994505380154
AIMP1	0.0439326159502161	0.021895596385149	0.0257181571309949	0.0163144261062875	0.023806876758072	0.0263131159267035	-0.0259593080282978	0.527069536259587	0.99994505380154
AIMP2	0.030812918844266	0.0885972082222847	0.18475385132668	0.0661467275709977	0.0773719678966412	0.103329776553371	-0.0415058070568659	0.471046852936507	0.99994505380154
AIPL1	0.0287638928928203	0.0176719466995629	0.0220831717807031	0.026206673996055	0.024144922888379	0.0210808164379064	-0.0126554289567794	0.577927956087562	0.99994505380154
AIRE	NA	0.00566757379355739	0.00188318461808103	7.86023615275447e-4	0.00188318461808103	0.00149086429575007	-0.00261833669806188	0.725598630836842	0.99994505380154
AJAP1	0.0355464948975064	0.0218551470808205	0.00496474665503189	0.0031803847762634	0.0134099468679262	0.00844952612421706	-0.00500045716124242	0.793482469000457	0.99994505380154
AJM1	0.0317607776801318	0.0130351832058234	0.141970657310525	0.143358259574039	0.0868657174953283	0.104938916392154	-0.0626689692157845	0.349701634524717	0.99994505380154
AJUBA	NA	0.281787214521206	0.15125342701029099	0.0164401256784016	0.15125342701029099	0.0375858506024826	0.0791496672370751	0.151409339081408	0.99994505380154
AK1	0.190309152046335	0.210177575507374	0.1951554237104	0.0839844067982271	0.192732287878367	0.119201041091657	0.0166322980220653	0.791239074988844	0.99994505380154
AK2	0.00174863507599375	0.00579300463366004	0.00287414507210166	7.02681415051239e-5	0.00231139007404771	0.00463443799108828	-0.0318459239009899	0.460445344249509	0.99994505380154
AK3	0.00168423504196503	0.00299658716752415	0.00902631436054653	0.00106103160074601	0.00234041110474459	0.00334992591937229	-0.00571193281749397	0.74814462122527	0.99994505380154
AK4	0.0214563707129761	0.0460927343102542	0.123764199695995	0.112363411141317	0.0792280727257854	0.12478270930965	-0.0964157490578879	0.197626928604349	0.99994505380154
AK5	0.00159626463109554	0.00243157916213389	0.00821634069271221	0.0048730023019486	0.00365229073204125	0.00564994677550232	-0.00921004289068118	0.464720193057001	0.99994505380154
AK6	0.998643276383927	0.902024239969582	0.287838209548023	0.911914805255459	0.90696952261252	0.9432397268421	-0.0973540446107772	0.28700020603834	0.99994505380154
AK7	0.00580191187338958	0.0126374348683598	0.00944289749717951	0.0275228798071126	0.0110401661827696	0.022086580881979	-0.0249797198406646	0.328540157461264	0.99994505380154
AK8	0.0959263843407855	0.0178885293313479	0.0471472674627188	0.0538207966297327	0.0504840320462257	0.0327219777385132	0.00626406670663411	0.793348801444997	0.99994505380154
AK9	0.0142410275191202	0.00630546369122752	0.00283572598297065	0.0217483355729799	0.010273245605173899	0.00445960038994085	0.00187925743381896	0.839618281308122	0.99994505380154
AKAP1	NA	0.0238292579779957	0.0190304065094553	0.00190926643788678	0.0190304065094553	0.00571651443920926	-0.00397454873509187	0.864745437452395	0.99994505380154
AKAP10	0.067846241110549	2.30377449574245e-4	0.025468056068412	0.0624468060179441	0.0439574310431781	0.0177019308272852	-0.00397963213032263	0.913148848554623	0.99994505380154
AKAP11	0.00504600170002532	0.0135023920103705	0.0149839097990271	0.0053142796944051	0.00940833585238781	0.00434999069080166	-0.00112110801034251	0.908760459140589	0.99994505380154
AKAP12	0.0563573804098709	0.00446318512116019	0.0171188135816477	0.00359615554097931	0.0107909993514039	0.00962383332004472	-0.00149336546914634	0.936480442744448	0.99994505380154
AKAP13	0.00937658137405753	0.0647706295488681	0.0241186984105838	0.06515028052311	0.044444663979726	0.0126360981516094	0.00692601940038192	0.852778238356551	0.99994505380154
AKAP14	0.0379193655601961	2.88110621326453e-4	9.73930779851462e-4	0.00762706887834108	0.00430049982909627	0.0016728690539905	0.00450186519041183	0.722613927561826	0.99994505380154
AKAP17A	0.0233202899520035	0.00649339670288916	0.228856090506781	0.0359564077287752	0.0296383488403893	0.013424839709377	0.0297195948276203	0.474737347670528	0.99994505380154
AKAP2	0.0234734847328724	0.00330242249225984	0.102544333968733	0.0219040911695643	0.0226887879512184	0.0101962452842093	0.0139554487047246	0.476166949453269	0.99994505380154
AKAP3	0.0186641146770315	0.00188642603634361	0.0187215515820859	0.0565224934922149	0.0186928331295587	0.00866263461671802	0.00678288786462932	0.604284678012504	0.99994505380154
AKAP4	0.0252383706849568	1.07802567463259e-4	5.95570006070806e-4	0.00276695670322303	0.00168126335464692	0.00102809545507236	0.00317096245240428	0.701805050986773	0.99994505380154
AKAP5	0.0134523146271786	0.00181162695877984	0.00461011134652217	0.00653400834901352	0.00557205984776784	0.00568792254979851	-0.00755792268666863	0.5719694807439	0.99994505380154
AKAP6	0.0169977356323195	0.0728377175714874	0.0200019495368816	0.00660702678752091	0.0184998425846005	0.0164782766421473	-0.00422927587348267	0.856966328657687	0.99994505380154
AKAP7	0.0298931365631827	0.00288616765951533	0.0138836146789904	0.00666790327001261	0.0102757589745015	0.0362583195495331	-0.0488351939052155	0.22594473570804	0.99994505380154
AKAP8	0.131052239691334	8.7603650344525e-4	0.0836142901495414	0.0170004686068683	0.0503073793782048	0.0220380161246369	0.0201073268266957	0.406660484095005	0.99994505380154
AKAP8L	0.0692913649803395	0.00203863193188616	0.0583111445361836	0.0603095163621952	0.0593103304491894	0.0512207265205261	-0.0359739413802889	0.449959801461077	0.99994505380154
AKAP9	0.0195715343984855	0.0106096388467843	0.0442392308107874	0.0606868777539275	0.0319053826046365	0.00642982765429511	0.0173795914243578	0.209648116437911	0.99994505380154
AKIP1	0.120600615024458	0.0677056104884631	0.0138592521729262	0.00603871461452561	0.0407824313306946	0.0191020784435151	0.0125578047635358	0.720862249663377	0.99994505380154
AKIRIN1	0.361976886543165	0.250506066026908	0.358558898196014	0.278012633131836	0.318285765663925	0.279122718401425	0.00378893359460483	0.971660733726934	0.99994505380154
AKIRIN2	NA	0.876485321261244	0.983358312768465	0.992720700107715	0.983358312768465	0.91624508856453	0.072125220488663	0.303974280913119	0.99994505380154
AKNA	0.00826364848799896	0.0231469965972472	0.0696139182784748	0.0314301735334548	0.027288585065351	0.0171205111636677	-0.00307399322605905	0.914821415390437	0.99994505380154
AKNAD1	0.00742650513880308	0.00627850594258933	0.0131231911858656	0.00326267381680559	0.0068525055406962	0.00724292044779098	-0.00821689840877743	0.624097393550568	0.99994505380154
AKR1A1	0.00971024405641869	0.0216706194005412	0.0163798550815016	0.0258381721973872	0.0190252372410214	0.0200315195952464	-0.0181464827599725	0.456546010480394	0.99994505380154
AKR1B1	0.00248934321163338	4.99802100528134e-5	3.03881983569475e-5	1.71266465878133e-5	4.01842042048805e-5	6.91371242646502e-5	-6.27878789598588e-4	0.919610197900843	0.99994505380154
AKR1B10	0.00283631247095472	0.0210931952919464	0.0699792746829358	0.0499655383899886	0.0355293668409675	0.0060589660572918	0.0187555558606512	0.248336860040183	0.99994505380154
AKR1B15	0.00426214555442494	7.51625099602498e-4	0.00870947276502072	3.51782903851746e-4	0.00250688532701372	0.00239812838592192	-0.00450858160211411	0.703983170875271	0.99994505380154
AKR1C1	0.092560758022666	0.0385362377833218	0.211902234177697	0.0248178985070821	0.0655484979029939	0.0443359965136441	0.0267025196151817	0.435596712683235	0.99994505380154
AKR1C2	0.00422264705847628	3.41717503682022e-4	3.45506771318256e-4	0.00158194962551897	9.63728198418615e-4	2.8511073773191e-4	-6.67624341080318e-5	0.986935857637497	0.99994505380154
AKR1C3	0.0217050474600314	0.00684322240511193	0.0569386929507607	0.00613463819653232	0.0142741349325716	0.00588020982636643	0.0106364351849667	0.297453774856017	0.99994505380154
AKR1C4	0.00215446381981506	0.00288612950353182	0.00847232394516889	0.00332545771321969	0.00310579360837575	0.00396330181998624	-0.00693578785078284	0.569415750845454	0.99994505380154
AKR1D1	0.0289283001780226	0.00413550927046075	0.0112577538719908	0.0087712251830935	0.0100144895275422	0.00740489460084763	-0.00457816426652953	0.774203217362185	0.99994505380154
AKR1E2	0.0540083629879891	0.00159136766464537	0.0054949045332052	0.00255783137199123	0.00402636795259821	0.00197350640383898	0.00995513904182656	0.225862498801978	0.99994505380154
AKR7A3	0.645969301494062	0.198923612135554	0.333984182994187	0.237007466205369	0.285495824599778	0.242696249703709	0.0840398436187624	0.306102298632908	0.99994505380154
AKT1	0.00512069534044141	0.00295461436127984	0.0252810966828736	0.0101131076549205	0.00761690149768094	0.0101932262477395	-0.0423248249099417	0.49186219404315	0.99994505380154
AKT1S1	0.00882508616620544	0.0215894518725733	0.0374711189073385	0.00640721177620297	0.0152072690193894	0.00548782537783762	0.00354783117527216	0.826752966831597	0.99994505380154
AKT2	0.0146107754889018	0.00700447654025352	0.0174325921873179	0.0170421944113092	0.0158264849501055	0.043396439000981	-0.0813219565960725	0.252829547698575	0.99994505380154
AKT3	0.00153557943557927	0.00735496155941043	0.0151205260103522	8.54956179326365e-4	0.00444527049749485	0.00134098975497421	-1.7837763617616e-4	0.983596722358124	0.99994505380154
AKTIP	0.0270182312139004	0.269237972313362	0.0407010471486049	0.0481699608290186	0.0444355039888117	0.0276026503203898	0.0411752781566847	0.309466066561504	0.99994505380154
ALAD	0.0320291117733937	0.0196762037320307	0.0317705683429476	0.00529214149456955	0.0257233860374891	0.0281585836017562	-0.0706047391211876	0.397952619791886	0.99994505380154
ALAS1	0.0582711453629583	0.0742565465359341	0.0792224213842538	0.0182596082491567	0.0662638459494462	0.0359237180187649	-0.0496670295820224	0.561800371249531	0.99994505380154
ALAS2	0.00315887429579667	7.45687046882581e-4	0.00140380728314655	0.0047226819846671	0.00228134078947161	9.73562830189323e-4	-0.00218076090128471	0.819701004338273	0.99994505380154
ALB	0.00190986925195291	9.76813531519067e-4	0.0114939237575096	0.00534167988045723	0.00362577456620507	0.00271504427299681	-0.00190953432756375	0.834801230926486	0.99994505380154
ALCAM	8.51220720223524e-4	0.0091221195996253	0.00647011124773484	0.0088146060189515	0.00764235863334317	0.00811226327214004	-0.0130989090023046	0.462839323678041	0.99994505380154
ALDH16A1	0.0247436898786739	0.0272838063803019	0.0123096394185061	0.033034563256527	0.0260137481294879	0.0144695656057557	-0.00880745865393126	0.729910984517403	0.99994505380154
ALDH18A1	0.147648761212023	0.0816022454638457	0.629631143367074	0.0367245238339923	0.114625503337934	0.171028634461063	-0.0272988131991811	0.819416360249172	0.99994505380154
ALDH1A1	0.0126878878942672	0.00521353569332758	0.00489898433239149	0.00536987925414275	0.00529170747373516	0.0051590030552797	-0.00399953879357375	0.687362622385508	0.99994505380154
ALDH1A2	0.0212859692907798	0.00512266000958499	0.0166007710841696	0.0186791541003539	0.0176399625922618	0.00684781901266935	6.69450750270952e-4	0.957835830422703	0.99994505380154
ALDH1A3	0.00463123222745464	6.19965136355514e-4	0.00250469082799613	7.46984498763917e-4	0.00162583766338002	7.33049580477308e-4	-0.00234206224387964	0.792567833262381	0.99994505380154
ALDH1B1	NA	0.00520248011227243	0.0472753373341062	0.0137301218586041	0.0137301218586041	0.024108499387632	-0.0227113988833315	0.526404744301965	0.99994505380154
ALDH1L1	0.150089103917139	0.0312463737400565	0.038525535667716	0.0734384237592227	0.0559819797134694	0.0222731695072848	0.0273123143690642	0.441389361661456	0.99994505380154
ALDH1L2	0.0103879496347346	0.001000718095253	0.00387965878060492	0.00190627889525542	0.00289296883793017	0.0041597943680817	-0.00453185230215254	0.556086695865253	0.99994505380154
ALDH2	NA	0.0051041500727123	0.014889247219086	0.00731691250829058	0.00731691250829058	0.0205263687765427	-0.0295146316499557	0.356162496996212	0.99994505380154
ALDH3A2	NA	0.00184633155909971	0.0100171129267261	0.005540981424261	0.005540981424261	0.00278111563287313	-0.00180098508176745	0.836622802953848	0.99994505380154
ALDH3B2	0.0247913484824352	0.0761024357294127	0.0324495712303633	0.0250049829175998	0.0287272770739815	0.0457498074643394	-0.0459066189561273	0.40142626475223	0.99994505380154
ALDH4A1	0.029170021642165	0.0120287457820983	0.0311178285098762	0.00473510982137525	0.0205993837121317	0.0158266479113853	-0.0146962063266495	0.580364023189183	0.99994505380154
ALDH5A1	0.0468693797352627	0.0160370955671652	0.0328953990703668	0.0895900694745155	0.0398823894028148	0.0229287887486028	0.00517016989222288	0.865264639639296	0.99994505380154
ALDH6A1	0.0706261223595576	0.0606536140934327	0.116775861033071	0.0167094622354392	0.0656398682264952	0.0562760882420177	-0.0138685055734262	0.73747738763526	0.99994505380154
ALDH7A1	NA	0.0154097976222366	0.0991246525321763	0.137176677621294	0.0991246525321763	0.0510881429673693	0.00693916707133612	0.885365719341425	0.99994505380154
ALDH8A1	0.0130822152061788	0.137116384673361	0.0154174592679023	0.0284219125819924	0.0219196859249474	0.031009269860835	-0.00523302673729277	0.876023060973125	0.99994505380154
ALDH9A1	NA	3.73393962103336e-4	1.56522748682379e-4	7.06964504417138e-5	1.56522748682379e-4	3.48545140186787e-4	-0.00224431721251184	0.729008446294846	0.99994505380154
ALDOA	1	0.998596082965542	0.99999786357071	1	0.999998931785355	0.991318369782133	0.025208278463466	0.41615761706086	0.99994505380154
ALDOB	0.141825175070616	0.00777152603876211	0.115879190965733	0.00127175134643201	0.0618253585022476	0.0165696556601952	0.03514815480509	0.104735517410148	0.99994505380154
ALDOC	0.173067034328521	0.030132015444221	0.119431870026508	0.0464011253914153	0.0829164977089616	0.08596572782824	-0.0493203622610406	0.50895359256291	0.99994505380154
ALG1	0.999424176165329	0.95666846134282	0.926414266505422	0.972023100059141	0.96434578070098	0.958778505579128	0.040819312696416	0.478273841218806	0.99994505380154
ALG10	0.00803898745175415	0.183141631201051	0.243066840157557	0.136338710421733	0.159740170811392	0.0328716322263952	0.0751033152936338	0.0958607670381591	0.99994505380154
ALG10B	0.0310574178317102	0.0190746479129282	0.010926768166618901	0.0439384430555122	0.0250660328723192	0.00493042908161577	0.0090235957939186	0.642025121295747	0.99994505380154
ALG11	0.998868088220572	0.999999999943601	0.99927006477431	1	0.999635032358956	0.995358551531838	0.0105296465526296	0.404118891803659	0.99994505380154
ALG13	NA	0.998449372208428	1	0.999912920548828	0.999912920548828	0.997310298361809	0.0138428363847623	0.526892263715667	0.99994505380154
ALG14	0.999245838162187	0.960004610009793	0.980014152803546	0.987943202476016	0.983978677639781	0.962202567078131	0.0355100978910023	0.332142832760461	0.99994505380154
ALG1L	0.934660282591163	0.943808235918002	0.869526862930257	0.946746868871632	0.939234259254583	0.850672337985524	0.110739034379192	0.102354061877329	0.99994505380154
ALG2	1	0.980563953694529	1	1	1	0.992822956489027	0.0130597585063959	0.53084762340164	0.99994505380154
ALG3	0.00422279679599325	0.0483669935541153	0.0317040911029466	0.00998547791579823	0.0208447845093724	0.00540764361529623	-0.012586742308938	0.804924429264298	0.99994505380154
ALG5	0.112595957200572	0.340582962929594	0.473946567508878	0.500033771148033	0.407264765219236	0.135947888423245	0.145860592545401	0.169069793271182	0.99994505380154
ALG6	0.026118862587607	0.264686007947202	0.270925688605638	0.0755451526684404	0.170115580307821	0.209472853454838	-0.114698924219219	0.317220657548388	0.99994505380154
ALG8	0.293914223736653	0.568884888173091	0.362935306438038	0.18703675958209	0.328424765087345	0.349356468755278	-0.0314781773057109	0.814616072902458	0.99994505380154
ALG9	0.0938478416429587	0.0776960044241299	0.110555208386546	0.0729479056175931	0.0857719230335443	0.0313372617949017	-4.79128283101787e-5	0.999496620509406	0.99994505380154
ALK	0.0136211247125419	0.0508874529629609	0.143910284153112	0.0301890294975541	0.0405382412302575	0.0629545298182613	-0.0321616831804453	0.547440472545693	0.99994505380154
ALKAL1	0.0202745756477275	0.00269343581247875	0.00955288539865346	0.00745250842748602	0.00850269691306974	0.00415668755071699	-0.00575242839178708	0.751413913721298	0.99994505380154
ALKAL2	0.0112840784727502	0.0013371955782256	0.00119738030326933	4.736285489664e-5	0.00126728794074747	4.50005512510684e-4	0.00152329827178898	0.624924990389574	0.99994505380154
ALKBH1	NA	0.190915775308091	0.277636948938734	0.131433116014669	0.190915775308091	0.104653479113203	0.0590111546189777	0.441480659024033	0.99994505380154
ALKBH2	NA	0.0014310578543344	7.30299254837509e-4	0.0101429818898798	0.0014310578543344	0.001362658227219	-8.36765844410406e-4	0.915597304972987	0.99994505380154
ALKBH3	NA	0.139592068029494	0.0372477201976849	0.00459214916369983	0.0372477201976849	0.0131397900398997	0.0275334009868979	0.386783742780126	0.99994505380154
ALKBH4	0.0258639971206252	0.09779744023942	0.134392271038031	0.0581257398809642	0.0779615900601921	0.047308996155578	-0.00127920084154892	0.979044068436968	0.99994505380154
ALKBH5	NA	0.0602908033171846	0.0767022983254031	0.374037302689904	0.0767022983254031	0.051220346389798	0.0764027896595217	0.274595989516593	0.99994505380154
ALKBH6	NA	0.00279823020020855	0.0279742663240057	0.0122537081166776	0.0122537081166776	0.0104507921271164	-0.0163299955870238	0.647347554032079	0.99994505380154
ALKBH7	0.36658430313338	0.0161784568198521	0.0133675389761008	0.0374222176292874	0.0268003372245697	0.0479506397719797	0.0283569524548346	0.551170364967481	0.99994505380154
ALKBH8	0.0116104209143506	0.00880138122370216	0.00238923343493748	0.00159645248190358	0.00559530732931982	0.00628461702119269	-0.0190715306598813	0.529932568771485	0.99994505380154
ALLC	0.0573789004362059	0.0367758575199063	0.09066577094985	0.0194217862610932	0.0470773789780561	0.0216095579020009	0.00796212753868218	0.811683889632335	0.99994505380154
ALMS1	0.00696253943945001	4.89963761615777e-4	0.0313653999223648	0.0103915646488185	0.00867705204413424	0.00855778667521622	-0.00701617143576524	0.720350323069492	0.99994505380154
ALOX12	0.0172109722854666	0.00203647616913342	0.00482962639405494	3.88284572560246e-4	0.00343305128159418	0.0021423110528804	-0.00238610600994101	0.825822984025125	0.99994505380154
ALOX12B	0.141344562129571	0.00288321874662153	0.00146247587053225	0.00277657739181906	0.0028298980692203	0.00561633092570784	0.0195240992376969	0.248392656154173	0.99994505380154
ALOX15	0.156242529195001	0.0707588688280463	0.0857707838619626	0.0380804116459378	0.0782648263450045	0.0423303820624599	0.0090993151751342	0.854269939231209	0.99994505380154
ALOX15B	0.00112460466862075	0.0015408202475515	0.00133124350100583	3.70137217038423e-4	0.00122792408481329	8.97462423753665e-4	-0.00388622135965849	0.735048624560137	0.99994505380154
ALOX5	0.0478033355811119	0.0045726585710093	0.0115079321097821	0.00385498031685591	0.00804029534039572	0.0203818605256305	-0.020684261475619	0.426872267380285	0.99994505380154
ALOX5AP	0.0168307094666996	2.25046207530106e-4	0.00113068125971233	1.38973771272878e-4	6.77863733621219e-4	5.05538095477941e-4	5.90346253811524e-5	0.996848091766084	0.99994505380154
ALOXE3	0.145153092736495	0.0222801640092128	0.0506608018622053	0.0665445614807708	0.058602681671488	0.0602212984141864	-0.01895902151278	0.682468337191929	0.99994505380154
ALPG	0.0505154511314975	0.0061713900037227	0.00649028399586787	0.0487763590308478	0.0276333215133578	0.0096851080658934	0.00342773250811139	0.884275294414253	0.99994505380154
ALPI	0.00733318704855035	7.64287871903166e-4	0.00526467725244082	0.031413759233956	0.00629893215049559	0.00811203895013897	-0.00983654969539919	0.647048503735845	0.99994505380154
ALPK1	0.00489356127835028	0.00190231725768606	0.00935384629751839	0.00279340620017847	0.00384348373926437	0.00444963777551577	-0.003976759201621	0.586895732863807	0.99994505380154
ALPK2	0.0667478346514896	0.013649381396185	0.00935510840121001	5.02753300422891e-4	0.0115022448986975	0.00212959030536443	0.0153891267544923	0.110087281268413	0.99994505380154
ALPK3	0.0151933579558598	5.51500486461137e-4	0.00252843814309152	0.00124104552956743	0.00188474183632947	0.00251818713697573	-0.00408852202556021	0.703245207549588	0.99994505380154
ALPL	0.07094440732996	0.00655547146857616	0.0104232249473326	0.00359533609276598	0.00848934820795439	0.00724037844625865	0.00431692272751045	0.828827315359183	0.99994505380154
ALPP	0.0166908997035285	0.00192588130106318	5.37834863830314e-4	0.00257959268329416	0.00225273699217867	0.00157776064040764	-0.00154349508998761	0.878797382246054	0.99994505380154
ALS2	0.0059101208182589	0.00280458706736427	0.00672553852216484	0.0012221243345697	0.00435735394281159	6.93257316516642e-4	0.00219490263257913	0.555392572383499	0.99994505380154
ALS2CL	0.0140244642152107	0.0146713559439998	0.0227080880632062	0.0132768223640067	0.0143479100796052	0.0131557689487991	-0.00702790968225717	0.648669917863375	0.99994505380154
ALS2CR12	0.0122817851436803	0.0129562034906163	0.0292425438985236	0.0244335694515125	0.0186948864710644	0.0107523862516376	-0.00959135330312242	0.723196786323596	0.99994505380154
ALX1	0.00398821994706231	0.0261515240830062	0.123226603773841	0.0483471910822087	0.0372493575826075	0.0435568238142904	-0.0264890719867077	0.598291415610092	0.99994505380154
ALX3	0.328281579328045	0.504422323426585	0.382926465477719	0.455087224330544	0.419006844904131	0.272583958713115	0.127649851749957	0.153388450868926	0.99994505380154
ALYREF	NA	0.310892588510728	0.836005255288295	0.65372952876889	0.65372952876889	0.78350894116635	-0.127085378096546	0.269915742421984	0.99994505380154
AMACR	0.00142352781900814	0.00203690893396417	4.40442904694134e-4	0.00406848530691872	0.00173021837648615	0.0026334122798966	-0.00929617690238429	0.557088363157634	0.99994505380154
AMBN	0.0150803856393759	0.0139560136025432	0.00716674849978268	0.0305611718468798	0.0145181996209595	0.0217135178944836	-0.0214348701662283	0.399141132717102	0.99994505380154
AMD1	0.120896938506537	0.724833919775574	0.117496262318271	0.0913169089202306	0.119196600412404	0.201178301897117	-0.0435819908393449	0.768660340311707	0.99994505380154
AMDHD1	0.0123502988996227	0.00351471266937861	0.0190428346201586	0.00692383926455736	0.00963706908209001	0.0108420530703904	-0.0167301289894881	0.486238829937587	0.99994505380154
AMDHD2	0.00957055662986434	0.0139897949682457	0.0569893009728797	0.032238620514614	0.0231142077414298	0.00888298829994179	0.00808516279026196	0.667567532951647	0.99994505380154
AMELX	0.00223935163520521	3.73155847813581e-4	0.00551311299555714	0.00891535081050343	0.00387623231538118	0.00100488748467375	7.34886105244393e-4	0.881157778281955	0.99994505380154
AMER1	0.00784879992145998	2.69932582306722e-4	4.09764812759963e-4	5.21562895687122e-5	3.39848697533343e-4	8.86408315081444e-4	-0.00180016293847466	0.814654759854896	0.99994505380154
AMER2	0.465393788735463	0.163621983665644	0.210711126485924	0.256488387592131	0.233599757039028	0.19205265098221	0.0412182733989284	0.628699203024817	0.99994505380154
AMER3	0.044909625652781	0.00776383229082613	0.00439051041807082	0.017873103653588	0.012818467972207	0.0235412610298559	-0.0236315614788812	0.404260342887244	0.99994505380154
AMFR	0.0656110825497602	0.0556802705212029	0.0918071685509442	0.0548369804397971	0.0606456765354815	0.117238031428642	-0.102564162976517	0.219019437300342	0.99994505380154
AMH	0.00751396301981751	0.00259703113697833	0.0155319815381486	0.0242594070957681	0.0115229722789831	0.00635307168389927	-0.00191398704671396	0.884324056939179	0.99994505380154
AMHR2	0.00330500871795957	0.020483118216539	0.0246576339241122	0.0149146371571648	0.0176988776868519	0.0168163346883957	-0.0166188840777125	0.497489403322024	0.99994505380154
AMIGO1	0.00580360294730327	0.00766248971846509	0.00973937236724771	6.08726045237654e-4	0.00673304633288418	0.00642051305374411	-0.00884570096822395	0.47619572020476	0.99994505380154
AMIGO2	0.0103094448986934	0.00382835869245656	0.00292472936847495	7.36450342837447e-5	0.00337654403046576	0.00196663847772435	-0.00379460479006293	0.756860194258687	0.99994505380154
AMIGO3	0.0223362863706941	0.00277627391131094	0.00408442895086013	0.00118631795024884	0.00343035143108553	0.00474892544770466	-0.00420123092662466	0.781231651216614	0.99994505380154
AMMECR1	0.0383356296975259	0.00122703905113567	0.00218395333027779	0.00287658907275146	0.00253027120151463	0.00275124872290446	0.00272398212654404	0.790447218604985	0.99994505380154
AMMECR1L	0.0136507977349377	0.00831955595837276	0.0200981276337962	0.00427411383914218	0.0109851768466552	0.0101267481355423	-0.012245336059136	0.570466560782335	0.99994505380154
AMN	0.0343370936401576	0.0180117388552553	0.00810497924090641	0.0148288619516102	0.0164203004034327	0.00636817377827029	7.38363911180065e-4	0.965357852706797	0.99994505380154
AMN1	0.00966135658101481	0.0112877788617216	0.0124006189724425	0.00503359323909351	0.0104745677213682	0.0023797865455218	8.76639805704471e-4	0.948429916893265	0.99994505380154
AMOT	0.00691613744379475	0.0013069408592974	0.0110453195027517	0.0280705764473543	0.00898072847327324	0.00393224708157023	0.00169837823180914	0.898316598254254	0.99994505380154
AMOTL1	0.0029785403481405	7.19129725277824e-4	0.0070694915405774	0.00183926233751945	0.00240890134282998	0.00385569091624751	-0.0141659410431792	0.46568855034074	0.99994505380154
AMOTL2	0.0338470151484519	5.71940228124966e-5	0.036579153944634	0.00177499137990545	0.0178110032641787	0.00255815531746432	0.00415686669369858	0.812989957048949	0.99994505380154
AMPD1	0.0383517487821605	0.00461991028100784	0.011816422491176	0.00120412205310933	0.00821816638609193	0.0114146439063833	-0.0180190420082923	0.541640209877448	0.99994505380154
AMPD2	0.018471729239738	0.0158360381595517	0.00934703428773253	0.00192655919185804	0.0125915362236421	0.00603515230076701	-0.00288425361610299	0.885178248708135	0.99994505380154
AMPD3	0.0325533236090734	0.0131945269450672	0.014072334957191	0.00423730689252364	0.0136334309511291	0.0118484846077222	-0.00898205311750464	0.719475749281709	0.99994505380154
AMPH	0.0700573880937273	0.00173264941030572	0.010293240086488	0.0125157331661608	0.0114044866263244	0.00762788015784445	0.00476072554342843	0.777328650865823	0.99994505380154
AMT	0.00984823683519955	0.00256639679883281	0.00121378433332239	3.10783690817678e-4	0.0018900905660776	0.00144102482300394	-0.00290511068901175	0.810806525325415	0.99994505380154
AMZ1	0.0117626631593819	0.0419420237177198	0.0786558608355498	0.0086713649118805	0.0268523434385508	0.0356137884064176	-0.0280360724513476	0.477944830602976	0.99994505380154
AMZ2	0.00419387153470859	0.00375225327623271	0.00271343951263586	6.48895031565444e-4	0.00323284639443429	6.98444011441005e-4	5.15068475286878e-4	0.838582674255522	0.99994505380154
ANAPC1	0.998796065794506	0.992700929935415	0.988358409159112	0.99398314195918	0.993342035947298	0.945638757407065	0.0680226947255092	0.0889969735298231	0.99994505380154
ANAPC10	0.396730838567244	0.471100757870926	0.679004217422554	0.400325052569311	0.435712905220119	0.598730808213811	-0.0840611351214892	0.431346979368812	0.99994505380154
ANAPC11	0.99999999999824	0.999936996324732	0.999929735463236	1	0.999968498161486	0.99863378335904	0.00613322616169117	0.487295065421911	0.99994505380154
ANAPC15	0.7540164647595	0.8572800950685	0.886492869821818	0.99347599517257	0.871886482445159	0.836905185635889	0.138917566204443	0.284895142318662	0.99994505380154
ANAPC16	0.00340236489141318	0.0143454218419763	0.00284996358577301	0.00693885909284031	0.00517061199212674	0.00647856496155459	-0.0115359040030689	0.503259647737419	0.99994505380154
ANAPC2	1	0.999731444427406	0.999939180323517	1	0.999969590161758	0.987322313739958	0.0186763618060205	0.149849508423429	0.99994505380154
ANAPC4	0.995001335568854	0.990326531488165	0.99995022444584	1	0.997475780007347	0.987740392959818	0.0188166076296552	0.412553154361804	0.99994505380154
ANAPC5	0.889589585635655	0.936140951879361	0.924956329358959	0.999972613365564	0.93054864061916	0.919428342145886	0.0525652081255003	0.348502683079211	0.99994505380154
ANAPC7	0.593451041954902	0.0600333452677778	0.21685053526462	0.0369198537397544	0.138441940266199	0.0901929323088615	0.0955857901174099	0.150665800689955	0.99994505380154
ANG	0.0314232714622821	0.0240351118387172	0.100927819073216	0.179406070197286	0.0661755452677492	0.0598359973668169	-0.00956378569965151	0.857966115523117	0.99994505380154
ANGEL1	0.0226882875811606	0.00803841771089006	0.0331977957026581	0.00536741147444505	0.0153633526460253	0.0185298416193526	-0.0151268406444074	0.55930937689014	0.99994505380154
ANGEL2	0.0509742896099686	0.0244179476086224	0.00909843922349804	0.00665021885593255	0.0167581934160602	0.014764851048711	-0.0045892993499451	0.819406431923026	0.99994505380154
ANGPT1	0.00268946139921895	0.00794892774077003	0.00657178663372573	0.00175512381726199	0.00463062401647234	0.00718027687445883	-0.0179430651559214	0.478335067586524	0.99994505380154
ANGPT2	0.0200755159923301	0.0175434439104396	0.0246947463816239	0.0280954968291272	0.022385131186977	0.0143737678027823	-0.00249011590557739	0.889669744537158	0.99994505380154
ANGPT4	1.46789769087314e-5	6.66740313509434e-5	4.00628571239186e-4	1.42713118751007e-6	4.06765041298374e-5	6.98918279151651e-5	-0.00100177883688737	0.727615454967391	0.99994505380154
ANGPTL1	0.0039554869705727	0.0134342519359316	0.00371973736824035	0.00244214394209711	0.00383761216940652	0.0037696214019605	-0.00384156001789946	0.721036849948486	0.99994505380154
ANGPTL2	0.00341572780339988	5.09072740291193e-4	0.00355131114013028	3.15759638833605e-5	0.00196240027184554	0.00216208158679262	-0.00603605628036045	0.563653885453846	0.99994505380154
ANGPTL3	0.00218340731705868	0.0171038894477373	0.0141854211497296	0.00443066746290918	0.00930804430631937	0.00841831142940349	-0.00989190367690171	0.599715338631595	0.99994505380154
ANGPTL4	0.134440033152399	0.00192929020383631	0.0493763151850009	0.0217797162431457	0.0355780157140733	0.0103674879523872	0.026191013359087	0.279400606421938	0.99994505380154
ANGPTL5	0.00105528321874509	0.00135892590037056	0.00485052792231851	0.0080040374437813	0.00310472691134454	0.00188755424001914	-0.00108970332618567	0.880908085585706	0.99994505380154
ANGPTL6	0.029011048408381	0.0358494115609991	0.193376818311047	0.0335066183070604	0.0346780149340297	0.0537123914965513	-0.0115206057843624	0.819331298561305	0.99994505380154
ANGPTL7	0.0324852600596324	0.0105819172710469	0.0226112502922432	0.0237937808010289	0.0232025155466361	0.015984191450336	-0.00658525868875297	0.756380210662757	0.99994505380154
ANGPTL8	0.00338194956846949	8.96219059784859e-4	0.0163116584496323	0.0226292656179092	0.00984680400905092	0.00991464723444645	-0.0131868967292072	0.516800661905325	0.99994505380154
ANHX	0.00213116701192774	0.0488677911556821	0.198942219089151	0.037735402345839	0.0433015967507605	0.0488340603698739	-0.0162053359632758	0.77443177509021	0.99994505380154
ANK1	0.0180668532371486	0.00300541256096392	0.00220400713957743	0.00332377959255585	0.00316459607675988	0.0023318428193835	-0.00310861092007687	0.815537245418298	0.99994505380154
ANK2	0.0142722697313354	1.33491117871753e-4	3.77308136115963e-4	0.0010646493245887	7.20978730352332e-4	0.00140736168971682	-0.00167284666391283	0.891241783782495	0.99994505380154
ANK3	0.0069328929904671	0.00273466588038191	0.0264847842764438	0.00494617121553257	0.00593953210299983	0.00763340453804325	-0.00773378704935452	0.622454579503937	0.99994505380154
ANKAR	1.03348032014512e-7	1.05451006646765e-4	0.00478692830618291	0.00123337260670941	6.69411806678086e-4	8.90494970584428e-4	-0.0028447789062214	0.734335784867443	0.99994505380154
ANKDD1A	0.0150235326904089	0.00556264379695607	0.0189604318511208	0.00728500827217293	0.0111542704812909	0.011967922793106	-0.015592518570762	0.52704735794658	0.99994505380154
ANKDD1B	0.0188847080323823	0.0131359774149727	0.00441716487897596	0.00768005993629353	0.0104080186756331	0.00158187574309251	0.00475377558960848	0.665202381018835	0.99994505380154
ANKEF1	0.0451329786336417	0.00107266650757125	0.00279409583896149	0.00294114237366445	0.0028676191063129698	0.00161963953317546	0.00742282617293109	0.202448589011623	0.99994505380154
ANKFN1	0.0299641980485669	0.0062774057393834	0.0738642698301191	0.00486158356739544	0.0181208018939752	0.012544950847607	0.00363255207908388	0.853853729696042	0.99994505380154
ANKFY1	0.0475590983437512	0.198372459138274	0.043937684711772	0.0283012696471177	0.0457483915277616	0.0208225990353712	0.0214544440759834	0.666554011894939	0.99994505380154
ANKH	0.0146860336532375	0.0335535308992897	0.0157757744807388	0.0599506997646739	0.0246646526900143	0.02538769432959	-0.0391201664639829	0.545584587161166	0.99994505380154
ANKHD1	0.0416885029627592	0.600840690097245	0.0105894043779008	0.120687489350981	0.0811879961568701	0.0442848711098497	0.0947896336064209	0.163348112076848	0.99994505380154
ANKIB1	0.0352639388025532	0.0313194821880156	0.0149518539547152	0.0183871992805132	0.0248533407342644	0.0170065760338276	-0.00943742629026909	0.755292796090975	0.99994505380154
ANKK1	0.00403211320817765	0.0081907409125598	0.00518885256633695	0.00274539330028488	0.0046104828872573	0.00849242060311925	-0.0150484256133248	0.463768429357024	0.99994505380154
ANKLE1	0.027143096030939	0.00373768538044279	0.0519050316352485	0.146454231235933	0.0395240638330937	0.0608703983908204	-0.0446202821020219	0.441351830960869	0.99994505380154
ANKLE2	0.999861604216413	1	1	1	1	0.999989341490125	7.52443217935498e-4	0.718062718559939	0.99994505380154
ANKMY1	0.00351464005015131	0.00211561365355295	0.00198094464717589	0.00241647128778859	0.00226604247067077	0.00265400706715522	-0.00543656992211144	0.624407607203884	0.99994505380154
ANKMY2	0.0127756079143719	0.021535598004761	0.113927273538433	0.0159422946634601	0.0187389463341106	0.026794321867146	-0.0193750173411045	0.671971640725129	0.99994505380154
ANKRA2	0.00467196091880897	0.00278995345184698	0.0565578299688845	0.0568953015551722	0.0306148954438467	0.0588216429332388	-0.0626244422089894	0.225874979376005	0.99994505380154
ANKRD1	NA	0.0135478278418637	0.00511655024328069	7.25547898605711e-4	0.00511655024328069	0.00311883975023359	-0.00298496458397845	0.817272640304367	0.99994505380154
ANKRD10	0.0596312173899813	0.0135359406929053	0.00374303744104349	0.0362616510988621	0.0248987958958837	0.0149915302770783	-0.0126321270541327	0.754735480792881	0.99994505380154
ANKRD11	0.127480488584837	0.932961097878342	0.860586649659865	0.846625698602939	0.853606174131402	0.546239656196678	0.166420735046626	0.206443007301443	0.99994505380154
ANKRD12	0.0301343351265093	0.00511526050633139	0.0469206584026501	0.00504548725240858	0.0176247978164203	0.00448860701765441	0.00796359606228238	0.714652978839748	0.99994505380154
ANKRD13A	0.025223963142085	0.00690112318725775	0.0439301021068919	0.0759675010373702	0.0345770326244884	0.0261630026941683	-0.0102937016950341	0.775058418032633	0.99994505380154
ANKRD13B	0.0149670820105893	0.00112843651893891	0.00182989855982139	0.00149325669914152	0.00166157762948145	8.03327037559753e-4	3.46748486825161e-4	0.970980428727832	0.99994505380154
ANKRD13C	0.0414809762945183	0.0654513988159087	0.0527003188229173	0.00105965217946726	0.0470906475587178	0.0162888778857309	-9.04158163408331e-4	0.978439175714141	0.99994505380154
ANKRD13D	0.0147863471293224	0.00224288288696124	0.00782578424074067	3.323412799474e-4	0.00503433356385096	0.00111569888966517	0.00130752401586837	0.833988040915313	0.99994505380154
ANKRD16	0.0938838927246344	0.036128617738974	0.0275865730039666	0.00697238839251495	0.0318575953714703	0.0326780921890332	-0.0107820332105846	0.728152679728312	0.99994505380154
ANKRD17	0.283593454805312	0.188023391874606	0.496909040556653	0.271121184824232	0.277357319814772	0.222646101336564	0.0118347561116341	0.929144658737333	0.99994505380154
ANKRD18A	0.00987233976475113	0.0181397065621716	0.0277468641007041	0.00297436334592779	0.0140060231634614	0.00606449943557345	0.00101186366593699	0.929730974501675	0.99994505380154
ANKRD2	0.0528967992852685	0.0115636593247463	0.022662744721935	0.00620667274916152	0.0171132020233407	0.00639084797695342	0.00671302559583165	0.678045550444855	0.99994505380154
ANKRD22	0.0115611268972104	0.19584884136584	0.0502188579566607	0.151763995955777	0.100991426956219	0.0984665243456312	-0.0292374232635334	0.624554949192252	0.99994505380154
ANKRD23	0.0398811182305222	0.00565852674668301	0.0696325354685125	0.1353338396022	0.0547568268495174	0.0750459419449079	-0.0407400059712908	0.396868702720093	0.99994505380154
ANKRD24	0.0268834388451008	0.0413023283214269	0.159036259299409	0.151821232055634	0.0965617801885304	0.154240809941005	-0.0851769023066496	0.18576468041084	0.99994505380154
ANKRD26	0.00227779660635286	7.94137120082544e-5	1.53645535343903e-4	4.94825461399691e-4	3.24235498371797e-4	2.50318249376697e-4	-0.0016615083856775	0.81382650084838	0.99994505380154
ANKRD27	0.239465362788256	0.00689447942046673	0.0141688630823671	0.00251747048554543	0.0105316712514169	0.00825445810016284	0.0432824705976156	0.0656767741209794	0.99994505380154
ANKRD28	0.0098086988542332	7.4338355725904e-4	0.00136052610888011	8.10378354003511e-4	0.00108545223144181	0.00113321677997063	-0.00337156410435891	0.762482339769093	0.99994505380154
ANKRD29	0.00123552767951278	8.22344230857332e-4	0.00107660254189607	0.0021935607711177	0.00115606511070443	0.00126481992848252	-0.00372029621699941	0.56109863467756	0.99994505380154
ANKRD31	0.0301465384116391	0.191850922094661	0.152520061907078	0.292490646722394	0.172185492000869	0.200548311506969	-0.0617212550895384	0.430069758884514	0.99994505380154
ANKRD33	0.00986469812489698	0.0343302622486643	0.0477227980161048	0.00202561555406125	0.0220974801867806	0.0328863402716753	-0.0300154407565181	0.370309059487581	0.99994505380154
ANKRD33B	0.0116270665821898	0.0133406452615917	0.0594976262458547	0.0606037216925455	0.0364191357537232	0.0162740420315736	0.00258069002757437	0.926439853480265	0.99994505380154
ANKRD34A	0.419080093999066	0.0754455428984079	0.0527590642079445	0.030169876639088	0.0641023035531762	0.0389958402878084	0.076495780366366	0.0986159176899114	0.99994505380154
ANKRD34B	0.050014024136137	0.0871051868131376	0.0938601047194737	0.0185771360405888	0.0685596054746373	0.0236795857882678	0.0254733344905844	0.274576370271582	0.99994505380154
ANKRD34C	0.00378603809819753	0.0090996188470454	0.0318077938701541	0.00821454179149688	0.00865708031927114	0.00582001824830836	-0.00136313388028812	0.930276820274592	0.99994505380154
ANKRD35	0.0681903788245164	0.241104668954456	0.0646999197254342	0.0558866564621359	0.0664451492749753	0.0638535308164295	0.00987347594261085	0.858302699281629	0.99994505380154
ANKRD37	0.0368100019247727	0.00144595810299466	0.00905928009109934	0.0120995633025479	0.010579421696823599	0.00463311102602261	0.00173245842177534	0.900239501021646	0.99994505380154
ANKRD39	0.0187257395694073	0.0453556957772792	0.044784946539125	0.0765671785294363	0.0450703211582021	0.0649736439310475	-0.0574182893196139	0.318881283946791	0.99994505380154
ANKRD40	0.285214612052727	0.0329091760806733	0.317313559560295	0.267432623575109	0.276323617813918	0.0996800744185672	0.0762080255267801	0.298498053072736	0.99994505380154
ANKRD42	0.00177478783304529	0.0066555586258247	0.0123168492373541	0.00540366815662162	0.00602961339122316	0.00629432326163883	-0.0107673335243485	0.587817840582663	0.99994505380154
ANKRD44	0.00252650219816814	0.0095197645130508	0.0240211712812349	0.00655771668123674	0.00803874059714377	0.014620533304931	-0.0157062678735914	0.396241893568822	0.99994505380154
ANKRD45	0.0119706486327565	6.6837279880967e-4	0.00421331845802566	0.0052871162572568	0.00475021735764123	0.00111807059212179	0.00137511998616006	0.816391005505003	0.99994505380154
ANKRD46	0.0178147224474438	0.00923842311117528	0.0156009556206933	0.00128924025646921	0.0124196893659343	0.00275572315269427	0.00214726403983649	0.843650733004067	0.99994505380154
ANKRD50	0.127904284225095	0.028092253589629	0.0179171509828643	0.00847804668560754	0.0230047022862466	0.00784260797913632	0.0290966621953858	0.0578640123986911	0.99994505380154
ANKRD52	0.00329581259110712	0.0168550254525833	6.28261623957393e-5	0.00605621025667288	0.00467601142389	0.0761150879882664	-0.164941814826782	0.119475408146354	0.99994505380154
ANKRD53	0.0591080437891743	0.0706106486236192	0.0728646744104825	0.0362831171743302	0.0648593462063967	0.0399998322467532	-0.00681709187534585	0.872614832789679	0.99994505380154
ANKRD54	0.14767263848016	0.260607633373546	0.106291148721206	0.198239036356996	0.172955837418578	0.191193822734387	-0.0468486771164974	0.57684461562706	0.99994505380154
ANKRD55	0.070980829253365	0.00900439568930605	0.0211532806240122	0.00252715852318046	0.0150788381566591	0.0108104028423554	0.00495220553186424	0.809355007017005	0.99994505380154
ANKRD6	0.00482390134768811	0.00400201303186456	0.0175305891634094	0.0166774636130889	0.0107506824803885	0.00807823329037693	-0.0081241627887328	0.63570552989681	0.99994505380154
ANKRD61	0.0381060168398822	0.00388978603278184	0.00551869765755466	0.00251508019278289	0.00470424184516825	0.00538159025526183	-0.0020197413799366	0.891808849737468	0.99994505380154
ANKRD62	0.0338017523074773	0.00237880517163161	0.00399391601470726	0.0171944564123411	0.0105941862135242	0.00558576365890753	-0.00206322561318513	0.913265631703318	0.99994505380154
ANKRD65	0.0774684033417713	0.0181239277468044	0.00922347584252313	0.00281268726054397	0.0136737017946638	0.0128409049358669	-0.0022330300053773	0.925395400823625	0.99994505380154
ANKRD66	0.00590269392743018	6.76393453643564e-4	0.00565761488155401	0.0197618060877543	0.00578015440449209	0.00372097710814829	-0.00469493153534227	0.791806085046216	0.99994505380154
ANKRD7	0.0054534177845947	0.00935692112234185	0.0030812485150989	0.0405726642711523	0.00740516945346828	0.0103834211976089	-0.00991295541768728	0.619359163724318	0.99994505380154
ANKRD9	0.0839808815514492	0.0596383739959662	0.00785284638528952	0.0122181779690601	0.0359282759825131	0.014981626795454	0.00951503716777757	0.713164268049788	0.99994505380154
ANKS1A	0.00445202427215462	0.00151880401934401	0.00386306638424924	8.3644417815685e-4	0.00269093520179663	0.0019797943782779	-0.00445955263358898	0.695511179899078	0.99994505380154
ANKS1B	0.00554249956516075	0.00240677897294486	0.00394994451185831	7.98888095109251e-4	0.00317836174240158	0.00168396775212361	-0.002125407749448	0.746926568737448	0.99994505380154
ANKS3	0.0394525531493762	0.0204641404987354	0.1583941633136	0.0615334152118487	0.0504929841806125	0.0388787806462596	-0.00162886820332828	0.975128377777546	0.99994505380154
ANKS4B	0.00644086168089056	0.00711322043043053	0.00511371761319849	0.0194974131404761	0.00677704105566055	0.00407099075497528	7.96535126428617e-4	0.910994527617532	0.99994505380154
ANKS6	0.73501252545288	0.252144110706902	0.47785741430962	0.454786469256074	0.466321941782847	0.43756725519327	0.0467020577711597	0.658837072549895	0.99994505380154
ANKZF1	8.89620073674987e-6	0.0393169593418285	0.0928907267937897	0.0185041136279097	0.0289105364848691	0.0239346419120036	-5.77937060018391e-4	0.980198452007235	0.99994505380154
ANLN	0.985086948712376	0.295937517539076	0.88301419757943	0.793317212684662	0.838165705132046	0.696678865219366	0.110498999275947	0.426805933746863	0.99994505380154
ANO1	0.0171900719256318	0.00255921510787865	0.00768574453812437	0.111153454705296	0.0124379082318781	0.0262600003460455	-0.0282804112228437	0.625903150381926	0.99994505380154
ANO10	0.00199998595262873	7.69137391428938e-4	6.60919641650863e-4	0.00254550990810215	0.00138456167202884	6.17442019059304e-4	-6.49615645084263e-4	0.861032890498918	0.99994505380154
ANO2	3.42403282915663e-5	0.00233762615778276	0.0293176156129548	0.0427890509279497	0.0158276208853688	0.0185016793684416	-0.0135956962193243	0.547314565274665	0.99994505380154
ANO3	0.0100762928973874	0.0018837999561856899	0.00373596453819672	5.79096602843729e-4	0.00280988224719121	0.00208204984482048	-0.00122142370026365	0.879068106139985	0.99994505380154
ANO4	0.234579647050674	0.0116567897922861	0.143309264389137	0.0241893417839644	0.0837493030865506	0.05051164394247	0.0268832733805914	0.514903975537979	0.99994505380154
ANO5	0.00547598198521281	0.0269863772450818	0.0554985645039283	0.00217235076182306	0.0162311796151473	0.0178719743310817	-0.0130426471479182	0.645231290774052	0.99994505380154
ANO6	0.00402907897605072	0.00884436840393366	0.0180331673644061	0.00870672767153055	0.0087755480377321	0.00831655990123665	-0.00887590090856667	0.592391537042593	0.99994505380154
ANO7	0.00722787999249978	0.00135520883364787	0.00762969974393534	0.00185870698268825	0.00454329348759402	0.00388277886211071	-0.00461927805615316	0.563593144676888	0.99994505380154
ANO8	0.0137549221522549	0.00387084226079796	0.00274605276202477	0.00514097023239837	0.00450590624659816	0.0105064976448815	-0.0192121603694518	0.407943842465042	0.99994505380154
ANO9	0.0168165910493553	0.0039177095972325	0.0118550361694649	1.01107325281079e-4	0.00788637288334869	0.00128790347835017	0.00286501469766091	0.704640092202954	0.99994505380154
ANOS1	0.0057315483647885	0.00138409627095543	5.79523800854905e-4	6.8560687676359e-4	0.00103485157385951	0.00159693689336417	-0.00224115043862583	0.668072176633073	0.99994505380154
ANP32A	0.0182227273028945	0.0225148800922833	0.0605485483018222	0.096985135575266	0.0415317141970527	0.067278528142786	-0.0579169776545633	0.308829444819272	0.99994505380154
ANP32B	NA	7.57015290268941e-4	0.00492047548148196	0.0218744067903134	0.00492047548148196	0.0164443813940313	-0.0403052637071575	0.401724844649243	0.99994505380154
ANP32D	0.0163569273571437	0.166501881414011	0.0375248848417065	0.0190059559107266	0.0282654203762166	0.0223161258808469	0.0177786202954678	0.531374610884642	0.99994505380154
ANP32E	NA	0.00968598123966011	0.194396589688306	0.269674600585957	0.194396589688306	0.137955301808692	-0.0331041878190769	0.739711370103908	0.99994505380154
ANPEP	0.00564738547074605	0.0190444193875452	0.0274751748003544	0.0171708639625549	0.01810764167505	0.0177571155037284	-0.01743876326043	0.51042550446759	0.99994505380154
ANTXR1	0.00373189269659808	0.0123969479650767	0.00494084408536624	1.81044301147439e-4	0.00433636839098216	0.00415096675271176	-0.00711743022342423	0.734196104493833	0.99994505380154
ANTXR2	9.38576937096272e-4	0.00114602483836543	0.00809853596748319	9.3926545861038e-4	0.0010426451484879	0.00186148394470783	-0.00266643812880885	0.693172435371963	0.99994505380154
ANTXRL	0.117347585447808	0.100666673972496	0.390270736872247	0.128503692604159	0.122925639025983	0.167400558367793	-0.0162177558603015	0.827360183258018	0.99994505380154
ANXA1	0.0011334184697064	0.00328721033655181	0.00344487151518518	7.97714402831805e-5	0.00221031440312911	0.00110287394832493	-0.00231088637264298	0.695126509433147	0.99994505380154
ANXA10	0.0175659434523299	0.0139546870669348	0.0157153894398292	0.00169490266212308	0.014835038253382	0.00451047451176319	6.00142371481201e-4	0.959982640113141	0.99994505380154
ANXA11	0.00622813423964837	0.0390903403410605	0.0632064505114384	0.023623036339045	0.0313566883400528	0.0291463485339597	-0.0140330878475937	0.62053839044664	0.99994505380154
ANXA13	0.0959123624390227	0.0157403044856813	0.00890461800307411	8.30283765702064e-4	0.0123224612443777	0.00917564255995882	0.00504236666921435	0.842362550028545	0.99994505380154
ANXA2	0.00980392922128975	0.0186331881430009	0.0143227485259264	0.0136614046319098	0.0139920765789181	0.00240360992614985	0.00585300323087637	0.627989795203781	0.99994505380154
ANXA2R	0.0893314258107326	0.0655888542624856	0.0640372260925121	0.197414776632491	0.0774601400366091	0.0294130956980083	0.0535724674453538	0.0886006612559299	0.99994505380154
ANXA3	0.00194006284539765	7.99827971521845e-4	0.00194409565813789	8.62151219277096e-4	0.00140110703233737	0.00250321147557845	-0.0062680973375355	0.507668273006249	0.99994505380154
ANXA5	0.00599236861992066	0.00276929910250417	5.03505881037984e-4	6.01674783017305e-4	0.00168548694276074	0.00120412389054278	-0.00118684992503572	0.797217152327045	0.99994505380154
ANXA6	0.00364903754133441	0.0147180910282657	0.0188653680104749	0.010279257526725	0.0124986742774953	0.0139645312537251	-0.0172403295616992	0.419951203410726	0.99994505380154
ANXA7	0.0502992826124842	0.0392232821784159	0.0579584981324408	0.0165683436982707	0.04476128239545	0.049849053903962	-0.0370150937697675	0.388816257919959	0.99994505380154
ANXA8	0.0302344003223707	0.0533277785216406	0.0204317772064856	0.0312979653166999	0.0307661828195353	0.00860434716350018	0.0141828627295974	0.356107128270673	0.99994505380154
ANXA8L1	0.0473820111536105	0.0178296818425195	0.143815286774859	0.08667866544114	0.0670303382973753	0.0466731523531504	-0.00762675793096308	0.870852217499298	0.99994505380154
AOAH	0.00476387443095808	8.74420759944088e-5	6.87638929674589e-5	1.15842789100434e-4	1.01642432547422e-4	1.0581247323726e-4	2.49405954150115e-4	0.954166084170219	0.99994505380154
AOC1	0.0768427261979933	0.019764339296462	0.0187308258656483	0.0770058691927942	0.0483035327472277	0.0290665149873774	-1.07524103841529e-4	0.997112205016031	0.99994505380154
AOC2	0.0881608943605527	0.148412933827118	0.132014656916979	0.044686837367468	0.110087775638766	0.0838540662321834	-0.0187806013743354	0.754408441275464	0.99994505380154
AOC3	0.26333286547054	0.203093302472409	0.256701097934737	0.0958451052130393	0.229897200203573	0.0893371580061771	0.0750949248733352	0.236589954494072	0.99994505380154
AOX1	0.0221376278111393	0.00134094462000372	0.00479688766714201	0.00327961435268574	0.00403825100991388	0.00163242122668865	0.00372085357193689	0.459836214186084	0.99994505380154
AP1AR	0.0072677855880211	0.00299292666894545	0.00125189713664043	0.0027745123235657	0.00288371949625558	0.00244331699302424	-0.00429229067434841	0.751721392297493	0.99994505380154
AP1B1	0.00797286218634319	0.0242819874086502	0.0250677343373942	0.0178418737832641	0.0210619305959572	0.0300166849372132	-0.058119628085099	0.360574095039852	0.99994505380154
AP1G1	0.031732962660652	0.303790688709967	0.0653488379297022	0.0142156990223018	0.0485409002951771	0.0384535240882097	-0.0115322918686696	0.898111262867642	0.99994505380154
AP1G2	0.54017853514926	0.776991368562702	0.540310995866478	0.0497536316757292	0.540244765507869	0.307597957709199	0.144472837685392	0.144465831877549	0.99994505380154
AP1M1	0.0313078479191146	0.00998574951691869	0.21387413044138	0.0331139534462459	0.0322109006826802	0.0331565554490022	-0.0365417568740699	0.659728282818367	0.99994505380154
AP1M2	0.0121921707684828	0.00203111915492017	0.039588248531792	0.0292211677308183	0.0207066692496506	0.019302004365298	-0.0184495970970633	0.548169101942652	0.99994505380154
AP1S1	0.0172054003234242	0.334583317101917	0.223001698366654	0.145452308301763	0.184227003334209	0.0680285073273559	0.0737842962391133	0.226698408978423	0.99994505380154
AP1S2	7.99424119375058e-4	6.3542724378303e-5	4.77693951750867e-5	6.15272481339749e-4	3.39407602859026e-4	1.16619864554163e-4	-1.07258111620987e-4	0.934991875349323	0.99994505380154
AP1S3	0.0832219613375175	0.380571879220211	0.0617026743555983	0.351466145853706	0.217344053595612	0.0918785882942521	0.0947065715721081	0.0838301660002582	0.99994505380154
AP2A1	0.0363852842673177	0.0314036202156704	0.0725745017523903	0.00176778487722646	0.033894452241494	0.0144088865413071	-0.0167492687286223	0.754871497509107	0.99994505380154
AP2A2	0.0147243013573562	8.31659710418407e-5	3.85939658373113e-5	9.72530506976342e-6	6.0879968439576e-5	1.6845871822468e-4	0.0011367707606488	0.901524719532679	0.99994505380154
AP2B1	0.0266135894402732	0.313861745615353	0.23878152357315	0.0536686008600138	0.146225062216582	0.0298687221899874	0.0815490232277384	0.238560791344058	0.99994505380154
AP2M1	0.989344962750768	0.912814546401319	0.939120855594423	0.80437008380159	0.925967700997871	0.880067395321853	0.146364927087601	0.253342875353175	0.99994505380154
AP2S1	0.982252253700497	0.882400292896408	0.984011395146511	0.943530905911805	0.962891579806151	0.922085234252227	0.132509720904959	0.266563996784144	0.99994505380154
AP3B1	0.0938577168479014	0.0253222597784575	0.0939844279445377	0.113214845964221	0.0939210723962196	0.111277506496184	-0.0987770741428973	0.300619532847789	0.99994505380154
AP3B2	0.0197948415437429	0.0118593329830491	0.0230525380469886	0.044280829931065	0.0214236897953657	0.0158198207968455	-0.00795337393500676	0.746134031887123	0.99994505380154
AP3D1	0.0317772217449787	0.00359012888494458	0.0144618114678274	0.0204282623513944	0.0174450369096109	0.0132345987017657	-0.0216807809336302	0.577703796798506	0.99994505380154
AP3M1	0.0649511071431428	0.00721677537047196	0.0557603017289294	0.0298206100843693	0.0427904559066494	0.042815784826983	-0.0295886659185603	0.467570739822495	0.99994505380154
AP3M2	0.1270081226677	0.0600224876784968	0.181382971295416	0.244390907455127	0.154195546981558	0.0920332834774145	0.0297267356212024	0.608179337919908	0.99994505380154
AP3S1	0.0103908821214502	0.188576132286047	0.0815487109261947	0.245286422201138	0.135062421606121	0.0469086409353544	0.0451805204992536	0.388152850855481	0.99994505380154
AP3S2	0.0597282172484304	0.0273377474216949	0.129066682700326	0.0484880305575168	0.0541081239029736	0.0464715033142513	-0.00606820933592067	0.887168453814954	0.99994505380154
AP4B1	0.00863230669583128	0.00289012717253558	0.0195459618583502	0.00350687070580127	0.00606958870081628	0.00682558754275162	-0.00985749750959833	0.594787714368885	0.99994505380154
AP4E1	0.033113949595751	0.00688411744241882	0.0301180225723305	0.0635992194064762	0.0316159860840408	0.0137481675820038	0.00565871150207643	0.780479009196093	0.99994505380154
AP4M1	0.00438727570745285	0.00693723191073763	7.31860887116491e-4	6.27397760193465e-4	0.00255956829728467	0.0015293333922319	-0.00375394822876051	0.759932255515508	0.99994505380154
AP4S1	0.138901311197865	0.08613609367558	0.171132683316546	0.166696877948837	0.152799094573351	0.113046209300862	-0.00686658827229871	0.910795515302608	0.99994505380154
AP5B1	0.0380593592197785	0.0428033703566775	0.0577948202216212	0.00816167875487367	0.040431364788228	0.012945917474935	0.00535455965142578	0.849004256109876	0.99994505380154
AP5M1	0	0.0254722312160503	0.0140979163052614	0.00431951527423154	0.00920871578974646	0.00343443790934901	0.00138867016344039	0.880590738987242	0.99994505380154
AP5S1	0.00579238116929222	0.00151484320806641	0.0325837271878459	0.00184105234467944	0.00381671675698583	0.00360567898846343	-0.00325291959732409	0.840948746194797	0.99994505380154
AP5Z1	0.0794825820861956	0.00802641616224364	0.0170583204467179	0.0150340420106405	0.0160461812286792	0.0162287653945918	-0.00517100689427158	0.862669837819224	0.99994505380154
APAF1	0.163900869663831	0.0286864450099852	0.0305683590380489	0.0237275610833042	0.0296274020240171	0.0169666423409891	0.0283503517989255	0.244346983395719	0.99994505380154
APBA1	0.031594682179009	0.00686036816741931	0.0550698431170898	0.0107460684959812	0.0211703753374951	0.0115718975631499	0.00449626727264351	0.768122367400657	0.99994505380154
APBA2	0.0107069079222104	0.00615089465586591	0.057306423086681	0.0110186534049905	0.0108627806636005	0.0199762665668692	-0.0252153469367529	0.495412233606252	0.99994505380154
APBA3	0.00229862691981508	0.00127434112590601	0.00190099920887388	9.15146546015313e-4	0.00158767016738995	7.5082350550137e-4	-0.00250258411279831	0.6810250792707	0.99994505380154
APBB1	NA	0.0175475842170979	0.0057870703493844	0.0103512973227394	0.0103512973227394	0.0117763757008285	-0.0121131275028794	0.55806469511925	0.99994505380154
APBB1IP	0.00150590155598719	6.15264149732242e-4	0.00480636496930319	0.00426197202686486	0.00288393679142602	0.00201104538399063	-0.00396910560630004	0.622996110148901	0.99994505380154
APBB2	0.00739159768778775	0.00116816648689684	0.00894060564931159	0.0128935915959258	0.00816610166854967	0.00497648753088055	-0.00338596302980903	0.723944532986096	0.99994505380154
APBB3	0.0261040843953047	0.0240289302208503	0.0335819550814674	0.0211966493180566	0.0250665073080775	0.020348314759412	-0.00531895169583796	0.766786043384498	0.99994505380154
APC	0.142740078018602	0.168349566414606	0.6845668820989	0.212998955784266	0.190674261099436	0.447940868680306	-0.148479529657357	0.294489483424226	0.99994505380154
APC2	0.172676071604111	0.0483968906235295	0.200415071305863	0.117490611133957	0.145083341369034	0.0526341527381874	0.0532644022646561	0.231519587456247	0.99994505380154
APCDD1	0.0358587068013016	4.1048902674615e-4	1.91931069674046e-4	6.7768796809798e-4	5.44088497422065e-4	3.91201894044448e-4	0.00674598516244683	0.0928029193249516	0.99994505380154
APCDD1L	0.00701076239196693	3.99583789850059e-4	0.00239228530106527	8.16546792561075e-5	0.00139593454545766	4.80031165364938e-4	-8.1651415677221e-4	0.903680269256453	0.99994505380154
APCS	0.057188812428862	0.0906079642274962	0.0988925945329482	0.185831774622914	0.0947502793802222	0.0599492418481315	0.0201053330821721	0.644095763540102	0.99994505380154
APEH	0.0672365651060575	0.0703285589872731	0.118712130575409	0.0163684031705174	0.0687825620466653	0.062138753644309	-0.018024282116635	0.665386903524762	0.99994505380154
APEX1	NA	0.0133071969717673	0.0238022801594381	0.0522878558514366	0.0238022801594381	0.0153458001242628	-0.00627043627575575	0.851845791353	0.99994505380154
APEX2	0.0845681839674981	0.818084468729276	0.438866752444972	0.211783294704828	0.3253250235749	0.184200242463725	0.102836690223668	0.448061489753107	0.99994505380154
APH1A	0.00159017154566798	0.0117891628338014	0.0463932075487253	0.0768967746990647	0.0290911851912634	0.0137255558990931	-0.00279917950704712	0.935044220734026	0.99994505380154
APH1B	0.00854612060330191	0.00545460611670168	0.043758955191459	0.0235220768771834	0.0160340987402427	0.0125011907306531	-0.00617719894467366	0.785128653211014	0.99994505380154
API5	0.219725840033495	0.240275916445076	0.263321757447118	0.226457629350028	0.233366772897552	0.179631641400456	0.00388302304310783	0.968195690656497	0.99994505380154
APIP	0.204104294023111	0.0188561308400306	0.030587909134481	0.0523073671115908	0.0414476381230359	0.00840326338751188	0.0493452606005315	0.0959108745511248	0.99994505380154
APLF	0.0221274357510816	0.00220304470761026	0.0143584437891536	0.00241874529977312	0.00838859454446335	0.00419605111308817	6.65864198583024e-4	0.939009952905587	0.99994505380154
APLN	0.00289531003990796	3.4118350786735e-4	2.12140832779435e-4	2.71925053077424e-5	2.76662170323392e-4	3.32671431736841e-4	-2.25996038315542e-4	0.884509211845881	0.99994505380154
APLNR	0.150051719492544	0.0915040255672493	0.0423932001794382	0.0770831677647097	0.0842935966659795	0.059375315034413	0.00107939961662474	0.982805633186738	0.99994505380154
APLP2	0.00967220007625247	4.70704790346603e-4	0.00410882170623359	0.00255337282209405	0.00333109726416382	6.05554068548761e-4	0.001052051467039	0.862383689194123	0.99994505380154
APMAP	0.00424526001060863	0.00512873894529152	0.0505262128036973	0.0142554931480226	0.00969211604665708	0.00836945260562215	-0.00403146155371233	0.84742893013285	0.99994505380154
APOA1	0.0612375982283941	0.0312520676148829	0.0351157420331429	0.00607863065938723	0.0331839048240129	0.0123118247501751	0.00364255353920254	0.886554539762716	0.99994505380154
APOA2	0.0113289407697987	0.0366671577087974	0.0198998072469555	0.00590080807815718	0.0156143740083771	0.00699433895415338	0.00224839644679913	0.888490719357128	0.99994505380154
APOA4	0.0179675030870344	8.04195051696831e-4	0.00734692859287801	7.08292218467423e-4	0.00407556182228742	0.00144236177736488	0.00191656200649853	0.738436634806508	0.99994505380154
APOA5	0.0256803958850574	0.0147308380776995	0.0484158581862886	0.0281179095819324	0.0268991527334949	0.0146573853738626	-0.00569345708156127	0.846972900492651	0.99994505380154
APOB	0.00218230064128355	6.01764640582698e-4	0.00107269918644569	3.54008032293164e-4	8.37231913514192e-4	6.06266020244853e-4	-0.00141968094747673	0.668026457954564	0.99994505380154
APOBEC1	NA	0.0282503925852553	0.0347442696147864	0.102655848063311	0.0347442696147864	0.0281905496973379	0.0107857945144789	0.73942010988961	0.99994505380154
APOBEC2	0.00909608095969126	0.00686582748502987	0.120693073537227	0.0332514678447517	0.0211737744022215	0.0350272487265875	-0.0168013001252459	0.655980715018443	0.99994505380154
APOBEC3A	0.0027565867223505	0.00475588494603364	0.00490977790283207	0.00893829252881343	0.00483283142443285	0.00744921877782577	-0.0131973932464524	0.473752604380236	0.99994505380154
APOBEC3B	0.00569744016049391	0.0260331007983191	0.0428341943764389	0.0254563530481889	0.025744726923254	0.0309574747420312	-0.0269578911373937	0.372090759030602	0.99994505380154
APOBEC3C	0.00904958274769477	0.0083610910831496	0.0106837120308113	0.00501121223743838	0.00870533691542219	0.00554343933913889	-0.00425405805298433	0.667765270866026	0.99994505380154
APOBEC3D	0.00723224155047047	0.0290948941648656	0.0670644156290486	0.049916635821066	0.0395057649929658	0.055811345441945	-0.0463307160193364	0.329090173433694	0.99994505380154
APOBEC3F	0.00721876737102907	0.0217431673042587	0.0274157464696021	0.012190613415172	0.0169668903597153	0.00545335973655448	0.00541941046724958	0.583018722338149	0.99994505380154
APOBEC3G	0.0178772530543747	0.0163265971632336	0.051050207836888	0.0873949107075691	0.0344637304456314	0.0634197061206318	-0.0497166831013008	0.310842951579805	0.99994505380154
APOBEC3H	0.00253135246620658	0.0287274711240147	0.0112838687610065	0.0271279626008312	0.0192059156809189	0.013770223921866	-0.0112224001931333	0.634547486084875	0.99994505380154
APOBEC4	0.00247815092265703	0.021330036428762002	0.00200701350160637	0.00136024895311725	0.0022425822121317	0.00135061837603886	0.00195823756951798	0.791888607641998	0.99994505380154
APOBR	0.0375037197578223	0.118638208158588	0.0209381010339855	0.0946847234449245	0.0660942216013734	0.0170079250037503	0.0336227737112196	0.210259585235595	0.99994505380154
APOC1	0.202627940170552	0.296112581631614	0.376359935631496	0.310057645103068	0.303085113367341	0.208822485008154	0.0480400366555649	0.602529803466044	0.99994505380154
APOC2	2.75601512354384e-4	0.00655059171173316	0.0398580250230125	0.0259610124017589	0.016255802056746	0.0199458967774573	-0.0213334920194825	0.492294710229651	0.99994505380154
APOC3	0.00200455522208583	1.31211784331052e-4	0.00558595587788522	0.00312926501423936	0.00256691011816259	0.0037686781422955	-0.00863111897988517	0.577718810649714	0.99994505380154
APOC4	0.00504376410606489	0.00793810791053625	0.0134495019016196	0.0317278462179708	0.0106938049060779	0.00395079143083109	0.00386534495710678	0.810388118106925	0.99994505380154
APOD	0.0720966890781311	0.00959297086206137	0.0334452016056468	0.0166722669525341	0.0250587342790905	0.0235332339473088	-0.0100559292699235	0.717881072021759	0.99994505380154
APOE	0.0121950691685246	0.00484202459441713	0.0388867426622675	0.030048197131028	0.0211216331497763	0.0272834737076322	-0.0305843125347148	0.387857778921832	0.99994505380154
APOF	0.098091833468917	0.0487397407605117	0.0899274586329694	0.0831439596631195	0.0865357091480445	0.0381340842647887	0.0180327675365925	0.584239662521517	0.99994505380154
APOH	0.00364900944675572	0.00195478756535848	0.0060519890824769	0.00136067443271504	0.0028018985060571	0.00447291787451549	-0.00854196426176022	0.440162969520745	0.99994505380154
APOL1	0.0110249063199785	0.00749540551299498	0.00942374549646157	0.0304995777833792	0.01022432590822	0.00998715270556994	-0.00572835528610276	0.713018449074627	0.99994505380154
APOL2	0.00302374113451574	5.97568079726603e-4	0.0402247186800463	0.0100390639269027	0.00653140253070922	0.0109774783723485	-0.0154903783280987	0.580675566252388	0.99994505380154
APOL3	0.00189233011578788	4.77755262743572e-4	0.00218538487323519	3.1138749102383e-4	0.00118504268926573	0.00161111389847012	-0.00538185983494553	0.521448273789886	0.99994505380154
APOL5	0.00107646320204096	0.0125650424356986	0.0110198210637306	0.029288170410044	0.0117924317497146	0.02552997724054	-0.0311821985500354	0.271570703102785	0.99994505380154
APOL6	0.00232112842198989	7.58769995233669e-4	0.00195906631347655	9.84138634192606e-4	0.00147160247383458	0.00137985635668835	-0.0042210413070246	0.66139869150683	0.99994505380154
APOLD1	0.233136589292321	0.139795869398617	0.0791048206223985	0.102715921141524	0.121255895270071	0.0575787659919617	0.0462851176649473	0.380740813983226	0.99994505380154
APOM	4.11537020865786e-5	0.025138130393635	0.010370210920439	0.0596024719700955	0.017754170657037	0.0279397183574452	-0.0228770007411009	0.483655470634737	0.99994505380154
APOO	0.00519679049324289	6.19342933181514e-4	0.00160616933112119	0.00462323497439639	0.00311470215275879	0.00165616245001193	-0.00261612097297001	0.881668279520364	0.99994505380154
APOOL	0.00178394381210155	0.0122225509058427	0.0337110415049159	0.00529730211101595	0.00875992650842935	0.0176890915766534	-0.0211406223940542	0.46428759305138	0.99994505380154
APOPT1	0.0325906602731317	0.0111711709858116	0.0154551024961513	0.0218346316761761	0.0186448670861637	0.0365086264672165	-0.0454180204993403	0.291986604216301	0.99994505380154
APP	0.0581217722495675	9.82366578125062e-4	0.0119710609911222	0.00132582768597344	0.0066484443385478	0.00648944479033114	-4.74615868334796e-4	0.978319503313292	0.99994505380154
APPBP2	0.0157611704733398	0.00214609043892199	0.00498817352640544	0.00349318809547755	0.0042406808109415	0.00356883608826097	-0.00561296904043012	0.792373453406278	0.99994505380154
APPL1	NA	5.70635245815227e-4	0.00958953926119196	0.00378984073478056	0.00378984073478056	0.0062428454105934	-0.0103564708842254	0.548780763689991	0.99994505380154
APPL2	NA	8.9887469839841e-4	0.00159451162115947	1.15733687198514e-4	8.9887469839841e-4	0.00103586601410599	-0.00271979920242206	0.696942211996427	0.99994505380154
APRT	0.0103208238012874	0.149493830273067	0.150716912348769	0.103745737051809	0.126619783662438	0.107664742275951	-0.0416201228527465	0.511415776216445	0.99994505380154
APTX	0.0151212902360114	0.0370996711992689	0.0542498788285201	0.0376517375399147	0.0373757043695918	0.0154770211412918	0.00181463154500418	0.94906926354905	0.99994505380154
AQP1	0.0077662143494425	0.00663642145509943	0.0122258325792345	3.16484691594186e-4	0.00720131790227097	0.00195686896385697	-8.36405672878192e-4	0.933327529814735	0.99994505380154
AQP10	0.00988950647967711	0.270688528070355	0.0417786298374844	0.163947751707578	0.102863190772531	0.0615294816925552	0.0178083613645468	0.760401297310695	0.99994505380154
AQP11	0.0372890188321203	2.07829064644993e-4	0.00336101773996092	0.00109070104457749	0.0022258593922692	0.00115073767365909	0.00573494336792877	0.426163535345767	0.99994505380154
AQP12B	0.00567053569803373	0.194643211978325	0.0306342093411921	0.166765016564199	0.0986996129526957	0.0732432154968909	-0.011864880675057	0.838306551762222	0.99994505380154
AQP2	0.0604905586865277	0.024617592504341	0.0385776550373269	0.0113214078750039	0.031597623770834	0.0431991061461888	-0.0467070306683556	0.350519113540962	0.99994505380154
AQP3	0.0343891023451403	0.0973349666236979	0.0933094099194163	0.0548411482931795	0.0740752791062979	0.0312680794613468	0.0128723741993951	0.73442534951367	0.99994505380154
AQP4	3.94539646455205e-4	0.0108578340725888	0.0151664292182325	5.89723127024543e-4	0.00572377859980666	0.00278793716734594	-0.00198878561469834	0.851772171640947	0.99994505380154
AQP5	0.0182580737996798	0.0161139125252816	0.038281920892054	0.00259467674897539	0.0171859931624807	0.024538221635208	-0.0347605278121306	0.354151539401185	0.99994505380154
AQP6	0.0411771754415212	0.23846298215854	0.0394846021538555	0.116827897104107	0.0790025362728142	0.058052004689775	0.0130224910487181	0.804020905908032	0.99994505380154
AQP7	0.924055410222738	0.96983268630095	0.958314256673292	0.999319746484702	0.964073471487121	0.91100765517068	0.0821790883374498	0.127080682641568	0.99994505380154
AQP8	0.0121685906349261	0.00143273787071653	0.00359046761909391	7.71814840528881e-4	0.00251160274490522	0.00215376681803486	-0.00377820336101617	0.769317205402794	0.99994505380154
AQP9	0.0276204308879992	0.0329833069494111	0.0620635228330553	0.0371363720879021	0.0350598395186566	0.0630754802770969	-0.0469035985792328	0.296599695132353	0.99994505380154
AQR	0.605704613491327	0.896061304000243	0.948876046418082	0.999086695035286	0.922468675209162	0.946298402763514	-0.055111733196602	0.263564744822466	0.99994505380154
AR	0.00585654174920421	0.00895849029064904	0.0339229922927389	0.0152414086210861	0.0120999494558676	0.0112227511847041	-0.0117614748723363	0.641529601547744	0.99994505380154
ARAF	0.0231629720095957	0.00815411030563184	0.011880259309442	0.0251979876846291	0.0175216156595189	0.00787319702283784	-7.29971335312115e-4	0.964855608055506	0.99994505380154
ARAP1	0.0190039103948705	0.173796223139959	0.00435052112945651	0.0193883898387524	0.0191961501168115	0.0139638563755737	0.0236709042577561	0.331307040463389	0.99994505380154
ARAP2	0.00344114660439119	0.00235630123137056	3.02647372767162e-4	0.0101343762869642	0.00289872391788087	0.00110406774661995	-8.20434681850143e-5	0.992716653124618	0.99994505380154
ARAP3	0.00906830732967538	0.00712415551398085	0.00697568069433845	0.00167463069305577	0.00704991810415965	0.00265102776531446	-0.00226878834309729	0.791105692384038	0.99994505380154
ARC	8.33867557259559e-4	0.00275770650940358	0.00314155191024228	1.52832279095453e-4	0.00179578703333157	0.00197100528262712	-0.00693463430820537	0.648070366901507	0.99994505380154
ARCN1	0.990275919249805	0.99994536896428	0.99730259072393	0.997393620507897	0.997348105615913	0.974584439237061	0.0349117245743348	0.191995770552961	0.99994505380154
AREG	3.34185879105508e-4	0.100687899113139	0.00936547698613587	0.0232915755363568	0.0163285262612463	0.0042547137010179	0.0202380366268364	0.159711030785956	0.99994505380154
AREL1	0.0219867408157208	0.158053265973357	0.107376111327331	0.119164129798698	0.113270120563014	0.139155555821019	-0.0684654435549421	0.312534356334827	0.99994505380154
ARF1	0.674704248284416	0.91954377163445	0.400449091220712	0.437654985596731	0.556179616940573	0.285135149218368	0.24019435574032	0.104588102681418	0.99994505380154
ARF3	0.266821966748293	0.206887915022642	0.273704965013599	0.097628142864819	0.236854940885467	0.16198075763137	0.0193234861213793	0.794810347047177	0.99994505380154
ARF4	0.686598569967638	0.999771528503889	0.930796934262036	0.661992233597985	0.808697752114837	0.73909742299159	0.139232689204259	0.285239753199584	0.99994505380154
ARF5	0.0137188990598774	0.00452198548724195	0.0104370045682774	0.010111510096718	0.0102742573324977	0.00911267977272882	-0.0117876248333388	0.551984316511473	0.99994505380154
ARF6	0.793340673484521	0.238379842990435	0.160636887784539	0.135364152264653	0.199508365387487	0.217042130428253	0.0381091729058769	0.768860211491298	0.99994505380154
ARFGAP1	0.0303976450060975	0.00167875649480953	0.0323821237908714	0.0124089319410328	0.0214032884735652	0.00789844188454654	-6.7169776718802e-4	0.970628230988285	0.99994505380154
ARFGAP2	0.153804077206399	0.0880118712997169	0.0456555333330307	0.014613267169551	0.0668337023163738	0.030439568174562	0.01174136945188	0.797258625964011	0.99994505380154
ARFGAP3	0.00913277025164821	0.00140067949519571	0.00177316492674946	0.00514875800761747	0.00346096146718347	0.00127353150016662	-4.36244324888022e-5	0.993706332604586	0.99994505380154
ARFGEF2	0.00294614902960602	0.00742880007109937	0.150443875898433	0.0075097022425227	0.00746925115681104	0.00844751010613481	0.0164660429096924	0.593873179845711	0.99994505380154
ARFGEF3	0.0102781015063307	5.85303222408631e-4	0.0125133989201407	0.00138753032920057	0.00583281591776563	0.00451655760268917	-0.00710389474053351	0.671111910795713	0.99994505380154
ARFIP1	0.00652145700644881	0.0335784131091435	0.0130414805783872	0.0030568708039789	0.00978146879241799	0.00397933656662679	0.00315307049748849	0.78393747071188	0.99994505380154
ARFIP2	0.0417011651155149	0.0119665031683473	0.0909327854805752	0.00994503692785904	0.0268338341419311	0.0217798864135514	-0.00216721586594545	0.940513096432487	0.99994505380154
ARFRP1	0.312173659218727	0.714815111316003	0.99616740922591	0.881001120084262	0.797908115700132	0.783750138231374	0.0231264511291541	0.845561937208517	0.99994505380154
ARG1	0.010461335359308	0.00858238406096964	0.00196334269895319	2.22116885466076e-4	0.00527286337996142	9.72882638752048e-4	0.00188064011272171	0.630749948247043	0.99994505380154
ARG2	0.00360917996820388	0.00248458333777868	0.00771974926876479	0.0158077684031466	0.00566446461848433	0.00269693158661966	0.001033268787092	0.903153400495428	0.99994505380154
ARGFX	0.157493634776331	0.709478500172904	0.876083905110311	0.903833659333021	0.792781202641607	0.747047016933516	-0.0504383031792007	0.550974148669012	0.99994505380154
ARGLU1	0.0776483353586763	0.978679842143372	0.890783720756826	1	0.934731781450099	0.900059559771426	-0.117651372611749	0.104061852926602	0.99994505380154
ARHGAP1	0.233563863877559	0.203526294931907	0.0724501938310621	0.0575113724080732	0.137988244381484	0.0579426150833552	0.0202482139156252	0.807491516321668	0.99994505380154
ARHGAP10	0.00247619666849011	1.02637766561682e-4	6.7685801866524e-4	7.3451567796251e-4	7.05686848313875e-4	4.40685394920084e-4	-0.00102248292716771	0.766934646543744	0.99994505380154
ARHGAP11A	0.0229504152526501	0.724530096467754	0.250381062969172	0.326329157002724	0.288355109985948	0.128927852342687	0.137814206348095	0.145794879914313	0.99994505380154
ARHGAP11B	0.0180399004028378	0.683051088598438	0.592456224716835	0.408080143641674	0.500268184179255	0.322559793310024	0.0737935176842683	0.44496563630996	0.99994505380154
ARHGAP12	0.00814710832928745	0.0105360329158007	0.0152678800973719	0.0049516799031626	0.00934157062254407	0.00390422224399496	-0.0035656795611627	0.832375174926841	0.99994505380154
ARHGAP15	0.0125017969832028	0.0242446422646717	0.0664425546829472	0.00718278811017928	0.0183732196239373	0.00850203748813959	0.0088207297590594	0.58566969871933	0.99994505380154
ARHGAP17	0.0143365402411348	0.0263978069809978	0.00127575924982749	0.0151104230723607	0.0147234816567478	0.00262817179542399	0.00456455420671147	0.725220509475903	0.99994505380154
ARHGAP18	0.0430920660326201	0.00684438153046774	7.45257148637883e-4	0.00294469913426381	0.00489454033236577	0.00180401269141966	0.00757321751591793	0.329964773741061	0.99994505380154
ARHGAP19	0.0176349547612569	0.0110749279383157	0.0322770661074469	0.0173836679865764	0.0175093113739166	0.0142323400302691	-0.0082561564815468	0.702592718892339	0.99994505380154
ARHGAP20	0.00283779412792959	0.00244151193454666	9.0238958382021e-4	0.00121304988589679	0.00182728091022173	0.00124128147661023	-0.00327669345268107	0.740326066010514	0.99994505380154
ARHGAP21	0.0131904474461917	7.99827535609634e-4	0.0335883930167902	0.00802680983833821	0.010608628642265	0.00662094783987451	-0.0122698852152668	0.674513806936984	0.99994505380154
ARHGAP22	0.00287019971281895	6.0492439535016e-4	0.0154458572377529	0.00138781450038136	0.00212900710660015	0.00489228225453481	-0.00666510436300525	0.558031399758113	0.99994505380154
ARHGAP23	0.224054808753735	0.0578636947230271	0.561752299181228	0.539755643506717	0.381905226130226	0.272931650206019	0.0470699054585863	0.608387943668286	0.99994505380154
ARHGAP24	0.00125026736127323	3.30359178112606e-4	0.00388051837185487	0.00194833644722818	0.00159930190425071	0.00107505179726649	-0.0020264570210185	0.73997616700256	0.99994505380154
ARHGAP25	0.0219448950111172	0.00216187799062654	0.0252438540918639	0.00560053586915265	0.0137727154401349	0.0142218481145062	-0.00949349284803066	0.531739406386687	0.99994505380154
ARHGAP26	2.64071926190504e-4	3.78873071143839e-5	0.011034382019263	5.19205672801008e-6	1.50979616652444e-4	5.64131923024234e-4	-0.00134703075630767	0.864529528182222	0.99994505380154
ARHGAP27	0.0440145366396055	0.0520428725893065	0.0460139456152332	0.0248737653401568	0.0450142411274194	0.0294242986450585	-0.018874365739529	0.693189700925621	0.99994505380154
ARHGAP28	0.0516264539000193	1.45227740247378e-4	0.00143689657652225	1.33290900711579e-4	7.91062158384812e-4	0.00157071836592972	0.0059215494018753	0.64731880755944	0.99994505380154
ARHGAP29	0.0618802984512719	0.0103450439947764	0.098130334149604	0.0073054992167724	0.0361126712230242	0.0246846354740077	-0.0626878904259269	0.52522405993515	0.99994505380154
ARHGAP30	0.00646048851083023	0.0243541820933898	0.0127101883205689	0.00539852513458513	0.00958533841569955	0.00975591521964421	-0.0147984176092962	0.615590636061139	0.99994505380154
ARHGAP31	0.0135715640575071	0.00728944252130202	0.00591269956393407	0.0071706769393406	0.00723005973032131	0.0112266934086285	-0.0175777813592919	0.464498844686076	0.99994505380154
ARHGAP32	0.00377526300991738	1.09015742247442e-4	0.00123340915596355	5.16777954782355e-4	8.75093555372952e-4	8.44938578322541e-4	-0.00199549893772667	0.659982001268288	0.99994505380154
ARHGAP33	0.169034631362253	0.0233524271399792	0.0160994799538048	0.00896091735248535	0.019725953546892	0.0158839840759012	0.0178158268328088	0.581836607040996	0.99994505380154
ARHGAP35	NA	1.6586418108125e-4	3.19914567615036e-4	1.42824844340726e-4	1.6586418108125e-4	6.18576073209527e-5	-3.16613221391953e-4	0.845453042514315	0.99994505380154
ARHGAP36	0.00685844744440334	2.83822851416464e-4	8.85656041181969e-4	0.00329115611534935	0.00208840607826566	0.00203919532771483	-0.00485594515519103	0.64224455227578	0.99994505380154
ARHGAP39	0.00994601517030545	0.00962341181239008	0.00584866862526617	0.00146471134954226	0.00773604021882813	0.00504136352951445	-0.00907356036010711	0.600633834713395	0.99994505380154
ARHGAP4	0.00832530143549568	0.0273364003451876	0.0103228658108344	9.75885821639424e-4	0.00932408362316502	0.00472839542415356	-0.00619373290592427	0.778604095243417	0.99994505380154
ARHGAP44	5.17081109253074e-4	1.94549254220068e-4	4.45394650624833e-4	2.81639659505579e-5	3.1997195242245e-4	1.79023043290461e-4	-9.41534828113143e-4	0.798632135556424	0.99994505380154
ARHGAP45	0.0864153038272712	0.0156155763100195	0.025542120789552	0.143967471823715	0.0559787123084116	0.0242400685134039	-0.00671220968765757	0.929583097651513	0.99994505380154
ARHGAP5	0.117328945541064	0.0112144824003654	0.0950656164793909	0.131899879035021	0.106197281010227	0.0597506706774067	-0.0254352937418136	0.722217824996855	0.99994505380154
ARHGAP6	0.0665914932234501	1.66110351047453e-4	0.00102150297928921	0.00655918940123337	0.00379034619026129	0.00198697865566484	0.0114795063134027	0.360284427850486	0.99994505380154
ARHGAP8	0.0116942332528915	0.0189796630724956	0.0661372172616178	0.0134958882298056	0.0162377756511506	0.0185482641127147	-0.00238795400094784	0.895653916063657	0.99994505380154
ARHGAP9	0.38016407861001	0.603752152506293	0.358959484984761	0.324215886605821	0.369561781797386	0.276539101246124	0.114905085205702	0.222258588821788	0.99994505380154
ARHGDIA	0.15182511099055301	0.0478342069735085	0.0309057607676948	0.0338754095235807	0.0408548082485446	0.0516572553498613	-0.0384509479367171	0.576930352893107	0.99994505380154
ARHGDIB	0.00925315233339643	0.00121685004437639	1.87317091842146e-4	1.33582107124269e-4	7.02083568109267e-4	4.96286887117173e-4	2.91350602963631e-4	0.942174137080138	0.99994505380154
ARHGDIG	0.00813670784537112	0.0170593727389193	0.00348243651452041	0.0328214419450477	0.0125980402921452	0.0068028257534311	-0.00296974242143691	0.87856762412258	0.99994505380154
ARHGEF1	0.104661373929164	0.00465742967058107	0.00545803527243697	0.0339049847328278	0.0196815100026324	0.0155535103675123	-0.00190123643510965	0.953339156364044	0.99994505380154
ARHGEF10	0.065669094216668	0.00551001039841419	0.00399841349526383	0.002336166493423	0.00475421194683901	0.00322435755654142	0.0101813964192285	0.393737556742579	0.99994505380154
ARHGEF10L	1.37133316650466e-5	0.00120949971618401	0.00169082050776067	4.16849295285425e-4	8.13174505734719e-4	0.00405166924043409	-0.00927698382973236	0.275894246071923	0.99994505380154
ARHGEF11	0.02820089384924	0.132379049023143	0.271994007598303	0.13199854522403	0.132188797123586	0.0965079521653375	0.00444541939554102	0.946920759587439	0.99994505380154
ARHGEF12	0.00319693665962466	0.00306248106241024	1.88874702811975e-4	0.0151919723505407	0.00312970886101745	0.00200566362140263	-0.00883795031584106	0.728053252877277	0.99994505380154
ARHGEF15	0.0490705954541869	0.00338821282381934	0.00477497728630482	0.0139617029053808	0.0093683400958428	0.00669198989034079	0.00192701947415345	0.883820394711464	0.99994505380154
ARHGEF16	0.0362174848349775	0.0677567693660179	0.151150242925629	0.0380983829534595	0.0529275761597387	0.0535980172477874	-0.0095523467382781	0.82759171604627	0.99994505380154
ARHGEF17	0.00597414247014367	0.102578806585788	0.0442805138379099	0.0141536017297331	0.0292170577838215	0.0153117999472913	0.00969123414692165	0.701820004697145	0.99994505380154
ARHGEF18	0.054136999104428	4.30059109933823e-4	0.00322509331034221	0.00429778553181592	0.00376143942107906	0.00295879631535187	0.00332787763702873	0.87014212390465	0.99994505380154
ARHGEF19	0.200219074825414	0.016933120085571	0.0968350555034129	0.0126562017916237	0.0568840877944919	0.0293276788487986	0.0325674631709321	0.300303179384648	0.99994505380154
ARHGEF2	0.116621526613238	0.0815753294456788	0.0474068892216934	0.0724816235337109	0.0770284764896948	0.0394249700168635	0.0115820701618152	0.792076133794868	0.99994505380154
ARHGEF25	0.00158785214529777	0.0101802374357034	0.0156077061864164	0.0267924752224032	0.0128939718110599	0.0241209103099105	-0.0346756676121493	0.365218963195931	0.99994505380154
ARHGEF26	0.0192444936592871	0.010540493658125	0.017998232492464	0.0264230902769948	0.0186213630758755	0.0158163375029611	-0.0175141892089963	0.624370492506445	0.99994505380154
ARHGEF28	0.206501743245041	0.212021972232309	0.121417357334206	0.105009142945983	0.163959550289623	0.13203850346942	-0.00332917262538266	0.960821524166774	0.99994505380154
ARHGEF3	0.0123708589001914	0.00104368110996667	0.0120980494227729	0.0164351940026134	0.0122344541614821	0.00433788597950462	-1.26657882256341e-4	0.991389590946129	0.99994505380154
ARHGEF33	0.0274145218450312	0.0115614660403679	0.0458336544243667	0.125459693524252	0.036624088134699	0.0758331832318621	-0.0629641982966484	0.296009917277023	0.99994505380154
ARHGEF37	0.00257822488605544	0.00119494248995622	0.0012721977705591	3.11382496228189e-4	0.00123357013025766	0.00116835012984973	-0.00179698533567493	0.801979265848272	0.99994505380154
ARHGEF38	0.00293113752758307	0.00105271856033417	0.00758094555075876	0.00211169264018245	0.00252141508388276	0.00173863156169018	-0.00377123586182802	0.794768754907117	0.99994505380154
ARHGEF40	0.0369561339390083	0.300032642580829	0.163918481189701	0.0735429823160589	0.11873073175288	0.0758514744199706	0.0372694315395818	0.482212316045267	0.99994505380154
ARHGEF6	0.00102547249296076	8.10729087241112e-5	4.62462987129879e-4	1.97544178001254e-4	3.30003582565566e-4	3.5002463703676e-4	-8.80462451986798e-4	0.686077277514936	0.99994505380154
ARHGEF7	0.253518488891929	0.229936707597351	0.45593412393915	0.967450985205275	0.35472630641554	0.453325202691368	0.00356121058665837	0.983020705101525	0.99994505380154
ARHGEF9	0.00208690368435884	3.65247468951852e-4	3.63792772707175e-4	0.00268235066880276	0.00122607557665535	0.00326079125500554	-0.007534232751198	0.453644716452548	0.99994505380154
ARID1A	NA	0.587583323399297	0.00728584179076342	0.00963536709303704	0.00963536709303704	0.183272870107468	-0.0700064074575158	0.654853889678802	0.99994505380154
ARID1B	NA	0.0455035625488085	0.0246328546641287	0.0108596026454101	0.0246328546641287	0.0396006869202518	-0.0894770674764227	0.415249595096481	0.99994505380154
ARID2	NA	0.0415190744919319	0.318738872225339	0.848137075891362	0.318738872225339	0.315043425090643	0.0375427364567897	0.820932680624996	0.99994505380154
ARID3A	NA	0.294453844432338	0.382436580726182	0.630506389627351	0.382436580726182	0.453300613757137	-0.0237300329749968	0.848017770900307	0.99994505380154
ARID3B	NA	0.0423388434625904	0.114836480624334	0.174434009452544	0.114836480624334	0.127187942643545	-0.0653759462619949	0.488002035417958	0.99994505380154
ARID3C	NA	0.236115147731327	0.19780014311816	0.152300130271136	0.19780014311816	0.092058565497777	0.0606042216239564	0.416990100391962	0.99994505380154
ARID4A	NA	0.0209847750807475	0.116797321616281	0.0291575969912835	0.0291575969912835	0.0125807192575747	0.0120015150059043	0.825261173182964	0.99994505380154
ARID4B	NA	0.0965188555198555	0.089541011524892	0.0951992283616415	0.0951992283616415	0.0515714015017481	-0.0253219592981615	0.789470856785329	0.99994505380154
ARID5A	NA	0.05089251916325	0.0406288906981951	0.118065678513458	0.05089251916325	0.0909453881863632	-0.0666845270470035	0.406540869025762	0.99994505380154
ARID5B	NA	0.00536855504246653	0.00681633401916134	0.0613573508445258	0.00681633401916134	0.0220029954577122	-0.0272151452630329	0.607304272888164	0.99994505380154
ARIH1	1	0.999821462864298	0.999999999999999	0.999948226174378	0.999974113087188	0.985260380143367	0.0332893710617541	0.403169854459009	0.99994505380154
ARIH2OS	0.0118687460513211	0.0498592085093951	0.0160947480851439	0.0057402532305029	0.0139817470682325	0.0170282710813044	-0.0150705828661377	0.568603728029244	0.99994505380154
ARL1	0.00569034154534601	0.0029741171798089	0.226795808692151	0.00201658084275179	0.00433222936257745	0.00456137085712688	0.0368087068351881	0.173785168861302	0.99994505380154
ARL10	0.00690681315035534	0.237682888695897	0.0310294294066313	0.0383427159584716	0.0346860726825514	0.0422242781393804	-0.00683956630375762	0.907649842657488	0.99994505380154
ARL11	0.00880671575195706	0.00804975148166161	0.074841121805098	0.0140979632257835	0.0114523394888703	0.013837971400028	-0.0017468289347909	0.93382429477935	0.99994505380154
ARL13A	0.0216672222294606	5.49234293077454e-4	0.00233290837232417	5.80298743753645e-4	0.00145660355803891	0.00195853664284901	8.72338497157289e-4	0.882954177888177	0.99994505380154
ARL13B	0.175718685007817	0.195406894484682	0.11396775834152	0.167169406818788	0.171444045913303	0.0414778053214545	0.0821619349353021	0.120565620438534	0.99994505380154
ARL14	0.0128773973887965	6.37247374584775e-4	0.0126555970034276	0.0068290609501747	0.00974232897680113	0.00399984922512056	-0.00386084734866061	0.779979673790306	0.99994505380154
ARL14EP	0.00434756004025909	5.96213696020591e-4	0.0189173654650055	0.0127886636463953	0.00856811184332719	0.00308101057771024	-0.00190144557547338	0.90765559985824	0.99994505380154
ARL14EPL	0.00709946960228812	0.00309833662530343	0.0177268629618678	0.00288778218649137	0.00509890311379578	0.0027850427872173	-3.40330491160393e-4	0.974749043785307	0.99994505380154
ARL15	0.0566995028352814	9.36907168103432e-4	0.00780047612307113	0.00571101874902601	0.00675574743604857	0.0025856138186071	0.00886953329674695	0.473257951135689	0.99994505380154
ARL16	0.0143206443950756	0.123636897548669	0.0660499213607627	0.0169374901871033	0.041493705773933	0.0172275698444965	0.0150477301120628	0.647526482672789	0.99994505380154
ARL2	0.999972683706351	0.999953698293557	0.999423021943164	0.995017556861486	0.99968836011836	0.995028806240937	0.00873671685051528	0.231158407819002	0.99994505380154
ARL2BP	NA	0.0409239485810464	0.0102095280702776	0.0117629121585525	0.0117629121585525	0.0134105127143245	-0.013487783878617	0.699657689930099	0.99994505380154
ARL3	0.00659674741943718	0.0864362817202323	0.0307755199241546	0.0185897026366739	0.0246826112804143	0.0111705596446049	0.0124718105241922	0.547534840802215	0.99994505380154
ARL4A	0.0279339117132372	0.0190231906742249	0.0693263194706449	0.0157008543284385	0.023478551193731	0.00906570969875297	0.00415503663763621	0.897252058439815	0.99994505380154
ARL4C	0.00992657107219304	0.0301300566289734	0.0163076402448196	0.0115049479330262	0.0139062940889229	0.0248508275164221	-0.036335113542851	0.414039837796657	0.99994505380154
ARL4D	0.59825533610295	0.575340813622928	0.63264483624688	0.484061568489467	0.586798074862939	0.570576305519863	0.0197378567600778	0.836019154277914	0.99994505380154
ARL5B	0.0012434663975686	0.00202301922849378	0.0138222853739835	0.00101155157282947	0.00163324281303119	0.00138239271077656	-0.00115470125416516	0.887905382985169	0.99994505380154
ARL5C	0.0251150986686953	0.134382839571719	0.0309844294047532	0.0652351182941026	0.0481097738494279	0.0595511367535272	-0.0325731233926644	0.558224180354831	0.99994505380154
ARL6	0.00729548385213577	5.21968800504444e-4	0.00376835543334147	0.00122504945765618	0.00249670244549883	0.00116862235700454	-6.64445251440752e-4	0.890079382771334	0.99994505380154
ARL6IP4	0.331351483358007	0.0353912595298803	0.0749200879828256	0.0354818543794539	0.0552009711811398	0.0662785125902991	0.0258065225800074	0.595443634659826	0.99994505380154
ARL6IP5	0.404645855407066	0.0560875252542323	0.116101751510473	0.0387378741541263	0.0860946383823529	0.0446164364526819	0.0826199626059104	0.0568553166678791	0.99994505380154
ARL6IP6	0.162187713988398	0.074230981327119	0.0722761041590236	0.0895006218947776	0.0818658016109483	0.0561353263520633	0.0149237027875395	0.752157776693982	0.99994505380154
ARL8A	0.0349042395705502	0.00155559910106686	0.0258699146282821	0.00347265498761259	0.0146712848079473	0.0135015502149697	-0.0136460478350728	0.60711976070495	0.99994505380154
ARL8B	0.0194978271130766	0.230318739129227	0.459646011364524	0.187670180421166	0.208994459775197	0.152631169356036	0.0206679729528257	0.822896146042243	0.99994505380154
ARL9	0.0210382820850299	0.0352696496661099	0.0535104811798943	0.00737651805279752	0.0281539658755699	0.0195435196469537	-0.00351475260590669	0.872790526685694	0.99994505380154
ARMC1	0	1.4688262087321e-4	5.1251396412824e-5	7.99658965957053e-6	2.96239930361973e-5	6.36289427024093e-5	-0.00114191944834059	0.809650934309652	0.99994505380154
ARMC10	0.21748367648464	0.0365423312430483	0.0977013638879143	0.0358699167681904	0.0671218475654813	0.0606369237015989	-6.6313260101777e-5	0.998995169752242	0.99994505380154
ARMC12	0.0479133355587964	0.0110324872485856	0.045472220865306	0.0299429768310253	0.0377075988481656	0.0427776383831533	-0.0349856915658115	0.347486099887137	0.99994505380154
ARMC2	0.00829551044105729	0.00604574812958192	0.0109958011836324	0.0115893666330945	0.00964565581234486	0.00776572551157055	-0.00584809797236715	0.616586064618774	0.99994505380154
ARMC3	0.00230069931829156	0.00168066778839974	0.00200203383670233	8.54378784986989e-4	0.00184135081255104	0.00181586667792365	-0.00400985680511138	0.585410187836475	0.99994505380154
ARMC4	1.06066887592487e-5	0.00345132362928676	0.0106080891723703	0.027516057354495	0.00702970640082853	0.00511995407129738	-0.00694370868934456	0.734422998998618	0.99994505380154
ARMC6	0.726375263970279	0.316075325447789	0.530791514770486	0.528354094365998	0.529572804568242	0.450330898626687	0.0933082503678177	0.376715815798917	0.99994505380154
ARMC7	0.994972880228974	0.999611134062626	1	0.998624220057594	0.99911767706011	0.988201308416002	0.0265600326369673	0.418001186727228	0.99994505380154
ARMC9	0.00273745869277444	0.00462854943985808	0.00761607432289965	0.0436229256584982	0.00612231188137887	0.0100458718881455	-0.0102463431933619	0.689396083295557	0.99994505380154
ARMCX1	0.0164082164219134	0.00450878227102495	0.00137148441892292	1.07772988679863e-4	0.00294013334497393	0.00341376874102504	-0.0032985348573031	0.72388296771344	0.99994505380154
ARMCX2	0.0530033897966015	0.0138848309674456	0.00548828387597885	0.00637314801018609	0.0101289894888158	0.0120495775026367	-0.00340805866458511	0.851696625579496	0.99994505380154
ARMCX3	0.0260774710034155	0.00286628200046107	0.00698565231807936	0.00390180652586081	0.00544372942197009	0.00546335370796549	-0.00418248010846113	0.796321611371854	0.99994505380154
ARMCX4	6.53821721415661e-4	2.77117593721232e-5	8.38880835073778e-5	7.68923670304084e-7	5.57999214397505e-5	3.62670086108239e-5	-3.4880003128871e-4	0.868631653486083	0.99994505380154
ARMCX5	0.0674042772573638	0.00278085267608167	0.00940446999233667	0.0127759456750249	0.0110902078336808	0.00502300985551537	0.0102337715462695	0.396734698478093	0.99994505380154
ARMCX6	0.0947834944758039	0.0112480058745877	0.0466119356871039	0.0264927325044533	0.0365523340957786	0.0320845960142374	-0.0164427791214301	0.70087569110587	0.99994505380154
ARMH1	0.161698198042507	0.225657293516504	0.135253016102545	0.156646621136023	0.159172409589265	0.192970688418539	-0.0562309559999871	0.479725582115267	0.99994505380154
ARMH2	0.0760228973640668	0.0113931017708421	0.00601858565510634	0.0170816216851797	0.0142373617280109	0.00331588108326179	0.0172977403413171	0.195495064620712	0.99994505380154
ARMH3	0.018960815754456	0.0643763288121654	0.0395991868072524	0.030302663793408	0.0349509253003302	0.0964520254613313	-0.129585143805077	0.171747881185552	0.99994505380154
ARMH4	0.00866810213462151	0.00866915498110121	0.0179629270324432	0.0062155586622127	0.00866862855786136	0.0119475801361598	-0.0180965727079111	0.503820093938719	0.99994505380154
ARMS2	0.0475575997721686	6.7567731355543e-4	0.0119272510538887	0.00586480743076984	0.00889602924232927	0.00397116511269436	0.00700288623346009	0.50047857666056506	0.99994505380154
ARMT1	0.0742538718918314	0.00401388940796859	0.00649825307318701	0.00843459244644354	0.00746642275981528	0.00669607935426008	0.00870888163601366	0.518912419112162	0.99994505380154
ARNT2	0.00983251556451912	0.00184047691485442	0.00192696108984113	9.51483352078411e-4	0.00188371900234778	0.00196922859338324	-0.00335793119427918	0.755713848453222	0.99994505380154
ARNTL	0.042455532985227	0.0512253810695441	0.0899359686673198	0.00828514947932862	0.0468404570273856	0.0472519675421452	-0.0319281007549591	0.482764987177388	0.99994505380154
ARNTL2	0.0268254088176616	0.0361399405526119	0.0225922898058849	0.0382904821222577	0.0314826746851367	0.0261099580591824	-0.0249652423413568	0.546998525033826	0.99994505380154
ARPC1A	0.0213845878132825	0.0206421829503715	0.0315810681627945	0.0131938588405283	0.021013385381827	0.00815459806319314	0.00211966930287171	0.924656245668995	0.99994505380154
ARPC1B	0.0330270922947379	0.0021414888579596	0.00448240839839495	9.72199566512331e-4	0.00331194862817727	0.00101470986022052	0.00612529067558457	0.353309020014801	0.99994505380154
ARPC2	0.638536451988416	0.403443273380189	0.693961501425994	0.221777657144101	0.520989862684303	0.460720236950472	0.0313647251511833	0.798967381344537	0.99994505380154
ARPC3	0.504518978367675	0.684796925872283	0.79357105479173	0.580509181267435	0.632653053569859	0.748715066641086	-0.0481750006545901	0.661585276679801	0.99994505380154
ARPC4	0.765969664730589	0.822797856260681	0.872829048738865	0.175599121056772	0.794383760495635	0.832441132526994	-0.079612542675666	0.517599370271938	0.99994505380154
ARPC5	0.0665085612464334	0.0734246840800017	0.209016690327082	0.227884769904998	0.141220687203542	0.0790034439160495	0.0128010504642299	0.859581656970101	0.99994505380154
ARPC5L	0.124176985617545	0.0205873414091542	0.039410252413545	0.0387655722927508	0.0390879123531479	0.0161105785316622	0.0237615955311362	0.306049361367727	0.99994505380154
ARPIN	0.0103413515750492	3.73591696257853e-4	0.00168853951085335	0.00132274547195737	0.00150564249140536	0.00234386884925072	-0.00208405279734594	0.686621668013755	0.99994505380154
ARPP19	0.376926911682579	0.248141213799823	0.377471240686266	0.121260820000777	0.312534062741201	0.164282162456865	0.0769221320440579	0.348242327230968	0.99994505380154
ARPP21	0.00591090600332449	6.96856638359333e-4	0.00330464070725748	1.8107242399806e-4	0.00200074867280841	0.00136121745119861	-0.00133317428924032	0.781639226817681	0.99994505380154
ARR3	0.00386117478185328	0.0127627046497658	0.0184601367514799	0.0154364907910301	0.014099597720398	0.00736449224827121	-0.00642479679224744	0.743958448497023	0.99994505380154
ARRB1	NA	0.0393789670754054	0.0394125160643317	0.0762137797463422	0.0394125160643317	0.0356043628994243	-0.0134828154582994	0.790164391296542	0.99994505380154
ARRB2	0.00597242746105266	0.03631374150832	0.0241179924706406	0.0077565333867161	0.0159372629286783	0.00370637529971574	0.00209791828881717	0.915228468234149	0.99994505380154
ARRDC1	0.00407896659206097	0.0426936336896039	0.109406525022102	0.105668787714723	0.0741812107021635	0.0798777635315363	-0.0565119924059535	0.372975729582472	0.99994505380154
ARRDC2	0.0522259977078762	0.00356926162290482	0.0670747196156636	0.0049376660351756	0.0285818318715259	0.05598024673733	-0.0519371343243608	0.255110363787077	0.99994505380154
ARRDC3	0.00790705984766037	3.54342340338606e-6	6.16562704150909e-5	1.15819144281946e-5	3.66190924216428e-5	8.41938125794863e-4	-0.00988948487969532	0.733411919232516	0.99994505380154
ARRDC4	0.017774242700251	0.00358561566832983	0.0288759102234593	0.00303422719553203	0.0106799291842904	0.00434870327555389	-0.00383357340199196	0.835231567755465	0.99994505380154
ARRDC5	0.178648284401005	0.0596098536230219	0.0779157039623067	0.0632466694174149	0.0705811866898608	0.0662658872204858	0.00233564307189248	0.958510953607092	0.99994505380154
ARSA	0.0171071584920915	0.482535582950911	0.201190223290069	0.31895749502574	0.260073859157904	0.225498529030563	-0.00166885586605448	0.98464094991695	0.99994505380154
ARSB	0.0627597162276635	0.572805214317168	0.136940640928824	0.191650244338752	0.164295442633788	0.175287336242454	0.0300612831745538	0.703659422303869	0.99994505380154
ARSD	0.00131248141079371	6.56955908702453e-5	1.96659510106687e-5	5.6277126695667e-5	6.09863587829562e-5	2.04281117009242e-4	-0.00138192668189328	0.846141588170688	0.99994505380154
ARSE	0.0189904047217257	0.00287322521200163	9.97395315849761e-4	0.00983097763358563	0.00635210142279363	0.00381325497154991	-0.00392904124546244	0.792974098210072	0.99994505380154
ARSF	0.0248152763421479	4.29043418109094e-4	0.00613845671478242	0.00191618668803263	0.00402732170140752	0.0033736302062925	-0.00164148022818151	0.917842126299292	0.99994505380154
ARSG	1.19849028027882e-4	9.21983134419465e-6	6.05959668365087e-6	1.29707995761939e-5	1.10953154601943e-5	4.22751287025079e-5	-6.85047077208674e-4	0.827543620813162	0.99994505380154
ARSH	0.015724618399236	0.00174368869602293	0.00277567290606901	0.0101511030887037	0.00646338799738637	0.00196130351849525	0.00266116511616967	0.64683342408074	0.99994505380154
ARSI	0.0639909997111076	0.233874495314907	0.0973120271757736	0.0592361364457556	0.0806515134434406	0.129630039675567	-0.0453185744924447	0.462033920198307	0.99994505380154
[truncated: 16,120 more rows]
