# Supplementary material for: Mapping the landscape of genetic dependencies in chordoma
Source: Nat Commun. 2023 Apr 6;14:1933. doi: 10.1038/s41467-023-37593-8 (PMC10079670; doi:10.1038/s41467-023-37593-8)
Supplement: Supplementary file 5 — Supplementary Data 2 [file 41467_2023_37593_MOESM5_ESM.csv]

hgnc_symbol	ceres_uch2	ceres_umchor1	ceres_mugchor1	ceres_jhc7	median_ceres_chordoma	median_ceres_other	log2FoldChange_chord_vs_other	pvalue	padj
TBXT	-2.08470922311827	-1.24915006705988	-1.63913278471053	-1.02229041300915	-1.44414142588521	0.0750733745647067	-1.56640238650337	2.54908496872062e-88	4.61868705482489e-84
CCNB1IP1	2.61152686551692	-0.154728504137636	-0.112891126979089	-0.133889777967856	-0.123390452473473	-0.203470414284672	0.762928681618967	2.38313414688685e-17	2.15900038037214e-13
PCDHGA9	1.6729046146871	0.162453290953356	0.0399553036489429	0.0638425522124269	0.113147921582892	-0.0107677151307984	0.492678345809614	1.49349099654355e-13	9.02018778879085e-10
ZNF286A	2.00929935528165	0.291253231939629	0.261937562037299	0.0954699190481321	0.276595396988464	0.177017518733155	0.487281454136312	1.28676674549926e-12	5.82873166542528e-9
DUX4	-2.42970175645655	-2.44649614361409	-2.73189916271395	-2.61743337366417	-2.53196475863913	-1.61486848943954	-0.898146160779495	6.9306081475006e-11	2.36970178824321e-7
KIF26B	2.07677728610561	-0.079755654779052	-0.0676085288895481	0.026147526713445	-0.0207305010880515	-0.0171628704536486	0.506906181405489	7.8471277275011e-11	2.36970178824321e-7
TMEM100	1.67647846284759	0.299777480004446	0.17959141590648	0.151842543797576	0.239684447955463	0.145005850391087	0.437442471027091	1.6676852670739e-10	3.77709866926399e-7
WWC3	1.75936078196793	0.289042125604206	0.237038231233203	0.183389289684439	0.263040178418704	0.195295082610679	0.425599607845189	1.54115462776214e-10	3.77709866926399e-7
TEX13B	1.53121497436883	0.165714514722499	0.04227378448846	0.125206012505361	0.14546026361393	0.0781428515402667	0.391392984352087	1.34789624921971e-9	2.71361468217911e-6
EIF2AK2	0.0414862401289532	1.55832456113875	0.133155037323818	0.137068034570549	0.135111535947184	0.0335510446518236	0.426813769939121	1.62176671205798e-9	2.93847910557785e-6
ADCY10	1.71623306002655	0.00540400169227865	-0.00836383330005441	0.0370227412597893	0.021213371476034	0.0220645842623422	0.423271763567695	1.92206390537159e-9	3.16598871831162e-6
ARMC1	1.97020661779227	0.261964747817102	0.341847231287876	0.350832536934183	0.34633988411103	0.317080649351984	0.419462434719276	5.06050681425066e-9	6.65322064102839e-6
BEX4	1.62936987147247	0.154570681730837	0.0469283402761775	0.090649287784887	0.122609984757862	0.0519456695284973	0.434777402748633	5.20058422125717e-9	6.65322064102839e-6
CTTNBP2NL	1.13730916152423	0.075127102066141	0.0845213705415316	-8.95413660362075e-4	0.0798242363038363	-0.0461296005856977	0.373857010540879	5.50793695101418e-9	6.65322064102839e-6
MAP3K7CL	1.51842454916049	0.0283875274057915	0.0193411366330965	0.136336516901846	0.0823620221538186	0.0405928003140327	0.385454823328693	5.40098070328235e-9	6.65322064102839e-6
ATXN7L3B	2.12328431719422	-0.311521215484462	-0.178163302664386	-0.238519811066088	-0.208341556865237	-0.150865746452906	0.502697208123811	6.77499184553074e-9	7.67225482807321e-6
DNAJC25	1.59776855980608	0.240332863257796	0.151005025028411	0.232465946160853	0.236399404709324	0.0880260967757814	0.46962329001197	2.14390258215669e-8	2.04922620420362e-5
DOK4	1.54393850681726	-0.17517541620564	-0.0674893687812301	0.00340017049518368	-0.0320445991430232	-0.0719581573154468	0.406988434851725	2.05955376087072e-8	2.04922620420362e-5
ZNFX1	-0.357455871555275	-1.28995254845208	-0.253432530963208	-0.424597097545585	-0.39102648455043	-0.0992804647914198	-0.465018871870009	2.14886571443616e-8	2.04922620420362e-5
RNF114	1.88441124971108	-0.0974336037168224	-0.0543821468165475	0.0868272996658896	0.0162225764246711	0.0401280341297534	0.42242723916437	3.0140160422368e-8	2.73054783346443e-5
MCOLN3	1.19924065081056	0.10426121232133	0.278775785319647	0.187163062468788	0.232969423894218	0.143809825078298	0.300813294675342	7.20422182362479e-8	5.93333160101171e-5
PRKRA	-2.22846452718071	-1.61044949656677	-1.6706502351479	-1.89166307278961	-1.78115665396875	-0.684791969965922	-1.08096144528936	6.90302850444621e-8	5.93333160101171e-5
HIST2H3D	-1.87142769421773	-1.68002532470093	-1.30242903993894	-0.875985239106413	-1.49122718231993	-0.872510577180774	-0.549842866768189	1.18146632507643e-7	9.30738623654773e-5
NIPSNAP3B	1.61248115824977	-0.24167534113781	-0.268930311355646	-0.231896332421735	-0.236785836779773	-0.217126386186885	0.434563252950768	1.44431239463119e-7	1.09039567826344e-4
NXF5	1.18103723197869	0.184722403965008	-0.126962861289957	0.0551053537305048	0.119913878847757	0.00117740666647054	0.33126960716288	1.520626141386e-7	1.10208900223092e-4
MRPS10	0.577608229258811	-0.359842392643358	-0.214315667523326	-0.361307180009476	-0.287079030083342	-0.600835695013338	0.503875634591952	1.9998683600359e-7	1.39367749290348e-4
PCBP4	1.24779207212259	0.117214690333374	0.0853220635567397	0.0640644886552729	0.101268376945057	0.00869868358251814	0.37770257239268	2.1325388156101e-7	1.43109151111257e-4
LRRN1	1.64120238090335	0.231855805712183	0.261694519477666	0.173072457401558	0.246775162594925	0.2079631553804	0.367148303238955	2.54531496624922e-7	1.64709149548106e-4
PCDH10	1.2159951816963	-0.101248385153552	-0.163821403237286	-0.10825756810195	-0.104752976627751	-0.138643143197205	0.350244977017117	2.90243782006434e-7	1.81342313316364e-4
MYNN	1.10435418929195	0.032131415987413	-0.0375189509724455	-0.0120108064306807	0.0100603047783661	-0.0662911077437039	0.339682760675433	3.20543657871988e-7	1.93597684566085e-4
TXNDC16	1.2796727543097	0.0226564849135609	0.0525655488648852	-0.102405250010496	0.0376110168892231	-0.0211932588647838	0.336560474296893	3.50630828492642e-7	2.04938063918006e-4
NECAP2	0.991418829726183	-0.072892539210682	-0.133619419167834	-0.197830089949118	-0.103255979189258	-0.204867864894858	0.356488946934376	4.87000997412764e-7	2.75749096003808e-4
MRAP	1.10627439704552	0.333898243862942	0.0511188420632534	0.115658262391026	0.224778253126984	0.0796049970959096	0.327362843078892	5.02836463360012e-7	2.7608769332182e-4
NXT2	1.15124235571512	-0.0765641736993478	0.0388308185451576	-0.0674820162080526	-0.0143255988314475	-0.052313451191518	0.319236988888952	6.13696681832154e-7	3.27046181709318e-4
PLEKHB1	1.20100134086868	-0.185668879480799	-0.278435829758954	-0.14191032822824	-0.16378960385452	-0.198043199718713	0.353271657096502	6.75969395628014e-7	3.49939699410971e-4
KIAA1257	1.22808287994967	-0.238948961126587	-0.0566752867874727	-0.0435393367727078	-0.0501073117800902	-0.0830030758967092	0.308359807773376	7.8478522279643e-7	3.84311444644555e-4
SLC25A36	1.25212285492229	-0.0457954737602863	-0.0056259656350983	-0.122022200468079	-0.0257107196976923	-0.0582732736829244	0.328444756031978	7.65172580474309e-7	3.84311444644555e-4
C8orf44	1.21406709397571	-0.123324783917015	-0.0922818355019414	-0.170529374193999	-0.107803309709478	-0.0730782334534288	0.285912721061068	1.12437849688802e-6	5.36121420660895e-4
CARNS1	1.27944592930915	-0.0771341439742889	-0.0769695177720674	-0.238273085984642	-0.0770518308731781	-0.156802212352481	0.38829669761411	1.27913582030598e-6	5.94273382772411e-4
PCDHGB1	0.745098638782462	0.0594810677982109	-0.0444054495572033	0.0243623901282772	0.041921728963244	-0.0681117184424493	0.262314991402287	1.37898444447291e-6	6.24645478735117e-4
PCDHB12	1.41279780057543	-0.0820024177119688	-4.48527570411794e-4	0.0993158923265104	0.0494336823780493	0.0612878396870397	0.308406037724545	1.48396044264044e-6	6.55801933175661e-4
SPDYE3	-0.57200599402353	-0.284453224649209	-0.547152837658104	-0.31788920218394	-0.432521019921022	-0.0462698436262193	-0.384517141363364	1.84289416485432e-6	7.95033318404651e-4
NBPF3	-1.37437240908507	-1.18262525949932	-1.05100224349739	-0.824798289020053	-1.11681375149835	-0.737824313169711	-0.373705961528597	2.3682228907779e-6	9.53551790177883e-4
RAB22A	1.07175500226147	-0.0964568075444638	-0.282043104675768	-0.172400500637502	-0.134428654090983	-0.211729183778297	0.349023914726698	2.34991840416693e-6	9.53551790177883e-4
TMEM39B	0.953063193321124	-0.0608629914479952	-0.0559817621810631	-0.275563788827531	-0.0584223768145291	-0.224107203074239	0.375606841791812	2.33198503361459e-6	9.53551790177883e-4
TRIM73	-0.105757981180171	0.0206805724576823	0.0669776645354983	0.130328729971435	0.0438291184965903	0.269733930677149	-0.245593672813254	2.57322176959091e-6	0.00101356967920038
PCDHB13	1.45186289002001	0.0825666710732789	0.0781458757526867	0.154310214130373	0.118438442601826	0.144566309091685	0.300848415251624	2.68558252996508e-6	0.00103532063532845
AZU1	1.42383379403128	-0.0268800575920884	-0.0414083165292379	-0.0613224145774461	-0.0341441870606632	-0.0100747021037887	0.336535363921293	2.85638155286855e-6	0.00107822452825886
TRA2A	-0.0345150798010365	-1.68800919302545	-0.0769532824585114	-0.336981607833317	-0.206967445145914	-0.15674374296996	-0.367547492345087	3.24105821425421e-6	0.00119846395477698
RBBP6	-1.89075978422583	-1.34611629880205	-1.60697274984285	-1.42397225941233	-1.51547250462759	-1.02480204064954	-0.53744483300831	3.33271012634303e-6	0.00120770749558419
FEZF2	1.28106431218442	-0.205010842496882	-0.0802924304247975	-0.0754780068519915	-0.0778852186383945	-0.096533758580216	0.32710754488585	3.41205052471265e-6	0.0012122145775935
HMHB1	1.47853813194308	0.25833315583649	0.313083150632971	0.259712165656751	0.286397658144861	0.292897402419793	0.288456516730824	4.48160249819721e-6	0.00156157991663145
SDR39U1	1.59327323433026	-0.335085092597724	-0.187215806496831	-0.136168225407536	-0.161692015952183	-0.103094260677135	0.342436205741553	4.65053009505346e-6	0.00158986707155233
TEX12	1.34462504484571	0.015802716509034	0.132000249098206	-0.0777094799586168	0.07390148280362	0.0729196770938171	0.282168211701703	6.46550530150856e-6	0.00212997255560061
UVSSA	1.05792809842741	-0.0859518882637565	-0.149906604600004	-0.167004921392333	-0.11792924643188	-0.132909228262527	0.29656972898339	6.45648578735319e-6	0.00212997255560061
C9orf40	1.13617281447544	0.123210355794907	0.0842431891780681	-0.0421929749291857	0.103726772486488	0.0323471486820197	0.296372790821348	6.79076179825854e-6	0.00219717523254726
SRRM2	-1.18148230814952	-0.897652541455921	-1.28691725061994	-1.24320455812009	-1.2123434331348	-0.641145549794939	-0.504660445632313	7.32033745115986e-6	0.00229424060816031
WDYHV1	1.21353454608402	0.0718573980776889	0.0478861982306753	-0.00592142612588477	0.0598717981541821	0.0531043387111643	0.289154725754093	7.3440010637065e-6	0.00229424060816031
FOXD4L1	-0.747012839399315	-0.454206776894668	-0.4197037735698	-0.499585068188785	-0.476895922541726	-0.203067264730773	-0.338224409019642	8.12966249302331e-6	0.00245988373259855
LUC7L2	-0.97046518029219	-0.789299597074545	-1.00986706913622	-0.888811069595048	-0.929638124943619	-0.371898996600673	-0.527695012530635	8.14575991809221e-6	0.00245988373259855
ANAPC13	-1.39760430284375	-0.907773414724038	-1.13362004277293	-1.66102560273245	-1.26561217280834	-0.794764731283966	-0.48411085979214	9.81000622052309e-6	0.00291389348704357
RNF31	1.7401157806937	-0.0213363427148393	-0.17173766255126	-0.111317750657974	-0.0663270466864069	-0.163831865454452	0.568189807265241	1.02235537585399e-5	0.0029877511379191
MFN1	1.155206952527	0.0581641212642574	-0.0707478697714631	0.0502121738039525	0.054188147534105	-0.0147225035756164	0.31994349020193	1.04810345588441e-5	0.00301437881224914
CCDC25	1.52260653200271	-0.09662127828391	-0.0764177427983168	-0.197672467210281	-0.0865195105411134	-0.0254488748052694	0.324990216242007	1.33000745980128e-5	0.00370744694832913
PTS	1.37698908092171	0.105494140549495	0.335254855314249	0.183549952582728	0.259402403948489	0.221365209920589	0.281746043599638	1.31014660523539e-5	0.00370744694832913
INIP	1.44615609835177	0.107584515892459	-0.0241155707063027	-0.0369839733125847	0.0417344725930781	0.0496401622348013	0.326033100591814	1.3750056787787e-5	0.00377480725663503
ANKRD36B	-1.27316387799484	-1.31455395568844	-1.25474737931639	-1.20575645776423	-1.26395562865561	-0.878064813032443	-0.3754119090618	1.50215627662229e-5	0.00406232381733123
FOXD4L4	-0.107794596031463	-0.00336014087235277	0.145239577540844	0.250557725851423	0.0709397183342456	0.324981137332766	-0.250313350284084	1.66873790719069e-5	0.00443795782464383
TEX28	0.127695596093735	-0.117896724318577	-0.0662654842338903	0.0652714297011903	-4.97027266349988e-4	0.346033854034169	-0.340735148728561	1.6900440968068e-5	0.00443795782464383
SEC16A	-1.18767609090416	-0.959300867571091	-0.971463210363985	-1.54796542300037	-1.07956965063407	-0.746056051141061	-0.417063532793841	1.74841126484825e-5	0.00452563767254078
SMARCAL1	NA	0.0157672900284915	-1.22695126090255	0.105344479887805	0.0157672900284915	0.079157025275499	-0.426431109925543	1.79942258406408e-5	0.00459207574657142
LYRM1	1.59720992539545	0.0800753485878605	0.0360877456248723	-0.0606359195151002	0.0580815471063664	0.134323796999863	0.277152707607842	2.0365164929075e-5	0.0051249503243043
EPPIN	0.751910949950911	-0.0872591602740011	-0.222411172688321	-0.152361383046016	-0.119810271660008	-0.160622400611689	0.231051165362407	2.07952725095513e-5	0.00516150058356932
RNF150	1.01330062985058	0.152950497276377	0.12697725909537	0.0834761704429654	0.139963878185873	0.0924954475192628	0.254113626220204	2.19529401355469e-5	0.00532315797127165
USP17L10	-0.494676222528683	-0.331314698411563	-0.321364570967417	-0.360113954233657	-0.34571432632261	-0.0333247227041128	-0.32848036928377	2.20341546357621e-5	0.00532315797127165
LMBR1L	0.790807384390633	-0.195378963902495	-0.0946488015280642	0.0200191118409042	-0.03731484484358	-0.156675252126279	0.287049130790775	2.26892676031484e-5	0.00540930052238744
REXO1	1.0876971252333	0.00716001484490662	-0.246637228562414	-0.183720606209186	-0.0882802956821398	-0.167042528643997	0.336843278136984	2.63611389526947e-5	0.0062030841127776
EPB41L5	1.24971511315926	-0.0308194280313249	-0.0522403639802828	-0.213189332073552	-0.0415298960058039	-0.0874147763879904	0.324338137763258	3.06703250333351e-5	0.00712455922152563
THSD1	0.945373868000907	0.153831444620867	0.125401759996706	0.108136832792024	0.139616602308786	0.0888162426493919	0.247082103554061	3.40733149932273e-5	0.00781486575142134
TMED9	-0.261690375651881	-0.535645991270762	-0.833496559391614	-0.832309898363726	-0.683977944817244	-0.310106743619417	-0.302436371157672	3.56029712074485e-5	0.00806362794134698
ARNT	-0.42929808263826	-0.76227424872104	-0.593797475157139	-0.414810699911744	-0.511547778897699	0.0160626150179818	-0.578271304191134	3.69173704335649e-5	0.00825809672698473
PPP1R9A	1.26108049613102	-0.0990393712947956	0.133108334354572	0.0771137359486188	0.105111035151595	0.0506797523179851	0.294890064737176	4.00003759906009e-5	0.0088386196655329
AP5M1	1.35080294732364	-0.0976082157264029	0.00494474490248986	0.0461461073244159	0.0255454261134529	0.0635543372718805	0.265555550361519	4.39248894408656e-5	0.00956349222041887
PDXDC1	-0.369703279092479	-0.618548758719951	-0.457459346064873	-0.528006021017597	-0.492732683541235	-0.205884137095248	-0.282880830176617	4.43365167236153e-5	0.00956349222041887
PQBP1	NA	-0.857305802854277	-0.422548008430023	-0.50622077334955	-0.50622077334955	-0.210555006286077	-0.373885686670894	4.56076230541215e-5	0.00972193555432502
PTH	0.977252197482687	-0.0692240103086681	0.0354075350809342	-0.0183906603612696	0.00850843735983229	-0.00503932127255407	0.238724880228092	4.61642098687096e-5	0.00972615486757151
EXO1	-0.159612406514766	-0.301771318784773	-1.04640884514507	-0.619743852322214	-0.460757585553494	-0.12905179621865	-0.380312792565661	4.75860661466963e-5	0.00991048198289643
PCDHB16	1.06606054780254	-0.110145829059054	-0.0667803933165717	-0.149972383271723	-0.0884631111878127	-0.0821464249722087	0.261986877708066	4.95699283976741e-5	0.0102063355981529
GPRC5D	1.33069695470062	0.0879456932263286	0.200929480315844	0.187947806568678	0.194438643442261	0.194157501174675	0.262039704931523	5.18788473090731e-5	0.0105617172403719
C12orf45	-1.41273792018169	-0.841526876933356	-0.738513903161273	-1.02907763577434	-0.935302256353849	-0.663972750166857	-0.342547980393649	5.30876610843921e-5	0.01068772590209
ARHGEF10L	0.633079730365261	0.128361173946122	0.150694632180984	0.179307021754736	0.16500082696786	0.0499764365263844	0.227344477760071	5.59766069515035e-5	0.0111454960588384
NOMO1	-0.0786977330826608	-0.0594273565436682	-0.0674003252107324	-0.110559738454686	-0.0730490291466966	0.147528608318821	-0.222010344579692	5.91215255388746e-5	0.0116437274047703
TMEM184C	0.994329097744689	-0.139163510407315	-0.0541973471607477	-0.0150622177938923	-0.03462978247732	-0.0424797937773753	0.242904201319114	6.15341970117063e-5	0.0119885818887646
FANCM	-1.23850801135615	-0.531960596177305	-0.978210827512987	-0.692066754802741	-0.835138791157864	-0.34685015209784	-0.481754851157511	6.34412086886711e-5	0.0120999080024214
ZNF785	-0.709679017084219	-0.488547792793623	-0.242005117027733	-0.408766579318131	-0.448657186055877	-0.209757090432304	-0.252277942361602	6.34312431610279e-5	0.0120999080024214
SEC61B	-1.14334083515825	-0.792744755879649	-1.09026421806879	-1.05792419445921	-1.074094206264	-0.623386953160115	-0.394508916947069	7.17379403470367e-5	0.0135397889702912
PCDHA4	0.823723454039998	-0.345806224190167	-0.408169320986637	-0.333595539103191	-0.339700881646679	-0.371136915652012	0.30596658509125	7.7400933460282e-5	0.0144580156017201
GORASP2	-0.236258574157863	-0.107699468376933	-0.527241369350838	-0.120914944660088	-0.178586759408975	0.0754990828561457	-0.315437372409103	8.20947821299614e-5	0.0151783199735997
WDR92	NA	-0.618331898165064	-0.14384669010588	-0.555517695984253	-0.555517695984253	-0.988241608491789	0.534206822300619	8.31723365092236e-5	0.0152222178304103
PGM5	-0.830553887045669	-0.736054528509357	-0.630694160784207	-0.690261396099311	-0.713157962304334	-0.355068600973557	-0.356821117352391	8.62367807482319e-5	0.0156252423037721
CLEC16A	0.0143871443954747	-0.295855787547487	-0.806970026022934	-0.274998417950591	-0.285427102749039	-0.0544005161294225	-0.280516418775989	8.78717681803259e-5	0.0157638472045478
PKD1	-0.386314126320497	-0.691156708996499	-0.810978783307884	-0.723882648402281	-0.70751967869939	-0.280296184681237	-0.362321136576667	9.67765060961744e-5	0.0171911128819273
EAPP	1.11539894538497	-0.539915973032232	-0.504080283866243	-0.328319962100327	-0.416200122983285	-0.419176024186535	0.365432815503636	9.81075414619144e-5	0.017258354793674
LMOD3	0.728479992764618	-0.138505845970574	-0.141130654315677	-0.0963927467229617	-0.117449296346768	-0.163286086352841	0.258289864863999	1.02612688225002e-4	0.0178773009418154
RPL12	-3.4610016716467	-2.25540757206694	-2.19005150981754	-2.13713994353255	-2.22272954094224	-2.01370023260593	-0.488141750828845	1.05731718902156e-4	0.0182452668075063
TPTE2	-0.576882378674989	-0.62066135194653	-0.514357159192725	-0.675985414447861	-0.598771865310759	-0.342217979190826	-0.250710566053285	1.12822451683113e-4	0.0192851886985502
DHX32	1.30549080577141	-0.0875887399927623	-0.0998880535036517	-0.0164617073805209	-0.0520252236866416	-0.0158104915532418	0.295063371807593	1.21970060758597e-4	0.0204627363970835
ZNF512B	1.28008885360834	-0.210490739781244	-0.168475354907303	0.0337806931802869	-0.0673473308635078	-0.0215108587709371	0.259321483047301	1.21212984862811e-4	0.0204627363970835
TMEM30A	-1.03422148126739	-0.486332201937756	-0.626275534567533	-0.227646468173112	-0.556303868252644	-0.232061437437895	-0.363064797986109	1.41526633637239e-4	0.0235258814208545
STRBP	1.17110734625598	-0.0855178702820506	-0.0836969901162032	-0.0742842108352697	-0.0789906004757365	-0.0215248428876908	0.254756484527856	1.48666179712061e-4	0.0244880228200258
HEATR3	-0.874492542050482	-1.06305101939582	-0.266946518352742	-0.998697403658952	-0.936594972854717	-0.270249998252896	-0.505167149998736	1.50167316729836e-4	0.0245124469534046
RBM33	0.193058349809811	0.490315546780709	-0.394160440037304	-0.354953805353465	-0.0809477277718273	-0.472970488449555	0.448349025465362	1.59872924917926e-4	0.0258637279159635
CBWD1	-0.765652228473387	-0.314616682428367	-0.274202300277656	-0.326268202669853	-0.32044244254911	-0.171007632092837	-0.255859689297551	1.64698881827315e-4	0.026177009121308
PPP1R2	-2.02863143899371	-1.35131676373153	-1.36716193006282	-1.73136282682589	-1.54926237844435	-1.1671803743826	-0.470243377931583	1.63599860829681e-4	0.026177009121308
KLF6	-0.800209224907282	-0.227620145210646	-0.394651162831661	0.106420269535643	-0.311135654021154	0.104443281431161	-0.40768059546538	1.70436388080007e-4	0.0268533644836665
RTEL1	-0.823160022368889	-0.945969746687236	-1.21219026898663	-0.80935984691809	-0.884564884528063	-0.554647832330698	-0.396402927447124	1.79386093467283e-4	0.0280197985132216
PCDHB6	0.595536022900303	0.0731293146492698	-0.0181289950727066	0.0334226292137023	0.0532759719314861	-0.0453988365631336	0.215766803521534	1.81581808860653e-4	0.0281203486730442
KLK10	1.09994388913883	-0.105821075586688	0.118161749130088	-0.01445847843879	0.0518516353456488	-3.92164966079497e-4	0.278394643365192	2.02994534572869e-4	0.0311699828129307
PRH2	1.14778890258323	0.178887291455427	0.103935910010579	0.104272351859356	0.141579821657391	0.161419733903393	0.223534813908724	2.06720236571132e-4	0.0314753274490113
FAR2	0.912530534279142	0.0199805454921668	-0.137362060282349	-0.0813611300192163	-0.0306902922635248	-0.0695909781110041	0.252487021883553	2.2108514752652e-4	0.0331061304796117
RNPC3	-2.39290199378291	-2.1788680661207	-2.11472532320296	-2.19793744865745	-2.18840275738908	-1.74311734244486	-0.467034725356121	2.20925548876665e-4	0.0331061304796117
SSX7	-0.31425509605788	-0.350169413618527	-0.565562372839812	-0.446678652980353	-0.39842403329944	-0.160267224429714	-0.259516079585053	2.31091833896424e-4	0.0343209257243386
HIST3H2A	0.738001977984544	0.113136848634104	0.0902115682114732	-0.0314343112977303	0.101674208422789	-0.059309561816064	0.284956786688206	2.34063939839238e-4	0.0344797115930663
CMAS	-0.42645658103682	-0.544581035466726	-0.164866172372186	-0.773218537199777	-0.485518808251773	-0.127765505400637	-0.340362963695795	2.39158745612581e-4	0.0349461073528577
INKA2	0.5444250789471	-0.0094973656414579	0.0232039159161376	0.0496520434854799	0.0364279797008087	-0.0895259831958622	0.246390041660163	2.43319526341516e-4	0.0352696519822554
DCUN1D2	0.831320575082942	0.139403457765296	0.028470188613601	0.0255441061664213	0.0839368231894483	0.0419473816739007	0.222986675643794	2.52709833882829e-4	0.0363400752390712
CFDP1	-0.665139374541075	-1.04515886840402	-1.20047435529181	-1.32835312312658	-1.12281661184791	-0.725855734148794	-0.325653751275773	2.81051354614205e-4	0.0400973975925574
IFT122	0.790836151515089	-0.163545336877971	-0.0565478337566981	-0.139298313737708	-0.0979230737472029	-0.128986999176167	0.242197702528727	2.98008967321183e-4	0.0420768900234354
SCX	-0.115435208236002	-0.329531920564161	-0.0197736686756258	0.129219689548612	-0.0676044384558137	0.148263793013543	-0.229298842575268	2.99570550969875e-4	0.0420768900234354
LPA	-1.03108735657667	-0.913938807217339	-0.737812198404147	-0.558285906038234	-0.825875502810743	-0.530353647865205	-0.279447584191928	3.06239359587005e-4	0.0426826996642842
CDC20	-2.76504953913853	-1.83798805952702	-1.6327934531843	-1.67668162971275	-1.75733484461988	-1.58710094830772	-0.38310237904011	3.0899308490087e-4	0.0427377534757165
USP17L13	-0.203151768870732	-0.389522372284729	-0.39362470985401	-0.322187949343239	-0.355855160813984	-0.0375138267155139	-0.283217231469105	3.40710344194255e-4	0.0467676570186039
TRAF3	-0.35885657506718	-0.556696685677392	-0.290978721907143	-0.390245648254504	-0.374551111660842	0.00575390818135038	-0.400501399855829	3.51832101685268e-4	0.0479311718077847
DHX38	NA	-0.671501761191025	-0.742227296614814	-1.02837894251474	-0.742227296614814	-0.424444396125417	-0.376308740482659	3.59972900334642e-4	0.0483136961567657
RSPH10B2	-0.319209511513541	-0.70085289318962	-0.461680189408857	-0.635130298934272	-0.548405244171565	-0.291779086920801	-0.230375011012319	3.592135434196e-4	0.0483136961567657
SPRR2F	-0.0329783493920941	-0.263666184971819	-0.185020915839525	-0.195145777032058	-0.190083346435791	0.00859931858797469	-0.172918215071799	3.68084151423858e-4	0.0490390936738889
PCDHB10	0.632808931215319	-0.0240997568888333	-0.0182983723318017	-0.0658782389246093	-0.0211990646103175	-0.0518003255643551	0.186243226478505	3.91145092583589e-4	0.051731079799431
PRAMEF11	0.154067097641657	-0.329880231993092	-0.171100455533643	-0.0711215423666967	-0.12111099895017	0.090926072710109	-0.192423818950609	4.00998910588201e-4	0.0522712177046591
SLC7A5	-0.681760266273164	-1.05234393464266	-1.14049483874963	-1.29554696701361	-1.09641938669614	-0.538846266622486	-0.462121839402795	3.99336279669364e-4	0.0522712177046591
AMY2B	-0.211974284478301	-0.346221418909881	-0.394769547942311	-0.336020727948061	-0.341121073428971	-0.15706932505616	-0.16039315365336	4.06668388552773e-4	0.0525462791116929
SPATA31A3	-0.282849606555314	-0.298833130218683	-0.0831525451735065	-0.13918829978529	-0.211018953170302	0.0331238732987592	-0.228918580931264	4.08909175713268e-4	0.0525462791116929
ARHGEF35	-0.162420594336492	-0.119656251993379	-0.165592158149649	0.277179256949877	-0.141038423164936	0.236129971412117	-0.272752448696787	4.17046460108187e-4	0.0532145409204243
PSG5	-0.285912343399459	0.00154139342494243	-0.126900906643385	-0.0183164524916136	-0.0726086795674993	0.145151471619782	-0.24514259017156	4.24702530601347e-4	0.0538124835801805
CDH12	-0.0290382104601214	-0.250547495143807	-0.431399091707871	-0.506710256791038	-0.340973293425839	-0.0719585680481928	-0.235671557854213	4.50328221676293e-4	0.056663173948283
LRRC40	0.933514466496592	0.130972286085068	0.172180407263237	0.0903046962817896	0.151576346674152	0.133927343072176	0.198258152277802	4.61575013868761e-4	0.0568930454169257
SNAPC3	-2.21519697647865	-1.11285778568445	-1.73484855607647	-1.67238672725903	-1.70361764166775	-1.28286207144287	-0.404386347547475	4.59910931547305e-4	0.0568930454169257
UBE2M	-2.07532653513592	-1.62270107901177	-1.89627055302232	-1.42825379446866	-1.75948581601705	-1.31978684450762	-0.446810956329135	4.56003985243117e-4	0.0568930454169257
CNN2	-1.21353984502715	-0.901648562831662	-0.786156362211841	-0.841331376261552	-0.871489969546607	-0.661212595209556	-0.26897230124599	4.73218940069363e-4	0.0579341484805189
NPIPA5	-0.569268354417455	-0.894458896477606	-0.744254461287499	-0.894121628126942	-0.819188044707221	-0.481229745504645	-0.287142771575571	4.891495339291e-4	0.0594825530554454
ANKRD30B	-0.519999634973835	-0.258528639285022	-0.0987980703329207	-0.18690871115604	-0.222718675220531	-0.0409755321072129	-0.223306014840548	5.17567266663085e-4	0.0621046444017777
HSPA5	-2.48009201371416	-1.40530881482507	-1.59985187220583	-1.60001704879564	-1.59993446050073	-1.29763209349151	-0.447449526068158	5.1531188992185e-4	0.0621046444017777
SNAPC5	-2.31896937935741	-1.66947185985567	-1.63688744629841	-1.87745004505851	-1.77346095245709	-1.49285341802091	-0.377637565461953	5.2131513750341e-4	0.0621428222133176
ACER3	1.02207341580476	0.0911847694481898	0.102052626915822	0.216839899649676	0.159446263282749	0.124035278386747	0.241422808493741	5.25931809096251e-4	0.0622833885556534
TRMU	0.451508562958729	-0.14582218680703	-0.211071607508323	-0.261697985039733	-0.178446897157676	-0.270093315156372	0.22991100953776	5.39671541762433e-4	0.063495510812945
CTDSP1	1.17349694770928	-0.0362094999797771	-0.187441856889254	-0.214894527483763	-0.111825678434516	-0.0892053244312606	0.282367890383125	5.48028910595908e-4	0.0640628118134662
ADAR	-0.534107067977237	-1.49441333664191	-0.815052352392737	-0.9096285423567	-0.862340447374718	-0.386964952044416	-0.525064495574908	5.67077094384112e-4	0.0658645504688829
INPP5A	-0.360032795986458	-0.060542610009538	-0.193830667894218	-0.873306791809009	-0.276931731940338	-0.0914200446049773	-0.268576625265823	5.71126635821493e-4	0.0659123790729276
CHMP1B	1.29062205736763	0.275414653670489	0.18762998556231	0.158691842723856	0.2315223196164	0.228832541283628	0.267965285130968	5.84526563589695e-4	0.0670318785169726
FKBP6	NA	-0.487787210753555	-0.553349105410142	-0.414117440634302	-0.487787210753555	-0.127890868708405	-0.345146894844065	5.98703063002546e-4	0.0682257911858058
PAGE2	-0.0508644142234669	-0.357210887758336	-0.37857940289182	-0.304295082617263	-0.330752985187799	-0.0564165748727614	-0.215605053734448	6.07821589114351e-4	0.0688319960822683
SOX9	-0.852241285296151	-0.945342210906375	-1.15180761172671	-0.451643836730961	-0.898791748101263	-0.260120365251671	-0.507769079480929	6.40451015833946e-4	0.0720765959993495
AHR	-0.181759163536803	-0.446919705409927	-0.681810132740302	-0.548563990490935	-0.497741847950431	0.0399153458154615	-0.496765769076467	6.49597523621106e-4	0.0726546761141409
BBS7	1.10175077712785	0.00383693059646175	-0.0903886784296341	0.0954352683641276	0.0496360994802947	0.0780871146112937	0.205153848236123	6.62881532791058e-4	0.0736855858444244
DHPS	-0.862992029668651	-0.66723847067353	-0.697669606318917	-0.755513923795549	-0.726591765057233	-1.13833793592881	0.386926234324127	6.70767664036235e-4	0.0741075567358081
RBM39	-1.92806539518521	-1.55789434084085	-1.52351020427014	-1.69195000323346	-1.62492217203716	-1.28785307451571	-0.389288933609073	6.82648912888204e-4	0.0749631251674023
THAP1	-2.55785208261816	-1.98688374330559	-2.10323902185602	-1.8824589315477	-2.0450613825808	-1.52651517902235	-0.648658296612167	6.92963181802848e-4	0.0756373487414807
TTC17	1.05666898470537	0.00762016229646026	0.0594490733982766	-0.0300257953334576	0.0335346178473684	0.0615647892397407	0.217719032564939	7.03483163672972e-4	0.0763258170215005
S1PR2	-0.187305252943514	-0.330939032559839	0.115701699438296	-0.0175127965154185	-0.102409024729466	0.103822319027149	-0.211781643415357	7.10116917726794e-4	0.0765869549541178
EVA1B	0.555188912050798	-0.107206294584681	-0.0174397899845721	0.121309316898657	0.0519347634570422	-0.0927507097195789	0.235224381998259	7.58268641059435e-4	0.0812962692742953
FES	0.717696683645286	0.159773583757962	-0.0357722190039706	0.116398631158709	0.138086107458336	0.0279267486660919	0.216910412345008	7.66592126735114e-4	0.081705192613609
TCIM	0.700086038363647	0.0454263708536313	-0.0209680588199326	-0.0272784412883011	0.0122291560168494	-0.0695799223081403	0.241931335654388	7.90394949893074e-4	0.0837495093398398
SLC35A1	-0.3805588264529	-0.56144881633186	-0.348672345449665	-0.968210654226996	-0.47100382139238	-0.169182323515777	-0.373146551173109	8.20567350777188e-4	0.0860606158520688
ZNF488	-0.540253982479161	-0.28535616551011	-0.00737734332678429	0.0786584906277373	-0.146366754418447	0.0215078494276396	-0.204957721105264	8.21705753209774e-4	0.0860606158520688
USP17L5	-0.725601443015055	-0.906494631313569	-1.03088136488886	-0.769700752236772	-0.838097691775171	-0.558906139724318	-0.289989608022318	8.69255519859701e-4	0.0905174756571145
TRIP11	NA	-0.175191479655318	-0.661008120565663	-0.261821328755212	-0.261821328755212	-0.0746488861552777	-0.278718810163458	8.96143784361202e-4	0.0927841670219464
LIN37	0.63416625060533	-0.123491128096011	-0.210794362724487	-0.273866001762902	-0.167142745410249	-0.309270551316835	0.309781970398428	9.42061905252244e-4	0.0969842026208262
PJVK	-0.19541520003416	-0.159351398682961	-0.0968651307804801	-0.118092087844719	-0.13872174326384001	0.0542909192997346	-0.193505372078792	9.62392439862098e-4	0.097963980999221
PRPF38B	-2.52561986888308	-1.7394900419236	-1.47766723444548	-1.43042831256127	-1.60857863818454	-1.42875355985178	-0.361592520502302	9.62032720187167e-4	0.097963980999221
ARHGEF5	-0.685044686675394	-0.711812528388138	-0.907557971248725	-0.304748739279769	-0.698428607531766	-0.343875073103956	-0.297405792171664	9.75884205889428e-4	0.0987823794777126
DHX36	NA	-0.921842052000389	-1.07783305195332	-1.21578712864766	-1.07783305195332	-0.707906810431928	-0.367977156544583	0.00103880425860508	0.104255917370643
ECT2	-1.32854041403828	-0.540456672404785	-1.13878731103588	-0.788965695917336	-0.963876503476609	-1.33911105608309	0.384390455455763	0.00104448194698255	0.104255917370643
PSG2	-0.221040364952351	-0.211917107124064	-0.358078028611241	-0.158572516980768	-0.216478736038208	0.0191464572052899	-0.247496901349899	0.0010472198775571	0.104255917370643
POTEE	0.0914797032952534	0.35377003643518	0.370066242911306	0.509428125365223	0.361918139673243	0.485954172768227	-0.156404567553993	0.00106592906416475	0.105538626850279
MST1	-1.3762111228767	-1.03571206158662	-0.993163449677211	-0.88382001075347	-1.01443775563192	-0.757858336261902	-0.316142215977699	0.00107820404419818	0.105599886901767
SALL3	-0.168166635128713	-0.340022665227676	-0.173028329775621	-0.537929979505733	-0.256525497501648	-0.0676529278867475	-0.232729649414088	0.00107429955362419	0.105599886901767
PSG1	-0.352396944581666	-0.408806736291429	-0.320911754486377	-0.057103058001533	-0.336654349534021	-0.0414915920508213	-0.236879392876998	0.00110610830197265	0.107561178392261
TFIP11	-0.88270899987315	-1.10668676147461	-1.29230243675148	-1.55168360951441	-1.19949459911305	-0.859374577912749	-0.339308338691643	0.00111010212259798	0.107561178392261
ANO2	0.586080257881303	0.083852195892775	-0.0549764662402752	-0.126291686664908	0.0144378648262499	-0.0632312718643585	0.190245984860513	0.00113561859799072	0.108117822376224
DPYSL5	0.628751145966084	-0.00889956105237768	-0.0830107383510867	0.0294265607091885	0.0102634998284054	-0.0358954383067887	0.179538067919357	0.00113210834404186	0.108117822376224
RAB2A	0.269528827451026	-0.149983573505886	-0.929005197133656	-0.0607717021476437	-0.105377637826765	0.017352669864966	-0.229318067644609	0.00112393123917563	0.108117822376224
SNRPA1	-2.46561153528684	-1.90842922523493	-2.05858124320882	-2.1274190691547	-2.09300015618176	-1.74927801039835	-0.380182126027739	0.00113971544091058	0.108117822376224
NCF1	0.19323094565467	-0.0769154586039335	0.167591270821314	0.0678466316159361	0.117718951218625	0.32839618905542	-0.236718396608021	0.0011648501974473	0.109926670455977
NDRG3	1.43696576283839	-0.132744473905269	-0.0540804612718694	-0.0118062987454356	-0.0329433800086525	0.0690605377201649	0.250278465718087	0.00120510762733306	0.113136503106983
GLCCI1	-0.331377451075536	-0.160012885145983	0.0785702473423015	0.0817892732804305	-0.0407213189018408	0.166681069565594	-0.243075272398055	0.00126807363108147	0.1184341552658
SUGP1	0.213896220800628	-0.399303958244754	-0.956890312789921	-1.0256811998514	-0.678097135517338	-0.859914785948399	0.315294528125534	0.00129434558347943	0.120267936549045
CPNE5	0.604172194297644	-0.303091449656069	-0.341474305670268	-0.258051402105393	-0.280571425880731	-0.279574795470264	0.203650265384893	0.00138611697583174	0.127248110597103
DHCR7	0.73406996533219	-0.0301196562911786	-0.0134994613605285	-0.0568597116116654	-0.0218095588258536	-0.0527465045670324	0.214464130703941	0.00139053622706697	0.127248110597103
PCSK1N	0.727532094423768	0.274932074957796	0.294581170804971	0.21534212426107	0.284756622881384	0.156177466119609	0.222118702720743	0.00137746411603493	0.127248110597103
BCL6B	0.879793157503509	-0.0652753982365687	0.0755841283491324	-0.138473401399532	0.00515436505628186	-0.0425359207831847	0.228183567902774	0.00142077489437637	0.128181630597529
NUDT11	0.907760585507902	0.0667699469606195	7.78364006352071e-4	-0.204005873634037	0.0337741554834858	-0.0660263622040157	0.259154998539679	0.00142091104114967	0.128181630597529
SLC45A4	1.02936027845333	0.0344259208269104	0.167587189123548	0.122017622248052	0.1448024056858	0.121529790979818	0.221929942803187	0.00142586882149647	0.128181630597529
UBALD2	-0.671736398604056	-0.44128325209367	-0.262053794568871	-0.335170046443882	-0.388226649268776	-0.102785398608882	-0.304702894171698	0.00142903523266741	0.128181630597529
BOP1	-1.63986636399046	-1.5025934362158	-1.52300208295561	-1.39580817990663	-1.51279775958571	-1.22059441293275	-0.293441871466534	0.00146016975356782	0.12974837283347
NEPRO	-2.0982433651589	-1.24979696506346	-1.30995764997823	-1.63054918428871	-1.47025341713347	-1.26193876942769	-0.312612302163778	0.00146082388973055	0.12974837283347
CIAO2B	-1.65395172703021	-1.71643288311427	-1.77222492387136	-1.4136928487012	-1.68519230507224	-1.28351670257832	-0.355080370777476	0.00146909369422841	0.129846383637681
IER3IP1	-0.327899411832324	-0.761740607840119	-0.674494144434941	-0.981601602484778	-0.71811737613753	-0.180119153507946	-0.429609055788914	0.00149358952878027	0.131370624621212
KLHL9	0.990798085912922	-0.0258706873633877	-0.0727823597659968	0.0192340313104118	-0.00331832802648795	-0.00484952178298081	0.231478037068855	0.00164529415058631	0.143322522665738
SMG9	0.60205095354573	-0.227839472125543	-0.131901125924198	-0.173492034921803	-0.152696580423	-0.217396467706991	0.234720456593697	0.00164160041025414	0.143322522665738
CBWD5	-0.861893313196245	-0.801675877112566	-0.798245155935653	-0.630326621864367	-0.799960516524109	-0.532608812307381	-0.235454778386523	0.00166958021605826	0.144742219783538
DDX39B	0.0942265949100242	0.0217067218642973	-0.347640305940091	-0.072845427294693	-0.0255693527151979	-0.496047887507647	0.420751160407542	0.00170949157310122	0.147496561014386
CASTOR3	-0.609175502330628	-0.551412220345066	-0.432691407447751	-0.446758900086832	-0.499085560215949	-0.280085023726491	-0.227297338865976	0.00176327690762498	0.151416181465673
PRELID3B	-0.869015910890376	-0.511968846947442	-1.00860215838333	-0.506224110223008	-0.690492378918909	-1.11482146705295	0.388012112830506	0.00179846764946976	0.15370960066388
ZNHIT6	-1.45613863233991	-0.938077152100682	-0.74991390505994	-0.923725914188767	-0.930901533144724	-0.737277607709732	-0.273701937086434	0.00181594576858823	0.154474748267841
CNDP2	0.677376918345496	0.00522175027671185	-0.0389099680683116	-0.0309875694761423	-0.0128829095997152	-0.0238331688021735	0.181423741307802	0.00189761065241208	0.160667324350722
CLCA2	0.527286741440378	0.00233527620681091	0.118079139944193	0.0876991868631872	0.10288916340369	-0.00423416947380424	0.193154478123857	0.00190694268616717	0.16070648618913
FOXD4L5	-0.485787304948568	-0.432350541650684	-0.369516931584927	-0.242834001091479	-0.400933736617805	-0.1737310922191	-0.207215674481361	0.00194706138735643	0.1633278022107
MRPL23	-0.387716810361058	-0.0727459379846391	0.0935855090657587	-0.105296499234883	-0.0890212186097612	-0.502587097510445	0.390034761989179	0.0019623440318208	0.16385120512701
RBM17	-1.26694942516278	-1.3760460669864	-1.37746722356126	-1.55952224299303	-1.37675664527383	-1.11330282316873	-0.277184812301343	0.00208649829364699	0.173418635699953
PSPH	0.718892358680094	-0.26008978194199	-0.161750755176334	-0.394308697484262	-0.210920268559162	-0.232010712096732	0.213113805944025	0.00213289191517672	0.176465153475283
NBPF10	-0.628731655127178	-0.887905997892708	-0.746725320478198	-0.633520668270323	-0.690122994374261	-0.464808795022972	-0.25031064161035	0.0021533244167882	0.177345841399025
MRPL38	-0.55715487974764	-0.53727077957104	-0.367668061828515	-0.484211862694782	-0.510741321132911	-0.799313398665055	0.320804296426535	0.00221347326242036	0.18065730649457
RPUSD4	-0.223503222847278	-0.351273880248927	-0.0637985395404754	-0.181709793570687	-0.202606508208982	-0.523504724052364	0.337868659901391	0.00220380392170954	0.18065730649457
DNAJC9	-2.04098316925209	-2.14061559118686	-1.60091799050192	-1.7926116642981	-1.91679741677509	-1.16911571525263	-0.690711106080656	0.00232000238599861	0.188013647693741
RAPGEF2	-0.287355291822299	-0.167800745275865	-0.470202263361131	-0.110072530143216	-0.227578018549082	-0.0434159679182574	-0.203864482636214	0.00232435879923825	0.188013647693741
CRK	-0.584967079549227	-0.764277917395465	-0.882435926600916	-0.303297895248932	-0.674622498472346	-0.208682947882023	-0.386343151706468	0.00235706469128021	0.189811800628027
CORO1B	0.706563843003125	-0.117171453872995	-0.0578504791686497	0.00410608169071494	-0.0268721987389674	-0.0680740044225109	0.213029965020109	0.00236901922767772	0.189930351266781
APOM	0.576029926547305	-0.0965096566545838	0.0281457774965707	-0.157451883318482	-0.0341819395790065	-0.103927734210148	0.191433470090872	0.00244431686317679	0.19424814580658
MZT1	-1.0206392863911	-0.841953025596151	-0.779731909814741	-1.21062520711535	-0.931296155993627	-0.641167596073951	-0.306132770163703	0.00244019452681317	0.19424814580658
XAGE2	-0.202336598017979	-0.291846630318139	-0.438791271263311	-0.393617604683279	-0.342732117500709	-0.121791319684849	-0.204947798754618	0.00253908848328431	0.200898446413225
MARF1	-0.213709043259846	-0.427661868975521	-0.124119935819948	-8.30445931924866e-4	-0.168914489539897	0.0159798566439072	-0.203883166570902	0.00255335002234719	0.201148474151777
ACSM2A	-0.0286431992630105	-0.186851145619134	-0.0851558547376108	-0.172625173576355	-0.128890514156983	0.0556154302760148	-0.175565600210086	0.00258058381864106	0.201541371594644
H1FX	0.988000615181147	0.0326493797992129	0.0792166247893872	0.00273674964175074	0.0559330022943001	0.0378986555344992	0.237925726577421	0.00257311935714328	0.201541371594644
UGT1A9	-0.444402585207063	-0.0653920008928361	-0.105800509616756	-0.0373770894985024	-0.0855962552547962	0.0106618946639186	-0.170446337921288	0.00261501483978208	0.203353879321938
TBX19	-0.181251982540771	-0.0323749585548478	-0.115382712330171	0.0848653444483021	-0.0738788354425095	0.140215570420833	-0.200320258605203	0.00263593356049373	0.204104616164897
COX8C	-0.508647789111644	-0.265463575953379	-0.283118980625928	-0.362238722835172	-0.32267885173055	-0.1402321404593	-0.207604754414159	0.00265941318133205	0.205046414606619
ATP5F1D	-0.882698207341723	-0.397291572473913	-0.421238534730597	-0.478390873733148	-0.449814704231872	-0.876740292797128	0.331158316715555	0.00270091287460371	0.206861868715931
ZNF511	-0.87815138138642	-0.951323730812756	-0.653361954702826	-0.521831728268664	-0.765756668044623	-0.411326840496539	-0.315616931393565	0.00270579297343538	0.206861868715931
TERF2IP	NA	-0.195050420770355	-0.647100884859673	-0.285275876277618	-0.285275876277618	-0.111344432854867	-0.257338566574578	0.00275458208278734	0.209707028395058
EIF4G3	-0.65660117566378	-0.295809161329259	-0.303626701196668	-0.384578303660274	-0.344102502428471	-0.192819819605393	-0.219157760433839	0.00277730374367996	0.210552161220657
GUK1	-1.0265983414329	-1.59217714465249	-1.13486888038447	-0.965769402961787	-1.08073361090868	-1.49922465434647	0.314061911777163	0.0028019802144522	0.211537831273581
SLC25A40	0.982766102472107	0.0354587964203886	0.0841262843342116	0.0590129908006472	0.0715696375674294	0.0937639142187396	0.19802241605112	0.00292688955633822	0.220051086602872
C1orf87	0.520269511631761	0.0345030827548317	0.103301784596884	0.175890465897176	0.13959612524703	0.0194174679377948	0.192438236961682	0.00297197992598527	0.222517786276558
MRPL4	-0.968604822970986	-0.490439864234766	-0.429687424955221	-0.625829033131825	-0.558134448683296	-0.943907605862284	0.317531157680223	0.00306379442163895	0.228448111628297
ERMARD	1.16750324760135	-0.159679690948504	-0.068758805909277	-0.110222075968107	-0.0894904409386921	-0.0129249941294424	0.215639338785321	0.00308563691575671	0.229133833100803
MRPL19	-0.39517738994491	-0.164931767978981	-0.285446505479147	-0.299067769628793	-0.29225713755397	-0.547660280594106	0.269326464723272	0.00312174057698127	0.230868642915606
DIS3	-1.77326710820569	-1.02667426749414	-0.782895457345025	-1.19129805091589	-1.10898615920502	-0.927046927146313	-0.263283498290579	0.0031390734816885	0.231206798433796
AKAIN1	-0.0801022234481518	0.341312196113742	0.289190736806708	0.346653051781165	0.315251466460225	0.370872979921519	-0.151737790245292	0.00318912445901212	0.233942291792877
OR1I1	0.254837647407257	0.210196411394989	0.0539793090732681	0.0264676796048054	0.132087860234128	-0.0587961371418453	0.193469600020743	0.00329368851532329	0.240638476649769
ADCY1	-0.294520383562433	-0.124771455853975	-0.02804860139994	0.00582676460993905	-0.0764100286269577	0.0705003027234049	-0.179067540475874	0.00331882948464226	0.241501491695716
NUP88	-1.66997292798363	-1.01421512251974	-1.23578838497225	-1.40371007126693	-1.31974922811959	-1.03345540233423	-0.299061398732012	0.00337736252390806	0.244777726282761
BUB1B	-1.24247208297913	-1.00544375253487	-0.767062632208693	-1.37554338775521	-1.123957917757	-1.42651352538075	0.340658159956054	0.00356289268455098	0.256749054442367
TCOF1	-0.566766842085609	-0.0842081194202961	-0.179849304437266	-0.277102075066902	-0.228475689752084	-0.687578678212204	0.390426933775136	0.00357087928249222	0.256749054442367
MRPL34	-0.695881903572127	-0.20387489767502	-0.386522386604384	-0.473377135131221	-0.429949760867803	-0.717640853403966	0.287384964771854	0.00360614047984241	0.257242753363246
SEZ6L2	-0.503105787214338	-0.168808018417053	0.1169584766588	-0.202987123528353	-0.185897570972703	0.0190241808001102	-0.210454267349302	0.00359294438627602	0.257242753363246
STYXL1	-0.259245901307721	-0.0792955142198256	0.127664360126578	0.0403929720642455	-0.0194512710777901	0.147726362352272	-0.188526258228386	0.00362416554106893	0.257514727210305
MRPL12	-0.771578426560043	-0.526944635734832	-0.397738754392505	-0.522750459352372	-0.524847547543602	-0.85674578967532	0.307625823400528	0.00364842389996813	0.25822575251376
CPNE6	-0.638931997382728	-0.544144716714486	-0.262210713486947	-0.345481587255437	-0.444813151984962	-0.269679953211253	-0.18317244679869	0.00372021866662189	0.261343248424916
HNRNPCL1	-0.583341817267075	-0.399788735850435	-0.375552383295937	-0.284922083809858	-0.387670559573186	-0.205618372583658	-0.199304139479207	0.00372131784831548	0.261343248424916
S100A14	0.85053959310352	-0.0529388109585725	0.0408475963769219	0.0512578995876335	0.0460527479822777	0.042772870687798	0.187250261859856	0.00377419516413879	0.264033367486605
SPRR2G	-0.638907123951768	-0.622974365717174	-0.540665869735167	-0.426146819018748	-0.581820117726171	-0.340534233681816	-0.206581853465061	0.00380667899029359	0.265281602404345
KRTAP25-1	0.632818141550178	0.38953515044915	0.319024342630928	0.3724118028154	0.380973476632275	0.266318545372127	0.160850076281807	0.00386111384889078	0.268044144935066
HARS2	-0.638178081996222	-0.634726585275511	-0.42537166308716	-0.531821905084725	-0.583274245180118	-0.913445350659008	0.366931355123008	0.00389085821363222	0.269078091499245
ZEB2	-0.656524437392273	-0.58134773406515206	-1.2090844984666	-0.252452353226859	-0.618936085728712	-0.195286239084222	-0.412462574539152	0.00391279894515757	0.269566555465057
RTN4RL1	-0.817965932305293	-0.157533983982724	-0.184063141494427	0.00542227503808735	-0.170798562738576	-0.101870347116854	-0.190827196033551	0.00400680135581442	0.274997097598491
SHCBP1	-0.392696749003997	-0.275939099309355	-0.327601190205588	-0.274984683209054	-0.301770144757472	-0.114730671946913	-0.206048692638506	0.0040389945078148	0.276160533913571
BEX1	0.719133901543863	0.12609280108832	-0.0229468228559748	0.0113160280343715	0.068704414561346	0.0422294626586853	0.168475577931614	0.00411224237665409	0.279756653508487
CALML5	0.480197741379111	-0.0215060861823569	0.0285997405674486	0.0474923402062027	0.0380460403868257	-0.0551295729096934	0.190634136652937	0.00420635661802721	0.279756653508487
CYB561D2	-0.646093115928167	-0.437563971677009	-0.366394567116112	-0.222160240955577	-0.401979269396561	-0.225383006337825	-0.192298910706061	0.00421510935525232	0.279756653508487
EGFR	-0.468519788945923	-0.518954806182499	-0.511534786333268	-0.594610934078533	-0.515244796257883	0.00413943720383368	-0.446397495194513	0.00412710460685934	0.279756653508487
ELMSAN1	-0.464065350396545	-0.539633669601629	-0.105469163042496	-0.450864953371252	-0.457465151883899	-0.116969625222029	-0.270814558092017	0.004181579316336	0.279756653508487
GYPE	-0.205454294526509	-0.412060766951498	-0.261758519155834	-0.203944555483856	-0.233606406841171	-0.0962436605306775	-0.173510938209578	0.00420589125370151	0.279756653508487
KIN	-1.42499961619817	-1.16497075732494	-1.54840485723711	-1.61813210007082	-1.48670223671764	-1.14007836437565	-0.29601594162823	0.00417064715239225	0.279756653508487
SPATA9	0.507189818135761	0.0368155094193629	-0.131059757904692	0.0572712083070769	0.0470433588632199	-0.0419478194147931	0.157900004936283	0.00415626855465265	0.279756653508487
SMAGP	0.308679016000938	-0.446849248780546	-0.391296968166759	-0.544589726685047	-0.419073108473652	-0.450977958870889	0.185227832684232	0.0043054583237132	0.284710216669195
MPHOSPH6	-0.708920998945795	-0.626723376368472	-0.533506514309887	-0.467122536185466	-0.58011494533918	-0.32580700162938	-0.251087383104017	0.00444706919646253	0.291943647719944
PRB2	-0.275609117936168	-0.410844396587103	-0.265691920595019	-0.0856917784129566	-0.270650519265593	-0.0591741784854338	-0.197743284414924	0.00444113889192035	0.291943647719944
DSCC1	-0.855076903079639	-0.383652632163051	-1.38751280535004	-0.426165821473387	-0.640621362276513	-0.329034888419682	-0.403839897754134	0.00446537509548588	0.292087116805446
SLX4	-0.446032907500019	-0.562474234788763	-0.538030005775139	-0.526095755912323	-0.532062880843731	-0.291193570680737	-0.228074820564047	0.0044907162720493	0.292688086810292
COG4	-0.72779612398518	-0.882465242576681	-1.2266779760912	-1.05164882441826	-0.967057033497471	-0.700346711696592	-0.275741318503069	0.00454001318822694	0.294840498055498
FAIM	0.635523836772041	-0.43546701800975	-0.260249446739334	-0.408580008929188	-0.334414727834261	-0.281406848746436	0.166132093145906	0.00455962185658492	0.295056387212365
ADAT2	-0.481872689698972	-0.330137072402456	-0.552535304787616	-0.238697879066729	-0.406004881050714	-0.727886727775518	0.332421221782637	0.00462389823869429	0.296395804735139
LONRF2	-0.586324587918482	-0.233315756323892	-0.082812544941136	-0.00459532013549152	-0.158064150632514	-0.031050063174148	-0.190162390275	0.0046251628736249	0.296395804735139
PSMF1	-0.441158560864041	-0.372377798063727	-1.67470606323399	-0.478192266026362	-0.459675413445202	-0.337435335497624	-0.378640892576731	0.00466211183561536	0.296395804735139
U2SURP	-1.19768767899418	-1.23323754570314	-1.19231126561491	-1.53462745764215	-1.21546261234866	-1.01957220514541	-0.263446795328446	0.00466005671635074	0.296395804735139
VN1R4	-0.411756281912409	-0.115802424371664	-0.32296392470021	-0.213915951895605	-0.268439938297907	-0.098533872291894	-0.168648405382293	0.00463683705926959	0.296395804735139
CASP2	-0.126748184583698	-0.188110454537988	0.303237794439285	0.272346011648272	0.0727989135322869	0.267542404261277	-0.208742596943677	0.0047530593309779	0.300808277226554
MRPS7	-0.462212578749568	-0.408279545931325	-0.327431461877179	-0.361131798063289	-0.384705671997307	-0.645588278722408	0.259806148238805	0.00476472076626861	0.300808277226554
NMD3	-1.57017770795006	-1.58926301272575	-1.21849001632157	-1.39371099765081	-1.48194435280044	-1.20773092408566	-0.232421303134568	0.00478324687370973	0.300929340641481
PRKAR1A	-0.617394281783998	-0.708046231311101	-0.529074989173076	-0.629750237647647	-0.623572259715822	-0.135720291946393	-0.413719952568725	0.0048229190362651	0.301077512692897
RALGPS2	1.09823890228102	0.0171585945034776	0.032668348663542	-0.0191377089471239	0.0249134715835098	0.0753320590511179	0.210303806466241	0.00483545207757785	0.301077512692897
SERP1	-0.231903832367841	-0.249275168742779	-0.398192953613418	-0.332191766522433	-0.290733467632606	-0.0967708705616385	-0.203628113969675	0.00481425246030132	0.301077512692897
CDK6	-1.38929860248344	-0.729504972004809	-1.23102923424705	-1.32607747849424	-1.27855335637065	-0.539070352219067	-0.598558615045293	0.00487313076184678	0.302384439294184
ANKRD52	0.206684056469123	-0.0627077432705622	0.331949823423674	0.0240250305903376	0.11535454352973	-0.201114860770145	0.33601236508139	0.0049967345932078	0.308996020799768
MTSS1L	-0.431241052806452	-0.123682618862977	-0.16778046997477	-0.167227877796299	-0.167504173885534	-0.0556347995297065	-0.166233015884121	0.00505612546704569	0.311605229038779
INTS11	-2.05099295530872	-1.83511568414211	-1.74436518407694	-1.82917184678766	-1.83214376546489	-1.61154741427724	-0.249989566014415	0.00508744447425665	0.312472564166292
RANBP10	0.22817288126616	-0.20597595309945	-0.123564666162078	-0.210824909934441	-0.164770309630764	-0.267965384530396	0.19558759755726	0.00517298189473283	0.316652901860352
NWD2	0.722329501004184	-0.0854543871164329	-0.101474181309902	-0.184682982497125	-0.0934642842131674	-0.0821884823187662	0.171720157340179	0.00524380901654634	0.316786790366546
POLE2	-2.24578383086315	-1.8688929158204	-1.90246435523506	-1.79395869067163	-1.88567863552773	-1.63781548101219	-0.30237482615567	0.00524510387493591	0.316786790366546
SEMA3G	0.396284565372071	-0.131792154847202	-0.300799058884534	-0.0877472298381224	-0.109769692342662	-0.218381621733222	0.18720721152736	0.00522977086107357	0.316786790366546
ZFX	0.277359562609008	0.0908528060025619	-0.362104598670003	-0.320716817160028	-0.114932005578733	-0.419454768329559	0.343193466450726	0.00519992086071022	0.316786790366546
ELOVL7	-0.0810460015861328	0.0426234472018266	0.105248602836115	0.207195916000864	0.0739360250189708	0.209264256920404	-0.136772964445756	0.00531903185211962	0.318795653991549
MED1	NA	0.00771384671516452	0.0356146753271736	-0.437109640298272	0.00771384671516452	-0.86124542790938	0.733261389596088	0.00532825090033666	0.318795653991549
RABL6	0.603480808379708	-0.17421847014067	-0.0616425197481432	0.00426934278095255	-0.0286865884835953	-0.102207269807317	0.199233842443556	0.00533114869250176	0.318795653991549
CMPK1	-0.559178921689241	-1.04407617810689	-0.418088325072908	-0.548788067141827	-0.553983494415534	-0.9419895486387	0.290154661892731	0.00536627428596397	0.319518030276197
PTCD3	-0.760077739326215	-0.585330130710279	-0.324472432406525	-0.509069277442464	-0.547199704076372	-0.84222643423748	0.301088724980837	0.0053784976673238	0.319518030276197
ARMC8	-0.152559543088109	-0.274258891268442	0.109787247236176	0.0548419723582726	-0.0488587853649182	0.115629657252732	-0.17634236098785	0.00548181905575959	0.32173289969513
ASB12	0.22957715330896	0.236145774270757	0.103204298302342	0.19076395865117	0.210170555980065	0.0223141310503919	0.172289133113096	0.00548680755040538	0.32173289969513
BRINP2	0.743931044667143	-0.0884639777419911	-0.130922193136989	-0.112558016837554	-0.100510997289773	-0.0700917266676251	0.1808398364347	0.00547319522272795	0.32173289969513
LRRC1	0.521190623181508	-0.207737896076024	-0.236263604266502	-0.387509951731711	-0.222000750171263	-0.265295561169429	0.188732636336101	0.00546367903556754	0.32173289969513
MCM10	-0.666491796799176	-0.334689303487982	-0.836489871492011	-0.829053548844001	-0.747772672821589	-0.387823175629143	-0.266671273037686	0.00553319837127768	0.323406520287679
AKR7A2	-0.744445112006123	-0.214988385979176	-0.0723822427667336	-0.0952913103837872	-0.155139848181482	-0.093564139341265	-0.190031877455254	0.00577761960273913	0.335527851224456
CCNE2	-0.395523274071795	-0.283872413743488	-0.344002035590858	-0.0500834452829589	-0.313937224667173	-0.0264881763266137	-0.230835591637226	0.00576892052428421	0.335527851224456
PSME2	0.309273903154123	-0.310277320941147	-0.394040340251688	-0.486525876772375	-0.352158830596418	-0.397385365347503	0.182702537856196	0.00588715372554979	0.340796608157306
DBN1	0.385982628588786	0.134747741027516	0.0416825310079212	0.0838217241631264	0.109284732595321	-0.0306887929284153	0.196729065408419	0.005950012103545	0.343338437274305
CHCHD2	-1.20990579280049	-0.699478227201157	-0.568455092943366	-0.5948703700185	-0.647174298609829	-0.534398367972665	-0.226690825652922	0.00601225011016371	0.344734049829292
SSX1	NA	-0.127938866436332	-0.47464380826207	-0.466795870912479	-0.466795870912479	-0.136729550867433	-0.221095190117478	0.00599431400944326	0.344734049829292
AGAP9	-0.48416609330498	-0.51799696808045	-0.538436833787799	-0.443013050075986	-0.501081530692715	-0.291121576075454	-0.206953305814361	0.00608778448059796	0.346869707559605
POLR3D	NA	-1.17227510344262	-1.21555149254947	-1.0772163226233	-1.17227510344262	-0.802994580418261	-0.346418373374189	0.00607834653343147	0.346869707559605
PAM16	-1.82164748903323	-1.65137220548179	-1.95968121579639	-1.46226809956529	-1.73650984725751	-1.44382792606981	-0.272803979128236	0.0061484522090555	0.349228230645381
ARL6IP1	-0.102959093700516	-0.113439673787504	-0.0870475821984711	-0.220797529160438	-0.10819938374401	0.039572238404412	-0.167039718284779	0.00617812408310023	0.349670743068657
VARS2	-0.763902086435191	-0.419640745405598	-0.188009496881091	-0.299943123689696	-0.359791934547647	-0.730454265259826	0.300743348749421	0.00619484014156626	0.349670743068657
ZNF324B	-0.351272388012506	-0.324837700422244	-0.451163981200535	-0.224337482525028	-0.338055044217375	-0.143466264880373	-0.191951337114672	0.00628073957976598	0.352324211906439
ZNF471	0.825496463489511	0.151533361251683	0.23075302148237	0.18245529845991	0.20660415997114	0.183184906457384	0.15689968273914	0.00626697190889749	0.352324211906439
GGTLC1	-0.405157354703939	-0.467597307202431	-0.310313997312101	-0.467711905073733	-0.436377330953185	-0.2128665592212	-0.193729894734157	0.00636437622743754	0.355913990323891
ANKAR	0.809867701158083	0.281793767786129	0.0833209294619135	0.120918135081439	0.201355951433784	0.150814112239625	0.175544565793616	0.00640767628312118	0.356872130735702
MAP1LC3C	-0.488951015554654	0.109057320029599	-0.00240803936561521	-0.0522691165735422	-0.0273385779695787	0.0929152754407676	-0.19462894404893	0.00642090151883872	0.356872130735702
COL20A1	-0.523176915243575	0.0886204360471197	-0.0132062337978469	0.180126856242165	0.0377071011246364	0.118956285607004	-0.187617850258386	0.00647344005181806	0.357662444246014
SEC62	-0.759785797944957	-0.7129177519739	-0.51617266780769	-1.19901879946203	-0.736351774959429	-0.524783340461509	-0.265939941822743	0.00647460023802045	0.357662444246014
PALD1	0.395652102929643	0.234820012144925	0.326877608352911	0.273312976309341	0.300095292331126	0.167394466748027	0.140350817732314	0.0065020776650158	0.358088587271797
ANKZF1	0.653860835808901	-0.13674859054958	-0.167642592070039	-0.0560547564944223	-0.096401673522001	-0.0903945750445601	0.161885543393641	0.00656578770449264	0.359412409116925
FARS2	-0.607983170634799	-0.357107863482456	-0.279453628989333	-0.375619081607928	-0.366363472545192	-0.741992188427065	0.334279126697106	0.00655677181501828	0.359412409116925
LRRC8D	0.484900988801688	0.0571693763815102	-0.00201990190992936	4.91449904030501e-4	0.0288304131427704	-0.0845242355228586	0.215283525365697	0.00660103417063283	0.360253428125591
CIAO3	-2.22605601904366	-1.55332203866201	-1.88192764634726	-1.85326946006022	-1.86759855320374	-1.57579756693894	-0.292134685722988	0.00666542818174894	0.361313811960839
MTX1	-0.51096862591583	-0.258491789077673	-0.173553109465421	-0.109708536723921	-0.216022449271547	-0.0598114564817535	-0.198985732824577	0.00670022853462343	0.361313811960839
PRAMEF1	-0.0866390078779301	-0.122188422019676	-0.0163694712543495	0.142251273927094	-0.0515042395661398	0.164729542403351	-0.17952238598185	0.00665952465518488	0.361313811960839
TRIM72	-0.488188412432323	-0.121602329088508	-0.0604841530318047	-0.187866165971046	-0.154734247529777	-0.0404518287989334	-0.170886015300864	0.00668751314001543	0.361313811960839
KLHDC10	-0.369128214903855	-0.239454418765164	0.145900987431741	-0.126627287476115	-0.183040853120639	0.0314384422683801	-0.176295607067015	0.00677473563060127	0.364247581278529
LMNA	0.253462170376718	-1.45370565723838	-0.303634017958172	-0.240498920493422	-0.272066469225797	-0.0777861295113381	-0.319824062972594	0.00681793901125827	0.365297097667217
SDC2	-0.4116327746971	-0.109972090325503	-0.0651412131878162	-0.173623712509561	-0.141797901417532	-0.0147535737807839	-0.174417277841675	0.00683457785248559	0.365297097667217
KRT17	-0.721515875366554	-0.640392724133896	-0.672773901480069	-0.805870414585439	-0.697144888423312	-0.47944542068566	-0.238300218082968	0.00689476639442461	0.36555993498318
MRC1	-0.101012489104616	-0.350511061224665	-0.231758820738899	-0.349742703396705	-0.290750762067802	-0.107194803889413	-0.151482036799504	0.00687706812321235	0.36555993498318
RHOJ	0.640631798031486	-0.018683929875278	-0.102990625743572	-0.0583375352986112	-0.0385107325869446	-0.0370730882227237	0.160006633758966	0.00690002195288083	0.36555993498318
MISP	-0.540337519675882	-0.020458479675475	-0.0197162896770144	-0.0313062713109436	-0.0258823754932093	0.0182742333096528	-0.164817767613595	0.00693187546272312	0.366176826557085
EIF1AD	-1.16782965273518	-1.1887568205678	-1.19315176293685	-0.998804625191336	-1.17829323665149	-1.3774221841078	0.248813695665375	0.0070180877062154	0.367516564014211
GEN1	-0.673370865704723	-0.198231130403443	-0.187994662795102	0.0136591133854664	-0.193112896599273	-0.0416322546499472	-0.206025372466425	0.00700797261180976	0.367516564014211
SLC39A9	-0.163298851432421	-0.199066245738547	-0.950136069193936	-0.273162449145047	-0.236114347441797	-0.0746103071414734	-0.303930736880051	0.00700895948664522	0.367516564014211
GAREM1	-0.0767421893574598	0.0809765542888328	-0.175925562545363	-0.158005433327497	-0.117373811342479	0.0957626748960367	-0.174759390519709	0.00713537587438003	0.371393522778034
MRPS5	-0.678875274605506	-0.496798203346855	-0.340212770419927	-0.533412825771933	-0.515105514559394	-0.798674681169541	0.290533681324171	0.00715361440750228	0.371393522778034
PTPN11	-1.1525762073402	-1.04393381975342	-1.06499976962793	-0.98173603872894	-1.05446679469067	-0.649190446476729	-0.443508741069522	0.00711702314080445	0.371393522778034
C19orf54	0.489126900188949	0.149647050801154	0.272178616036946	0.141301263275733	0.21091283341905	0.0786180252398579	0.185409935346707	0.00724836076116379	0.372072730622988
EN2	0.674110684943817	0.0126961976269301	0.0668571925888895	-0.0835359396626007	0.0397766951079098	-0.00379023381071508	0.173569804782068	0.00723903095700733	0.372072730622988
LSM14A	-0.79462099031794	-0.664069812276239	-0.32318680539966	-0.378744188199156	-0.521407000237697	-0.324613681454781	-0.216965669355836	0.00719247401339002	0.372072730622988
METTL26	-0.396859797495106	-0.177531103349003	-0.213155528813987	-0.23625913354408	-0.224707331179034	-0.0957113865449528	-0.156034166493167	0.0072488367961761	0.372072730622988
IFNW1	-0.354245793244021	-0.174859547113895	-0.10965337158904	-0.124070576791843	-0.149465061952869	0.00226687652327177	-0.196184121253686	0.00733227819385886	0.375292510154036
POMZP3	0.11516811210812	-0.230836048112849	-0.158181997946523	-0.130903761551988	-0.144542879749255	0.0741098853299126	-0.172547307944719	0.00736230554385028	0.375767927180347
PLA2G1B	0.36912862477042	0.0993875065536552	0.180731713063043	0.054509562403016	0.140059609808349	0.0192335517918229	0.162990623253904	0.00746430288120329	0.379903662653153
CDK5R2	-0.176053166856095	-0.0189629651577745	0.00741765191949514	0.0149161754998458	-0.00577265661913969	0.114618753517572	-0.155265620809916	0.00751740955072671	0.381534856161393
CFAP97	0.525366948999294	0.229645249026345	0.228816175998177	0.22325420068393	0.229230712512261	0.153835544682239	0.164197590942525	0.00762547659178826	0.384574419790215
MAGEF1	0.480102289696388	0.299692034533602	0.0854816893898414	0.183266947409665	0.241479490971633	0.0996603661880751	0.168080862863093	0.00768342292422638	0.384574419790215
MAP7D1	0.68509494717209	-0.0296524611947474	-0.0989414428877521	0.018284780362935	-0.00568384041590621	-0.0533955461474966	0.196698738662473	0.0076629777172473	0.384574419790215
OLAH	0.931072459931602	0.0183034759880278	0.104566285299353	0.0619434197944909	0.0832548525469217	0.0926692437523576	0.186125296755816	0.00767928323004553	0.384574419790215
POLR1B	NA	-1.08607344713604	-0.661661238816451	-0.842532294829087	-0.842532294829087	-1.12986049064336	0.270579829733202	0.00766995990403743	0.384574419790215
ANAPC2	-1.98939906998212	-1.41345597056611	-1.47185033945507	-1.64191884035529	-1.55688458990518	-1.35647512273366	-0.26233037253154	0.00777938976128077	0.385122303509963
DAD1	-2.17496040840477	-1.64978501181574	-1.63747777303996	-1.62152894010018	-1.64363139242785	-1.48360079980504	-0.288252169371304	0.00775540869947852	0.385122303509963
ZC3H7A	-0.233062236094063	-0.852214999735108	-0.303384059811577	-0.272397470393861	-0.287890765102719	-0.165379378626055	-0.240209429250459	0.00773223919074943	0.385122303509963
ZKSCAN5	-0.626899485765965	-0.432217788035913	-0.423925889120977	-0.366651948130622	-0.428071838578445	-0.280238369308649	-0.185860339488165	0.00776551714440814	0.385122303509963
FOXB1	0.421276004426871	0.158497925416921	0.122052492849771	0.220866223367929	0.189682074392425	0.0634129189264819	0.175305724724721	0.00782322209829698	0.385674293250761
SAA2	-0.470330348741993	-0.489654871573237	-0.537131066979232	-0.432209695470658	-0.479992610157615	-0.267941500419312	-0.213227572092894	0.00783311109422594	0.385674293250761
PRRG2	0.864443239993276	-0.100251359357759	-0.0898211730381083	-0.0869361284147895	-0.0883786507264489	-0.0115727811804418	0.164959028029976	0.00787109013848042	0.386493989753731
ZNF419	-0.409964916054948	-0.0720766302609007	-0.100600850452751	0.114106301876117	-0.0863387403568258	0.0543593939979722	-0.169559648294908	0.00789639944512139	0.386688814989607
PCDHA6	0.428651346028848	-0.0464213206260481	0.00819415536510973	-0.0989048379724095	-0.0191135826304692	-0.0961357707829428	0.171960943504605	0.00796813306093874	0.388463314969307
SLC27A1	0.268942834533648	0.333622181595682	0.0927505596895136	0.030189225717599	0.180846697111581	-0.0170527882385234	0.205034469827022	0.00797551482800277	0.388463314969307
ATF7IP	NA	-0.478178530118104	-0.392436264743645	-0.592132008760494	-0.478178530118104	-0.136749247553352	-0.343962987846257	0.00807423254160299	0.389032954765865
CDCP2	0.310219457043316	0.171941698412651	0.0975368131297585	0.16793889080707	0.16994029460986	0.0292116421464662	0.161079151310857	0.00804249449553115	0.389032954765865
H2AFY	0.52098253989059	-0.153419771316745	-0.2151962823572	-0.175077948381136	-0.164248859848941	-0.20889438413978	0.202326051777578	0.0080438224367203	0.389032954765865
JUND	-0.948775291447948	-0.0534341559700651	-0.402403068406157	-0.383542838507854	-0.392972953457005	-0.241952204016562	-0.20276909502962	0.00809456503928093	0.389032954765865
STXBP1	-0.597306943451088	-1.0741799925549	-0.358762119940235	-0.287848900874151	-0.478034531695661	-0.385224008200539	-0.199249110795438	0.00807223518432789	0.389032954765865
RPL10A	-2.56364343380889	-1.74388592096233	-1.54031997855002	-1.68499021837198	-1.71443806966716	-1.58932608578898	-0.285437300873342	0.00813458118323254	0.389921895394154
EEF2KMT	-1.24587066556655	-1.00833520561184	-0.975558709931411	-1.23360604679697	-1.12097062620441	-0.888624549856901	-0.228885044978139	0.00819743427744738	0.39189791998171303
CHI3L2	0.161290014447006	0.0224113426751235	-0.0356467972080194	0.122414717569303	0.0724130301222131	-0.104709087439636	0.17698649125476	0.00827361935709372	0.39449923455574
MRPS27	-0.545531742740574	-0.597939847374831	-0.292383381507075	-0.467289517215995	-0.506410629978285	-0.694400288393262	0.22551209953068	0.00843114465303283	0.400955144273758
SLC50A1	-0.448387161123399	-0.246646136450766	-0.119980488030607	-0.142145696676059	-0.194395916563412	-0.0629697621616334	-0.180181940210163	0.00851820481623473	0.404034955668474
ATP5F1A	-0.501471076426352	-0.181109504809815	-0.0377408955252439	-0.26057569591886	-0.220842600364338	-0.526271367585417	0.278535456964465	0.00864026514873488	0.404950305673522
HNRNPU	-1.51567768011827	-1.27291071194017	-1.49352756297142	-1.21097577425217	-1.3832191374558	-1.0674379193541501	-0.304597789418548	0.00859776525333308	0.404950305673522
MRPL2	-0.467378000878792	-0.438010698842451	-0.309152117159932	-0.387390208435202	-0.412700453638827	-0.648444498113091	0.250383096070983	0.00861272095381061	0.404950305673522
TNRC6B	0.30277597363903	-0.22242023666462	-0.03699676719624	0.0610210853364626	0.0120121590701113	-0.182080928177417	0.205307095685026	0.00863271426384845	0.404950305673522
UGT2B28	0.0257419347508642	-0.0584329321796518	0.0500206254493872	0.0187024053169615	0.0222221700339129	0.164895743603889	-0.159187618013193	0.00864925041644974	0.404950305673522
PPP4R2	NA	-1.01129433717602	-1.03001667139039	-1.04668462906601	-1.03001667139039	-0.684270936545211	-0.349423186505661	0.00877668095540826	0.409857428430521
CHEK2	0.768324810639969	0.779790144102829	0.324364726638522	0.258338546280782	0.546344768639245	0.234852795888044	0.272709457184418	0.00881067466685752	0.410387183261675
MRPS11	-0.529209975777946	-0.62784465981057	-0.460329290298396	-0.675153153639229	-0.578527317794258	-0.916796582425468	0.357942205959595	0.00910433651184837	0.422978136559438
STPG4	0.332470970904225	0.234069739002891	0.0907118152020322	0.123202668038146	0.178636203520518	0.032126672185486	0.160407950501105	0.00917965728830289	0.425386727383018
ECH1	-0.624498955804997	0.0347354068032884	-0.00226807647641327	0.0347454735559571	0.0162336651634376	0.0600469928419701	-0.19239710890436101	0.00931993523206646	0.42859874738531
MRM3	0.154005860509863	-0.214292548659165	-0.0722026039060283	-0.157286580701486	-0.114744592303757	-0.299685811146626	0.24880542791316199	0.00929211396377838	0.42859874738531
PSMB4	-2.35064349465106	-1.53769347372677	-1.92325233928791	-1.99023335950774	-1.95674284939783	-1.68235784975231	-0.260594412714809	0.00930095215264902	0.42859874738531
SLC25A28	-1.63258154217146	-0.244902481134583	-0.857654816928143	-0.457863047027565	-0.657758931977854	-0.380191906984866	-0.365010206384542	0.00934402098771663	0.428618522218829
C2orf66	0.422663138378749	0.305882017009655	0.0948082625895493	0.226691925675119	0.266286971342387	0.0971622459666862	0.168480079530791	0.00944484044162667	0.430816240136934
CA9	-0.509594011070223	-0.219269848927151	-0.0598030613473227	-0.0353178867260054	-0.139536455137237	-0.0520099237977075	-0.149673677002505	0.00951871474829809	0.430816240136934
GOLGA3	-0.573290397300715	-0.103709988185389	-0.221949415184336	-0.194164334722042	-0.208056874953189	-0.0871032037133063	-0.18861131042864	0.00953459419917824	0.430816240136934
OPALIN	0.567049997790326	0.183836314988311	0.101100607586108	-0.0774875594233575	0.142468461287209	0.00552322653910736	0.187437198775713	0.00951225729675633	0.430816240136934
OSTM1	-0.585258903727821	-0.222336696025554	-0.0616140783242377	0.0170790518172034	-0.141975387174896	-0.0270833751810678	-0.186592756643403	0.0095329529659446	0.430816240136934
SAMD4A	-0.642238189899124	-0.662888064291917	-0.330324796119417	-0.662628861418674	-0.652433525658899	-0.373589136651078	-0.197552566143462	0.0094304041164606	0.430816240136934
UBE2D4	-0.361252900629852	-0.153066610213883	0.0365253465072481	-0.00434849729965306	-0.0787075537567681	0.0246638429295738	-0.143237895404322	0.00963676111265825	0.434349439304117
GTF3C1	NA	-0.787686172301391	-0.973919290269117	-1.21647098475973	-0.973919290269117	-0.720979491171992	-0.268427629898734	0.00971550439417909	0.436811970516454
BRF1	NA	-1.23221558311473	-1.28459358642086	-1.40514665889663	-1.28459358642086	-1.02243894431309	-0.288091301752801	0.00979392820644731	0.437084199932559
H2AFJ	0.606977706572676	-0.258972315610405	-0.165109399847769	-0.270844816392486	-0.212040857729087	-0.206079484854851	0.188675630261373	0.00974922602017283	0.437084199932559
SOCS3	-1.31903902455042	-0.177592261231345	-1.22592250335461	-0.192329644204155	-0.709126073779381	-0.251613961170875	-0.41420076288487	0.0097771659340321	0.437084199932559
ATP5F1E	-0.844207918002566	-0.57141078491804	-0.450632558522686	-0.46298875979495	-0.517199772356495	-0.840949874586025	0.260556021470756	0.00989304748519503	0.439621887247074
GJA8	-0.0742072736308627	-0.288325264613919	-0.154484021040503	-0.181897036228738	-0.168190528634621	0.0285560765629365	-0.194105852955705	0.00990202620612023	0.439621887247074
HIST1H2AJ	-1.10370678491478	-0.515265945661326	-0.523065920944507	-0.449902669521744	-0.519165933302916	-0.389395167131773	-0.251899105971222	0.00992358032364111	0.439621887247074
GLUD1	NA	-0.454291551221511	-0.260651879915909	-0.302964333016469	-0.302964333016469	-0.1339146061736	-0.209465114881835	0.00996146781540732	0.440223988652111
ACTR10	0.086067395901615	-1.03133070377409	-1.07672185615631	-0.708357720945069	-0.86984421235958	-0.918146738922683	0.244783913059235	0.00998961559256645	0.440393783264505
UST	-0.247817500976275	-0.0679924765333649	-0.0539323514576283	-0.136861059817271	-0.102426768175318	0.0285369028403047	-0.159735696900464	0.0103499932641353	0.455173611536085
UBIAD1	-0.574786736128434	-0.893892967194665	-1.67775399028818	-0.771827049920832	-0.832860008557748	-0.404194139445043	-0.468551420624396	0.0104231735193896	0.457282036314332
MRPL48	-0.165607420788913	-0.114130998037991	0.0521226881965619	-0.163066227103997	-0.138598612570994	-0.37855296664773	0.292534508777154	0.0104778012613465	0.458568311725451
LSG1	-1.49835380303135	-1.23377199683035	-1.0916473872779	-1.13345377476581	-1.18361288579808	-1.00154446295688	-0.23341456644174	0.0105535166175821	0.460769078539685
G3BP1	0.329184584547965	0.0657686978049771	0.335216961560496	0.243556173614984	0.286370379081475	-0.0391548370770916	0.282636809133216	0.0107301698078456	0.467355641222007
RPL24	-2.13479909721873	-1.56163474638363	-1.65303072589395	-1.75727864033771	-1.70515468311583	-1.52707099732961	-0.249348662376114	0.0107587185450596	0.467475350882339
OTUD5	-1.05763699575563	-0.795658714125869	-1.19633289638177	-0.500256634049441	-0.92664785494075	-0.47352026126443	-0.400406217781661	0.0108216485106259	0.468382292047107
SNAPC1	-2.07696726879752	-1.71178498489153	-1.83414993173295	-1.93121176246213	-1.88268084709754	-1.59723470058469	-0.288755819299658	0.0108755590013245	0.468382292047107
TMED10	-0.477104395127103	-0.672270696499992	-0.783139875738368	-0.87710414145849	-0.72770528611918	-0.388720972623439	-0.313466240708978	0.0108829927121713	0.468382292047107
ZNRF2	-0.518527015941966	-0.416710369773535	0.0931718336181721	-0.143219071945419	-0.279964720859477	-0.0525310583257917	-0.193306332157332	0.0108450794287408	0.468382292047107
MRPL47	-0.405534138670236	-0.0141581000964154	0.151066417983452	-0.176935270758981	-0.095546685427698	-0.383608126123776	0.270452325142004	0.0109953365643298	0.472095979168465
MPND	-0.767684282529459	-0.190029653318116	-0.351703220264454	-0.439381316625357	-0.395542268444905	-0.250658576716589	-0.182968590574986	0.0110396232655611	0.472876912408276
ATP5PO	-0.383814942677272	-0.155583246530335	-0.162606998206926	-0.214392584187997	-0.188499791197462	-0.457673284364251	0.251582924846299	0.0112310183217965	0.474537536520966
MARS2	-1.18471910197138	-0.737491275497743	-0.527473374270562	-0.699949672560485	-0.718720474029114	-1.16255381412282	0.395265373202057	0.0111262604335996	0.474537536520966
MRPS25	-0.476266186061739	-0.244074589436726	-0.191709318763185	-0.389649838172311	-0.316862213804518	-0.594704001630117	0.267978209942583	0.0112355319370547	0.474537536520966
NDUFB4	-0.254693220441244	-0.476854649407893	-0.28303514851799	-0.59604838939885	-0.379944898962941	-0.669660051288356	0.292838889629127	0.0111958425798161	0.474537536520966
SMCHD1	-0.0122187685907737	-0.712194008685731	-0.0786127194941565	-0.712744083728484	-0.395403364089944	-0.0767485228234222	-0.27613274399999	0.0112249608282826	0.474537536520966
WDR48	0.829879285012209	-0.676069016738335	-0.494905511217991	-0.306508025994308	-0.40070676860615	-0.524659747830031	0.381835344250203	0.0111887888076856	0.474537536520966
CLK2	-0.712350725353073	-0.977318130758682	-0.621576416041837	-0.500910814636355	-0.666963570697455	-0.501383297056677	-0.199974413489094	0.0113538923860254	0.47731131355544
COIL	-0.446821009175203	-0.51274347348596	-1.24234782744781	-0.38624051450787	-0.479782241330582	-0.426981726527852	-0.219471300505378	0.0113448973214061	0.47731131355544
SIVA1	-1.02470542809066	-0.280813292426174	-0.878670038994127	-0.452708117575603	-0.665689078284865	-0.375521426259978	-0.268160308590365	0.0113805744625416	0.477325529367571
ACPP	-0.130042174306956	-0.22156614447353	0.0369224572454821	-0.209036407912659	-0.169539291109807	0.0222915285520722	-0.152815570787731	0.011488540856018	0.478340221618213
PHF2	NA	0.235514061969624	-0.154981922206468	-0.0318068347271495	-0.0318068347271495	-0.199843785475719	0.215947826348439	0.0115062369108722	0.478340221618213
SNAPC2	-2.00375537778498	-1.16239521375067	-1.54302399832547	-1.58074992968197	-1.56188696400372	-1.31202371601475	-0.256263587063782	0.011436972939846	0.478340221618213
SPARC	0.313623491377726	0.245784095388557	0.0746751048509079	-0.0696250808391105	0.160229600119732	-0.0363622498885698	0.177009741513278	0.0115103668318087	0.478340221618213
WFDC1	0.70668334598979	0.0411732977062396	-0.010118535579369	-0.00466509785043062	0.0182540999279045	0.019928400044419	0.164597834090129	0.0115906842566598	0.480575762119953
PNO1	0.140438844459873	-0.383919641448386	-0.356074122680203	-0.607492134394176	-0.369996882064295	-0.535358504990686	0.248416034135893	0.0116914748287943	0.483648019230421
ATL3	0.38130694579809	0.059731767991536	0.023083358643753	0.0588499763478586	0.0592908721696973	-0.0184019497034451	0.159448242206608	0.0118139905915467	0.48694442687955
TBC1D10B	-0.568286886114742	-0.359078898379409	-0.141267056881142	-0.355594950671273	-0.357336924525341	-0.113116318648386	-0.236791034898865	0.0118249101952096	0.48694442687955
FAM126A	-0.259140135455114	0.023712294401324	-0.082651091153589	-0.0220354682721565	-0.0523432797128728	0.0750057369125902	-0.15327455229843	0.0118612728231433	0.487334245538624
LCE1B	-0.673908455165138	-0.249114900223589	-0.214820872928912	-0.250825253036361	-0.249970076629975	-0.15198942309052	-0.189675441596651	0.0119182315090697	0.487991353150016
RPL15	-2.00857671781523	-1.30833586628322	-1.21695520115336	-1.15741919465783	-1.26264553371829	-1.17216824827122	-0.24922891302331	0.0119311313784126	0.487991353150016
C1QTNF12	0.286185454935724	0.171165965432178	0.0666691596569931	0.122310211224553	0.146738088328366	0.0100873284090205	0.160495703273828	0.0120080985997625	0.488931996694598
GPC3	0.264708135143814	0.150431661955049	0.155468028415096	0.166653197337781	0.161060612876439	0.0477532945664701	0.139423694844029	0.0119925568579832	0.488931996694598
DEGS1	0.00210223486440965	0.0979887131863799	0.0198970034182886	0.0486079497248794	0.034252476571584	0.214572623086683	-0.173426696382366	0.0121038690254846	0.490626404637038
HBB	-0.257616071090697	0.00615820780897351	0.236061784702014	0.210631352172254	0.108394779990614	0.186698590701432	-0.138714047715054	0.0120877009600339	0.490626404637038
ATP5PD	-0.297972377671794	0.052226696507001	0.137010355411119	0.140351036232684	0.0946185259590602	-0.211796296645796	0.212638108436698	0.0121481107022019	0.491320575475886
DNTTIP1	-0.550388707379414	-0.264878468662313	-0.0115875675054559	-0.269011632133896	-0.266945050398105	-0.0306221847601427	-0.232541120611337	0.0123438611606189	0.497018711931674
SAV1	-0.048825517182321	-0.171474452605257	-0.104783051235482	-0.193490077605579	-0.138128751920369	0.0728043462390698	-0.21207340028226	0.0123194203529996	0.497018711931674
FTH1	-0.067774764614029	-0.220828134102153	-0.0849494605386069	-0.132401328067375	-0.108675394302991	-0.327638794606064	0.203590035026481	0.012396202382004	0.498019492149734
MED8	NA	-1.19836500623262	-1.23978936532765	-1.15523883092673	-1.19836500623262	-1.4741657645303201	0.280753542264459	0.0125448901117055	0.50287801755308
PRSS53	-0.164119349361694	-0.0585534831839816	0.0444912821698185	0.120322382656578	-0.00703110050708154	0.139019509884162	-0.152088787636771	0.0126088898017794	0.503484324840692
ZNF583	-0.421971015970447	-0.110177977009515	-0.065855559065356	0.0464654012229585	-0.0880167680374357	0.0199161301732766	-0.157008618094401	0.0126155904562986	0.503484324840692
LYPD5	-0.449610907162263	0.0677197969443782	0.167758416031842	0.226605734945279	0.11773910648811	0.187073672412919	-0.183910030770648	0.0126868747883824	0.50410851818136
TBX22	0.208209438850849	0.0803459943618789	0.0116147395711399	0.00269835357083197	0.0459803669665094	-0.0472169978874054	0.124147560243134	0.0126735593839578	0.50410851818136
MRPS18C	-0.186750008732184	-0.0624693049933353	0.00340875541680783	-0.132844782592216	-0.0976570437927758	-0.361395198089631	0.265155189074872	0.012728714705109	0.504664292651796
ZNF257	0.646682546931757	0.29486549340662	0.19143690026102	0.321404942143012	0.308135217774816	0.198392019774849	0.169811377131967	0.0127777827061718	0.505503591382371
AGPAT5	0.921230288573643	0.182270914636829	0.198813909387168	-0.00525151304004805	0.190542412011998	0.131507197742509	0.212292649302595	0.012970133834155	0.505565341713399
C12orf65	-0.110368736369898	-0.183533800647844	-0.170539064983257	-0.108608410893884	-0.140453900676578	-0.333409524059806	0.20882665236669	0.0129889157196022	0.505565341713399
GEMIN6	-0.935101556767415	-0.916295234006225	-0.803817171087361	-0.660704490373908	-0.860056202546793	-1.08077474824248	0.248473192002258	0.0129771416632262	0.505565341713399
MRPL16	-0.829407416359409	-0.637558907825734	-0.354644733175578	-0.426064497150633	-0.531811702488183	-0.843605250674078	0.278064867666557	0.012861139980008	0.505565341713399
SERTAD4	0.811643191764375	0.070849612835797	0.00237520932363698	0.0999888215931224	0.0854192172144597	0.0976817543718987	0.153917972884662	0.0128614918604795	0.505565341713399
SLC10A2	0.712700248082799	0.19368313884997	0.0366177645868322	0.286746913395171	0.240215026122571	0.157176327221178	0.157977483456526	0.0130025635652323	0.505565341713399
SLC2A1	-0.546473649461656	-1.15693663730631	-0.860840697090753	-1.37067147193711	-1.00888866719853	-0.478689230985207	-0.430254143495553	0.0129025927686517	0.505565341713399
UBR5	NA	-1.19947835689225	-1.43685793941329	-0.724863840170317	-1.19947835689225	-0.722423136042503	-0.407517263503251	0.0129306505064659	0.505565341713399
GOPC	0.535806962124542	0.0333165443259739	0.0998288237112318	0.0616044232218906	0.0807166234665612	0.0572300515839951	0.127236268201961	0.0130727901924352	0.505943267913004
PRIM1	-1.89233026676476	-1.65821507054792	-1.49811546995624	-1.56556150492582	-1.61188828773687	-1.39367655103384	-0.247977032864868	0.0130455035821473	0.505943267913004
RPS6KB1	-0.189976132999029	-0.335862616724464	-0.0785211666243521	-0.108086905989959	-0.149031519494494	-0.0121705364129327	-0.166701225612534	0.013096053460522	0.505943267913004
ATP6V0D1	-0.498044680052615	-0.780337141845825	-0.727526648762863	-0.93948986345303	-0.753931895304344	-0.506210217410701	-0.221939930891236	0.0132887249281002	0.512294482919676
SNAPIN	-0.428343228476008	-0.434933335197495	-0.302597917088423	-0.428507997221523	-0.428425612848766	-0.197339145738703	-0.194166747248675	0.0133614805112549	0.512929967786657
TGFBR2	-0.432174340575123	0.127479247470891	-0.506704954696666	0.00923537978664299	-0.21146948039424	0.0497439731731471	-0.246786102418463	0.0133618270762902	0.512929967786657
ANKRD30A	-0.472527870974036	-0.0896086120933602	-0.132179749137818	-0.180626206736806	-0.156402977937312	-0.0618080446621841	-0.15764151464644	0.013452819638327	0.51424396419166
MRPL39	-0.900942339788298	-0.434363837612109	-0.449115183711682	-0.541334840405802	-0.495225012058742	-0.866699295139334	0.291403623511082	0.0134506744132004	0.51424396419166
AARS2	-0.806800368489308	-0.482976588039931	-0.316336187944858	-0.368432270250533	-0.425704429145232	-0.767759361824131	0.273562434385663	0.0135535010111926	0.517001862782732
OPN1LW	-0.0134286441251644	-0.350168481676435	-0.167951431790615	-0.0505094715793195	-0.109230451684967	0.0105341886986337	-0.15148244508456	0.0136235377004324	0.517494506486657
SDHAF3	0.813606110089278	0.0877386071319884	0.0410219221544426	0.0794649433343991	0.0836017752331937	0.0902381888775923	0.166132065714354	0.0136101592910784	0.517494506486657
CHORDC1	-0.601066290110366	-0.595987509917071	-0.998148943748586	-0.835743615006195	-0.718404952558281	-1.07804265464292	0.304167462503481	0.0137243639300569	0.519147703650734
NCLN	0.325071442811115	-0.0096301606824144	-0.135270534563069	-0.341883361091058	-0.0724503476227419	-0.253872722142503	0.213378178812632	0.0136973238249608	0.519147703650734
NOLC1	-1.00990298433958	-0.81982747766107	-1.17205986056192	-0.766887682353546	-0.914865231000326	-0.696178822297697	-0.242702027508168	0.0138399336584561	0.520260908625655
PPP1R14D	0.276629374732944	0.0774478340041999	-0.122862874749641	-0.0541009908643008	0.0116734215699495	-0.126314191854839	0.167598276648172	0.0138163437651997	0.520260908625655
TBCC	-1.85463825780142	-1.08917496643185	-1.22744087519609	-1.3224925726371	-1.2749667239166	-1.13781777763701	-0.232737778339452	0.0138024163071397	0.520260908625655
TSC22D4	-0.197868917237074	-0.294757519247835	0.00472842254398901	-0.222194154871528	-0.210031536054301	-0.0133524079488812	-0.16479411739423	0.0139212626683512	0.522234696248149
CXCL1	-0.596321656311637	-0.392659285304654	-0.354699126186669	-0.416678951553685	-0.404669118429169	-0.253239315863845	-0.181846198439571	0.0141571614743607	0.528894038667922
HSPA6	-0.492795060374505	-0.373791163245974	-0.0537051290765323	-0.180553314728554	-0.277172238987264	-0.0797370719772767	-0.192018132451388	0.0141424612683959	0.528894038667922
APOC2	0.455563050130171	0.0107082495150904	-0.0824535075333952	-0.0830884428008298	-0.0358726290091524	-0.073166598700546	0.154496904559283	0.0143761923739254	0.535971665891264
RBM12	-0.473070976696503	-0.390202269464967	-0.724289104076781	-0.388111602136932	-0.431636623080735	-0.243490216505508	-0.271018468800148	0.0144912513225777	0.539151915223378
CNTNAP3	-0.331791186796277	-0.553888393469205	-0.271988237319212	-0.301804241156235	-0.316797713976256	-0.178188255880561	-0.191706724288628	0.0146584109037592	0.542032137071863
CPEB4	-0.329813566559645	-0.0934180836216102	-0.160459844984953	-0.0773832297235433	-0.126938964303282	0.0620181926582451	-0.222345566374185	0.0146437734466218	0.542032137071863
DGKA	0.265271359416624	-0.0937365735225332	-0.195364504364696	-0.117397999334203	-0.105567286428368	-0.196424396940377	0.162891074472729	0.0146336172107765	0.542032137071863
MRPL21	-1.22310490072984	-0.956318282063196	-0.63000918269084	-0.822474544864666	-0.889396413463931	-1.22067654639443	0.305143180720632	0.0146911465215251	0.542136219599823
ENG	-0.416749831368115	-0.140064995616088	-0.00308840908216914	-0.0869725930708069	-0.113518794343448	-0.00944295056757166	-0.148018053097444	0.0149245177420449	0.543612799090031
EXOC6B	0.0604720260861106	0.0939192736322021	-0.00560170949957334	-0.0494205152385266	0.0274351582932687	-0.13677904624324	0.164173068775154	0.0148530109489113	0.543612799090031
LRRC8B	0.0798354730589075	-0.17413934947535	-0.055292412421821	0.0956202304182641	0.0122715303185433	-0.16007581893201	0.155477410123275	0.0148331750500912	0.543612799090031
PMS2	0.0420510243803421	-0.36000697728887	-0.413400053297446	-0.189785138862282	-0.274896058075576	-0.0488161681670169	-0.182327053828587	0.0149411763313006	0.543612799090031
RAB10	-0.308518598711592	0.0812578089389557	-0.110908138005147	-0.219825156787765	-0.165366647396456	-0.493727531097705	0.395893650479692	0.0148451924069073	0.543612799090031
TPTE	-0.185920850400688	-0.525049609817207	-0.389921152698107	-0.446642493234079	-0.418281822966093	-0.222465600269115	-0.158311947578581	0.0148573358233926	0.543612799090031
TRNT1	-1.5880611529701	-1.220714460393	-1.08512219620808	-1.01662857205585	-1.15291832830054	-1.46403778863749	0.239888962011945	0.0149343289468931	0.543612799090031
ATP5PF	-0.289215756223361	-0.119801562829199	-0.228709498670929	-0.197047235950511	-0.21287836731072	-0.443037991032091	0.226241265756702	0.0149851538903769	0.543794314002852
RPL8	-2.4992442619796	-1.83550644161617	-1.70137490374967	-1.66220773140426	-1.76844067268292	-1.67856419331146	-0.245460762837585	0.0150061900216031	0.543794314002852
BAG1	-0.363354034569077	0.00273464115195212	0.00874490650197203	0.015988519375987	0.00573977382696208	0.061056232721562	-0.139362803539488	0.0150703791844518	0.545030340205751
CARS	-1.27342084996809	-1.14903258207212	-1.26347386271006	-0.998146908718256	-1.20625322239109	-1.39242254228874	0.225119990601476	0.0152473471568621	0.548148180823779
NFS1	-1.97388057652928	-1.73903146947362	-1.74858248322904	-1.48745502080839	-1.74380697635133	-1.48721309195508	-0.240577553552795	0.015233816603797	0.548148180823779
ZNF837	-0.374898846362102	-0.0249877321778908	-0.0970360566089522	-0.0397268275996858	-0.068381442104319	0.00984480840690924	-0.14270108922337	0.0151880119182943	0.548148180823779
SPX	-0.180294846917033	0.0697055715995244	5.56704830153477e-4	0.124336624513086	0.035131138214839	0.163565584973553	-0.155774223478059	0.0153103999016586	0.549325021422084
ARHGEF9	0.266703881979947	0.20570408774168	0.240049406151704	0.0756580038422073	0.222876746946692	0.0657082530000118	0.135013375019881	0.0158020570330187	0.550402387506869
ARIH2	-0.158007378609498	-0.425970174288488	-0.0482777451508472	-0.16998915995432	-0.163998269281909	0.0695109642462243	-0.284451467970456	0.0159423184627137	0.550402387506869
BDP1	NA	-1.14027509080355	-1.13952954773465	-0.913934544635678	-1.13952954773465	-0.758761337089118	-0.298324217023683	0.0154133356784949	0.550402387506869
CHMP3	-1.05287534729867	-0.264295471502263	-0.332620067967085	-0.0612066472284763	-0.29845776973467403	-0.830050958747487	0.368372175866707	0.0154921793301296	0.550402387506869
CYP4F12	0.0674469748750886	0.324079737426422	-0.0923274096650917	0.0724000160001421	0.0699234954376154	-0.0636534937927833	0.158714623154109	0.0159445932374228	0.550402387506869
ENOSF1	0.681441158447207	0.101642661181357	0.0655913788028446	0.133289792602275	0.117466226891816	0.0932032033026319	0.152513511899289	0.0157106971820676	0.550402387506869
FAM102A	0.129315178527388	0.104567074631644	0.0467218703269454	0.125897485988789	0.115232280310216	-0.052308632267965	0.163377283056007	0.0159738259401325	0.550402387506869
FBXO27	-0.516525555385887	0.244486547082555	0.216098190946665	0.122859579703341	0.169478885325003	0.191188184071554	-0.171150927299284	0.0160391004251684	0.550402387506869
FRG2B	-0.0629198243860807	-0.397513842091491	-0.300395012494814	-0.222529350239763	-0.261462181367288	-0.100601309430332	-0.141197274087152	0.0160389633109348	0.550402387506869
HMGCR	-0.72990424113843	-0.870584646525809	-1.28529884569158	-1.60746825279903	-1.0779417461087	-0.838814313759968	-0.300003756746634	0.0155628668648269	0.550402387506869
INPP5E	0.825712901083007	-0.295098794783085	-0.154867435443037	0.0665401070079017	-0.0441636642175675	-0.0866320757567614	0.205434020271085	0.0155707318118738	0.550402387506869
LHB	0.0852088353758386	-0.111899926065645	-0.0165804737063726	-0.0152175311843769	-0.0158990024453748	0.151627050450132	-0.164463068056146	0.0160315433853949	0.550402387506869
NAGLU	-0.852434612165028	-0.742395245132387	-0.60751362762267	-0.601151197802899	-0.67495443637752806	-0.524160153132593	-0.17617448457939	0.0160010700522903	0.550402387506869
NAT2	0.532067695456068	0.132060279965138	0.1930605928551	0.134297153909078	0.163678873382089	0.100506363227948	0.149056071117695	0.0156176941547769	0.550402387506869
POM121	-0.517164297162302	-0.503788421984562	-0.308833573144261	-0.215430976637614	-0.406310997564411	-0.181487346932748	-0.197142535489781	0.015857285422777	0.550402387506869
SEC61A1	-1.86419599167001	-1.53209450313123	-1.50582966839312	-1.68301700037619	-1.60755575175371	-1.41180459082613	-0.229213372468936	0.0158849244696756	0.550402387506869
SHC1	-0.829898184475205	-0.355198740318878	-0.357557018989084	-0.332243254202362	-0.356377879653981	-0.260558015705007	-0.202997901537608	0.0154359050620193	0.550402387506869
SIAH1	-0.53586983583678	-0.00184514809308462	-0.17786132322806	-0.306252088698049	-0.242056705963055	0.0383597034237017	-0.285069892725034	0.016015093906953	0.550402387506869
SLC16A2	0.163428173293654	0.129884733730694	0.111375268303221	0.0268508942570511	0.120630001016958	-0.0562755254800601	0.162356795743084	0.0156723867185471	0.550402387506869
SMG1	-1.62140755512334	-1.65444278904552	-1.4471576896644	-1.65745167529561	-1.63792517208443	-1.34445291391289	-0.244787929553904	0.0155096182167114	0.550402387506869
SPATA31A1	0.284185484423342	-0.212012887944514	-0.0149061095480927	-0.0640638903734523	-0.0394849999607725	0.135561682023508	-0.13759363795951501	0.015613040262012901	0.550402387506869
SUMF2	-0.294921909017219	-0.119134646919936	-0.00419234062614564	-0.03806405299104	-0.0785993499554878	0.0551125879903879	-0.165307590498758	0.0159177029516377	0.550402387506869
UNC50	-0.733762268333376	-0.461957140663344	-1.58245356680321	-0.904685779454045	-0.819224023893711	-0.566552088633564	-0.323224466776752	0.0157171851219571	0.550402387506869
NREP	-0.0179908791725929	0.071789005457582	0.0414515534264254	0.352517458567125	0.0566202794420037	0.253235724754381	-0.140019352407466	0.0160840749946132	0.550902372074473
GRIPAP1	0.436489219105962	0.187992368287857	0.0853270381864871	0.0209337333552156	0.136659703237172	0.0244344295082644	0.165162788339764	0.0161299128739127	0.551363984586319
TGFB1	-0.712101111779724	-0.256925770411677	-0.117216269359919	-0.184977296774961	-0.220951533593319	-0.146207886977359	-0.173808008557814	0.016158412484979	0.551363984586319
GPATCH11	0.393418138154869	0.557343477210473	0.117879081528737	0.267487734621363	0.330452936388116	0.196186301959329	0.141529470777217	0.016337292105631	0.554335946932449
IFNAR2	0.297404623128025	0.897636361925366	0.0349276333557252	0.133220896770055	0.21531275994904	0.0917196250364626	0.22671917374609	0.016332189501048	0.554335946932449
PIGS	-0.908478304410199	-0.593316202797277	-0.441912783290318	-0.404942219805741	-0.517614493043797	-0.375920853718669	-0.206359975820142	0.0162806418975486	0.554335946932449
NR3C2	-0.130083804850514	0.0864093481860913	0.028391105158101	-0.104575083776917	-0.038091989309408	0.0931474070272749	-0.121730141622095	0.0163682448444733	0.554348090349554
KIF18B	-1.15273890375458	-1.01984782428607	-0.884319129009904	-0.677036568090951	-0.952083476647989	-0.4799643873056	-0.366613732472326	0.0164953525604141	0.556572240301943
STON2	-0.292929292025586	0.111880291574335	0.145112144129076	0.0585012364214572	0.085190763997896	0.161687552691156	-0.156738666798987	0.0164938451854753	0.556572240301943
TGFA	-0.43394034191333	-0.429219493599394	-0.210206998412689	-0.112524414351647	-0.319713246006042	-0.126832002202166	-0.162893086805185	0.0165383972425083	0.55698739709481
MDN1	-1.93338408809127	-1.51158074653993	-1.56618914995826	-1.34857742676893	-1.5388849482491	-1.33766775345699	-0.24665250478609901	0.0166259051846321	0.557860696371016
SLC30A2	-0.552467220814336	-0.0325716482874165	-0.00317062541251195	0.0576619410401595	-0.0178711368499642	0.0148825906820871	-0.144316405810273	0.0166193317467925	0.557860696371016
AZIN2	0.161040240208453	0.0117590556086962	-0.0244161023144364	-0.103194337965004	-0.00632852335287009	-0.134796940368803	0.150355945703644	0.0169746214676137	0.560637621002718
COQ4	-0.331071726572149	-0.625705099149906	-0.408382346263353	-0.449035398819175	-0.428708872541264	-0.72236967628582	0.283542668806729	0.0171721459169623	0.560637621002718
CSDE1	-0.539726816928709	-1.12142275014803	-0.689656078176833	-0.730760894719115	-0.710208486447974	-0.469931926932112	-0.312209762361888	0.0171217479365274	0.560637621002718
F3	-1.11184032482014	-0.409589959888652	-0.349841991193945	-0.30788680132096	-0.379715975541298	-0.35948439709051	-0.185462148994234	0.0168498533837303	0.560637621002718
FATE1	0.465928874973855	0.10698488149771	0.170554441948684	0.239894678896559	0.205224560422622	0.1037496171054	0.144148848875061	0.0172438815065421	0.560637621002718
FBRSL1	0.657651000748358	-0.026960877991439	-0.0399546540325991	-0.136718060362286	-0.0334577660120191	-0.0337620166881514	0.14934671532606	0.0169082141123228	0.560637621002718
KRT19	-0.392763935187335	-0.329845093135193	-0.0732432703008147	-0.154469609259065	-0.242157351197129	-0.0677735578034193	-0.158045126322339	0.0170467334509281	0.560637621002718
LXN	0.68624717794271906	0.217149962872755	0.221155083514984	0.128135989563882	0.21915252319387	0.161166586943419	0.157972628230286	0.0168996875924594	0.560637621002718
MRPL22	-0.521132448993081	-0.189548124004742	-0.0648529816841292	-0.212477414408108	-0.201012769206425	-0.463899063879552	0.221925321944769	0.0171865849350966	0.560637621002718
PDLIM5	-0.121640596399214	0.230312226310618	0.232368081348614	0.251146043506986	0.231340153829616	0.278738987492081	-0.134375641844429	0.0172070839579066	0.560637621002718
PIK3CD	0.177956027277554	-0.0212875659583769	-4.8153279532518e-4	-0.0313649557406326	-0.0108845493768511	-0.163877706529124	0.215753475027861	0.0168841257184211	0.560637621002718
PRAM1	-0.720507348117706	-0.357015850959575	-0.400106181745494	-0.309754505411415	-0.378561016352535	-0.27195906916753	-0.175462690091084	0.0170502385109306	0.560637621002718
RASA4	-0.372994683721438	-0.550244264366085	-0.479654929803044	-0.410347426799292	-0.445001178301168	-0.259685991740162	-0.194599077018416	0.0172422794689841	0.560637621002718
RIMBP2	0.519569556723912	0.0825619885055144	0.105322472873898	0.180456988898909	0.142889730886404	0.0809639258164923	0.141250026486922	0.0171744023503835	0.560637621002718
SLC2A14	-0.359362984270283	0.038327198154209	0.031779003444765	-0.0545579629248763	-0.0113894797400557	0.0487133666648753	-0.135869872452828	0.0170386931615711	0.560637621002718
SMCO2	-0.215779586857839	0.162683497987514	0.27240310597085	0.233012012944786	0.19784775546615	0.236304485083173	-0.122717650582883	0.0172656213102002	0.560637621002718
TEAD4	-0.99454436786575	-0.303298605224637	-0.40455298969493	-0.65734383130043	-0.53094841049768	-0.40058977963226	-0.182996487400017	0.0168130197234177	0.560637621002718
WDCP	0.244240645051458	-0.44425223984207	0.0322639000555002	-0.497185780011267	-0.205994169893285	0.025039801519441	-0.172572437365835	0.0168519603397309	0.560637621002718
MOB4	-0.824693986091864	-0.175699738719323	-0.605795509446128	-0.399966896437351	-0.502881202941739	-0.736123679337206	0.22818423022451	0.0173845989653471	0.56248490830915
ZFYVE21	-0.636102376825709	-0.252465672534895	-0.237255503651646	-0.069053469387627	-0.244860588093271	-0.11383698889874	-0.18878330865412	0.01737360984875	0.56248490830915
RIF1	0.494905069788665	-0.439826873543578	-0.455135009528176	-0.310915643020583	-0.375371258282081	-0.391595546402415	0.219047829477	0.0174185159597651	0.562577701737938
MRPL55	-0.787649662769434	-0.451077883467374	-0.363274627437326	-0.486596589559638	-0.468837236513506	-0.742435507771921	0.222071738309121	0.0174885380305554	0.563834200312514
PRAMEF14	-0.53245477808281	-0.369098754103069	-0.349851905178005	-0.344247893526469	-0.359475329640537	-0.206006894517297	-0.184548388153286	0.0175480598333068	0.564748305718804
ANKRD49	-0.505789313513459	-0.388699127040498	-0.0205357504609141	-0.308148426639745	-0.348423776840121	-0.662183093112585	0.342881181789967	0.0175909803351765	0.564863315206589
FANCD2	-0.592445900448533	-0.376024536896769	-0.479722928119421	-0.453282471201639	-0.46650269966053	-0.259629001596968	-0.204645112821411	0.0176451590268188	0.564863315206589
TMEM64	-0.618585251609152	-0.545946867705286	-0.544583635508878	-0.511692562721037	-0.545265251607082	-0.373256665149602	-0.177686273995904	0.0176404650064533	0.564863315206589
ATP5F1C	-0.581509339053141	-0.439927611833432	-0.350657180588459	-0.453689499127545	-0.446808555480489	-0.726542282529691	0.266248782975593	0.0177145091696529	0.566083230414357
OR1L4	-0.376523513733305	-0.125742828316355	-0.0319999321978949	-0.0703837144275783	-0.0980632713719666	-0.0111644801772954	-0.138539681821639	0.0178384260742094	0.569039510631338
TUT7	-0.114520708368402	-0.20645552674789	-0.306886673973484	0.0163085138372761	-0.160488117558146	0.0241517220001363	-0.166075280748898	0.0179735381081249	0.572341892761186
HOXA2	-0.134403420495456	-0.077452003732143	-0.0457174499026689	0.0958267309065807	-0.0615847268174059	0.0948184431427568	-0.135338010358917	0.0180092413531058	0.572472708906886
GADD45GIP1	-0.12736292212331	-0.133096122633516	0.00504946417128326	-0.159424273779711	-0.130229522378413	-0.333785775170097	0.227777166884551	0.0180570849863536	0.572988306248232
PDIA3	-0.128969809023677	-0.171489436013515	-0.0498257647234433	-0.0960851738639941	-0.112527491443836	0.0500068202297477	-0.163210067319013	0.0181482015161441	0.573869569408403
PLPPR2	-0.212763694522552	0.0419792393947413	8.03298957272261e-4	-0.0719837162794973	-0.0355902086611125	-0.204720506561623	0.146058793913597	0.0181273422896651	0.573869569408403
DDIT4L	0.212251709441707	0.32212305581454	0.130291122495694	0.074803122447	0.1712714159687	0.0408229582296532	0.146263596919851	0.0182832876966847	0.57513001697262
DIRC2	-0.341995338995956	-0.181934351280218	-0.0700359743287281	-0.0458878069988247	-0.125985162804473	-0.00936266888803551	-0.146825046306171	0.0182278931711659	0.57513001697262
SPPL3	0.0182835613182971	-0.0760434442389168	0.0305338410603275	-0.0885568550035831	-0.0288799414603098	0.218271708338108	-0.243876815452909	0.0182627352149982	0.57513001697262
BSND	0.0323839070499601	-0.0458204601198881	-0.072192971103056	0.0033029043964786	-0.0212587778617048	-0.173013617051687	0.155078287085011	0.0185577327716238	0.577949417035779
CHTF18	-0.903501972969239	-0.458165111661499	-1.11088859029545	-0.652170949070619	-0.777836461019929	-0.517270358754298	-0.256159340210672	0.0185070201512385	0.577949417035779
CYP7B1	-0.387207898184258	0.0237340322204109	0.0419713409644787	0.064382714880455	0.0328526865924448	0.105428953732335	-0.168135574781326	0.0185604474799594	0.577949417035779
MACO1	-0.289722578539658	-0.355609845978082	-0.25748458081	-0.0942158966015408	-0.273603579674829	-0.0957737535111831	-0.149415538158737	0.0185961979210695	0.577949417035779
PPP3CC	0.511726792681531	0.0108321974794061	0.0555222589552296	0.138182332103148	0.0968522955291887	0.0453786417787048	0.133967422624527	0.0185863386013138	0.577949417035779
UQCRFS1	-0.426016152220472	-0.445591175027011	-0.340019249128714	-0.643417572016132	-0.435803663623741	-0.74299814436869	0.290083641501788	0.0184592195652485	0.577949417035779
VOPP1	-0.727272358994558	-0.56476306093889606	-0.273089945791062	-0.253505140886335	-0.418926503364979	-0.277612195166831	-0.1787407015769	0.0185024506755996	0.577949417035779
DENND1B	-0.267288899413905	-0.0824852578034576	-0.0139161619311189	-0.129701945616646	-0.106093601710052	0.00549479329629755	-0.132326816619762	0.0187915429564575	0.579238769405478
HNRNPM	-0.727883728101217	-0.715447812307362	-0.840200306955202	-1.0594386680475	-0.784042017528209	-1.12366370071363	0.266538372390492	0.0188294958430281	0.579238769405478
MRPL14	-0.579482966523045	-0.550539501050209	-0.382339975815406	-0.415421316438968	-0.482980408744589	-0.729824909154188	0.246061072481562	0.0187757574680911	0.579238769405478
OR6N2	-0.191789169743628	-0.0382055189199102	0.0582641238107188	0.0350719209690532	-0.00156679897542846	0.10762313975092	-0.140193306702972	0.0188184855096657	0.579238769405478
RNF135	0.133633300515758	0.150561175593821	0.163075188824492	0.0676174310543623	0.14209723805479	-0.0350879263242895	0.16932255897536	0.0186809861289605	0.579238769405478
TRIM48	-0.221706727295844	-0.606228268215945	-0.489562402890797	-0.505437726072923	-0.49750006448186	-0.260790429344882	-0.179939168218784	0.0187441599119217	0.579238769405478
IPMK	-0.463938574541704	-0.0930279232769129	-0.32040539156258	-0.224189457435001	-0.272297424498791	-0.0503877969747857	-0.204230398599869	0.0189195552333173	0.580817207385051
MTERF4	-0.371720219389617	-0.263839572054687	-0.0802309181111031	-0.15958829753585899	-0.211713934795273	-0.430521961292156	0.214090236675588	0.0189449180178026	0.580817207385051
THG1L	-0.78525096293307	-0.680358197635244	-0.505310301095784	-0.62983607199461	-0.655097134814927	-0.872953161919473	0.218302070391869	0.0190496847717326	0.583042632396997
ABCB7	-1.68413297253445	-1.18805569334059	-1.45515741682158	-1.30997412155386	-1.38256576918772	-1.12324268395263	-0.289081716130952	0.0191944040578745	0.585493951388264
SETD1A	NA	-1.2154717033006	-1.18813048379079	-1.34471586913974	-1.2154717033006	-0.983217368336349	-0.269751209052182	0.0191744274832507	0.585493951388264
MRPL15	-0.805792037697621	-0.455895014253629	-0.16400063735591	-0.532174449381453	-0.494034731817541	-0.784514632125302	0.291780372584065	0.0192856780104024	0.587289411547027
PPP6C	-1.00993849975621	-0.933796582115997	-0.108510015907258	-0.697383871912354	-0.815590227014176	-1.03267371955943	0.324451555576168	0.019463155222388	0.59169951254102
IFI16	-0.141990398923021	-0.0103522415740771	-0.053288197834339	-0.0222033295133587	-0.0377457636738488	0.0820879464955874	-0.136628149139227	0.0196311659593271	0.595807531016831
CUX1	-0.111658337275497	-0.114062087355494	0.0504373491187544	-0.0238125211823242	-0.0677354292289104	0.160052808122672	-0.21303205623673999	0.0197752332410497	0.59817604523302
HDC	0.239698773606474	0.0468725887259716	0.0310712747526989	0.0454728738500188	0.0461727312879952	-0.0722481873976106	0.165078379498632	0.019744904729586	0.59817604523302
EMD	-0.350487405154421	-0.233318951919438	-0.190734955792094	-0.161364654720805	-0.212026953855766	-0.0620258467627945	-0.165175332846518	0.0199148178004227	0.599692856366399
FNBP4	-0.942191619634855	-0.88133387720956	-0.556383287527872	-1.00568657569521	-0.911762748422207	-0.628934022810968	-0.210906786959159	0.0198702737016803	0.599692856366399
TBCA	-0.555825258674045	-0.987178325417661	-0.53806444510178	-0.626485374426375	-0.59115531655021	-0.922878503716303	0.243053842280539	0.0199246702098666	0.599692856366399
PSMB6	-2.98220654204598	-1.58730119682747	-2.42190329013613	-2.03280012851203	-2.22735170932408	-1.82339081762841	-0.470187560344742	0.0200728439371062	0.603150678766877
TMEM9B	0.549034357695921	-0.340107058979155	-0.245378533486857	-0.243862845258512	-0.244620689372684	-0.212877125036004	0.147963176215396	0.0201159204697149	0.603444309587358
RPAP1	-0.489232592725502	-1.12961097779025	-1.33550777353648	-1.49882272342463	-1.23255937566337	-1.32304998503505	0.215737508424292	0.0202080591678737	0.604207630466507
SULT6B1	-0.105349067668846	0.0266532086771916	-0.247267149675605	-0.167739892488776	-0.136544480078811	-0.260288613386878	0.136177565086527	0.0201970339860164	0.604207630466507
RFX4	0.271511144909733	0.058882234083803	0.119479914277648	0.0803811326782615	0.0999305234779547	-0.00425474903799638	0.137628569258226	0.0202930189660073	0.605748287718429
VGF	-0.507630597988125	-0.247708489174455	-0.0605375092797002	-0.262771663056338	-0.255240076115397	-0.0989281142521728	-0.172542015266248	0.0203928532474251	0.607727151299498
EPG5	0.453143062764017	0.206587752566695	0.249302466483166	0.0244637562621006	0.22794510952493	0.0411678028673191	0.215444538411455	0.0205047065670373	0.610057107205499
MBTPS1	-0.521035004617097	-0.423279802798043	-0.548667873391117	-0.11263287243406	-0.47215740370757	-0.787569164279199	0.342469737039778	0.0205575660446464	0.610627113381882
TRAPPC6B	-0.4558153210784	-0.298422277910537	-0.329999221484406	-0.439404092735453	-0.384701657109929	-0.217506459136467	-0.161062122707858	0.0205945610784592	0.610724798986255
GNAT2	0.288684385704507	-0.131115331549893	-0.161190630538782	-0.142011523275942	-0.136563427412917	-0.177815271540848	0.144146218859956	0.0206283625252123	0.6107276153502
COA7	-0.68061672991156	-0.442923684412678	-0.224838526995441	-0.376035985808689	-0.409479835110684	-0.711347412052297	0.296107107968761	0.0207152775901683	0.612276922007607
TXNDC2	-0.0582480733197342	0.0902003252436044	0.0757022159392961	0.0571775833850728	0.0664398996621845	0.169154273950784	-0.126376875594253	0.0207482769530698	0.612276922007607
APOL5	0.339638844784718	-0.0390850735207299	0.0237441133084266	-0.0931327962859353	-0.00767048010615162	-0.0921744449581916	0.149758955901332	0.0208111284306663	0.613133066723971
ATP5PB	-0.473899254406236	-0.346074090630891	-0.16433707819299	-0.208121504720387	-0.277097797675639	-0.526045506813729	0.235537081983207	0.0209722036451064	0.614879219815021
CNTNAP3B	-0.273487260717888	-0.385704732121504	-0.297237325444929	-0.296732853237551	-0.29698508934124	-0.0943342818238206	-0.205113379531852	0.0209487335588411	0.614879219815021
PLA2G10	-1.18752389482271	-1.41447512235419	-1.09392229710753	-1.34509423052264	-1.26630906267268	-1.03908553909672	-0.216424366205233	0.0209385503955196	0.614879219815021
MOAP1	0.452567135773507	0.0789081612918561	0.0293944024208261	0.0720950063200185	0.0755015838059373	0.00253639776966955	0.155752796142582	0.0210871584092532	0.617250764486687
ERAL1	-0.395021044393839	-0.280941529570539	-0.227728852097161	-0.330103870852436	-0.305522700211487	-0.52363368193321	0.21939293696157	0.0212391660019208	0.617551837159157
GINS1	-2.14815237966288	-1.82656366498673	-1.60699405351277	-1.78233406716098	-1.80444886607385	-1.573757891504	-0.253225143935372	0.0215405243713553	0.617551837159157
HIRIP3	-0.439144880294798	-0.20871404405398	0.04757780382324	-0.112197757505736	-0.160455900779858	-0.0327275073838907	-0.14239316774832	0.0213768754100106	0.617551837159157
IMPA1	-0.363465206796941	-0.212286713317832	-0.207491223043798	-0.123769578013064	-0.209888968180815	-0.0846725086177389	-0.140694209845176	0.0213781269954333	0.617551837159157
KRT31	-0.831652410294376	-0.619030097767693	-0.261975305278826	-0.262677389083651	-0.440853743425672	-0.307997168288044	-0.183282969880489	0.0215037351430676	0.617551837159157
MAPKAPK2	NA	-0.221118171067505	-0.235534071643159	-0.133075568495339	-0.221118171067505	-0.0128989749646035	-0.181015351484751	0.0215247430027374	0.617551837159157
MCM3AP	-0.489052994763977	-0.791264219486947	-0.989391232714453	-0.9000580086073	-0.845661114047123	-1.00258973879372	0.211651534291492	0.0212441305704654	0.617551837159157
MRPS2	-0.573056767982173	-0.267804107745487	-0.0959716794047066	-0.339057845887803	-0.303430976816645	-0.524254503577729	0.2073278601713	0.0213179442116606	0.617551837159157
OR10A2	-0.33639383015036	-0.213845385737933	0.0247632886497265	-0.111111634948761	-0.162478510343347	-0.012610566796959	-0.14681280691994	0.0212558984407743	0.617551837159157
PRKCSH	0.398236599218184	-0.307736834234082	-0.333590886322453	-0.35895265888574	-0.320663860278267	-0.325021687425658	0.181260472161383	0.0213965507045984	0.617551837159157
PSG9	-0.158749275923412	-0.226152199641573	-0.461153606774981	-0.0781174120161011	-0.192450737782492	-0.0406854866041448	-0.183191070245433	0.021316277867934	0.617551837159157
SECISBP2	-0.608862485651326	-0.155175045609637	-0.359611589197307	-0.312398357243496	-0.336004973220402	-0.149815717673594	-0.200194850367793	0.0214266383230995	0.617551837159157
TP53	1.13248456259225	2.43339898584821	0.334079715019669	0.191432731686036	0.73328213880596	0.0218658027125995	0.823671825178862	0.0214489971625179	0.617551837159157
ABCA4	0.162968689788454	-0.0663119425317699	-0.0910901353682674	0.0855984483127602	0.00964325289049511	-0.116277498070694	0.149214704508699	0.0218098099269459	0.619561684581485
ABHD6	-0.316711787179169	-0.012266830771131	0.00642500728132097	0.0586946039453072	-0.00292091174490504	0.0459992873204875	-0.11608118031735	0.0219183751761538	0.619561684581485
CCT8	-0.893267060197373	-0.62803536193644	-0.739034844773467	-0.718997134494663	-0.729015989634065	-0.975212304949788	0.227283491258088	0.0216899870153651	0.619561684581485
DEC1	-0.167451977425466	-0.0860956522841066	0.0052081921599829	-0.0651659998777646	-0.0756308260809356	0.0375999783020284	-0.112923758104751	0.021783019776736	0.619561684581485
ELF2	-0.457073447650567	-0.326345537351826	-0.608256711364319	-0.136335857355106	-0.391709492501197	-0.193295455196188	-0.19007036227573	0.02184496045921	0.619561684581485
GADD45B	-0.710105508441874	-0.212076184595558	-0.158465057887672	-0.211813948444192	-0.211945066519875	-0.152085467002112	-0.173287400961962	0.0219087569928047	0.619561684581485
NDUFB11	-0.0577419545802262	-0.171593951137307	-0.091570326517541	-0.255341571226411	-0.131582138827424	-0.40297532501329	0.292726617018948	0.0216634261330706	0.619561684581485
RSPH9	-0.892133767490298	-0.124068966911492	-0.13169330673352	-0.202393375666251	-0.167043341199886	-0.159095968967101	-0.177642760717872	0.0218852276257738	0.619561684581485
SLC45A1	0.247875151097339	0.0729385985798689	0.0225663833178809	0.0583173838918398	0.0656279912358543	-0.0605465297467837	0.159708685817198	0.0217692434755671	0.619561684581485
USP28	0.565134419160074	0.337664535859138	0.0544656899970853	0.0450435593722449	0.196065112928112	-0.02110293326136	0.240600704165126	0.021989409256509	0.62060141171135
NMB	0.340381811711214	0.216242927664025	0.240466217647879	0.115896095845111	0.228354572655952	0.084220829843364	0.144177111513004	0.0221171996645049	0.623237232847844
SNCB	-0.308047665663574	-0.122595746141848	-0.0551227823332545	0.015310195987502	-0.0888592642375513	0.0436941316655955	-0.156893107965259	0.022195363171797	0.624468610729488
PTPRE	-0.475560583117134	0.0901377652641657	0.135951145941417	0.118974764884922	0.104556265074544	0.108747125632299	-0.141063803712204	0.0222380853405671	0.624700570985635
ATG4B	0.0327014122660207	-0.0454290844346588	-0.0510540476865301	-0.209984626443932	-0.0482415660605944	-0.245802235889983	0.17858453976868	0.0223279163631637	0.624783574679077
SNRPD3	NA	-1.54541907501024	-1.44150279713166	-1.23063067902974	-1.44150279713166	-1.14655575586709	-0.260491185651845	0.0223444868034683	0.624783574679077
UBE2F	-0.251909434189568	-0.377538026761534	-0.0743859717417595	-0.104983280570011	-0.17844635737979	0.0683993170980818	-0.272075451478781	0.0222971256172988	0.624783574679077
PNPO	-0.632443291471575	-0.22143229257042	-0.118396732884691	-0.137318687817976	-0.179375490194198	-0.120648550952896	-0.155296536242814	0.0224277252396802	0.625181467104253
SLC4A1	-0.435428631641804	-0.438399472354731	-0.143045868924471	-0.268479352457473	-0.351953992049639	-0.148668730307204	-0.171168522183946	0.0224000217903617	0.625181467104253
FOXB2	0.462370518883854	-0.0157122520471683	-0.0256005969999941	0.0768181833381964	0.030552965645514	-0.0280777167954473	0.158424324488379	0.0225473090734415	0.627549451769104
CDH24	-0.327541669846774	-0.457587187075595	-0.360706542574567	-0.377303886434872	-0.36900521450472	-0.212572554358279	-0.160251454872619	0.0226894925814016	0.629258113223518
CHRNA3	0.601934871291826	0.176933109108866	0.139513122245448	0.248338005058127	0.212635557083496	0.172609371547802	0.124169203782964	0.0228170749151637	0.629258113223518
IFT80	0.121710258194349	0.016471646847511	-0.131872050858569	-0.116458312092207	-0.0499933326223482	-0.175700608571613	0.149543890820941	0.0227123616980583	0.629258113223518
MRPL41	-0.696220752079454	-0.474147916747033	-0.383239299380845	-0.600296920552299	-0.537222418649666	-0.7846246599553	0.263960685646115	0.0227697631671322	0.629258113223518
RBP2	NA	-0.180184291390489	0.128608475819336	0.0680914356471647	0.0680914356471647	0.170498736359494	-0.162671219776656	0.0227390621435943	0.629258113223518
TYK2	0.328738590738034	0.595942825690793	0.1999784040234	0.249635955821876	0.289187273279955	0.134958381417049	0.198405584464107	0.022791221694919	0.629258113223518
CHMP2B	-0.188275008105481	0.0145939956449516	0.109977358360282	0.147193047720933	0.0622856770026171	0.164737487748202	-0.139535783132458	0.0228737783992727	0.629863207927694
PPP1R15A	-0.57175860304598	-0.43973580801163	-0.233792294308565	-0.388692764790546	-0.414214286401088	-0.231375744497188	-0.179939063046071	0.0229629154878384	0.631358218094301
ERCC2	NA	-0.701929298167209	-0.719283296645176	-0.867856577554054	-0.719283296645176	-0.999831624546585	0.238007392274441	0.0230450687791284	0.632656971528829
SYTL2	-0.167129593506561	0.0769718814154839	0.0695214785425169	0.18977033960973	0.0732466799790004	0.16554231929935	-0.121089831063567	0.0231595285313485	0.633878394953934
ZNF410	0.0171386685944134	-0.00274591434608692	-0.316345950019492	0.0195624507076717	0.00719637712416326	0.0925828103903254	-0.156352678568276	0.0231586817795874	0.633878394953934
C1orf115	-0.272526090770606	-0.00163573418816226	-0.00922174633110281	0.00789294237861837	-0.00542874025963253	0.0764525371085183	-0.139106970137526	0.0233757591407837	0.634049969868054
CSTB	-0.387987465751092	-0.0519757538323403	-0.0641322471598762	-0.136326470742697	-0.100229358951286	0.00598573310340414	-0.159409048730887	0.0233249883044777	0.634049969868054
FN1	-0.330466157226538	-0.0587489452248508	-0.131298738280677	0.0394421679606867	-0.0950238417527638	0.0264783491441034	-0.147942353535417	0.0232801851121232	0.634049969868054
GAB2	-0.745951696837797	-0.433125117770038	-0.49897822098834	-0.621715112547525	-0.560346666767933	-0.337344953430464	-0.21076333952821	0.0232799718022945	0.634049969868054
MTHFD2	0.54757902137045	0.164032928803999	-0.0204779862684127	0.10862349693408	0.13632821286904	0.0355765277278475	0.17086821988807	0.0233408412579342	0.634049969868054
QRSL1	-0.643951936835079	-0.251138588251538	-0.193206670993977	-0.272713627084244	-0.261926107667891	-0.61050113546926	0.26769056924433	0.0232271547485323	0.634049969868054
CMKLR1	0.280276690601781	-0.0103767992601111	-0.132246530588091	-0.0615054305246982	-0.0359411148924047	-0.148196598046443	0.166902145704336	0.0234733348091722	0.635454662526121
FNIP1	-0.721786085606063	-0.0356684579500723	-0.207867012480767	-0.183839775555546	-0.195853394018156	-0.0659534656633733	-0.216514392880489	0.0234976888289917	0.635454662526121
DDX43	0.240454091411131	0.127337980683835	-0.0212225289970481	0.00706810991092101	0.067203045297378	-0.0636396339842364	0.159036723945267	0.0235735295100244	0.636555560644011
BSG	-0.468956976525377	-0.368543688501602	-0.204667878392315	-0.496359914875283	-0.418750332513489	-0.157237856404796	-0.222091850549757	0.0236285052318884	0.637090604608016
SPATA24	0.337841918822106	-0.162691571330138	-0.158125667515099	-0.0178753954875071	-0.0880005315013031	-0.138849270289336	0.146803061348041	0.0237025766759673	0.63813816759562
PIK3C3	-0.819165048236081	-0.55989087798175	-0.64566935813849	-0.793707237479592	-0.719688297809041	-0.999155171327066	0.282043935775868	0.0239832412570911	0.64282891765863
RNF126	-0.450086421431898	-0.410399017313055	-0.325912962325767	-0.100320798564605	-0.368155989819411	-0.132563871567099	-0.189218416337014	0.0239689532528149	0.64282891765863
SARS2	-1.07507185761018	-0.460644086395067	-0.325537030714921	-0.405781350893465	-0.433212718644266	-0.810914267962057	0.242901193933256	0.0239711844860676	0.64282891765863
RAET1L	-0.639838927460972	-0.134547105818023	-0.117824428275126	-0.0763901359099309	-0.126185767046575	-0.0656836163292221	-0.172280253855445	0.0240988009478228	0.644972192575482
ANKRA2	0.155154515050273	0.0717049240385924	-0.115651304326623	-0.152849827554072	-0.0219731901440155	-0.171364948874148	0.165722900639471	0.0243106435253918	0.649682227192586
LRRC8A	0.283929791672192	0.0849525882377124	-0.0199115224345255	0.207828306132077	0.146390447184895	-0.018328003544267	0.16049429971687	0.0243677742895208	0.650249929825962
ATF5	-0.652827225753759	-0.247955145351301	-0.346028566243048	-0.468884735097747	-0.407456650670398	-0.278758862449664	-0.154767657082297	0.0244216883478535	0.650730251727585
DHFR	-0.334786757612787	-0.446912769743541	-0.235434509246149	-0.370760393678374	-0.35277357564558	-0.673410678546587	0.339241869367381	0.0244871444271271	0.651516255323225
AIFM1	NA	-0.658757402655389	-0.231584083203371	-0.396539237956817	-0.396539237956817	-0.839799261767135	0.409934684346154	0.0245668719887106	0.652679110796844
ICE1	-1.08225234066707	-0.690278247745661	-0.997735766856149	-1.4510365377735	-1.03999405376161	-0.781830335310368	-0.275077955511286	0.0246427342884105	0.652780266917704
SPIN4	0.718978342164619	0.220085896188532	0.298550783068151	-0.0343247763327612	0.259318339628342	0.165120549225816	0.134288071169859	0.0246232979770118	0.652780266917704
ZNF600	-0.491606508675103	0.0600787132038351	0.0203371725795842	0.041314737924703	0.0308259552521436	0.060484675896283	-0.150436081384026	0.0247503126501016	0.65467286847765
HIST1H2BA	0.646542683933818	0.0472470672580754	-0.0256632907508794	-0.0475404912626787	0.010791888253598	-0.00626369693976549	0.164245059969072	0.0248562884634014	0.654972570002437
RAB29	-0.24563123957256	-0.240292933165366	-0.112439353499248	-0.0244166550980478	-0.176366143332307	-0.0166983488640367	-0.140781477757175	0.0249785333556865	0.654972570002437
TMED2	-1.21629339222826	-0.719616756953872	-1.27244268207658	-1.37312771122148	-1.24436803715242	-0.873790347980242	-0.287104396742715	0.0249603363089083	0.654972570002437
TRUB2	-0.229967736930547	-0.196601984440993	-0.0997358927001196	-0.1529014941466	-0.174751739293797	-0.371393729001182	0.212789481849669	0.0248289584527778	0.654972570002437
WASHC2A	-0.0794060538809317	-0.239548949049541	-0.0231293768191592	-0.128869741712587	-0.10413789779676	0.046360249729623	-0.17120147221135	0.0249456192661621	0.654972570002437
ZSCAN22	-0.0686500205631469	-0.0744050980954195	-0.173492169260017	-0.148148638186916	-0.111276868141168	0.0198609818953963	-0.132959376402674	0.0249531915439887	0.654972570002437
RPL13	-1.63461240688874	-1.42260697810474	-1.35352971026054	-1.3469151732615	-1.38806834418264	-1.21771161192137	-0.213312071097789	0.0250225843646308	0.655179488587782
HIPK1	0.131347361195854	-0.312475580551699	-0.133292830208692	-0.159056662105774	-0.146174746157233	-0.296192992120449	0.168050125904042	0.0252600132721968	0.655710860285004
MBTPS2	-0.725935145098791	-0.701418071942342	-0.601872742005126	-0.705965631273721	-0.703691851608031	-0.960331320392364	0.27548584422805	0.0252120818129034	0.655710860285004
MED9	NA	-0.398590052585772	-0.354956951849127	-0.944019839795219	-0.398590052585772	-0.924783796341549	0.360442163654107	0.0252413416783262	0.655710860285004
SAG	0.378417526661883	0.067269620710327993	0.0783762912230463	0.0840785439066246	0.0812274175648354	-0.00370423695961602	0.158581203127429	0.025154201674443	0.655710860285004
TP53INP1	0.453023696258491	0.146737722543191	0.10025460718603	0.0698976944717872	0.123496164864611	0.0574670482890979	0.134738096241401	0.0252524937456511	0.655710860285004
ZBTB46	-0.388788657813114	-0.0162396792516804	0.110538771870277	0.157180615897158	0.0471495463092983	0.112703690048863	-0.150534408385029	0.0252009599386573	0.655710860285004
ZNF709	0.451690986497163	0.392493203433436	0.283126916992894	0.279609841018641	0.337810060213165	0.227288164427443	0.127018152458337	0.0253661600575632	0.657524254768223
FAAP24	-0.661375549901235	-0.336464252634606	-0.650070299207594	-0.433139813759942	-0.541605056483768	-0.310065562943803	-0.20320895085058	0.0254613592606197	0.658108942144319
RP9	-0.241862754290003	-0.301385537825579	-0.0733938849671116	-0.116895521037815	-0.179379137663909	-0.0184254967633668	-0.162201375392523	0.0254300839862682	0.658108942144319
B9D2	-0.466816632117662	0.0129831781876457	-0.0407983734674883	-0.180702875217027	-0.110750624342258	-0.0256257023564085	-0.142607783939396	0.0255110618844143	0.658454316643452
ATP5ME	-0.80660156322546	-0.39989447583519	-0.255203522469914	-0.349947467174991	-0.374920971505091	-0.759542496105129	0.329498683403789	0.0258083271812177	0.660371896600453
CHL1	0.597028702690219	0.173812641345912	0.116934071531916	0.0207780033936292	0.145373356438914	0.0963678185196412	0.126893089124004	0.0256520467214733	0.660371896600453
CLDN15	-0.274708417225023	-0.067804938275509	-0.0873090806616156	0.0953613447349077	-0.0775570094685623	0.0562758081311776	-0.137071854767089	0.025828163241143	0.660371896600453
CP	-0.20664118966079	0.119303885837216	0.129916962266902	0.165682874712531	0.124610424052059	0.169149176694091	-0.118881044250616	0.0257716866921292	0.660371896600453
NFATC2IP	-0.636168935205307	-0.533395822621862	-0.666702892279258	-0.81712446176353	-0.651435913742283	-0.459076509433571	-0.187903310674949	0.0258404809696849	0.660371896600453
PSG6	-0.206577904762633	-0.292928230625987	-0.576085339487771	-0.30329175223664	-0.298109991431314	-0.163642898738202	-0.179447618790737	0.0257866820001494	0.660371896600453
TARS2	-1.15054163279764	-0.684900157413983	-0.48750613790481	-0.580727958887284	-0.632814058150633	-1.0020692857669	0.26854290126643	0.0258224268083833	0.660371896600453
IFNE	0.0790825062819689	0.195581951802285	0.161771024317757	0.264797829111493	0.178676488060021	0.294919068354079	-0.115845951985485	0.0260139784206207	0.661560604228138
STAT2	0.0316480338897151	0.772960741464579	-0.108996935988497	-0.195296101889437	-0.0386744510493912	-0.102782558868068	0.217839777780202	0.0260330432592672	0.661560604228138
TAS2R38	0.307676399257328	-0.00797311309437474	-0.0315576419505039	-0.198055194535923	-0.0197653775224393	-0.116231105935903	0.137834096443787	0.0260211862981424	0.661560604228138
VPS33B	-0.0730399800089278	-0.0164722176387736	-0.266209474468796	-0.0222923241166035	-0.0476661520627657	0.0637446201950673	-0.1500609949909	0.0259919264015056	0.661560604228138
ACIN1	-1.24246991506662	-1.09131299263735	-1.09972519295642	-0.875325713645786	-1.09551909279688	-0.838833125297778	-0.237361820481	0.0261683598392566	0.663139177520966
GRB2	-1.68926665907164	-1.45589815442144	-1.67331357969995	-1.24488517421665	-1.56460586706069	-1.09987078958987	-0.492064808184752	0.0261591741323636	0.663139177520966
NAA25	-1.03812262695347	-0.962607608830126	-1.00002469113267	-1.10876422831294	-1.01907365904307	-0.838946218463211	-0.188469140459853	0.0262850817748048	0.665166755136436
LRPPRC	-0.646880165896963	-0.521829709281642	-0.268539969591558	-0.528410000148522	-0.525119854715082	-0.779351195847459	0.303721630019017	0.0264998337485204	0.669665952147058
DCAF10	-0.687620671772486	-0.188757959228817	-0.122478366906278	-0.182673006294291	-0.185715482761554	-0.140161629043256	-0.151567509609154	0.02656047749606	0.670263637536366
MRPS6	-1.01019227464182	-0.425170229116455	-0.242397272137983	-0.574252619495401	-0.499711424305928	-0.824089288503178	0.266994720362723	0.0266259391315854	0.670981072496796
FAHD2A	-0.607955946011226	-0.664890749556107	-0.469164536447573	-0.412801570424722	-0.538560241229399	-0.359850261248684	-0.172013428833517	0.0267012013024965	0.671943147777687
ZBTB42	-0.411265954666102	-0.123184577573553	-0.0278592406841477	-0.0388520797722063	-0.0810183286728798	-0.0116853828988939	-0.137766057136898	0.0268761329157642	0.675407284744427
BCAS2	-0.7060987941686	-0.892201259727489	-0.623484740444882	-1.23399176989441	-0.799150026948045	-0.626638863795769	-0.232910077220713	0.0270775626393857	0.677858781417564
GLRA2	0.594750683514261	0.193775842987777	0.175471241174539	0.0224614191497515	0.184623542081158	0.121369193190232	0.129884186842642	0.0270590333428015	0.677858781417564
SNRNP48	-1.12210221510525	-0.628219714494479	-0.774805152108235	-0.71679085681049	-0.745798004459363	-0.588666397974477	-0.217762549062822	0.0270975785553098	0.677858781417564
TCEANC2	0.431976263496722	-0.0071963080390109	0.033222577749824	0.0237554312144847	0.0284890044821543	-0.0296110608662246	0.154959011437331	0.0271233300142245	0.677858781417564
SFSWAP	-0.899331070707458	-1.06936242784414	-0.807230668837697	-1.1456974978867	-0.984346749275799	-0.768627580808014	-0.203652242845258	0.0272066721991837	0.679005087571638
BAG2	-0.497482443174688	-0.469512902004606	-0.347932537570718	-0.460920383745439	-0.465216642875023	-0.277369713991406	-0.169138000382657	0.0274770807199657	0.682931722311465
HIST2H2BE	-0.244618522883809	-1.07524667741094	-0.921385135401666	-0.468114639361639	-0.694749887381652	-0.469502563113894	-0.200575845740509	0.0274642140456283	0.682931722311465
SAE1	-1.19631505801542	-1.41721136506858	-1.32591377627587	-1.21043265690064	-1.26817321658826	-1.49981194912578	0.214680231643423	0.0274315876026981	0.682931722311465
FAM91A1	-0.378308963410534	-0.451873716357074	-0.467940200554205	-0.312365533998069	-0.415091339883804	-0.24515326213158	-0.155223306885543	0.0276025102107244	0.685109428093309
EIF6	-1.73476265231245	-1.27829726192371	-1.12136664861993	-1.1520942106028	-1.21519573626325	-1.08801446786304	-0.229604172898084	0.0276954684311538	0.685603667725238
MZF1	-0.730912149168863	-0.57051865895751	-0.763876578494622	-0.529375962105302	-0.650715404063186	-0.465096543263625	-0.176800396820838	0.0276981006001917	0.685603667725238
AURKAIP1	-0.526840058782704	-0.465051960854261	-0.255604160641086	-0.309139411132964	-0.387095685993612	-0.57589644634896	0.187444065909674	0.0278256730196483	0.686122791017893
C8orf59	-0.111893730006932	-0.172442210874016	-0.107825895686029	-0.233811906717317	-0.142167970440474	-0.327120745825315	0.18975712115759	0.0278123543180968	0.686122791017893
STN1	-0.168137372370116	-0.305241024735947	-0.459103217409587	-0.269489910971941	-0.287365467853944	-0.548281910301063	0.273855692116955	0.0278326757215161	0.686122791017893
ARHGEF39	-0.416166302533243	-0.245488859372156	-0.135666354279226	-0.070358224894254	-0.190577606825691	-0.0634240418271812	-0.150793609918762	0.0280623987205691	0.688041410579149
E2F7	NA	0.00526286256761252	-0.413849906843435	0.173980075951265	0.00526286256761252	0.173521391625179	-0.259155828534299	0.0280156865587	0.688041410579149
KCNK15	-0.379990365285425	-0.226708144154618	-0.0350896036854618	-0.0980384967219898	-0.162373320438304	-0.0126328306044137	-0.164636203570592	0.0279494327784794	0.688041410579149
SHLD2	-0.221060698096253	-0.319761937450607	-0.184718408227117	-0.271896989205135	-0.246478843650694	-0.0798349095563541	-0.162012233094614	0.0280405545763486	0.688041410579149
CRY2	-0.379500473807181	-0.220149285773503	-0.085338885285402	-0.0399363246079256	-0.152744085529453	-0.0387058355134359	-0.137950665288705	0.0283040334881484	0.689302127381398
EEPD1	-0.271628295989163	0.11637671013527601	-0.0431153508432019	0.106446932036998	0.0316657905968978	0.121098101186636	-0.142348221245727	0.028240015780794	0.689302127381398
RUNX1	0.972751354893338	0.210349772510024	0.203207461718757	0.0841805662708926	0.20677861711439	0.0938798519490403	0.304450194356048	0.0282544519375428	0.689302127381398
SCD	-0.452748883863285	-0.210373126076688	-0.27038242000431	-0.172385703745943	-0.240377773040499	-0.628581989091249	0.376642518424854	0.0282074375237082	0.689302127381398
SKA2	-0.730596407638599	-0.123600547339863	-0.262820143996714	-0.294393099027925	-0.27860662151232	-0.175171825209378	-0.167941745006089	0.0282962395379171	0.689302127381398
TGFBR1	-0.518387660733394	0.0110310400714555	-0.806519287966511	-0.460224531941294	-0.489306096337344	-0.16006608067232	-0.263547363171196	0.0283933729575906	0.69054969747461
AMY2A	-0.224262261946192	-0.85584423287739	-0.362503723675952	-0.32447607307844	-0.343489898377196	-0.258825115193737	-0.181766729858471	0.0291912371955308	0.693082631011374
AQP7	-1.04112318128997	-1.08968611647625	-1.06071390103575	-1.23552087451286	-1.075200008756	-0.912010678511928	-0.188158648370066	0.0292805979353635	0.693082631011374
AURKA	-1.56552304665379	-1.4069503444706	-1.31436896357043	-1.38128626865997	-1.39411830656529	-1.19522319466576	-0.220049218574171	0.0292666705621447	0.693082631011374
C1orf109	-1.66451244407854	-1.83577999249967	-1.28619867298815	-1.27729047875706	-1.47535555853335	-1.86092494046832	0.34581209387984	0.0288427209100689	0.693082631011374
C6orf106	-0.367134604602295	-0.294582640788969	-0.231718620939733	-0.335187822994243	-0.314885231891606	-0.144510358248519	-0.158510672121743	0.0286676805739781	0.693082631011374
CCDC74B	-0.442888518121866	-0.642100450635908	-0.40890717325364	-0.485751163036417	-0.464319840579141	-0.298079060246876	-0.188705772151004	0.0292362324224372	0.693082631011374
CGB7	0.287394585276785	0.017628719589437	-0.0610123328891143	-0.0347226466836381	-0.00854696354710058	0.195026115132009	-0.139258174275036	0.0293691467675388	0.693082631011374
DCAF11	0.5144540523099	0.184339243546021	0.0532532035737002	0.172652759414687	0.178496001480354	0.0940694475946129	0.141168260001637	0.0288101962374787	0.693082631011374
DOK1	0.318715588190694	-0.101978961774096	-0.162151913279175	-0.0428080253858061	-0.0723934935799511	-0.120512374841982	0.127611906427917	0.0285990196148775	0.693082631011374
FBXO24	-0.257654598752902	-0.270643239924656	-0.138691196277038	-0.111006301002973	-0.19817289751497	-0.0603184459261174	-0.132255781966802	0.0292607303570903	0.693082631011374
ITGB3	-0.513955752152668	-0.592276209451421	-0.315141382564579	-0.0764287800601085	-0.414548567358623	-0.167928532927629	-0.184424207447185	0.028599684233706	0.693082631011374
OBSL1	0.0951709285551756	-0.0772573391699794	-0.0679937003094845	-0.247090765872497	-0.0726255197397319	-0.233758213285477	0.170817314515969	0.0293061739217459	0.693082631011374
OR1F1	-0.132247177134089	-0.117800317094759	0.0167923448202094	0.055285259764944	-0.0505039861372746	0.0936726807449397	-0.135108110714136	0.0288361926127897	0.693082631011374
OR4C12	-0.244995442270844	-0.34802139889665	-0.253069293572566	-0.241267227609641	-0.249032367921705	-0.117260561579809	-0.150134676319839	0.0286159789569517	0.693082631011374
OR5A1	0.244377592579408	-0.154878826252635	-0.162192836131987	-0.153226003035462	-0.154052414644049	-0.198169197376414	0.147669802635725	0.0290831753286952	0.693082631011374
PLIN1	0.351225647253313	0.217834231415839	0.0734886941241762	0.0762890284121018	0.147061629913971	0.0585664587291925	0.1206389222262	0.0290129172000518	0.693082631011374
RFC4	-0.919907382207077	-0.857522638766396	-0.761988826647344	-0.918999640502363	-0.888261139634379	-0.677964567960409	-0.183785359050108	0.0288854630767512	0.693082631011374
SLC27A5	-0.406897035549301	-0.339269415666249	-0.514718386115643	-0.262076506271535	-0.373083225607775	-0.224678026119404	-0.150473152521836	0.028733267644613	0.693082631011374
SLC3A1	-0.489071242470245	0.0220122621658707	-0.0545643309675748	-0.0845054803388127	-0.0695349056531938	-0.021915105300157	-0.127442844681569	0.0293773089362953	0.693082631011374
SRSF10	-1.14605450421226	-1.37803015913312	-1.04049383180811	-0.896479662973606	-1.09327416801019	-0.852390935996722	-0.25895485728045	0.0293231517808263	0.693082631011374
UAP1L1	0.278758153013394	0.10847899003023	0.0865496271742637	0.0783293824199306	0.0975143086022469	-0.00630912598556891	0.142841404154984	0.0291608703813237	0.693082631011374
ZNF497	-0.328014343976546	0.00625889538003235	-0.0961687214501183	0.176085358756784	-0.044954913035043	0.0847197836953435	-0.141492371254058	0.0292367445779148	0.693082631011374
ZNF705A	-0.334428800017557	-0.461165443231729	-0.378553459290531	-0.467632956618179	-0.41985945126113	-0.307655928438114	-0.0964844116634762	0.0288250731037601	0.693082631011374
NDUFB8	-0.346656563881299	-0.410795534939284	-0.205314148842072	-0.388718281560175	-0.367687422720737	-0.562634903977211	0.248957883607329	0.029430657740048	0.693438345373122
FAM213A	-0.518372721335749	-0.042695031038146	-0.0662471609748937	-0.12746141620416301	-0.0968542885895282	-0.0487246116971198	-0.136060071286632	0.0295269332303173	0.694803250909246
FMC1	-0.511335499309524	-0.0663088074456023	-0.0841535446733233	-0.134747941985154	-0.109450743329239	-0.0831956894663348	-0.115191889681607	0.0296810223776506	0.696762523830542
GINS3	-1.36900382408005	-1.33468319135476	-1.33225751119506	-1.64602752521835	-1.3518435077174	-1.1755109152466	-0.23550862604179	0.02968710571208	0.696762523830542
SPATA17	-0.126766743438393	0.0491838861105595	-1.68836590855996e-4	0.0491433414340736	0.0244872524216088	0.110294205812755	-0.122253067481503	0.0297266328357213	0.696787658926823
SCAMP3	-0.176015381171162	-0.166419090489438	0.0450836971298109	-0.0464256560287402	-0.106422373259089	0.0542217553056843	-0.137867699956621	0.0298233551180543	0.697250801785841
SOX5	-0.655269726115871	-0.0837661841768073	-0.114041291588534	-0.164424581734076	-0.139232936661305	-0.0859589526208391	-0.159104422943338	0.0297871163739069	0.697250801785841
INSL5	0.341948021875923	0.0718876851514773	0.0563470016595164	0.150580151436492	0.111233918293985	0.0444076329853283	0.108715960471919	0.0300529454489416	0.699909149857806
SUN5	-0.766129805072145	-0.276091120933256	-0.29395742523428	-0.28933261088322	-0.29164501805875	-0.252634463304265	-0.151492444361104	0.0300345715827655	0.699909149857806
VWC2	-0.389556739277143	-0.0524452792186479	-0.0124072276531454	-0.0748662073561761	-0.063655743287412	0.0158203765307538	-0.143230666513671	0.0300109787581705	0.699909149857806
ABCB6	-0.391581560362048	-0.174003960520505	-0.114242825934852	-0.192553422050547	-0.183278691285526	-0.0687693876275575	-0.142051357563414	0.0301790076370725	0.701042870995021
FUBP1	-0.165519047063421	-0.0505103575199389	-0.140407182987381	-0.033431644375083	-0.0954587702536599	-0.328007048346612	0.235136681358721	0.0301557826338702	0.701042870995021
KRTAP12-4	-0.120337096585929	0.0332538599421039	-0.0656938492272113	-0.138111373277569	-0.0930154729065701	0.0669920720490021	-0.136515276747594	0.030292775360473	0.701433049978014
PCDHA11	0.293108490270565	-0.0427300390676164	0.0130616472307282	-0.0155380533132177	-0.00123820304124477	-0.107008216403888	0.169792421613989	0.0302734107576283	0.701433049978014
ZNF619	-0.51512464097067	-0.193325651756593	-0.206772116986977	-0.136201127286509	-0.200048884371785	-0.101045827388254	-0.165476202918901	0.0303119420571105	0.701433049978014
GNA15	-0.298649684827731	0.0037747613900723	0.00375741752623636	-0.124182974997164	-0.0602127787354637	0.0367238286762355	-0.141086638590025	0.0303549521035205	0.701532368831235
CDRT1	-0.313627960352699	-0.192866732539464	-0.119206248436814	-0.119017937868866	-0.156036490488139	-0.0418342380889477	-0.137742499712758	0.0308217720038525	0.703117252581852
DHX58	-0.819342345185202	-0.316634825429658	-0.26830045705973	-0.191556797929552	-0.292467641244694	-0.246356995682975	-0.150091456152809	0.0305077471584504	0.703117252581852
ELMOD1	0.520737417111281	-0.192888669902537	-0.167753762770719	-0.107360540931906	-0.137557151851312	-0.102672691164105	0.117853343723024	0.0314801004668558	0.703117252581852
FKBP1A	0.494580715289709	-0.113292498676955	-0.00487046077572466	-0.0863938016195451	-0.0456321311976349	-0.114003527957028	0.203133342824998	0.0306994808643302	0.703117252581852
GAGE12H	-0.0133342294335884	-0.370727975766911	-0.248410495120735	-0.35209585797117	-0.300253176545953	-0.119467684218728	-0.133689226259045	0.0315100838399726	0.703117252581852
KRTAP5-11	3.74026407159224e-4	-0.385497418036998	-0.169293804688978	-0.113368113845428	-0.141330959267203	-0.0146217895570081	-0.149268790827872	0.0313431481425179	0.703117252581852
LAMA2	-0.252172516653337	-0.155454238186148	-0.083021180074548	-0.0740645578027188	-0.119237709130348	-0.0261363765411021	-0.117608063796294	0.0307975162463073	0.703117252581852
MAPK9	0.175608558323963	0.456002282482866	0.29678382227652	0.184016502365104	0.240400162320812	0.378522106891062	-0.102278104785316	0.0310620119197423	0.703117252581852
METTL13	0.690854690273393	-0.0309196216715401	-0.0703955158771893	-0.0689728423847543	-0.0499462320281472	-0.0215341642956854	0.154073575489223	0.0306165432602003	0.703117252581852
MRPL10	-1.17851788557631	-0.724886885392955	-0.504108757678681	-0.665119115516515	-0.695003000454735	-1.00618490354221	0.246055272749292	0.0312608609605518	0.703117252581852
NAPG	-0.945897546842714	-1.26510182669307	-1.22323199613949	-1.01432696534206	-1.11877948074077	-0.707326765588717	-0.376482851498742	0.0314872895311931	0.703117252581852
NOL12	-1.06863551888666	-1.04467497782847	-0.927325860601874	-0.961046313590526	-1.0028606457095	-0.812137116958282	-0.187290342556469	0.0306824562259002	0.703117252581852
OAT	NA	-0.202178760189571	-0.329536344077493	-0.215550439053993	-0.215550439053993	-0.095501585306157	-0.148940354831274	0.0313509126898544	0.703117252581852
PDZRN4	-0.512370458232989	0.0603255582786232	2.71800844159855e-4	-0.0373985316093358	-0.018563365382588	0.0140349561383762	-0.135204088837186	0.0311867384090909	0.703117252581852
POU2F1	-0.501671892766415	-0.295454629328031	-0.332916180679213	-0.391599318923116	-0.362257749801164	-0.208222452543756	-0.168439399743888	0.0314426736325005	0.703117252581852
SLC12A6	0.428797818335907	0.0132214705245417	-0.144597223754343	-0.0832294032653977	-0.035003966370428	-0.096248815835625	0.148584780797454	0.0309673330402101	0.703117252581852
SLC9B1	-0.634336756790429	-0.578815352763989	-0.662871400102596	-0.7788144820234	-0.648604078446512	-0.494227436646523	-0.158689003810619	0.0308370012800365	0.703117252581852
SPATA7	0.639823995250717	-0.122291383616878	0.0505632503615435	0.0200975699396388	0.0353304101505912	0.00265792970194028	0.145625831854013	0.0314892617064821	0.703117252581852
SPDYE4	-0.336650751217787	-0.246577990990781	-0.162463740637027	-0.0598338969825966	-0.204520865813904	-0.0438602281804851	-0.162633359716771	0.0308897549022587	0.703117252581852
STK40	0.028210000644987	-0.23037459879683	-0.11876760587193	0.180348166696958	-0.0452788026134715	-0.24862826394816	0.223920422422144	0.0308181977485601	0.703117252581852
STOX1	-0.40327387864756	-0.0509738549877644	0.0131808260572577	-0.0439725138026027	-0.0474731843951835	0.0560688103134593	-0.181163673770646	0.0305713027257199	0.703117252581852
TMA16	-0.730436279415951	-1.24910327475904	-0.811526072113579	-0.780902810872993	-0.796214441493286	-1.08646586280758	0.195141620299653	0.0310070238496461	0.703117252581852
UFD1	-1.24321139919348	-1.39048124948398	-1.5388967060401	-1.43853195552026	-1.41450660250212	-1.16073534548771	-0.233072301710383	0.0314701381889005	0.703117252581852
VAT1L	0.547772130910939	-0.012442216224872	0.0567409652051592	0.00973375449600525	0.0332373598505822	0.0098781593335013	0.142150270504559	0.0313438254529237	0.703117252581852
VPS53	-0.479688816362725	0.0122352525934292	-0.620188330492636	-0.0912641288317158	-0.285476472597221	-0.0834451555831507	-0.200175351424374	0.0305076544993273	0.703117252581852
WFDC13	-0.444356096828656	0.00632257783183826	0.00811096499215172	0.0270837089012596	0.00721677141199499	0.0205153765004368	-0.124529494607836	0.0314506582057417	0.703117252581852
ZBTB40	0.197983028331591	0.0631272304741288	-0.0393567205712591	-0.0920430060620634	0.0118852549514349	-0.119339082325257	0.156116146593494	0.0310777214797983	0.703117252581852
ZMYND15	-0.570879695478558	-0.276351286130176	-0.160666219086781	-0.300812942263747	-0.288582114196962	-0.175100270847202	-0.152230137702612	0.0314782093010208	0.703117252581852
CYC1	-0.794694775662858	-0.494436091067221	-0.3569250143061	-0.562116929136299	-0.52827651010176	-0.837356130004621	0.301731032624709	0.0317411819159386	0.704802052861386
LRRC18	0.147926880111817	-0.0282772951708611	0.0748431613347709	0.0261124499326173	0.0504778056336941	-0.075072579669741707	0.129411860093462	0.0316388073090103	0.704802052861386
PAPPA2	-0.0131042292742197	-0.0597790851568642	0.0210402958748325	-0.0165936111027311	-0.0148489201884754	0.121269957626491	-0.137332446652176	0.0317398462656953	0.704802052861386
RYR3	0.424923054340358	0.183762587726276	0.0343385015136704	0.0698689426937285	0.126815765210002	0.0437127658440929	0.141681933877833	0.0317106493056321	0.704802052861386
CTPS2	0.395542124529023	0.00890004926615138	-0.0358340717172364	-0.146115122446551	-0.0134670112255425	-0.0499714349453698	0.105205495437413	0.0321443881066779	0.706936446148958
HOXA10	-0.545681978726916	-0.26655030722271	-0.142537378091077	-0.09619044092776	-0.204543842656894	-0.102448129480104	-0.157861863707735	0.0320234917662643	0.706936446148958
JAGN1	-0.117842518367082	-0.380798802018915	0.038066319505901	0.067823598520475	-0.0398880994305903	0.0742138506709941	-0.156046848651853	0.0323150514642525	0.706936446148958
LRRC4B	-0.399720202148182	-0.181622260189748	-0.0267180580016041	-0.136005483473757	-0.158813871831753	-0.0521499801830555	-0.140511689160147	0.0322871096770097	0.706936446148958
LRTM1	0.229790470802261	-0.0676111727741604	0.0408328125564341	-0.0295562548410295	0.00563827885770234	-0.0660439737811711	0.110447729450955	0.0322364441725072	0.706936446148958
MRPL40	-0.429003517976524	-0.305386713538677	-0.106889531078716	-0.248485886309983	-0.27693629992433	-0.511143717671978	0.242281884808081	0.0321116675938234	0.706936446148958
MRPS9	-0.593103628702519	-0.448293950361764	-0.240155869344127	-0.427389459378116	-0.43784170486994	-0.643648444529103	0.216880962503955	0.032209604218827	0.706936446148958
PPFIBP2	0.280052518316897	0.155441597177446	0.0793547580821045	0.145247456286889	0.150344526732168	0.0286325555531986	0.139275380402199	0.0323095846677412	0.706936446148958
SLC15A4	-0.501093285238683	-0.164975674329208	-0.0938541337156261	-0.0897613588113277	-0.129414904022417	-0.0532755268694435	-0.162404729606343	0.0322958613584484	0.706936446148958
TMPRSS11D	-0.486059394902161	-0.101122076114885	-0.00801488351828259	0.0655974528174645	-0.0545684798165839	0.018875066479319	-0.147156963908096	0.0320301510164641	0.706936446148958
TTC27	-0.986901999346374	-1.1250003553556	-1.09441235652347	-1.24766868950248	-1.10970635593953	-1.32307142783263	0.208906426878788	0.0323835338762423	0.706936446148958
ZNF416	0.623537337014324	0.0418392125318742	-0.0634606827704025	-0.0751783692641893	-0.0108107351192641	0.00544380824774892	0.123895639993169	0.0323616622357063	0.706936446148958
ZNF622	-0.787759160930015	-0.431142235082369	-0.537834675169095	-0.530011721302378	-0.533923198235737	-0.343431009632181	-0.217981714059841	0.0319539864847118	0.706936446148958
ZNF688	-0.534016107066989	-0.655072330030152	-0.246715877851358	-0.499302226611499	-0.516659166839244	-0.320689688152795	-0.168592780383914	0.0319053122735094	0.706936446148958
HLA-A	-0.730430638146375	-0.400247414182083	-0.362869264517744	-0.214951900270223	-0.381558339349913	-0.247173521831829	-0.180304170372444	0.0324354521399566	0.707217758512483
STXBP2	-0.412809206753938	-0.0692962696810754	-0.052034874877932	-0.0151876115851082	-0.0606655722795037	-0.00309604455385691	-0.129865905726858	0.0325537605267925	0.708093141638599
TRAM2	-0.188201856071178	-0.0665969497299354	-0.242511742237349	-0.225136214287874	-0.206669035179526	-0.0173167157332936	-0.155779750146627	0.0325281207742244	0.708093141638599
AIP	NA	-0.494543680943779	-0.580866561168926	-0.608580558014713	-0.580866561168926	-0.278714017059407	-0.266720773024215	0.0328983013490291	0.708728534333338
BSX	0.366207867670988	0.139564586876921	0.170772723362653	0.107664669136162	0.155168655119787	0.0786675545534787	0.12164965337626	0.0330019302008451	0.708728534333338
C1orf194	0.260993014456941	0.212487864301649	-0.0233183359042342	0.0682028776623939	0.140345370982021	-0.00185772234555839	0.1325117750422	0.0328389926910591	0.708728534333338
CSAG1	0.146199441763907	-0.0312135005136123	0.0354228344996147	0.087858114555213307	0.061640474527414	0.215974312249492	-0.149531345258419	0.0330373646734702	0.708728534333338
DICER1	-0.45232157725632	-0.754314219451118	-0.381245550463099	-0.547824752694623	-0.500073164975472	-0.776963559450506	0.233047454255147	0.0326862182348246	0.708728534333338
FANCG	-0.363882124350513	-0.403482276204396	-0.579276477551522	-0.398103333102651	-0.400792804653523	-0.187170944713942	-0.218703555377437	0.0330523545180016	0.708728534333338
FGFR1OP	-0.828004965089083	-0.757938756524221	-0.271623409019457	-0.304270322280717	-0.531104539402469	-0.854736856378785	0.312802518015546	0.0330496832478318	0.708728534333338
IGFLR1	-0.64823860580143	-0.329379418882066	-0.213472349527036	-0.287811435901236	-0.308595427391651	-0.214681750193557	-0.159388772103795	0.0329555749913018	0.708728534333338
ITGA11	0.139952551420654	-0.0840889717875708	-0.108149880028723	-0.173535597837399	-0.0961194259081467	-0.188088393793476	0.135040468382393	0.0329042189785177	0.708728534333338
LHX4	-0.424275911077127	-0.446208388715113	-0.247059702641578	-0.195026190386902	-0.335667806859353	-0.179595123713787	-0.146884031101133	0.0326806223752596	0.708728534333338
PDCD5	-1.4717619002443	-0.497603729005004	-0.834931972392061	-0.602703441634331	-0.718817707013196	-0.603041955556413	-0.228806665933432	0.032831971012917	0.708728534333338
TEDDM1	-0.303462229579829	0.0840005313242714	0.0451934205730577	0.0297244857126601	0.0374589531428589	0.103648135830893	-0.139773107610209	0.0327898765366207	0.708728534333338
GPN1	-1.10848807880899	-1.41498266843169	-1.28880723340689	-1.18294691251269	-1.23587707295979	-1.44411288618231	0.199944370413414	0.033106190860135	0.709043820561212
LDHA	-0.0404511666157838	-0.400151584916589	-0.0942050176518662	-0.0246503844643081	-0.067328092133825	0.0606729495626844	-0.17722093579899	0.0334454367982116	0.710956305650079
LYRM2	-0.99537984706821	-0.475282958657462	-0.379091050151143	-0.317834687740065	-0.427187004404303	-0.35821099104702	-0.186680831115306	0.0334122125987872	0.710956305650079
NIPSNAP3A	0.411801185210946	0.114606265949894	0.0956781758332461	0.0790752993812896	0.10514222089157	0.0212959335757237	0.163730701017377	0.0334637409895505	0.710956305650079
NPY	-0.278517153197857	-0.397761219648685	-0.172497309320475	-0.208444356288369	-0.243480754743113	-0.125208931730375	-0.144203796991714	0.0335696826237752	0.710956305650079
RPAP3	-1.16029945102252	-1.36174409750189	-0.461820387613969	-0.982421149905193	-1.07136030046386	-0.793908993990214	-0.184914102464795	0.033587868957253	0.710956305650079
SPRR4	-0.040839604123926	0.0786827801507679	0.143004526236946	0.0837444004473863	0.0812135902990771	0.174338954275947	-0.110096740525757	0.0332964660485754	0.710956305650079
TTC9B	-0.219356165810828	0.0639090987604814	0.114014249097685	0.0765714358222726	0.070240267291377	0.142630844182296	-0.134041972429019	0.0335467675963471	0.710956305650079
UBE2S	-0.967209736393073	-0.380876574750138	-0.626035375193735	-0.835536275712682	-0.730785825453209	-0.398468009784115	-0.274581237828171	0.0335705885548202	0.710956305650079
WAC	NA	-0.736114337371998	-0.819143869710556	-0.869198926232962	-0.819143869710556	-0.553199808494403	-0.267185496152469	0.0332659028306942	0.710956305650079
ZNF705G	-0.0348371244195334	0.113631607801438	0.124260783691913	-0.00822954512503877	0.0527010313381997	0.186105837872688	-0.134352423180654	0.0335585163080745	0.710956305650079
CASK	0.478830495861997	0.272382046148222	0.339937727630704	0.0647347440283794	0.306159886889463	0.175314630851496	0.119760036109288	0.0339537733374879	0.711099259244953
COL13A1	0.351015205664282	0.11986804558885	0.045185777559443203	0.0530893112524701	0.0864786784206598	0.00966857600850057	0.13351645892735	0.0339700043110427	0.711099259244953
FANCA	-0.774600831959775	-0.359633888194698	-0.471301163202413	-0.403987223118829	-0.437644193160621	-0.299013858266942	-0.190214743827955	0.0339272556691369	0.711099259244953
FGGY	0.383717066379971	0.13675136196317	0.221335619028335	0.24813708101673	0.234736350022532	0.12619057717745	0.119655393430591	0.0338857668096869	0.711099259244953
HIST3H2BB	0.681636172577356	-0.207095255180866	-0.185928285471983	-0.0992183963111364	-0.14257334089156	-0.12376912078354	0.170040943885476	0.0339393632864936	0.711099259244953
IFNB1	0.167748650431156	0.259953482254588	0.225557595430632	0.287886557641018	0.24275553884261	0.331049295189833	-0.0993752818095415	0.0339870830899128	0.711099259244953
LOXL3	0.0981451306951332	-0.033827464967158	-0.184570258099099	-0.193637411194659	-0.109198861533129	-0.22134042056154	0.152424261560884	0.0336544223136551	0.711099259244953
MRPL49	-0.851559040069906	-0.657564976318253	-0.498273375751514	-0.628635137686711	-0.643100057002482	-0.885221312655077	0.224624830366179	0.0338217389241117	0.711099259244953
OLIG2	-0.316277478731196	0.160788134392424	0.0535883512010689	0.0456508690562035	0.0496196101286362	0.127939964209434	-0.141800557808942	0.0338093568443735	0.711099259244953
RABGEF1	-0.137720671636559	-0.679206116675905	-0.290845566153115	-0.170582712764705	-0.23071413945891	-0.0892453882730321	-0.213438348185413	0.0337990992445186	0.711099259244953
COPZ1	-0.665408306483052	-0.564878372964653	-1.04104935733876	-1.44216850426652	-0.853228831910908	-1.13389025496282	0.208297197565457	0.0340560738907385	0.71172087984578
FANCF	-0.780492732922431	-0.539185055795545	-0.682578642447834	-0.738693258162504	-0.710635950305169	-0.432204173004281	-0.235433992762295	0.0344465886924829	0.714291885325943
HNRNPH1	-1.20641654462939	-1.67344778728587	-1.94009150715569	-1.79497999187736	-1.73421388958162	-1.33691334344008	-0.340405440832422	0.0344489613216181	0.714291885325943
MPLKIP	-0.283829521549361	-0.236315585877802	-0.266567687380951	-0.335159705195835	-0.275198604465156	-0.132749201713046	-0.139738177206156	0.0343380425076033	0.714291885325943
OR2G3	0.366273931404515	0.251318566373204	0.0959596903187173	0.115710503561964	0.183514534967584	0.0798461366068159	0.133950737080278	0.0343579262223023	0.714291885325943
RASA3	-0.371354174733186	-0.112206902172895	-0.152274534479824	-0.0859619890866699	-0.13224071832636	-0.0142033719474597	-0.167812837826439	0.0343087967732997	0.714291885325943
RREB1	-0.537510554704943	-0.562686619997357	-0.344171622621951	-0.686273549330442	-0.55009858735115	-0.306338085832338	-0.2201745630167	0.0344436370350569	0.714291885325943
RRN3	-1.09749311490752	-1.3425752041361	-1.39364977444398	-1.57844881942375	-1.36811248929004	-1.14782444735676	-0.196592702936799	0.0344550531362037	0.714291885325943
ANAPC1	-1.39041354962717	-1.22408395222247	-1.18733796763547	-1.10628262855961	-1.20571095992897	-1.02874073251831	-0.191880078466437	0.0345010266562265	0.714427545124764
LARS	-0.58742678611457	-0.686577548681659	-0.792684954395009	-0.844889145916832	-0.739631251538334	-0.892286543908504	0.16695097513718	0.0346246231991051	0.71535182182963
PMPCA	-1.40264330912177	-1.06043061867389	-0.979062729856283	-1.12255330997966	-1.09149196432677	-1.37183450763048	0.236856297544484	0.0345877475797456	0.71535182182963
ERLIN2	0.044985359986451	-0.124568847405342	-0.125799433033454	-0.481603647741179	-0.125184140219398	-0.00645602243933353	-0.156456676780119	0.0347151027840412	0.716404268045606
MYOT	-0.32290846186037	0.0209621224751271	0.0330477330797484	-0.0515254595016265	-0.0152816685132497	0.0446486611800727	-0.128545423106991	0.0347921866098617	0.717178190198049
ARFGEF1	-0.142863156189995	-0.112888445677669	-0.692028304648441	-0.221667954846802	-0.182265555518399	-0.14065883956573	-0.144820141636136	0.0348894094573553	0.718365011315705
C11orf87	0.463619555747435	0.185274311196213	0.153734048908405	0.22127456020252	0.203274435699367	0.118437901811427	0.146115814241381	0.0350128120001389	0.719951564067593
SLC43A2	-0.157656828304059	-0.0871877713660496	-0.159499980029202	-0.040501394343728	-0.122422299835055	0.0153205032979018	-0.129811768565666	0.0350459340751486	0.719951564067593
DPYSL3	0.507453239846366	0.0725577449515541	0.199450250103609	0.134490397775143	0.166970323939376	0.128032662488129	0.101730661401736	0.035333480474655	0.720876253200909
KRTAP10-2	0.284662754127	0.0432280127534975	0.13483556469839	0.183491090595725	0.159163327647057	0.2703483939984	-0.108394116791227	0.0352511517179472	0.720876253200909
LSM1	0.185524064192136	0.175083052236458	-0.0477346187799005	-0.0505690298147439	0.0636742167282788	-0.1019683309649	0.167317459627788	0.0352117708468446	0.720876253200909
PAGE5	0.0672478909493962	-0.0441254255477853	-0.058686231886111	-0.0279869808831786	-0.0360562032154819	0.084087315429062	-0.099590721624811	0.0353694458356205	0.720876253200909
SH3PXD2B	-0.388268973380363	-0.273508672329902	-0.0563410844348798	-0.0497132224775932	-0.164924878382391	-0.051723089414076	-0.136485665292936	0.0352555060433275	0.720876253200909
TMEM62	0.378497022863401	0.107118498320633	-0.0918481928007346	0.0253140343200229	0.066216266320328	-0.0259208591226914	0.130271486631744	0.0351987871843489	0.720876253200909
UGT3A1	-0.137929734525841	-0.0531473934369759	-0.0266233661978122	-0.166225488764301	-0.0955385639814082	0.0324863869090767	-0.124765077552489	0.0352928602909887	0.720876253200909
ALX4	-0.464203330201931	-0.316369439119706	-0.26038438843216	-0.202120725589102	-0.288376913775933	-0.154119646165452	-0.147836393291621	0.0355628432218362	0.72180702721022
BCAR1	-0.354793333376223	-0.414234876791652	-0.732507027533078	-0.533191285127975	-0.473713080959813	-0.746891053821678	0.252070923330957	0.0358290489424991	0.72180702721022
BOD1L1	-0.499769642247464	-0.324927812126865	-0.218648106269647	-0.813827890962876	-0.412348727187165	-0.29680015318382	-0.162736464517549	0.0359228682308888	0.72180702721022
C5orf22	0.833787418846406	0.171208048208664	0.0912021341833065	-0.0134244982554957	0.131205091195985	0.149717653714088	0.123529081008616	0.0360126691648567	0.72180702721022
FOXRED1	-0.312393366696768	-0.10701279387652	-0.0393148206639261	-0.140407594688893	-0.123710194282707	-0.34731991469123	0.219334860958481	0.0357157363842744	0.72180702721022
GSPT2	-0.4124381389998	-0.0854822775610718	-0.07202021355821	-0.278767580432896	-0.182124928996984	-0.0683217123124275	-0.141998676942417	0.0358617726067737	0.72180702721022
GTF2H4	NA	-0.687703682363363	-0.945117279997853	-0.707131760705318	-0.707131760705318	-1.00583779342742	0.229034475823812	0.0359522245990123	0.72180702721022
HPSE	0.184318230856166	0.0197736697541901	-0.0213059899074516	-0.13582885786916	-7.66160076630737e-4	-0.117719252725295	0.128290150522837	0.035616694849572	0.72180702721022
MRPL27	-0.889704638919663	-0.623596463597115	-0.435593356074275	-0.757451832109943	-0.690524147853529	-0.860493754562607	0.185977696529521	0.0356805694948647	0.72180702721022
NDUFA1	-0.327833917374736	-0.106682577532908	-0.0567834584342833	-0.0953267136753729	-0.10100464560414	-0.359057761141056	0.245605960672713	0.0360118770456486	0.72180702721022
NR4A3	0.325960470701833	0.13342721355388	0.147026633644169	0.0486214720717958	0.140226923599025	0.0217536519529201	0.141375374415914	0.0355746352162688	0.72180702721022
PCDH19	0.144203238982886	0.0709610732022996	-0.0196942084999839	0.00986937868944976	0.0404152259458747	-0.0807447473264836	0.138228864204045	0.0355828568314114	0.72180702721022
SPTLC2	-0.183602783734451	0.0781780427472706	0.175784868454863	0.137324660471904	0.107751351609587	-0.147790175373817	0.234413419838089	0.0359340219841425	0.72180702721022
SSR1	-0.349775283601214	-0.155896930058486	-0.573541134005468	-0.196940509052231	-0.273357896326723	-0.1131560109942	-0.196918749529794	0.0356974363188712	0.72180702721022
WDR26	-0.745403326715036	-0.834200540005228	-0.74753746234415	-1.040918748725	-0.790869001174689	-0.584921508718999	-0.247319409911433	0.0359908692667757	0.72180702721022
CEACAM1	-0.190333850883489	0.160601373495036	0.168018699254623	0.203083367263806	0.164310036374829	0.189547849145239	-0.104988135816338	0.036086571518968	0.722489049007936
BTG4	0.429490628567877	0.00821236157566952	0.081173679410026	0.226490124404876	0.153831901907451	0.081281037473428	0.107744078841761	0.0362334328027741	0.723829734237557
DEFB108B	0.0101708317695788	0.031895811103537	0.0665344876739485	-0.0269806089485625	0.0210333214365579	0.181169158178457	-0.160459507981004	0.0361980099082096	0.723829734237557
ACRV1	0.639220451603918	0.407822673748198	0.401587681825254	0.320180740229335	0.404705177786726	0.32645779223384	0.117631815346998	0.0363402583213374	0.725164251678759
CCNB2	-0.375644890754681	0.0370576673304916	0.0383665281693054	-0.104478744276783	-0.0337105384731456	0.0435655732652886	-0.138248437920021	0.036535798900584	0.725492926553355
DZANK1	0.660298010840876	0.152616207004563	0.0114824633828325	0.073986763025648	0.113301485015106	0.106220926506182	0.121859682541962	0.0364782035598417	0.725492926553355
MYL12A	-0.0441006065150108	0.0775759367947425	-0.226804850807995	-0.0389059065765593	-0.0415032565457851	-0.237077680431249	0.175508498656086	0.0366370124066626	0.725492926553355
TMEM236	0.291275357407235	0.0711229263389192	-0.0349546732159155	0.0905915334203405	0.0808572298796298	0.218570649854824	-0.111721367256391	0.0366053958464995	0.725492926553355
TPSAB1	-0.00737752309840082	-0.47644488026381	-0.30329489699674	-0.195006856311939	-0.24915087665434	-0.0867412224341395	-0.162355780854108	0.0365753809065038	0.725492926553355
UQCRQ	-0.458481067882932	-0.336239544147917	-0.334402375520246	-0.492678572220101	-0.397360306015425	-0.582488016938571	0.185076978337339	0.0364156494540847	0.725492926553355
VPS41	-1.3162574185032	-1.19244383032895	-1.2976346724823	-1.6416803696571	-1.30694604549275	-1.12008679201185	-0.238484351921055	0.0366095200683168	0.725492926553355
ABCC6	-0.248595505044998	-0.387431087998075	-0.297975715765136	-0.384751019331153	-0.341363367548144	-0.145543564427663	-0.180754985267738	0.0366887608084497	0.725724516471942
DYNLT1	-0.62441154834111	-0.532102897086479	-0.284438345870027	-0.34215366198521	-0.437128279535844	-0.267828597945595	-0.172059818298549	0.0367765884069173	0.726668490016286
FAM200B	-0.0551279141344492	-0.0991672907556728	-0.177719868804563	-0.193068773892875	-0.138443579780118	-0.274625814884695	0.14117821921701	0.0368655513640451	0.726841050234095
PLEKHH3	-0.279720608230008	-0.00460408919358842	0.165505128678744	0.209264102096205	0.080450519742578	0.193334524167829	-0.18699449814946	0.0368548795140247	0.726841050234095
C16orf54	-0.565167120330356	-0.311375288386013	-0.168800332602354	-0.208569652734863	-0.259972470560438	-0.162635411234243	-0.148728076153362	0.0370147056355558	0.728227898766019
DBF4	-0.327160366958344	-0.464350591880983	-0.635736624058691	-0.471222809767341	-0.467786700824162	-0.747875742805073	0.284140095756445	0.0370903291414133	0.728227898766019
FAM192A	0.431370478761107	-0.0574297568883995	0.041762691869683	0.133458243684116	0.0876104677768995	0.00860393796955311	0.129683751393803	0.0370680390821128	0.728227898766019
IRF2BP1	-0.32193044071798	-0.439917955980245	-0.255679291203906	-0.128093743518892	-0.288804865960943	-0.130053934057704	-0.149852878355446	0.0370966582350591	0.728227898766019
C6orf132	0.17879029668705	0.142180871962328	-0.0238352751546509	0.0904093510419615	0.116295111502145	-0.0243376197740016	0.127796571898886	0.037218248141913	0.729035068198185
ETAA1	-0.560882332121354	-0.144711315240735	-0.393677245084209	-0.102860558638993	-0.269194280162472	-0.103877748334973	-0.175041791114201	0.037195868155564	0.729035068198185
CDC7	-1.47040904343184	-1.63978003501423	-1.61376720455233	-1.97045794496408	-1.62677361978328	-1.45537167695725	-0.208252720126969	0.0373475588191176	0.729989663693196
MRPS14	-0.901791909313289	-0.4563352403737	-0.289172386807771	-0.599392459810238	-0.527863850091969	-0.792100259439935	0.228571028706978	0.0373311265093757	0.729989663693196
CKM	0.295017141694494	-0.00721784742622496	-0.0724234155158649	0.0464566151079357	0.0196193838408554	-0.0766191513214306	0.140878783466986	0.0376978183359053	0.730531305270875
MINK1	0.186009756397079	0.0867029894202164	0.157112852588009	0.120668192390109	0.138890522489059	0.00135784339789651	0.135265019608526	0.0376923104948692	0.730531305270875
NOP9	-0.810672477452708	-0.758744721125687	-0.626116072605346	-0.861299970441622	-0.784708599289198	-1.06287803804734	0.29559479040928	0.0376414714646941	0.730531305270875
PPP2CA	-0.917350137568603	-0.681431141415355	-0.454112400620347	-0.929971305670254	-0.799390639491979	-1.11156271255293	0.331254719729424	0.037525911943042	0.730531305270875
PPP2R3C	-0.618337791788563	-0.62158057080162	-0.400993184912099	-0.53341776285993	-0.575877777324247	-0.806205838107161	0.254178697371112	0.0375726241027143	0.730531305270875
UBAP2	0.554789534765107	-0.0635907840809127	-0.11027882245581801	-0.0293564155838065	-0.0464735998323596	-0.0480076501006903	0.140396290586355	0.0376940865385255	0.730531305270875
WFDC12	0.329312287667954	0.0417329748572927	-0.119426526234407	0.182365128134448	0.112049051495871	-0.0335600379392291	0.137709662627733	0.0375842959172564	0.730531305270875
ZNF57	-0.499390060960226	-0.224959593299804	-0.188312491595061	-0.301952465018553	-0.263456029159179	-0.173589298886495	-0.131997368918559	0.0376213253476455	0.730531305270875
ATM	0.527426849615983	0.374105363420686	0.0889380961054198	-0.195206851839568	0.231521729763053	-0.0604911348431655	0.238979013574527	0.0379159597764881	0.731212004377139
CYP2C18	-0.535905508666976	-0.351009384868758	-0.223631715437333	-0.225575883887856	-0.288292634378307	-0.211244986195642	-0.121427817706248	0.0378087743717737	0.731212004377139
DTX2	-0.651319073251685	-0.527869832403085	-0.542858100619984	-0.4436307436629	-0.535363966511534	-0.369072898228136	-0.170562540168515	0.0379750811920574	0.731212004377139
PIP4K2C	-0.601952144326756	-0.141663339569875	-0.250230144421447	-0.102476272497845	-0.195946741995661	-0.128314440780964	-0.14088126551591101	0.0379158060363226	0.731212004377139
RPF1	-1.20116043033831	-1.08785095274227	-0.849627480612889	-0.979354536626539	-1.0336027446844	-0.828390181796144	-0.201693100192544	0.0379724163983253	0.731212004377139
THBS3	-0.218667366990742	-0.213845698896993	-0.132605628970833	-0.178356596749931	-0.196101147823462	-0.0506637110345554	-0.131042480109678	0.0378716821329169	0.731212004377139
KRTAP9-6	-0.541360280163734	-0.174931096862073	-0.174620591486238	-0.0250229105510567	-0.174775844174155	-0.0845901710299656	-0.139964600444649	0.0381928674085438	0.734624803158605
APIP	-0.400164815738091	-0.0719626231303224	-0.0586703217788561	-0.144845001561384	-0.108403812345853	-0.00242554194434368	-0.163104132814273	0.0389138348700201	0.735335535696466
CALR	-0.210078918212493	0.112745909420343	-0.154122921522674	-0.0168917166560547	-0.0855073190893643	-0.219253850153804	0.155653213842645	0.038855094709814	0.735335535696466
COX17	-0.590936030581425	-0.621247269530971	-0.518848117307853	-0.911722151702825	-0.606091650056198	-0.864233394825706	0.207026081736736	0.0385914291502886	0.735335535696466
DPEP1	-0.221793207964641	-0.10750731092885	-0.0619584999495372	-0.113784863682546	-0.110646087305698	-0.00451141340753956	-0.121937850743406	0.0384100546993323	0.735335535696466
FUBP3	0.150730120919794	0.42785778937918	0.13094343042352	0.17171896420248	0.161224542561137	0.0857112725204215	0.137014041533168	0.0386716873556648	0.735335535696466
FUS	-0.272591233269514	-0.317540456348935	-0.2934685795487	-0.295724419309578	-0.294596499429139	-0.076833567678705	-0.206238455809828	0.0389197405338545	0.735335535696466
GRPEL2	-0.573690908589724	-0.0723406501113421	-0.00536120808668668	-0.108943436974523	-0.0906420435429326	-0.0703740817064762	-0.124281534217548	0.0388837294712922	0.735335535696466
MRPL43	-1.2904174080836	-0.545814161642543	-0.374138568922196	-0.525160363547079	-0.535487262594811	-0.921659338955681	0.24971290725769	0.0387318617027254	0.735335535696466
MTG1	-0.453818532625478	-0.170166769414518	-0.0305482333852933	-0.148048876854346	-0.159107823134432	-0.398862785379438	0.219537179964145	0.0386020652928035	0.735335535696466
NIPAL4	0.0839317811244262	0.0476616194145919	0.128093121732679	0.211577000444649	0.106012451428553	0.243047357479717	-0.121356525119323	0.0385334269438794	0.735335535696466
NONO	-0.806559730377985	-0.827851075430543	-0.441369191764649	-0.33302895704774	-0.623964461071317	-0.345591051293506	-0.247304437229822	0.0387345279722957	0.735335535696466
PLD3	-0.35122532803956	-0.0851311419121858	-0.177785353249082	-0.0335671351015426	-0.131458247580634	-0.0223694873767287	-0.139733447209379	0.038746672620486	0.735335535696466
PPP1R10	-1.48515665803512	-1.25629120531032	-1.47955677226986	-1.11362659469901	-1.36792398879009	-1.11416983071978	-0.208115319516451	0.0386696762553841	0.735335535696466
SNX17	-0.264046538741701	-0.321647012769412	-0.836869668100618	-0.281324600761133	-0.301485806765273	-0.26414355527722	-0.16099818536735	0.0384798088593692	0.735335535696466
STK24	-0.036169274942147	0.0501330957183582	0.191764389002806	0.103413760205352	0.0767734279618552	0.229185183213122	-0.161808982292192	0.0384799515932322	0.735335535696466
TIMM23	-0.796727534309072	-1.06343504985682	-1.23316232627314	-1.28533126894326	-1.14829868806498	-0.892569662193941	-0.199122122694917	0.0383407198238683	0.735335535696466
ZNRD1	NA	-0.592066208583605	-0.612327534375502	-0.880274892378183	-0.612327534375502	-0.9845396964808	0.268056989444328	0.0388575782102465	0.735335535696466
SPHK2	-0.697377121660821	-0.373053060129801	-0.249778182633901	-0.267323724512178	-0.32018839232099	-0.262821692379514	-0.130143277312808	0.0389625734606051	0.7353779880549
RAPSN	-0.328970721735149	-0.108509444840325	-0.00880831532911085	0.117148725815095	-0.0586588800847179	0.0521767008208777	-0.12989591447945	0.039078836794233	0.736804832335804
RALGAPB	-0.255997212158515	-0.132076018115375	-0.416052758684287	-0.02043396609455	-0.194036615136945	0.0148386640309075	-0.232042703456325	0.0391639099413756	0.737641251796034
CDC16	-1.76283985366115	-1.93370152646015	-2.04542393964189	-2.22979525614205	-1.98956273305102	-1.73273485272362	-0.234066443903394	0.0394072498910719	0.738937705931707
EPB41L4B	-0.421821347940151	0.0297703092906654	-0.0117711472989869	-0.0125884810000563	-0.0121798141495216	0.0251069368789699	-0.129382798989544	0.039477438012136	0.738937705931707
GDE1	-0.509934043416234	-0.315834064410237	-0.31466498738742	-0.513613543274817	-0.412884053913235	-0.27435595392165	-0.138651075526698	0.0393765111804287	0.738937705931707
GID4	-0.565219771400789	-0.355335607487701	-0.2771651730423	-0.385554027014419	-0.37044481725106	-0.249292807249304	-0.144123919837051	0.0394547164119461	0.738937705931707
MMD2	-0.486060353609992	-0.0991951233513463	0.0369145446140173	0.0311009607811815	-0.0340470812850824	0.00144792060937888	-0.130959481945387	0.0393414896697765	0.738937705931707
MRPS18A	-0.397201895742846	-0.476088633788906	-0.205818643290352	-0.397253104456151	-0.397227500099498	-0.576296288599624	0.202750693321691	0.0393292038286757	0.738937705931707
SPATA6	0.437833186409348	0.221522295442305	0.202567959305709	0.240280683587761	0.230901489515033	0.156953416103183	0.118466377504754	0.0396436477906783	0.741283028193292
DYNC1I2	-1.31408309874809	-0.717662653821944	-1.17470554127839	-1.19101385900348	-1.18285970014093	-1.307498773956	0.202396799702095	0.0398586257251771	0.744534473726272
ZC3HAV1	-0.321344022208798	-0.475709555410865	-0.0636410223017647	-0.119305427309712	-0.220324724759255	-0.0936851411154519	-0.14148201401726	0.0399001207221547	0.744542005524945
C1GALT1	-0.181391638669363	-0.114711482078037	-0.113403896228839	-0.13427110414705	-0.124491293112544	0.0038847560506775	-0.139536015901577	0.039981156899503	0.745286606854008
E4F1	NA	-0.790691590673477	-0.958694473656773	-0.813050579894995	-0.813050579894995	-0.608323454387024	-0.233961349553759	0.0400742115500197	0.746253483119021
AVP	0.558812120163062	-0.0585540317062233	-0.175785791705051	-0.0665708244904189	-0.0625624280983211	-0.0817119860206526	0.14676721522349	0.0407946339720809	0.746624215091044
DRD5	0.39373730374429	0.149656676625451	0.210732439295727	0.07285817268325	0.180194557960589	0.0755731938025458	0.132091361037264	0.0404083711081131	0.746624215091044
FBXO5	-1.60036357219877	-1.1281813732353	-1.66180814015074	-1.02189076761609	-1.36427247271703	-1.10332922021795	-0.241915868665808	0.0402032429308322	0.746624215091044
GOLGA6B	0.623643424524125	-0.468238676132478	-0.360077917457108	-0.549824153541066	-0.414158296794793	-0.344020754465626	0.168088239140055	0.0406801475571918	0.746624215091044
IVL	0.0311500088250347	0.268611171622573	0.204652806499715	0.262927866940093	0.233790336719904	0.294768913430542	-0.0994422057630708	0.0403592007043837	0.746624215091044
KRTAP10-8	-0.588650878404028	-0.371933464434674	-0.481002225039259	-0.344586087606249	-0.426467844736966	-0.290243688461355	-0.154273192637853	0.0402465115678998	0.746624215091044
LYPD6B	-0.41337849101343	-0.328583023822814	-0.0987033911644285	-0.026013989004763	-0.213643207493621	-0.087281018427092	-0.129589732476739	0.0406152458625158	0.746624215091044
MARCH5	0.235164794251123	0.00936734512437579	-0.100197798588684	-0.0657195563634835	-0.0281761056195539	-0.287870398373408	0.396477221358374	0.0406329971050424	0.746624215091044
MRPL18	-0.796153751415512	-0.567942641417929	-0.347218061167463	-0.424387246132091	-0.49616494377501	-0.781941117727834	0.252995378356119	0.0405145392239669	0.746624215091044
MRPL51	-0.358237975937103	-0.291184292466711	-0.189341014675001	-0.314887891074746	-0.303036091770729	-0.480949057908774	0.192467812616166	0.0403537730629808	0.746624215091044
NICN1	0.220414914707269	0.146279256597484	0.131477047408215	0.173436920989478	0.159858088793481	0.0135606979781689	0.153712353822677	0.0401704548681327	0.746624215091044
OSBPL9	0.159750130439804	0.0915737329784135	0.057814283938706	0.0478982113307572	0.0746940084585598	-0.056340837466063	0.17128737524148	0.0407943734106523	0.746624215091044
PLCD1	0.163608777887013	-0.107226950282762	-0.203547002714544	-0.0454197938846049	-0.0763233720836833	-0.182843412143648	0.137773542875911	0.0407144597159435	0.746624215091044
SLC38A2	-0.515882299355241	-0.696137233208111	-0.412069251928333	-0.692612922407663	-0.604247610881452	-0.309501559242953	-0.240593393914845	0.04056612652689	0.746624215091044
TTC14	-0.376220494543227	-0.622697232386765	-0.516301313339937	-0.577616535329046	-0.546958924334492	-0.32207431979329	-0.199816342246982	0.0407488325760598	0.746624215091044
ZADH2	-0.157149666072124	-0.0552675357069452	-0.148804146933751	-0.110350209778456	-0.129577178356104	0.00477220598904948	-0.121753253407363	0.0405076030070694	0.746624215091044
ZCCHC24	-0.233825591613733	0.167258413225494	0.22015371229598	0.129191709121401	0.148225061173447	0.176234146038661	-0.110070718123071	0.0402656861147995	0.746624215091044
HAPLN4	-0.0703820646363604	-0.0876967457793074	-0.212140846724318	-0.0627464301953054	-0.0790394052078339	-0.264451406147589	0.155748856612385	0.0410079375194351	0.747647798498215
PRRG1	-0.341391531311744	-0.00600641929687025	-0.158186998696371	-0.0912240672176942	-0.124705532957033	-0.00616798372544932	-0.144397071293984	0.0410156140905804	0.747647798498215
RNF6	-0.420699010353719	-0.324063609340508	-0.299643532612147	-0.430062893940507	-0.372381309847114	-0.244242999640128	-0.125846755662555	0.0409874171026275	0.747647798498215
ZNF565	-0.276911439096002	0.257569039874236	0.0684625329685825	0.130534612713802	0.0994985728411921	0.193050424037633	-0.149240753908504	0.0409231910989377	0.747647798498215
MAGEB17	-0.29449608376081	0.0604792821391916	0.0790982507454058	0.0655218961130607	0.0630005891261261	0.0998690594144928	-0.115558303619967	0.0411472365641363	0.748716842057871
MRPL13	-0.653991838268506	-0.421121763734146	-0.208553998619602	-0.416141463706785	-0.418631613720465	-0.629819732430385	0.20268112027315	0.0412386859067198	0.748716842057871
RWDD4	0.0384008252161914	-0.12781684206893	-0.00389491913544003	-0.184940785458189	-0.065855880602185	0.071434945679319	-0.130847753585754	0.0412395501061734	0.748716842057871
SAA4	-0.147452150374979	-0.246732917106005	-0.058977244909899	0.0893883030026692	-0.103214697642439	0.038991832558637	-0.128822435693477	0.0411629232150228	0.748716842057871
PHKG1	-0.62643744703114	-0.501832214608098	-0.450675602099185	-0.487672966694901	-0.494752590651499	-0.371840502854811	-0.152475708507973	0.0414030956733405	0.750127629248434
PRKAB2	-0.517434312418851	-0.302489874403901	-0.016764866087224	-0.15624627018073	-0.229368072292315	-0.0985794215763635	-0.144135986138485	0.0414072740350867	0.750127629248434
RMC1	-0.055588404630422	-0.112986539272344	0.111492872378629	-0.328778689602045	-0.084287471951383	0.0712618657307876	-0.164595628428211	0.0414414568617298	0.750127629248434
TMEM270	-0.5942955449984	-0.413585991065503	-0.254201860760422	-0.21593841140552	-0.333893925912963	-0.214352381395402	-0.156173595786004	0.0414930156252366	0.750311327458745
C12orf49	-0.0633396778465584	-0.227424705117504	-0.291916334746673	-0.203128783048968	-0.215276744083236	-0.362898092674781	0.202463521712423	0.041590363496864	0.750809223185414
GKN1	0.147810350918063	0.212022513075637	-5.80902981399094e-4	0.152494194999018	0.150152272958541	0.00981622056851858	0.124672349274337	0.0416034251381509	0.750809223185414
ARMC5	-0.850900754850028	-0.820866472910608	-0.57863018708757	-0.65501506133416	-0.737940767122384	-0.418886784042138	-0.276695361199001	0.0418164344604642	0.751658706338444
CHD4	NA	-1.3530775932795	-1.70106935355971	-1.48403960861583	-1.48403960861583	-1.23618985941484	-0.285861176733452	0.041736479219989	0.751658706338444
SLITRK3	0.271832846496346	0.146308436339323	0.116908685847982	0.0521562724649324	0.131608561093653	0.0285094723747142	0.125830561145693	0.0417771323038439	0.751658706338444
UBE2T	-0.520006656413621	-0.48636471098599	-0.617127555397639	-0.440487703621949	-0.503185683699806	-0.329855771002837	-0.170553091394036	0.0417507709990663	0.751658706338444
ARMH2	-0.243969058932409	-0.0313485901062595	0.0673911962394969	-0.0498384916989112	-0.0405935409025853	0.0660483226456096	-0.130651354379649	0.0420265680592082	0.753192347253239
CD48	0.246991018233231	-0.0565192948239553	-0.0908485583192913	-0.00883728555252289	-0.0326782901882391	-0.104063076695471	0.129164924926895	0.0420680310955504	0.753192347253239
DDO	0.561739740751971	-0.00401638730344835	-0.0208502341438263	0.0180877954614645	0.00703570407900807	-0.0037257546759841	0.140626654940942	0.0420484627776884	0.753192347253239
SLC5A7	-0.531607048429995	0.00856404213650386	0.139711493188289	-0.0169016292309756	-0.00416879354723589	0.0501288653553257	-0.148565329272515	0.0419594646500485	0.753192347253239
CNIH3	-0.0998000726758809	-0.146719900832647	0.00694018880062239	0.104367050260925	-0.0464299419376293	0.0903746543171987	-0.124582838124857	0.0422370000264855	0.754748536944204
MYADML2	0.341792584623766	0.233429341959495	0.154066783803728	0.195027685850248	0.214228513904872	0.11039470340935	0.120298375214844	0.0422799141783966	0.754748536944204
RNF4	NA	-0.709400867986526	-1.14811112505084	-1.40058707395361	-1.14811112505084	-0.800913379065316	-0.294215453864126	0.04223829928496	0.754748536944204
MED24	NA	0.526046917183772	-0.383525111653711	-0.338822050313261	-0.338822050313261	-0.475486314607159	0.39838971975957	0.0423516281202972	0.755284596369749
FXN	-1.9164222199851	-0.885512940986686	-1.08202242894398	-0.715369878537118	-0.983767684965335	-0.858644688858548	-0.298934871527948	0.0424090347219494	0.755564700223207
PIP4P2	-0.0915635631690607	-0.128130768623687	-0.0308885348955659	-0.0240201622073851	-0.0612260490323133	0.0373945379293115	-0.104304073593221	0.042466086887175	0.755837945293442
BRD4	NA	-0.273093528204878	-1.06389483774683	-1.17005393432354	-1.06389483774683	-1.12354857785249	0.271802159024337	0.0425085224992281	0.755850754821898
ARIH1	-1.89450403228158	-1.43207226251331	-1.59849140405502	-1.35154001943777	-1.51528183328416	-1.32358507228031	-0.249824060021788	0.042716417338438	0.757593258577579
EXOSC3	-1.13870303869538	-0.931283922582308	-1.17995058143339	-1.16061024512374	-1.14965664190956	-0.909273094137149	-0.19572849955799	0.0427737680625235	0.757593258577579
OGG1	-0.428258447746864	-0.245199692380537	-0.2514536054328	-0.300677307929364	-0.276065456681082	-0.159341011458083	-0.144467940529684	0.0427387997735119	0.757593258577579
SEC14L6	0.487568603000479	-0.196136451622991	-0.0183532894321121	-0.131016463884684	-0.0746848766583979	-0.101381878997853	0.137204133321505	0.0427375619665228	0.757593258577579
CD9	-0.391507085576081	-0.121414386157618	-0.200510681340464	-0.0778400300453178	-0.160962533749041	-0.0776044204863093	-0.122336975398816	0.0428575316402052	0.758235656405996
XAGE5	-0.0855588061887058	-0.184672818575025	-0.501571134584914	-0.386285170258121	-0.285478994416573	-0.157916970914972	-0.132678078807796	0.0428937329773247	0.758235656405996
ROPN1	-0.422688373267879	-0.219713043599955	-0.099953282847872	-0.125680130605819	-0.172696587102887	-0.080353025765822	-0.134350730561934	0.0430540204637688	0.760237081226582
SLC7A7	-0.168786069967456	-0.0916269226376907	0.0437614121251245	0.144565684548521	-0.0239327552562831	0.103929672320604	-0.124809241774912	0.0430908704906286	0.760237081226582
C18orf32	0.20077269779687	-0.191262133027563	-0.220960238062695	-0.227462208804972	-0.206111185545129	-0.246123902865943	0.141869164896738	0.0432736957316248	0.760896866389036
FEM1A	-0.626885120621058	-0.236845604349362	-0.52702600713736	-0.602465248902269	-0.564745628019814	-0.349230649924487	-0.150933386701029	0.0431960104559526	0.760896866389036
TNRC6C	0.118951032448056	-0.0576200247091282	0.0294578572749291	0.163376505077835	0.0742044448614928	-0.0658238405554798	0.138327060896322	0.0433135636817462	0.760896866389036
UBE2R2	-0.359838405476325	-0.369647070812853	-0.275364639867874	-0.169905726004119	-0.317601522672099	-0.0816341794119149	-0.199977310087723	0.0433382397545938	0.760896866389036
ZDHHC7	-0.799237204212018	-0.353210286684872	-0.402708396328646	-0.411912157468011	-0.407310276898328	-0.330183728056649	-0.158144470634537	0.0433234078209755	0.760896866389036
EN1	-0.318705810905623	-0.17164363636111	-0.0586710912701723	-0.10694032876703401	-0.139291982564072	-0.027979281868253	-0.138393193119027	0.0435804893009476	0.761638557090775
FAM129B	-0.183662852601013	-0.37461902366805	-0.23800194381922	-0.179074958713962	-0.210832398210116	-0.0696880530904043	-0.172653311152341	0.04347972645023	0.761638557090775
PTGES	-0.542472430392395	-0.190029833468088	-0.1186341572483	-0.0445736226379979	-0.154331995358194	-0.0889759620210016	-0.136208689643281	0.0434623412568224	0.761638557090775
SLC40A1	-0.184241420788001	-0.037538116986982	-0.0238105590527303	-0.16033572700474	-0.0989369219958612	0.022213766656458	-0.123632629860576	0.0435906608368637	0.761638557090775
SPCS3	-1.63947777392454	-1.30585511008657	-1.00229961389255	-1.0379626279937	-1.17190886904014	-1.00051239692093	-0.228575134220564	0.0435143102343062	0.761638557090775
RIPOR2	-0.386132341991378	-0.318391454266261	-0.21829974419517	-0.232257005271163	-0.275324229768712	-0.165684625456504	-0.119606771282591	0.0436409119176984	0.761781968243524
BMF	0.433989785888304	-0.211238374957507	-0.226978112982303	-0.0928513924745369	-0.152044883716022	-0.17487461132983	0.154189239273712	0.0437202770553436	0.762432819986304
GALNT10	-0.305360775452142	0.1581829633485	-0.111509457147232	-0.00125208982299821	-0.056380773485115	0.0846161400721356	-0.144054727288112	0.0438036253528643	0.762695579862937
OR7E24	-0.637262614178827	-0.344334716630396	-0.199621172775939	-0.337425953174683	-0.34088033490254	-0.245860456992343	-0.126434109254181	0.0438195319077939	0.762695579862937
HEATR5B	-0.148589043889378	0.265283501426554	-0.283864479408418	-0.0724294166645848	-0.110509230276981	-0.209242972119511	0.150417069227181	0.0439581833149571	0.764374590675343
ENTPD6	-0.206689778906625	-0.0117837280229596	0.0134473587123392	0.00598229267431456	-0.00290071767432252	0.0721859453325595	-0.124029193224863	0.0441261670656896	0.76655994349303
DIO1	0.30235436671486	0.138524418424941	-0.0519462806378651	0.0814570414761642	0.109990729950553	1.46652122597861e-4	0.118440591471354	0.0442221345941845	0.767491242061331
ATP5F1B	-1.10639117811662	-0.58366860590635	-0.425117925254977	-0.400877174346132	-0.504393265580663	-0.875221618767255	0.233603093768695	0.044450050095426	0.769116538366038
BORCS5	-0.607411121350972	-0.442382790718209	-0.435260905152947	-0.562846116011715	-0.502614453364962	-0.381897384894456	-0.12522765940052	0.0445225491564484	0.769116538366038
BSN	0.155301083864406	0.108245819871745	0.180074256235752	0.0798964453137673	0.131773451868076	7.83903672849134e-4	0.134020507656632	0.0448060467501328	0.769116538366038
GEMIN5	-0.880431263351189	-1.33384064069799	-1.5705088872376	-1.57163318329249	-1.45217476396779	-1.54596816992879	0.213824402567252	0.0448676075419671	0.769116538366038
GPATCH8	0.0598748128350987	0.0217994328752967	-0.207613085691492	0.0393335324512203	0.0305664826632585	-0.214129814342314	0.189668122553252	0.0447927842185053	0.769116538366038
INTS1	-1.34265600858671	-1.19095938258532	-1.21612956372199	-1.56673917735917	-1.27939278615435	-1.14438751249426	-0.176593951068725	0.0446979807311942	0.769116538366038
KHDRBS3	-0.429314958995622	-0.169691405448634	-0.163367168307872	-0.325685295482217	-0.247688350465426	-0.131251964083945	-0.138098153835609	0.0448351870703014	0.769116538366038
KMT2E	NA	-0.37464837011288	-0.308027040310807	-0.226567364908677	-0.308027040310807	-0.080361762289231	-0.215349767916334	0.0446845996646625	0.769116538366038
LENG9	-0.441507817935047	0.089195315053528	-0.066332711164224	-0.1412676560569	-0.103800183610562	-0.00426620758765956	-0.132051400836572	0.0446602444395615	0.769116538366038
MCF2L2	0.0091713471223654	-0.0458185050227059	0.02444165661994	0.0102700426546322	0.0097206948884988	-0.144364487953849	0.141104627406252	0.0447325548409967	0.769116538366038
NDUFA10	-0.251082280276318	-0.22055924688147	-0.102834124871668	-0.290972066417576	-0.235820763578894	-0.424877223898549	0.222063938968265	0.0446323832872345	0.769116538366038
OR51L1	0.0137998645533119	0.289112090323137	0.261381077278147	0.254483859833954	0.257932468556051	0.288514363023701	-0.0892601583894326	0.0446496747141846	0.769116538366038
STRIP1	-0.402221621388683	-0.269173280436873	-0.517558054175802	-0.380471726754783	-0.391346674071733	-0.597973457556765	0.22078175692694	0.0446531058508053	0.769116538366038
ELOVL1	0.00647368871216781	-0.269988815335406	-0.505630415779981	-0.328449027449906	-0.299218921392656	-0.445174023480993	0.187877567974749	0.0449927545102423	0.770532815662646
QKI	-0.41837697700441	-0.0901852986989448	-0.417522292704355	-0.46950614356966	-0.417949634854383	-0.131790673150618	-0.202946402562523	0.0452313013303851	0.773886637209866
ABCA9	-0.13707675693562	0.0940230847870568	0.164783911577039	0.0810894506153101	0.0875562677011834	0.178135317016472	-0.121152859283537	0.0455469503669616	0.774351722347716
B3GNT4	-0.72914691711543	-0.390127799703552	-0.331420855665463	-0.482972163382425	-0.436549981542989	-0.340116635534876	-0.143411234643658	0.046277544137368	0.774351722347716
BBS12	0.327720484884283	0.308828275148272	0.181661227910829	0.149956163398095	0.245244751529551	0.106910468289184	0.134455295534485	0.045599768006224	0.774351722347716
CMBL	-0.295182184429901	0.0402562951708089	0.0758549896803151	-0.120952893431766	-0.0403482991304788	0.069422711278611507	-0.138371391646704	0.046176534924813	0.774351722347716
COG3	-1.06706734030068	-1.27650913738064	-1.56333685326824	-1.59225718674371	-1.41992299532444	-1.101681905509	-0.266900303427653	0.0459521488179241	0.774351722347716
DDX5	NA	-0.807961358251983	-0.979189808528056	-1.00580409761502	-0.979189808528056	-0.643001327262339	-0.280613338680738	0.0460937399351468	0.774351722347716
DNAJC5B	0.245661374637926	-0.0196730593046681	-0.132975595780368	-0.0718193108566439	-0.045746185080656	-0.104302748362133	0.111785119041726	0.046180514050783	0.774351722347716
DPM3	-0.615164231432057	-0.694239712999792	-0.51643488892583	-0.518257913373339	-0.566711072402698	-0.363439235037122	-0.212283518969648	0.0459481998581687	0.774351722347716
EMCN	-0.138008455356475	0.201864572000086	0.0211383525029346	0.0872249830862762	0.0541816677946054	0.170507955397111	-0.122522596399027	0.0456562780316825	0.774351722347716
GPR160	0.331228630709103	0.120625456541342	0.114384033525505	0.0526914468458352	0.117504745033424	0.0276602777793495	0.127316180606349	0.0460241468177614	0.774351722347716
GREB1L	-0.104074317534916	0.0996257178537572	0.0960218340175314	0.16028136630267	0.0978237759356443	0.17499305527923	-0.109253883658318	0.0460739691400154	0.774351722347716
HJURP	NA	-0.714142761291216	-0.675962915918066	-0.580990191783825	-0.675962915918066	-0.86965984632958	0.213692479331264	0.0454063210038743	0.774351722347716
IFI27L1	0.343204310898155	0.092444311663304607	-0.185508629922678	0.0198867904941158	0.0561655510787102	-0.0733207226198014	0.142715675545864	0.0462172815428673	0.774351722347716
KDM4B	NA	0.385442211218375	0.105279707665324	0.143057180791877	0.143057180791877	0.0474637011860416	0.160883417696924	0.0458251394672868	0.774351722347716
KIAA1210	-0.287374918630946	0.00169741038168061	0.0329376815834028	0.0311228140681457	0.0164101122249131	0.0586831429978602	-0.110580873509656	0.0462052894726036	0.774351722347716
OR10K2	-0.439930596973397	-0.135791751321287	-0.0525490312299881	-0.134611722990266	-0.135201737155776	-0.0590829799602085	-0.132143847211067	0.046141796651232	0.774351722347716
OR7C2	0.0224485948178359	-0.048349121507072	-0.251158863736212	-0.232418898719901	-0.140384010113486	-0.257076917342716	0.12642362099187	0.0454846391085535	0.774351722347716
PHKG2	-0.666488790108943	-0.00119986913849257	-0.0441429670457211	-0.246663521731973	-0.145403244388847	-0.0932538468154815	-0.153283781917681	0.045309764301225	0.774351722347716
PRR23A	-0.132524875525309	-0.146683985665696	-0.0303372357485194	-0.0638385495129122	-0.0981817125191107	0.0322783706535579	-0.127314417022596	0.0454531175973183	0.774351722347716
PYDC1	-0.587754099831913	-0.242370571120858	-0.177888003565467	-0.378315677015036	-0.310343124067947	-0.205651123680499	-0.139292549395463	0.0460259324684277	0.774351722347716
RPAIN	-1.8336292327245	-1.54710659034158	-1.86003605193517	-1.75377120472402	-1.79370021872426	-1.48450351919912	-0.259291091350662	0.0462841721564422	0.774351722347716
SUCO	-0.454348499845765	-0.48341880370074	-0.63753522569503	-0.806829735740546	-0.560477014697885	-0.333171960492976	-0.239243201564539	0.0458527986561313	0.774351722347716
ZNF473	NA	0.0777033401633596	-0.0668412513489143	0.15513835641393	0.0777033401633596	0.182471738366987	-0.124665189478312	0.0460565153281431	0.774351722347716
ZNF578	-0.32078216148447	-0.039873279756585	-0.0676232268507392	-0.05869519149994	-0.0631592091753396	0.0221217748369013	-0.142674327122148	0.0455470480811445	0.774351722347716
PDSS1	0.0550442262484345	-0.153300695027071	-0.0430010589636883	-0.0707869025548797	-0.056893980759284	-0.212068446595871	0.175361609870585	0.0463635377724363	0.774963967618795
HIST1H4C	-0.526014162942827	-0.306249095816172	-0.236544569338139	-0.361298811904793	-0.333773953860483	-0.220600451349335	-0.132203576625074	0.0464773058812829	0.775787070262253
ULK1	0.359704297500642	0.0266171808551087	0.00338085899921969	-0.105317997953626	0.0149990199271642	-0.0968352608331676	0.163749592350359	0.0464984137261883	0.775787070262253
C4orf19	-0.546807905224187	-0.342259297124373	-0.353235527883057	-0.397546954756536	-0.375391241319796	-0.280749644200127	-0.138569400070324	0.0465471100819796	0.775885085165951
TTC4	-0.974845684361116	-0.902298136806176	-0.325105408687846	-0.424448644772527	-0.663373390789351	-0.866391393241297	0.220526382641456	0.0466203176613743	0.776391117377243
ADAMTS14	-0.344107500327118	0.0222135926816143	0.0243004553159631	0.0914699224694305	0.0232570239987887	0.0805592255351708	-0.132671614311626	0.0474180436468359	0.776824170738715
CLDN6	-0.488992824738152	-0.426659986473051	-0.334084791749978	-0.337993779851302	-0.382326883162176	-0.252415248363435	-0.144571756986718	0.0470312470910862	0.776824170738715
COPS8	-0.799388732433479	-0.91982015294606	-0.749009284510999	-0.966294102592934	-0.859604442689769	-1.0491879999944	0.197121922998205	0.0469663455795805	0.776824170738715
COX10	-0.525768823889516	-0.226234865485068	-0.0706164156503235	-0.318401861803199	-0.272318363644133	-0.494159915822894	0.213422198475222	0.0472644422977688	0.776824170738715
HOMER2	-0.243344747172523	-0.297149984465731	-0.137973036913936	-0.0420163867222237	-0.19065889204323	-0.0678309560087227	-0.113265951287847	0.0473998711203902	0.776824170738715
KLHL26	0.124548295880894	0.167756506146114	0.0859168682712214	0.106518508158069	0.115533402019482	-0.0340765351794459	0.15705596395358	0.047154852379537	0.776824170738715
LUZP6	-0.391228009877199	-0.00153527868748066	0.0176938571358289	0.0338578008250884	0.00807928922417412	0.0204297283055917	-0.112166567313167	0.0472037112314106	0.776824170738715
MTRF1L	-0.441620049622362	-0.0786812021434986	-0.0405816969601115	0.0465076450717688	-0.059631449551805	-0.321656702955393	0.208922086303772	0.0468682483934067	0.776824170738715
N4BP1	-0.14511323420234	-0.289818848583559	0.0713704031037573	-0.0436553540363653	-0.0943842941193525	0.0428013027911859	-0.146278661918644	0.0469074614900449	0.776824170738715
NAT1	-0.334278742957186	0.102366059545913	0.0738047217355579	0.0263802071920635	0.0500924644638107	0.0794037026103748	-0.112111796610728	0.0472922241844732	0.776824170738715
PCED1B	-0.0242224081639202	-0.254364395186085	-0.257699294480952	-0.318765874815511	-0.256031844833518	-0.34676555463023	0.150519618727429	0.0468114275341236	0.776824170738715
POLR1A	NA	-1.17969485827911	-1.22699571632497	-1.33057353624131	-1.22699571632497	-1.44215119359395	0.206566638597385	0.0472223260736204	0.776824170738715
PPP2R1A	-0.724773189910161	-1.50414589362945	-0.864706660319726	-0.359391025738134	-0.794739925114944	-1.31954003614668	0.376069701504223	0.0472841308071138	0.776824170738715
SRCAP	NA	-1.0160485441439	-1.05735976071462	-1.10044495231728	-1.05735976071462	-0.838089550012368	-0.224756690733521	0.0468078996591518	0.776824170738715
TMEM35B	-0.306137529966014	0.0718238268343751	0.0988190936006171	0.0496100346884506	0.0607169307614129	0.0770877687427778	-0.104742283560983	0.0473872571360617	0.776824170738715
TRIM16L	NA	0.0366423080653018	-0.21187461211052	-0.17538109640813	-0.17538109640813	0.0254671345281477	-0.131727457159162	0.0473786261729472	0.776824170738715
ZDHHC17	-0.525178984594605	-0.15614654683247	-0.195545253393764	-0.0996501051271299	-0.175845900113117	-0.0895868825919213	-0.14970605953869	0.0470916327509024	0.776824170738715
ZNF550	0.324161662439342	0.0482749410205119	0.0212224898837248	0.0643649617828057	0.0563199514016588	-0.00339757738059313	0.124955831015012	0.0467290768624606	0.776824170738715
C4orf3	-0.245984342025099	-0.0705742608886948	-0.0602189320910611	-0.0224436049157115	-0.0653965964898779	0.022033469445532	-0.11698203509905	0.0477144857871189	0.779270858881736
CALU	0.117451605061121	0.084253063458965	0.0954795117779436	-0.19150528180723	0.0898662876184543	0.15992002510035	-0.128806939471714	0.0482297802514053	0.779270858881736
CCDC183	0.452702475156664	0.12324946874161	0.188562230190758	0.257831029333141	0.223196629761949	0.142466494429723	0.116792926731891	0.0482960044505889	0.779270858881736
DNAJB11	-0.357899925633083	-0.70962240441308	-0.183411390456558	-0.737286260826032	-0.533761165023081	-0.281977932415094	-0.190760095558062	0.0482455576980684	0.779270858881736
DTYMK	-0.617230302683917	-1.41162643581021	-1.37881063470094	-1.46010224290078	-1.39521853525558	-1.60624766257546	0.356546728379549	0.0480380070201839	0.779270858881736
GNE	-0.0209858258120123	-0.0539692478550667	0.12862327391359	-0.57439758721388	-0.0374775368335395	0.0327538661316206	-0.151820205094509	0.0484316949344062	0.779270858881736
GYG2	0.17475198637715	0.187015243681855	0.0317049429140776	0.113771711946918	0.144261849162034	0.00321308533394935	0.124637293574013	0.048520444721536	0.779270858881736
HM13	-0.553269304232402	-0.363184710724955	-0.33188982027116	-0.227437624407294	-0.347537265498057	-0.206205745901991	-0.168616562318722	0.0482914644296398	0.779270858881736
MAP3K2	-0.699068049663773	0.025404992150413	-0.257933864907162	-0.318144872540313	-0.288039368723738	-0.130235834952446	-0.172043996558597	0.0483908475273341	0.779270858881736
MRPL57	-1.01690281561997	-0.886819865300416	-0.410700039417391	-0.732825065529076	-0.809822465414746	-1.0359156395129	0.265295240137983	0.0476611112309624	0.779270858881736
MRPS26	-0.584399355016037	-0.253504350745448	-0.321841811253094	-0.54822059073638	-0.435031200994737	-0.620444666426999	0.206327602674711	0.0483440904726822	0.779270858881736
NAPSA	-0.488558732719759	-0.083104125822787	-0.0948677040823636	-0.0934470277816295	-0.0941573659319965	-0.058322936453617	-0.129597614771279	0.0484714908097606	0.779270858881736
NDUFC2	-0.257199328100602	-0.180117533709942	-0.00678466332555652	-0.179671012767765	-0.179894273238854	-0.386001478451614	0.265474902160778	0.0480974104802525	0.779270858881736
OPN5	0.341073611134716	0.152672398133805	0.0292686167626973	-0.0534356113640325	0.0909705074482511	-0.00650062471830876	0.126470534553451	0.0483557900836585	0.779270858881736
PRR13	-0.501401062185509	-0.123656868251697	-0.00629510307257087	-0.215859934938832	-0.169758401595265	-0.0606687192680902	-0.151197424780366	0.0484019136022717	0.779270858881736
RCC1	NA	-1.40850531159783	-1.18929368139685	-1.16893658231411	-1.18929368139685	-1.46606077292713	0.210513656068433	0.0484040842276621	0.779270858881736
RFC3	-1.98138882724277	-1.9236445558678	-1.66653215662478	-1.83760609215284	-1.88062532401032	-1.64321247051429	-0.208537632224912	0.0480436029556342	0.779270858881736
SLC22A1	-0.288652833038497	0.0625443174033577	0.00497478962066701	0.128504057379043	0.0337595535120123	0.0938470079743443	-0.119834590908525	0.0481036571036358	0.779270858881736
TMEM41B	-0.510840175032241	-0.484381088059609	-0.509275286277011	-0.687820292368283	-0.510057730654626	-0.3468231802285	-0.195475043140957	0.0480193361758639	0.779270858881736
TRAPPC12	-0.153908249623198	0.00730739507734655	-0.180501864914825	-0.25816388159402	-0.167205057269012	0.00664818886628354	-0.146219134176818	0.0480738937488403	0.779270858881736
TYMS	-0.104357089560203	-0.111596952272538	0.142922476353155	-0.0803785673607184	-0.0923678284604605	-0.370796114082159	0.486634539011329	0.0485995954818898	0.779270858881736
UQCC1	0.109552328098274	-0.285452634161532	-0.313896518464269	-0.225011762677504	-0.255232198419518	-0.350777661377394	0.194383040136237	0.0481368481775823	0.779270858881736
UQCR10	0.0972485447069866	-0.121280827002786	0.0482903404064836	-0.292835540122545	-0.0364952432981512	-0.317814114179496	0.252634953007011	0.0477850609204153	0.779270858881736
ZFP36L2	-0.385817422716381	-0.397260760330706	-0.406466941604987	-0.723030955573559	-0.401863850967847	-0.256972989541383	-0.20753842238057	0.04858209797085	0.779270858881736
MAP2K4	-0.14870230313534	-0.0155072422253128	-0.141964358634518	-0.00873826246419227	-0.0787358004299153	0.0782914826528562	-0.153902779647707	0.0488260413133427	0.780008858253129
PCID2	-0.778106543777235	-0.929257924137871	-0.961118209122331	-0.761010844097644	-0.853682233957553	-1.03987281419078	0.181189546949446	0.0488296820420004	0.780008858253129
SBK1	-0.652417958842441	-0.404717838077906	-0.205362178797396	-0.349959895828258	-0.377338866953082	-0.254100512576995	-0.145445782563589	0.0486996434158953	0.780008858253129
TCP10L2	-0.539114962980775	-0.140390263070148	-0.182962913399341	-0.0339113214990286	-0.161676588234744	-0.0970124106769215	-0.1287279880149	0.0488599299596949	0.780008858253129
WDR25	-0.652649285343206	-0.9120616021083	-1.0938921405386	-0.960727654299816	-0.936394628204058	-0.713257578501086	-0.178869484136045	0.0488608672728794	0.780008858253129
ZNF354C	-0.237019890850813	0.026617484742491	0.0910548093787027	0.112045465216398	0.0588361470605968	0.125242750413104	-0.129720354964664	0.0489519719053273	0.780775333585058
YBX1	-0.6370231291944	-0.721088680287736	-0.469404938257306	-0.703749084813268	-0.670386107003834	-0.835247526914776	0.205504277188014	0.0489968343066658	0.780803553915987
TARDBP	-1.22628003179416	-1.02608248480804	-0.756645917645717	-0.70837750428508806	-0.891364201226878	-1.14336702997067	0.208148107161586	0.0490844580230717	0.781512561441156
HBP1	-0.263980920425907	-0.249645131094724	-0.128897060914411	-0.0935760455330727	-0.189271096004568	-0.0479379026878222	-0.137029745422514	0.0491858548159742	0.78243942353875
BANP	NA	-1.14458801219903	-0.960989337702581	-1.23443434571031	-1.14458801219903	-0.908964980102905	-0.197295541688617	0.0494511622979714	0.782781152485152
HNRNPR	-1.14393595715996	-0.425464414347561	-0.7288019157364	-0.479688340228263	-0.604245127982331	-0.528810113267435	-0.171416450887042	0.0494024911544378	0.782781152485152
KBTBD8	0.318932228013411	0.22117782886344	0.256892205123473	0.286865240407189	0.271878722765331	0.145671043154449	0.128644867686708	0.0494097196828303	0.782781152485152
NKX2-4	0.360285778177185	0.194310501189223	0.153194642883668	0.157768117287871	0.176039309238547	0.0794146414416092	0.141899259955921	0.0493970654806349	0.782781152485152
RAB3B	0.0655389616341546	0.0955811323966168	-0.0564771280681245	0.0385105939693466	0.0520247778017506	-0.0740125515287302	0.1094366838029	0.0493217508182326	0.782781152485152
TMEM81	-0.112542067036664	-0.281960895384547	-0.139396364022457	-0.187749897314543	-0.1635731306685	-0.0629705019715637	-0.118279750916527	0.0494665500080302	0.782781152485152
DAXX	NA	-0.578321160259241	-0.893021966627173	-0.371462742274363	-0.578321160259241	-0.378233543430667	-0.227699279309843	0.0495347619505562	0.783041063754937
NEDD9	-0.124228289769064	-0.22536633404727	-0.206288174599153	-0.108489308656978	-0.165258232184109	0.0412107891936208	-0.177723292838304	0.0495694078109671	0.783041063754937
CDC27	-1.47606329436709	-1.57904634605877	-1.72411429823529	-1.78200451143078	-1.65158032214703	-1.453994850311	-0.177518469869272	0.0503412307608465	0.783154490048137
MRPS18B	-0.696288444534216	-0.449092314925742	-0.297326748030085	-0.440125627093412	-0.444608971009577	-0.656668318638654	0.200063122252312	0.0500483019361885	0.783154490048137
ORC5	-0.751009850247673	-0.315471832078074	-0.270072545314044	-0.329669380985585	-0.32257060653183	-0.608849646859093	0.183726056498791	0.050232968979537	0.783154490048137
PDE6A	-0.577566434892927	0.020335214640104	0.139649841222962	0.103771824483606	0.0620535195618552	0.0494236657317354	-0.128706215672085	0.0500521375689717	0.783154490048137
PLEKHH1	0.477475552986142	0.210841051979285	0.152386494522992	0.198685980979152	0.204763516479219	0.142775714714759	0.121030179417606	0.0502540786786677	0.783154490048137
POF1B	0.398926139315064	0.244561424806932	0.332702709924	0.27096639347938	0.30183455170169	0.195243376093006	0.120749214767027	0.049975033307934603	0.783154490048137
PPM1J	-0.00625297900740466	-0.230522302592552	-0.148441831707839	-0.214235927993514	-0.181338879850676	-0.300523654653449	0.154676683815611	0.0503545990896893	0.783154490048137
PRR4	-0.249586229972327	0.0656801448896124	0.136427156807191	0.0540064057348214	0.0598432753122169	0.128589899263032	-0.12839127334607	0.0499177883670425	0.783154490048137
PSRC1	0.0775149612686669	-0.181037439102357	-0.20537795431317	-0.18675609320024	-0.183896766151298	-0.268360722453858	0.155450344163553	0.0500170347369638	0.783154490048137
PTBP1	-1.13206148920459	-0.601080877246961	-0.993960739817849	-1.03613456401753	-1.01504765191769	-0.667146741487163	-0.270470182419268	0.0498744152148733	0.783154490048137
REG1B	0.0702638385208687	0.403065294608568	0.206850335960366	0.0526066400254289	0.138557087240618	0.0588084576221458	0.1300374045821	0.0503105208855934	0.783154490048137
SLC46A3	0.0623250900133674	-0.00257212910760328	-0.127258109276694	-0.233795275242333	-0.0649151191921489	-0.192248537852149	0.11616874384952	0.0497582432274677	0.783154490048137
SMNDC1	NA	-1.14148339451487	-1.09985697694009	-1.33035635713779	-1.14148339451487	-0.99142166368213	-0.190908143559671	0.0496276748310229	0.783154490048137
SPEM2	0.172803172883114	0.190912775876119	0.0907137012135709	0.0764884289548598	0.131758437048342	0.0253871311044452	0.108299985824571	0.0501499052235549	0.783154490048137
TAGAP	-0.234718519193139	0.014663209322465	0.26378750159984	0.12301583947528	0.0688395243988725	0.153012212093051	-0.112184940335172	0.049918296524356	0.783154490048137
TAS1R2	-0.412854142454931	-0.175271276793137	-0.219525931694573	-0.205032540950689	-0.212279236322631	-0.13336692317499	-0.116113813620386	0.0497045518939653	0.783154490048137
TRAPPC5	-0.848484680100161	-0.492881302861996	-0.910716800982455	-0.681618302334016	-0.765051491217089	-0.907983430979085	0.179024475985437	0.0501435197054813	0.783154490048137
ZFAND3	-0.36685483600578	-0.216397090188801	-0.313128530623989	-0.333971073096891	-0.32354980186044	-0.169369616202194	-0.131969553826494	0.0497221514487546	0.783154490048137
CD164	0.0767937159185989	-0.0405208827388833	-0.266261880142951	-0.201020830657103	-0.120770856697993	-0.246890396818437	0.137797967778485	0.0507126120387734	0.783256770487759
CNTNAP5	0.0949593056970724	0.308125505985338	0.144292556069171	0.0965394136044924	0.120415984836832	0.0456146317569835	0.115292152996015	0.0509979994269144	0.783256770487759
COX19	-0.362264800565796	-0.380935437007985	-0.116803523707246	-0.166389732757281	-0.264327266661539	-0.418947151076457	0.177406077113623	0.0510615136199277	0.783256770487759
CTF1	-0.184870725123143	-0.211467724506817	-0.1562044960509	-0.191183737318398	-0.188027231220771	-0.041885755179882	-0.138275589064946	0.0510874189197596	0.783256770487759
GALNT16	0.330153048680642	-0.0940266721083228	-0.180373946362785	-0.0684542954120761	-0.0812404837601995	-0.126977423275015	0.132148281033437	0.0504206200443362	0.783256770487759
GUCY1A2	0.269222862311721	0.111467218213797	0.249826030341738	0.150273375384903	0.20004970286332	0.0832760637775682	0.119972131495921	0.0507853707561114	0.783256770487759
ITGAD	-0.174860613619431	-0.214974153702115	-0.0778703751522967	-0.0409992407548794	-0.126365494385864	-0.0116692444056649	-0.114969641550692	0.0509854871742574	0.783256770487759
KRTAP4-11	-0.332383071325848	-0.328904976382163	-0.229062558375406	-0.150412084873256	-0.278983767378785	-0.113046264754506	-0.139792638734779	0.0506802349658133	0.783256770487759
MLLT11	-0.226380707206585	-0.0800419959113036	-0.202792807036362	-0.122440299581902	-0.162616553309132	-0.0294705936742934	-0.125546375856157	0.0510381179149098	0.783256770487759
NKAPD1	-0.665207773367149	-0.951582869008571	-0.828004196929824	-0.922779993357488	-0.875392095143656	-0.661922615417099	-0.171895167153645	0.0507915037006089	0.783256770487759
PIGO	-0.476035196649577	-0.755644772121954	-0.437123475676573	-0.316567972082309	-0.456579336163075	-0.345549058504994	-0.142679747880305	0.051096059535103	0.783256770487759
PRKX	0.1963085376692	-0.0954261594121436	-0.0150636826428241	-0.180065574969318	-0.0552449210274839	-0.162886381015767	0.140651526652203	0.0510428263883959	0.783256770487759
R3HDM1	-0.164304555816145	-0.029983223708746	0.056447220426999	-0.152155838598715	-0.0910695311537306	0.0659918912269176	-0.135689004114063	0.050878231851056	0.783256770487759
SPINK14	0.300661721584973	-0.223408171860916	-0.0783582072359751	-0.095571671164358	-0.0869649392001666	-0.145939262733636	0.118743220607851	0.0505480725336308	0.783256770487759
TPBG	-0.289165570129264	0.018673982812375	0.0429683933333558	0.0747717452721044	0.0308211880728654	0.0782216478037426	-0.113460300044597	0.0509286277557106	0.783256770487759
TRAIP	-1.22143418986572	-1.36037225969524	-1.54380945780833	-1.20777759671982	-1.29090322478048	-1.0889680271938	-0.249328797362929	0.0510733191971769	0.783256770487759
TRAK1	0.0245454507891706	-0.188905236559628	-0.152382487414803	-0.147735544247003	-0.150059015830903	-0.244685703411578	0.130775711730489	0.0510950647539976	0.783256770487759
ARHGEF25	0.298583486091179	-0.0226016249424435	-0.00305509763943916	-0.0857468904599503	-0.0128283612909413	-0.08907521804976	0.13731591133062	0.0511591092560224	0.783560355545113
COL6A3	0.500720051835321	0.00379899210089454	-0.0885499271344203	0.00990797682905502	0.00685348446497478	-0.0115443341440713	0.119735164865754	0.0512624939934808	0.784480682996519
COMMD10	0.248682520060639	-0.133522767557111	-0.0476671849152537	-0.037011052784878803	-0.0423391188500662	-0.131111743707305	0.144353849225419	0.0517209693379607	0.790162093958272
SPIRE1	-0.258796750688984	0.0298697265241944	-0.0516931108002983	0.087215889459999807	-0.0109116921380519	0.074033066567352	-0.126399195303033	0.0517086511497456	0.790162093958272
LY96	-0.183358610957755	-0.0119571530723569	-0.067455039726693	-0.209707030376069	-0.125406825342224	7.50762881299453e-4	-0.119606234691107	0.0518920287467606	0.791874338726055
NEMF	-0.809228907950725	-0.603335119497767	-0.649996904075032	-0.4723111035824	-0.626666011786399	-0.448745083528568	-0.179836068044528	0.0519204544625285	0.791874338726055
TTLL10	0.186311063320505	0.0695923119449359	0.0428983565885174	0.227383636055865	0.12795168763272	0.0122315412096989	0.120208638230836	0.0520112544086416	0.792592025761293
ANKRD50	-0.321162951591448	-0.106223128213168	-0.0139715201752673	0.00117515456804994	-0.0600973241942179	0.00349747104632307	-0.115332953002624	0.0520577167535195	0.792633420047916
LARP1	-0.597380774329259	-1.04931386248713	-0.516335992483616	-0.501649803544565	-0.556858383406437	-0.440629198872479	-0.236889204693535	0.0522073208816328	0.794243868223598
LRIG2	0.196551871265404	0.0451817185212671	-0.0142894093000864	0.0991590844275698	0.0721704014744184	-0.057402066970934	0.143256845301649	0.0522643058905973	0.794443757073601
BHLHA9	-0.323696712379973	-0.150914266633155	0.0507785526380965	9.61030470618477e-4	-0.0749766180812681	0.0183000172415601	-0.126213171551208	0.0527851545750143	0.794938250758733
FOXE3	0.228555072872799	0.0686615394594592	0.145288558742539	0.2194232309386	0.182355894840569	0.0604036764301508	0.110326610005133	0.0527747616004543	0.794938250758733
INTS3	-1.90406824855925	-1.61933050327919	-1.54244349628779	-1.96276305907855	-1.76169937591922	-1.5345728344832	-0.209436250208435	0.0527534460683888	0.794938250758733
KCNA10	-0.109406033127405	-0.451830606057264	-0.387729168407218	-0.380994448666921	-0.38436180853707	-0.453701180439489	0.125831466996664	0.0525029798934788	0.794938250758733
NUTM2A	-0.296045395896096	-0.45795294819426	-0.31974207417772	-0.452510907819541	-0.38612649099863	-0.236463798732009	-0.138092671118377	0.0528010492529663	0.794938250758733
PHKA1	0.235506986278401	0.108986088331783	-0.0851261548962956	-0.0593691763248115	0.0248084560034859	-0.0630727530277022	0.118106914931218	0.0524660842413589	0.794938250758733
POLR3E	NA	-1.21226430563693	-1.07359394917661	-1.09919278440628	-1.09919278440628	-0.933676759155477	-0.191424046285531	0.0525128872766337	0.794938250758733
RAD51AP1	0.0559114531471592	0.0683290113540014	0.0584405843016959	-0.0350826626893984	0.0571760187244276	0.149289561387306	-0.114551515857031	0.0527152959810929	0.794938250758733
RELA	-0.0935595469690449	-0.361282364563168	-0.22902289986867	-0.232093953178278	-0.230558426523474	-0.407732236918344	0.200064335062027	0.0524207554391781	0.794938250758733
TARS	-1.24786509887167	-1.29568367543008	-1.65881627972162	-1.51800765401812	-1.4068456647241	-1.62445553947822	0.19059562382502	0.0528233155203661	0.794938250758733
WHAMM	-0.75184724314851	-0.543344495432761	-0.52443142100941	-0.662149503678169	-0.602746999555465	-0.449274544679851	-0.166647717549479	0.0527440761916708	0.794938250758733
ZFC3H1	-0.49270596456419	-1.07024521924001	-0.98679479813615	-0.915941379381559	-0.951368088758855	-0.666251611944876	-0.196270896839407	0.0525834320197354	0.794938250758733
LSM12	-0.938241191030318	-0.61637877864824	-0.908575511077729	-0.768858487250774	-0.838716999164251	-0.546122871735598	-0.263434840200444	0.0529710104569931	0.795838920787942
MRPL20	-0.691123111834466	-0.37454199231593	-0.19602649450206	-0.261027311241359	-0.317784651778644	-0.592601775554424	0.217745469621918	0.0529702679785891	0.795838920787942
OR5K2	-0.149552838299965	0.0625522742947978	0.0251148702247979	-0.035185601087906	-0.00503536543155407	0.0974904435394771	-0.117673518102528	0.0530738067007701	0.796722703903275
ATG12	0.321198760166065	0.103299078844134	0.212930224065656	0.0665308288799397	0.158114651454895	0.0156832931385502	0.161788525662459	0.0531528564324035	0.797248845777085
C2orf78	0.198287545570355	-0.00906622305658024	-0.130890046890665	-0.026832688721057	-0.0179494558888186	-0.133512764429729	0.144017552719404	0.0532161524822275	0.797538020533897
UQCRC2	-0.817766091490393	-0.512620747565121	-0.308666165883371	-0.460903803341729	-0.486762275453425	-0.766433654196693	0.24404946804865	0.0533272550493889	0.79854259028089
DEPDC4	0.542435751232679	0.152732740452223	0.140455596337497	0.131515469710213	0.14659416839486	0.128660771210966	0.114024098698413	0.0534014189717905	0.798992824401215
ENO2	-0.343084668138873	-0.0995996900957798	-0.0304558164049343	-0.116810144393978	-0.108204917244879	-0.0392313280031818	-0.108849400132095	0.053462990649994	0.799254065666041
COL24A1	0.0287989557495876	0.0421307342404844	-0.0600522870815372	0.0448423574724769	0.035464844995036	-0.0894488677485908	0.103413993498245	0.0535436801795166	0.799548771578912
SLC39A7	-1.71982253207724	-1.37523124090686	-2.01735759011817	-1.2942976166262	-1.54752688649205	-1.37110463403275	-0.252000010950483	0.0535709591421601	0.799548771578912
NXPE4	0.0314097219149339	0.0501106771435082	0.0468798214356976	-0.147103247926489	0.0391447716753157	0.103586872461725	-0.109018202977824	0.053628433832779	0.799747812852775
CD3EAP	NA	-0.221703302340932	-0.345498574138474	-0.317690897831491	-0.317690897831491	-0.489481798883244	0.192788054934713	0.0538566921490341	0.800923367748375
CLDN12	-0.143892432092158	0.113279639656021	0.00560587253988024	0.0293597094292342	0.0174827909845572	0.129671276604512	-0.126499851510388	0.0538802417281984	0.800923367748375
GGT5	-0.40331032058944	-0.368145954014821	-0.267726053309965	-0.229681826421215	-0.317936003662393	-0.184961094514054	-0.130684614844448	0.0538119678869689	0.800923367748375
THAP8	-0.270152552421021	0.0419752706352236	-0.0318253945065312	0.011865454338074	-0.00997997008422863	0.0664795145093664	-0.127769123971676	0.053884076675604	0.800923367748375
GORASP1	-0.41557974527172	-0.224308683922703	-0.40156957466088	-0.246750423051232	-0.324159998856056	-0.198648536224075	-0.125872434576572	0.0539946788815459	0.801083130185895
MOCS3	-1.00681427558067	-0.743395065848283	-0.640858384400979	-0.58974298825478	-0.692126725124631	-0.944823521995867	0.1970074842168	0.0541158867127068	0.801083130185895
RARS2	-0.796408057793866	-0.560394176447937	-0.323755243874395	-0.665398636188141	-0.612896406318039	-0.838216305053883	0.254277062980911	0.0540889123819245	0.801083130185895
RENBP	-0.469776310525374	-0.325488162852117	-0.23746610956739	-0.191277639795209	-0.281477136209753	-0.14293979243055	-0.155008643858414	0.0540802747994343	0.801083130185895
YY1AP1	0.413671168489823	-0.0970515636734152	-0.0333928809077569	-0.0583317131698316	-0.0458622970387943	-0.0529467374696537	0.115586076252417	0.0540460176496364	0.801083130185895
DOK2	-0.364949348154314	-0.0741991186156347	-0.205400438773696	-0.180595488396056	-0.192997963584876	-0.0855057478448483	-0.123244946517013	0.0544271937919809	0.80123070310323
DUSP3	0.086680443337152	-0.174031212971625	-0.158669841663662	-0.138208908323098	-0.14843937499338	-0.232032397398425	0.143063134903313	0.054725873704496	0.80123070310323
ETNK1	-0.336290133501321	0.0654702909090649	5.08522819182579e-4	0.0907593428506563	0.0329894068641237	0.0912013641944906	-0.12741348656712	0.0545439827968764	0.80123070310323
FUCA1	-0.555961153156956	-0.178055095491648	-0.242973308317394	-0.0843493731559941	-0.210514201904521	-0.121664193723712	-0.136167278483087	0.0545541595680597	0.80123070310323
LEMD1	0.119854642777889	-0.278164945637778	-0.0847461507426898	-0.11781009102394	-0.101278120883315	0.0247803281771478	-0.113331381360007	0.0547624493902951	0.80123070310323
MTRNR2L10	-0.200777683285804	-0.475902917038592	-0.354003421983193	-0.373408049795696	-0.363705735889445	-0.232880407357162	-0.110523729232228	0.0543380390265147	0.80123070310323
OTOP1	-0.956726436474088	-0.931486309767663	-0.816897166133715	-0.790740269145279	-0.874191737950689	-0.717538720406465	-0.153631803956729	0.0543806825103976	0.80123070310323
PLVAP	0.159262350656681	0.109825340966393	-0.0335018737638635	0.0673505691402329	0.088587955053313	-0.0726777294506413	0.1477485288134	0.0543558273977742	0.80123070310323
PPWD1	-1.50344049980785	-1.15992465661817	-1.66132649901349	-1.63000144901036	-1.56672097440911	-1.68291453298071	0.20046703055023	0.0544079279910058	0.80123070310323
PTN	-0.354246530524367	-0.26723555830192	-0.260334710384192	-0.343868965825953	-0.305552262063937	-0.169369205755456	-0.141127871191531	0.0546793246991267	0.80123070310323
PWWP2A	0.394455004310523	0.0571261869817913	-0.00866078829887055	-0.02255021406402	0.0242326993414604	-0.00909431020957488	0.116370621743757	0.0546793412564332	0.80123070310323
RICTOR	-0.274097641084919	-0.161718425581347	-0.252093801709225	-0.434483648075655	-0.263095721397072	-0.523193359197537	0.259040112375136	0.0547735275454143	0.80123070310323
SLC2A8	0.349869688461863	0.258682861909299	0.169500330802515	0.0410399879741218	0.214091596355907	0.0742939852053156	0.132772584307966	0.054504785416244	0.80123070310323
SMG5	-1.35647462385985	-0.99714176884925	-1.16896709707472	-1.2207812173238	-1.19487415719926	-1.01085944481439	-0.171605067761101	0.0544833865098548	0.80123070310323
ZNF691	-0.132704577346003	-0.213265652249616	-0.148412224986159	-0.212940896010018	-0.180676560498088	-0.301564291208806	0.132017394961851	0.0547891628205145	0.80123070310323
MRPL44	-0.488532144082266	-0.301208617284266	-0.143896191645799	-0.241919453859666	-0.271564035571966	-0.453517131631126	0.172797454780456	0.0548618072472245	0.801646036703597
MRPS16	-0.928430300546489	-0.627220115324718	-0.412929783268217	-0.552994046774221	-0.590107081049469	-0.81692771955316	0.186882892009165	0.0550539428772096	0.803607876512662
PLEKHG3	-0.230467485364586	7.89472215944871e-4	-0.0621960631882117	0.123601436578021	-0.0307032954861334	0.0927291069234565	-0.133994618574108	0.0551409304182646	0.803607876512662
TCTEX1D1	0.0872668466523028	-0.0742011239838852	-0.00686293506440318	0.00626700866737183	-2.97963198515674e-4	-0.110380946893237	0.119760844959762	0.0551734752680475	0.803607876512662
TEAD1	-0.168662012699739	-1.08492863872025	-0.209901811515304	-0.559047926876526	-0.384474869195915	-0.179668556068522	-0.282264286126669	0.0551611035028306	0.803607876512662
SESN3	0.317328515001335	0.145751921602056	0.145486081838535	0.0876221741428113	0.145619001720295	0.0474955216328312	0.125477594892859	0.0552344169165863	0.803849317358737
SERPINB2	-0.0227880319831004	0.072276901215588	0.0723818707585271	0.0535418359653243	0.0629093685904561	0.152966222891562	-0.110477037941935	0.0553244323752851	0.803867995355085
TPM3	-0.662745950616948	-0.393407068398954	-0.289643361896898	-0.220998104904998	-0.341525215147926	-0.230553147396648	-0.154488084676385	0.0552808784129566	0.803867995355085
HABP2	-0.51518135765735	-0.171622277861773	-0.103942778496485	-0.0928783967227763	-0.137782528179129	-0.0862953097699982	-0.131708584305178	0.0555266183064306	0.806159292543443
CACNG2	0.0957527508491137	0.045495505643093	-0.0373635758748547	-0.0347997144479886	0.0053478955975522	-0.107623657986308	0.121599080279746	0.0555939726894648	0.806490945684878
RHOXF2	-0.403820612570612	0.00278558107632773	-0.1586193300543	-0.235073840874508	-0.196846585464404	-0.0561669073265535	-0.136438108185041	0.0556509662432684	0.806671885889424
CCDC142	-0.481673877099363	-0.172289824589574	-0.157882184148095	-0.353340844376951	-0.262815334483262	-0.120757290151779	-0.158091732476259	0.0557770287223176	0.807580432192898
MALSU1	-0.388303867166652	-0.179144733623766	0.0253490821348055	-0.0927008670308686	-0.135922800327317	-0.320003421480059	0.173342161340947	0.0558027871905463	0.807580432192898
CDKN2A	NA	0.550174264450236	-0.126090879556699	0.015753732424967	0.015753732424967	-0.0833753207293678	0.210957959542899	0.0560307731519564	0.809291084868934
GFM1	-0.727557208598796	-0.489740460247007	-0.290101610996237	-0.493615691703577	-0.491678075975292	-0.698432950010569	0.204038320769053	0.0560344439835058	0.809291084868934
NDUFA13	-0.148779623207569	-0.0786786863300705	-0.196911681712204	-0.181047837567162	-0.164913730387365	-0.300284284637934	0.154049383316901	0.0560549871135555	0.809291084868934
FOSL2	-0.830319555534672	-0.291941921679577	-0.0923848759634804	-0.393374013519529	-0.342657967599553	-0.199272232211161	-0.190313493988709	0.0561139855472618	0.809497853607354
C8orf34	-0.371445623304106	0.0685124730459137	0.130499854752287	0.124049569819413	0.0962810214326632	0.10453661331057	-0.116304872836186	0.0562661652962539	0.809759054013364
TOMM40	-1.79211240843112	-1.15109529536141	-1.36506810263194	-1.09701289901864	-1.25808169899668	-1.17628955030259	-0.171733690929873	0.0561779608710845	0.809759054013364
TUT4	0.182905974328739	0.25557459714109	0.165107433409523	0.185351437996953	0.184128706162846	0.0726166059085356	0.12486161370395	0.0562238736352917	0.809759054013364
ACSS3	-0.276585939465008	-0.0431214899177419	0.0368303538148599	-0.0500001706501679	-0.0465608302839549	0.0481801782877391	-0.128872975586219	0.0564559193005343	0.810034170715207
AMBP	-0.522177871627639	-0.196104969980324	-0.0429136549856195	-0.158928474674414	-0.177516722327369	-0.0793694530701107	-0.141769451306283	0.0563802912537677	0.810034170715207
CPLANE1	-0.551025144417504	-0.267107690244319	-0.193036154813702	-0.17749634814133	-0.230071922529011	-0.16279895575382	-0.13455389217884	0.0563549891271439	0.810034170715207
PCDHB2	0.0774762910228832	-0.0568062795906486	-0.0450214727491284	0.0299194389229689	-0.00755101691307978	-0.135954676668029	0.139279247888761	0.0564641071589661	0.810034170715207
CHRM2	-0.155867292765412	0.0133288590119701	-0.123809084213386	-0.00459432536225182	-0.0642017047878188	0.0732596631601646	-0.142367323633477	0.0565415287617535	0.810503132622003
CLEC5A	-0.314076773733451	0.212162454956943	0.231761377486201	0.147645861052356	0.179904158004649	0.176508591477025	-0.109994027109808	0.0568316526537452	0.811452099632159
IGF2BP2	-0.610113396733528	-0.455725738781256	-0.245271725753803	-0.383005238082594	-0.419365488431925	-0.293598708561185	-0.128951565585594	0.0566693042852554	0.811452099632159
TVP23B	0.19703318935579	0.192616083805775	0.171288440803754	0.129039479718261	0.181952262304764	0.283121345420806	-0.105847640109	0.0567034845812676	0.811452099632159
VHL	-0.381105273883603	-1.16630568585511	-1.13955108743402	-0.486037147197247	-0.812794117315632	-1.14447831712223	0.329056945115829	0.056788104973373	0.811452099632159
ZBTB26	0.541366402742042	0.249854856735486	0.251236637009819	0.174300070320511	0.250545746872652	0.191417479028091	0.114728307069502	0.0567689228913525	0.811452099632159
C19orf71	-0.478989312662674	-0.152539040763743	-0.00540434846621587	0.0406119770849739	-0.0789716946149796	-0.0266435797895381	-0.123965367373705	0.0569069165239807	0.811801279019698
CATIP	0.183478599464894	-0.101227472663367	0.0763654958345046	0.102618026120761	0.0894917609776326	-0.0525670546946735	0.118371575039615	0.056990519725871	0.811801279019698
PSG3	0.161685356467641	-0.238999406024331	-0.141598876571132	-0.0901757401044123	-0.115887308337772	0.0601204966829314	-0.132717100629181	0.0569715443854418	0.811801279019698
FANCI	-0.34694300713095	-0.41097770875009	-0.60459868975083	-0.316944377160928	-0.37896035794052	-0.204522280090335	-0.186888617293702	0.0571522156651901	0.812189016186337
GPR88	0.260464371565551	0.0880955886008909	0.0185843599449992	0.0668421177877734	0.0774688531943321	-0.00300886690707621	0.117371924423005	0.0571098348481307	0.812189016186337
MMP9	-0.134165798247414	-0.0920826793441496	-0.21132139774465	-0.174742509008938	-0.154454153628176	-0.0363063943909073	-0.10952708294017	0.0570722437403312	0.812189016186337
PRR5	0.420972647314501	0.192996839940853	0.206770103852934	0.0784108856019154	0.199883471896893	0.103535971828253	0.127034873223759	0.0572200881977705	0.812516283742479
RSPH10B	-0.037405238583244	-0.207264032739696	0.077893041951931	0.0237865587460453	-0.00680933991859933	0.0993254278621231	-0.124931566054599	0.0573507186059792	0.813733492890945
CEP83	-0.0857828912530582	0.0637733492893474	0.160889880330589	0.178108539744883	0.112331614809968	0.19831635809921	-0.125675715785449	0.0574379234961265	0.814333126624661
ALG12	-0.444799689127289	-0.784113247989515	-0.627469529396729	-0.63128810122108	-0.629378815308905	-0.385850455604932	-0.207490942121358	0.057596230717901	0.814602969541783
C1QTNF8	-0.336240097297735	-0.0458220264417719	-0.0297774212265901	-0.0618965254765885	-0.0538592759591802	-0.00728682124524609	-0.110587178101724	0.0576370901872371	0.814602969541783
EARS2	-1.03757927835535	-0.500490881713702	-0.293497609166349	-0.405163579767247	-0.452827230740474	-0.809766361216961	0.262976780643833	0.0576817489884711	0.814602969541783
MTREX	-1.19978858359137	-1.21847651691834	-1.02071142522816	-1.46332814648084	-1.20913255025486	-1.40325262686515	0.181568414217509	0.0575931607564241	0.814602969541783
RANBP2	-0.756604390029002	-0.814267928908808	-0.896362057568692	-0.924176080635388	-0.85531499323875	-0.678695673788513	-0.161012461824405	0.0576535370658426	0.814602969541783
CCT6A	-0.64331157240745	-0.660394826171979	-0.622351199708586	-1.0496349438714	-0.651853199289714	-0.931849230536694	0.189380720328415	0.0577604352404901	0.815078914425577
RNF149	-0.38115086037136	-0.033683176091681	-0.156071872209465	-0.054450234902818	-0.105261053556142	-0.00825739922390918	-0.147731757556492	0.0579230915962317	0.816426459860339
TMX1	-0.425435063580434	-0.420223838169034	-0.297028211187952	-0.429699844925047	-0.422829450874734	-0.236041348444155	-0.153736412390609	0.0579460470986476	0.816426459860339
BROX	-0.0794857546612762	0.060986675451936	0.0332503046777065	0.129718536004121	0.0471184900648212	0.143869887057448	-0.105645768443632	0.0581935756955124	0.818255655432253
LGR5	-0.424608980868619	-0.212753715215906	-0.14693803610383	-0.179579108809665	-0.196166412012785	-0.114144287106031	-0.125356830510813	0.0581639522353506	0.818255655432253
TUFM	-0.131731863913933	-0.264694358852207	-0.0225391454907048	-0.139953915942666	-0.135842889928299	-0.295952752860281	0.165952269339344	0.058211354923129	0.818255655432253
H3F3C	0.215234280766499	-0.406834869558636	-0.327367889773838	-0.341550738742327	-0.334459314258083	-0.362859008973445	0.149149908310869	0.058349638778005	0.818928818759623
SCGB1D4	0.344146251529127	0.101450332118665	0.19449107354005	0.200156006237439	0.197323539888744	0.108377652309189	0.106488365670933	0.0583402876341833	0.818928818759623
HOXC9	-0.202356327056196	-0.196284994270645	-0.173038848511667	-0.164987483741058	-0.184661921391156	-0.0709205612318212	-0.111337046923453	0.0585838911280181	0.820432635510695
NUPL2	-0.583940802708738	-0.121694925561703	-0.279022735219483	-0.287614766136524	-0.283318750678004	-0.0869336833127661	-0.201645046120778	0.0585926281997262	0.820432635510695
PSG8	-0.433644449482882	-0.396828537226367	-0.769865941751349	-0.450539387194339	-0.442091918338611	-0.335017064337153	-0.169913989747964	0.0585724828391373	0.820432635510695
PRMT2	NA	-0.2602818670221	-0.357203911264219	-0.0991280543783212	-0.2602818670221	-0.0864246258779399	-0.149151426618789	0.0586475456472709	0.82056747458139
DUSP23	-0.246388540784231	0.0698393264809545	0.0778627561297187	0.0724564902946295	0.071147908387792	0.10635790486333	-0.114229514119574	0.0588706709699793	0.823053771068716
RBM27	0.0517347818132175	0.395756865506096	-0.365589938338323	-0.292320979511962	-0.120293098849372	-0.243963508257859	0.198748595399788	0.0589634719420193	0.823715611501502
MRPL54	-0.784923112137155	-0.308015041726478	-0.355671216576689	-0.464746760429556	-0.410208988503122	-0.648543026524132	0.162558797772263	0.0590255775761146	0.823947950771664
ISG20L2	-0.710076565332918	-0.938207463647381	-0.791994947396331	-0.749476953434243	-0.770735950415287	-0.647042139502762	-0.152795548514393	0.0592395879203762	0.825663148868689
PLAC1	0.149254406192796	0.382648131354002	0.328550236519618	0.195496623116126	0.262023429817872	0.146751847228886	0.118671369528562	0.0592090771189647	0.825663148868689
LPCAT3	-0.804049904035685	-0.359778153358327	-0.116509284196375	-0.237613654197875	-0.298695903778101	-0.23149502136152	-0.144908276976912	0.0592906679330425	0.825739901828438
CIAPIN1	-0.851797060963202	-1.30782809235697	-1.43348757856813	-1.51861320497531	-1.37065783546255	-1.10881571822361	-0.167870123843586	0.0594016824930456	0.826650602988858
CAPN15	-0.272650324501799	-0.189406624361864	-0.149508041971743	-0.178937508654177	-0.184172066508021	-0.0513283702303706	-0.143036752388597	0.0594729623802784	0.827007371733128
APLP1	-0.623776379147469	-0.203881212229524	-0.24612026071295	-0.270885886173446	-0.258503073443198	-0.198712839741697	-0.131198104313483	0.0597863173410414	0.827363166505711
CCDC107	-0.484638350735194	-0.458362461102886	-0.303405237729181	-0.461267385369747	-0.459814923236317	-0.291214965674199	-0.127335768368587	0.0598383868219149	0.827363166505711
CYP19A1	0.225159153388816	0.127274116811795	-0.00128169668434473	0.0369611470214078	0.0821176319166012	-0.00673476331823233	0.108250769839285	0.0597036852959862	0.827363166505711
PAPOLA	NA	-0.423004399011018	-0.609792103028767	-0.178073012105166	-0.423004399011018	-0.182925191071773	-0.214142197757998	0.0597690761593348	0.827363166505711
PTP4A2	-0.0515507353710486	-0.348116868448216	-0.136541485713823	-0.148517435975441	-0.142529460844632	-0.31320878411005	0.165090032253636	0.0597491111548105	0.827363166505711
SCNM1	-0.262502788753259	-0.78250330859083	-0.870391102137669	-0.449315728665092	-0.615909518627961	-0.427249853842015	-0.159718265087008	0.0598024309173071	0.827363166505711
SLC9A3R2	-0.152906829400195	-0.0368069926545923	0.0287988751543951	0.0376695806493349	-0.0040040587500986	0.0891681132567921	-0.123286991143951	0.0598638507251497	0.827363166505711
TMCO1	-0.222970905470768	-0.38040193275223	-0.371776595305359	-0.26636733253814	-0.31907196392175	-0.182993710928316	-0.121529524787667	0.0598301061692018	0.827363166505711
ACSM2B	0.2427416964098	0.2773230020291	0.247021632320274	0.0954813739158148	0.244881664365037	0.322212512871926	-0.107682741766712	0.0600283433804997	0.82900423301164206
CIDEA	-0.263455795107535	-0.0658953596079803	-0.17985969438089	-0.0335833967749443	-0.122877526994435	-4.91747106602573e-4	-0.132777252433923	0.0607231592179286	0.829120513842991
HIST1H4E	-0.324522797824695	-0.40285738201204	-0.290808274105317	-0.222586208448213	-0.307665535965006	-0.165202902554857	-0.147311027931417	0.0604509778784231	0.829120513842991
KLK13	-0.510424407260949	0.0193786475676639	-0.0850528123479418	-0.0206780916822535	-0.0528654520150976	-0.0325380575366965	-0.124014595474137	0.0602326492047093	0.829120513842991
KRTAP3-1	-0.141705654721311	-0.00884169922919067	0.0918839909513377	-0.0313204928205379	-0.0200810960248643	0.0878016481829498	-0.112658832232443	0.0603449698401368	0.829120513842991
PPM1G	-0.443128719058604	-0.539624615880719	-0.410064991179184	-0.268833501714227	-0.426596855118894	-0.16171025466262	-0.230044037812066	0.0605249589542662	0.829120513842991
SBNO1	-1.52398294176083	-1.37900248048727	-1.54835228319244	-1.67696650982667	-1.53616761247663	-1.326063360982	-0.190936213426498	0.0607085037529043	0.829120513842991
SH3RF2	-0.586525248916413	-0.493458716199531	-0.48749285095819	-0.461286602857077	-0.49047578357886	-0.357059802954182	-0.152259732300955	0.0602535673309173	0.829120513842991
SLIRP	-0.222502046381048	-0.175593793929094	-0.0869005705187266	-0.0724812821364905	-0.13124718222391	-0.278142544950908	0.139973325505173	0.0604082459846917	0.829120513842991
SNX22	0.146961767720622	-0.265720932228691	-0.297162819148792	-0.123274461062046	-0.194497696645369	-0.254352319338673	0.122422478073486	0.060702604824601	0.829120513842991
TWNK	-0.493605996563031	-0.385041792755981	-0.2424732981857	-0.380978446103097	-0.383010119429539	-0.576077428601822	0.211573137093935	0.0606710618801398	0.829120513842991
UBC	-1.03742416428194	-1.28994668967407	-1.42128864988135	-1.79794060923514	-1.35561766977771	-1.08251979581755	-0.285629123807598	0.0606309308959547	0.829120513842991
WIPF3	0.183713746794857	-0.0442303659285597	-0.037065286306253	-0.0383079422029466	-0.0376866142545998	-0.107218070328234	0.123960018684892	0.0602816843673297	0.829120513842991
ZNF131	-0.945789531087631	-0.343409977239178	-0.76940728487003	-0.644960767481561	-0.707184026175795	-0.902343573553784	0.215687731165984	0.0606782262177556	0.829120513842991
ZNF219	-0.147613584827859	0.0427232537811643	0.131788179565618	0.148389894710395	0.0872557166733914	0.163263889051667	-0.114164560249019	0.0606620444191323	0.829120513842991
ZSCAN4	-0.0285057276319779	0.0974354277463448	0.14467155590417	0.209670915150575	0.121053491825257	0.218450284515962	-0.10715886244542	0.0604018038127305	0.829120513842991
CENPT	-0.576046974679206	-1.27105511284979	-1.29301502466957	-1.11336319971555	-1.19220915628267	-0.876268422606588	-0.185692443925809	0.0610542753076908	0.830392605778235
CHODL	0.212031434991984	0.230631192147779	0.0143384054926892	-0.0156886205447862	0.113184920242337	0.00581442157736876	0.104654647296285	0.0608671428669728	0.830392605778235
EIF5	-1.54451806827242	-1.54167137762498	-1.60594486324831	-1.73929815268	-1.57523146576037	-1.41234568063889	-0.186796839244452	0.0612375465200746	0.830392605778235
FABP4	-0.167888650827774	-0.0358221812180312	0.0395403547660262	-0.139374324829336	-0.0875982530236834	0.0439532744438047	-0.116432536931697	0.0613204540278867	0.830392605778235
INAFM1	-0.333696700985704	-0.246024977795216	-0.312589141265105	-0.208403137314968	-0.27930705953016	-0.130977407193528	-0.138387835382779	0.0610325962130933	0.830392605778235
LAMTOR2	-1.28264249454048	-0.746952499154359	-0.652319734730109	-0.795986395569758	-0.771469447362059	-0.647773590160124	-0.222146056340161	0.0612776689724718	0.830392605778235
MSI2	-0.455994991686833	-0.211245165348012	-0.338109584100534	-0.290445940863837	-0.314277762482186	-0.147368416714661	-0.161412916287852	0.0611577134422898	0.830392605778235
PRAMEF20	-0.360893104627731	-0.472046857904977	-0.508988293796768	-0.420836653164037	-0.446441755534507	-0.296627922965408	-0.142855704311	0.0609931295954631	0.830392605778235
RDM1	-0.464425096372308	-0.616919050870554	-0.28033628540503	-0.385903911882842	-0.425164504127575	-0.309578786839099	-0.129280477162109	0.0611579022234754	0.830392605778235
WDSUB1	-0.406032109320137	-0.077596857332712	-0.0414453623377452	-0.224335273999679	-0.150966065666196	-0.0646617086275889	-0.117328451459024	0.0612066816255406	0.830392605778235
ZNF367	-0.778809521248702	-0.0524321025783591	-0.590649379590026	-0.325890394910807	-0.458269887250417	-0.259056919717651	-0.169079925524606	0.0612297594716359	0.830392605778235
KDM5A	NA	-0.358520712042148	-0.342835061617283	-0.26697435271356	-0.342835061617283	-0.135854397639738	-0.188204976839449	0.0617300776989459	0.833448046070939
NDUFS2	-0.326421579254677	-0.341800966568052	-0.178740728114261	-0.335080211991773	-0.330750895623225	-0.494688254222519	0.210940528262907	0.0616976515715056	0.833448046070939
PRSS21	-0.0458387329135349	-0.076597120820877	0.0759259456288492	0.0400737282758013	-0.00288250231886676	0.111996277916736	-0.108479758544645	0.0616584419150391	0.833448046070939
RPL36AL	-0.778957407010419	-1.16342389733604	-0.886725448738824	-0.962056917847477	-0.924391183293151	-0.766284805977337	-0.179540897843872	0.0616733519872495	0.833448046070939
GRK5	-0.240913624078527	-0.179565673547652	-0.0288510875244039	0.0447508320957546	-0.104208380536028	0.0120337443218122	-0.11228337105311	0.062142951296916	0.836398856061736
MS4A15	0.216332262039992	-0.10420577049666	-0.0924352703062462	-0.0937450193261793	-0.0930901448162127	-0.13519055984623	0.124912141984445	0.0621794392138175	0.836398856061736
SPATA31A7	-0.38392274445200397	-0.649248110308227	-0.536909453719882	-0.547417512665632	-0.542163483192757	-0.375323701335629	-0.15046312772815	0.0621545868285938	0.836398856061736
ZNF629	-0.758988319422999	-0.521311999414564	-0.434138777553619	-0.512154464998078	-0.516733232206321	-0.39969867601652	-0.155273938190772	0.0620778619206085	0.836398856061736
ZNF781	-0.197302176893743	-0.0270518895094322	0.0963319037319028	0.0407966775896876	0.00687239404012772	0.0955937017224947	-0.120345653153894	0.0620911856902857	0.836398856061736
GDPD2	0.40859322935087	0.249962023582477	0.140478736449491	0.126400915001438	0.195220380015984	0.126451363275158	0.106738727529767	0.0623122246024464	0.837563202946384
ACP1	-0.223859674362021	0.049426080375536	0.143237600597564	0.0904988020414343	0.0699624412084851	0.145448881568126	-0.130836665621266	0.0630867681382156	0.839111544124861
APOC3	0.271585864234687	0.268828649633092	0.0727025937048622	0.0662991795199012	0.170765621668977	0.0590133349895251	0.114398097779003	0.0628130753402106	0.839111544124861
ATP5MG	-0.599339212152484	-0.18141907786419	-0.210270193580326	-0.285186044070914	-0.24772811882562	-0.478090876021418	0.161030377779504	0.063128635501895	0.839111544124861
DDAH1	0.431639283397736	0.256816918355211	0.251331259896355	0.35559209661555	0.306204507485381	0.197742897085135	0.120006458842602	0.0625876021275377	0.839111544124861
DYM	-0.390942000886638	-0.0215562699981779	-0.0717649749178957	-0.235784355268817	-0.153774665093357	-0.0396497366336249	-0.131733844340136	0.0630247249228726	0.839111544124861
FSHB	0.0174523018243252	0.051357137094076	0.275491486909993	0.176320231966169	0.113838684530123	0.249811499856897	-0.119972905165559	0.0631285063048372	0.839111544124861
GPR161	0.245484540140093	0.166743591948224	0.0432263969851082	0.123206808153516	0.14497520005087	0.0172436031973854	0.129366898423056	0.0627008579163622	0.839111544124861
MAGEA12	-0.101799713494101	-0.0286737786125384	-0.0404262271326186	0.0841395215780343	-0.0345500028725785	0.099086983031132	-0.113292441555922	0.0626368904937259	0.839111544124861
NPHP3	-0.246057481494561	0.0631851300365844	0.212413292065401	0.102600512557398	0.0828928212969911	0.138927496033666	-0.10631405267227	0.0631565683867639	0.839111544124861
PDSS2	0.104494330000333	-0.226902075762349	-0.00539004973388929	-0.0247753645189714	-0.0150827071264303	-0.205978751134239	0.173933444083764	0.0629195178617088	0.839111544124861
RGS8	-0.32334712705635	-0.109682186779481	-0.0524442980464504	-0.116091635294977	-0.112886911037229	-0.0285740570083629	-0.118718682577014	0.063043871269272	0.839111544124861
RPH3AL	0.648639801587447	0.183984307704179	0.0644445514167264	0.210269344472694	0.197126826088437	0.164951686706903	0.117303379774498	0.0627557177039202	0.839111544124861
SMCP	0.84693041672293	0.50246392175897	0.515178567211735	0.392971320855143	0.508821244485352	0.438358327938004	0.127970406336389	0.0626851655124954	0.839111544124861
TLDC1	0.523913975870728	-0.380606937055908	-0.316627217489733	-0.360781551424762	-0.338704384457247	-0.265850921016819	0.13608886069804	0.063176832394004	0.839111544124861
TMEM39A	0.729707523232051	-0.148987820702264	0.0219808988402034	-0.00972524196368314	0.00612782843826013	0.022981151730648	0.120974242172578	0.0632147059843498	0.839111544124861
TRIM49B	-0.651527456644041	-0.273638134638872	-0.432123054481991	-0.224870496384801	-0.352880594560431	-0.2727377637186	-0.120491765822726	0.0632118539187131	0.839111544124861
VEZT	-0.591410286626232	-0.260852412791572	-0.284816018589419	-0.337689512078081	-0.31125276533375	-0.557570450042114	0.181964197282354	0.0629216768159524	0.839111544124861
GNRH1	0.481059789879905	0.166655483446135	0.168707779022859	0.0926213509281838	0.167681631234497	0.110682253221052	0.113008173244179	0.0632907032445889	0.839505308996124
AMBRA1	-0.397144430108778	-0.571365517829703	-0.843098989264722	-0.392593993984702	-0.484254973969241	-0.183968743381406	-0.395050901605728	0.0637536047471233	0.841727752830233
CHTF8	-1.06934907002791	-0.696816898104794	-1.32901451805474	-0.727246372404683	-0.898297721216297	-0.738483978800293	-0.201523773270562	0.0637834430507153	0.841727752830233
COX7C	-0.760350742927728	-0.720834349453265	-0.513306256110117	-0.704826147581502	-0.712830248517384	-0.87790927729405	0.208999560648675	0.0637594632666369	0.841727752830233
EXOC4	-6.69769592836166e-5	-0.788538910018886	-0.617320711423022	-0.56815206983813	-0.592736390630576	-0.656188455205252	0.168957382584514	0.063731366482754	0.841727752830233
INSC	-0.232178013511365	-0.185939200909861	-0.0691523777111247	-0.116862808114064	-0.151401004511962	-0.0372714718537867	-0.112627096210698	0.0636127292413781	0.841727752830233
KIAA1586	-0.133079944199193	-0.0608637212690124	0.0521651607592714	-0.0272389158859488	-0.0440513185774806	0.0880901147132532	-0.13094297826828	0.0636277607200333	0.841727752830233
TAOK3	-0.365636298984761	-0.259071738900681	-0.186863548506533	-0.205757999757855	-0.232414869329268	-0.111607578868638	-0.143319532875942	0.0635189494798853	0.841727752830233
ADGRA1	0.515563372129809	0.13515217555346	0.0832821978069798	0.130855050356883	0.133003612955171	0.109848256047109	0.108762636520893	0.0639560275164899	0.842311416998177
LECT2	0.248020403698377	0.145993092291104	0.0819719909386354	0.0672193656561879	0.11398254161487	0.0451419355336833	0.0904288346881805	0.0639671344880784	0.842311416998177
MTG2	-0.693585454168941	-0.330557839780022	-0.225838553888695	-0.2889754246631	-0.309766632221561	-0.587786720012199	0.208321539941359	0.0638842302048411	0.842311416998177
CCR9	0.382986910073706	0.237638569027642	0.0458865945757535	0.175090812007288	0.206364690517465	0.0999833688353777	0.108187057451876	0.0645047010422787	0.842374834246048
CNOT1	-0.608302094703931	-0.0275232533817659	-0.669454122436431	-0.914787432847879	-0.638878108570181	-0.827869967877855	0.258596477765763	0.064256245575175	0.842374834246048
EPC2	NA	-1.10918856070593	-0.911058490931877	-0.46818863240479	-0.911058490931877	-0.519636829582642	-0.291760176997368	0.0645422235680855	0.842374834246048
HPS5	-0.261125038760233	-0.0983217484131553	-0.143127667957539	-0.0105406516913994	-0.120724708185347	-0.0143461879358108	-0.112763479403732	0.0645993214459311	0.842374834246048
KRTAP5-2	-0.356061745238	-0.355783240508508	-0.285482141244649	-0.344940268552118	-0.350361754530313	-0.210753712822506	-0.124846512729177	0.0645556857121282	0.842374834246048
NEURL1	-0.0988833451915241	-0.224770047239187	-0.0689782964134662	-0.0617580636192105	-0.0839308208024951	0.0109324778232455	-0.121325127038532	0.0642427003066309	0.842374834246048
OR11G2	-0.468320535556389	-0.156280829551282	-0.198995213297547	-0.215558454674688	-0.207276833986118	-0.143462376534209	-0.115564188154562	0.0643658068862814	0.842374834246048
OSGEP	-1.37531941205169	-1.24779172345301	-1.39365216182191	-0.992725822453193	-1.31155556775235	-1.44407956756196	0.1924652626881	0.0644027744538663	0.842374834246048
PLEKHD1	-0.131615962333887	-0.07614765874941	-0.0499581122686336	-0.0151117582756832	-0.0630528855090218	0.0414510491668718	-0.105668056697771	0.0644384062239526	0.842374834246048
RPL34	-0.468020942145402	-1.09330921741953	-0.774993830810488	-0.717153941210125	-0.746073886010307	-0.934235908545989	0.175441691272643	0.0641990883952989	0.842374834246048
SEL1L	-0.0342237518098124	0.181488864457462	-0.0385820249576101	-0.407475576549174	-0.0364028883837112	0.0881460937647977	-0.150468234099748	0.0641495434182022	0.842374834246048
SLC35E3	0.300067293621472	-0.144047053223639	-0.119461295442718	-0.021342091809841	-0.0704016936262795	-0.132787734966466	0.144963656995811	0.0646228279486731	0.842374834246048
SPHKAP	-0.165064471926651	0.0697184662446589	0.0113871750303881	0.0437678511250602	0.0275775130777242	0.0921321467882244	-0.0985180340061429	0.0643713831685551	0.842374834246048
TPGS2	-0.411574673895491	-0.0716626644261446	-0.0438552854489904	-0.0900363489785259	-0.0808495067023353	-0.0356975200332818	-0.118438872323938	0.064054903420587	0.842374834246048
CNOT3	-1.92114444888971	-1.35936099515726	-1.55545852731047	-1.67204023890951	-1.61374938310999	-1.42998588334809	-0.202793707622999	0.0648054716143972	0.843298395306038
FAM86C1	-0.0783729916164502	-0.643044497898671	-0.323625309757805	-0.281283559833473	-0.302454434795639	-0.179218662175793	-0.14783073727228	0.064806255062646	0.843298395306038
NDUFS8	-0.355467567303943	-0.407078452055529	-0.0828382306575271	-0.308519048958554	-0.331993308131249	-0.497143906168759	0.239908870334973	0.0648333056273145	0.843298395306038
IRF9	-0.407068758318975	1.08105141148239	-0.0284801666033607	-0.124769464123718	-0.0766248153635392	-0.0729022185023525	0.185145969626215	0.0649756414189758	0.844046864557657
MPZL1	-0.470663620037216	-0.481559576139375	-0.304639147182847	-0.403084891106501	-0.436874255571859	-0.288510876691887	-0.132370331828919	0.0649840154565887	0.844046864557657
C1QTNF1	-0.557769423899701	-0.355825683799585	-0.493123245631643	-0.40938475077715	-0.451253998204397	-0.318215184176101	-0.133801866378645	0.0651251999058727	0.844232762654671
FOXD2	0.121001015761492	-0.164027618319656	0.0261379901327383	-0.0706230431494218	-0.0222425265083417	-0.142584608226754	0.124549860096202	0.0651137175886833	0.844232762654671
RPRD1B	NA	-0.2407960751339	-0.461234913767167	-0.0708407722518857	-0.2407960751339	-0.573928961874867	0.30798244077392	0.0651381092881081	0.844232762654671
ARL13B	-0.373543693009169	-0.320272458103674	-0.191233101248621	-0.273136434999697	-0.296704446551685	-0.138931736554924	-0.149633166110094	0.0652558540282626	0.844421610226011
RFX2	-0.545433086571131	-0.152006656675151	-0.248134204533839	-0.100322793562028	-0.200070430604495	-0.1287563010177	-0.133606500450255	0.0652924927383763	0.844421610226011
RPL26L1	-0.0847810107445023	-0.304148595554329	-0.344630092252201	-0.385154403371306	-0.324389343903265	-0.414229581716078	0.141493431629771	0.0652809926945501	0.844421610226011
COG2	-0.748625721550612	-0.841166687538254	-1.05830757522311	-1.12102803962819	-0.949737131380684	-0.768292647666461	-0.16792420532093	0.0655269071755986	0.845407220036669
KCNH6	0.265241875551832	-0.0373929814065925	-0.00970693793257011	0.00315593126971847	-0.00327550333142582	-0.0704369474147964	0.13083681202043	0.0654752996958224	0.845407220036669
RHBDD3	-0.195158958420224	-0.197966078290813	-0.111693284792902	-0.101918625591342	-0.153426121606563	-0.0318671820665162	-0.1182155844867	0.0655232230466529	0.845407220036669
UTS2	0.0978899802055702	0.0588248517626388	0.0167725429310361	0.176687058300096	0.0783574159841045	-0.0380550398215364	0.122133442666076	0.0655553366163431	0.845407220036669
CASTOR2	0.346215708743632	-0.364698731734565	-0.128943871850783	-0.0448152553409207	-0.0868795635958518	0.0720106368794953	-0.121330104465978	0.065684682627611	0.845871190141921
HOXD3	0.146117749085984	0.0902629914001018	0.0986668302195492	0.164596444998954	0.122392289652766	0.0107286966943115	0.116671519569598	0.0656749441049457	0.845871190141921
CCNDBP1	0.374063955258489	0.235976359381732	0.0850985121848529	0.0374093801079119	0.160537435783292	0.062182598651166	0.124390868780481	0.0658455906121014	0.84694499076802
GFRA4	0.469720357960549	0.250136865357376	-0.00566300199135043	0.189275822202146	0.219706343779761	0.0946305948534735	0.131360083127039	0.0658615537276969	0.84694499076802
NPEPPS	-0.796132176610218	-0.682105911954565	-0.644922219106758	-0.682233747095292	-0.682169829524929	-0.536065740673805	-0.165852060162822	0.0661449974835493	0.848782726207103
PTRH1	-0.428197324848387	0.160507256555429	-0.0733832129176149	-0.182096592575416	-0.127739902746515	-0.265924948794169	0.14144801191838	0.0661298241282933	0.848782726207103
SIX6	0.319709074040598	0.199727942910691	0.0154394100080561	0.108415763732288	0.15407185332149	0.0450351127856189	0.118859724770502	0.0661323886010197	0.848782726207103
TBL3	-1.39270631523284	-1.13542001819781	-1.15989281285293	-1.11583626159909	-1.14765641552537	-1.02186082626218	-0.177701028536391	0.0662170429512858	0.849105874900458
AKAP7	-0.119047250769176	0.0694117157817903	0.00609925697332051	0.0176642864753143	0.0118817717243174	-0.124865015004051	0.121427947806316	0.0662933482153976	0.849483151566329
ATP6V0C	-1.87135104648821	-1.90781475856298	-2.07596174603812	-2.32821238964221	-1.9918882523005501	-1.81697795498729	-0.222264086444704	0.0665644131822031	0.851150742729949
MYBPH	-0.279025853521639	-0.124222266104008	-0.00433978816608584	0.0560859187086438	-0.0642810271350468	0.0265116292345541	-0.113161779410056	0.0664823037610778	0.851150742729949
SPATA5L1	-0.850213752631024	-1.41580772548247	-1.11303205527722	-1.24102753057467	-1.17702979292595	-1.39767854854748	0.243062518435611	0.0665461202922243	0.851150742729949
EPHB4	-0.236813553578684	-0.0208660060550058	0.158315448058455	0.0566690333737856	0.0179015136593899	0.100633480575366	-0.113401641825673	0.0669179834400604	0.852063908608893
KCNJ8	-0.357158203211617	0.0219032018305771	0.164111385890699	-0.0460124242118378	-0.0120546111906304	0.0647379795758671	-0.118390101596597	0.0666849745403875	0.852063908608893
LPIN3	-0.204564495306461	-0.0239283370155882	-0.0458735221687575	0.166625522649256	-0.0349009295921729	0.0940582225623696	-0.120469783410809	0.0667733562320737	0.852063908608893
SRSF5	NA	-0.257330807027954	-0.659425783359879	-0.159663659033085	-0.257330807027954	-0.148126234411743	-0.199166037682327	0.0668379432285466	0.852063908608893
TAS2R9	0.0211881778757811	0.0637345297607235	0.111504697740575	0.100227373492123	0.0819809516264231	0.156415230018257	-0.0858647840721651	0.0668861597097537	0.852063908608893
YPEL4	0.147048027614702	-0.144738007416448	-0.186613113943253	-0.0578345557522467	-0.101286281584347	-0.199031526172584	0.142322130136195	0.0668582762733697	0.852063908608893
UBN2	-0.474375195719486	-0.17834240417376	-0.288108823667389	-0.343430258910467	-0.315769541288928	-0.182451147569725	-0.127742259643546	0.0670894779436002	0.853647648075907
STIL	-1.36997979064356	-1.19808468485163	-0.690660779002628	-0.710722542779583	-0.954403613815607	-0.792213495217434	-0.214496610783949	0.0671770317054449	0.854161850856811
ABCC1	0.0667220191550702	-0.165292373089462	0.00815785040670695	-0.162962596947255	-0.0774023732702739	0.0581636264819448	-0.117623856917912	0.0674208565579188	0.854272184316945
GABPB1	-0.278499128490105	-0.20785664659714	-0.165295673095768	-0.494548820746686	-0.243177887543623	-0.483247765348498	0.19138575614595	0.0672423638884352	0.854272184316945
SLC1A7	0.156784120424097	2.81346593694177e-4	0.00352229855756546	-0.0301499149474219	0.00190182257562982	-0.0785760043296562	0.116633173317289	0.0673062741090048	0.854272184316945
SLC4A11	0.483800726134541	0.288202469027278	0.0922361942690637	0.112012138098858	0.200107303563068	0.116333626791146	0.125353719466299	0.0674214484007523	0.854272184316945
SLC6A9	0.0806019769030025	-0.139644377844892	-0.0918876015268382	0.0064790746226019	-0.0427042634521182	-0.160589712273186	0.122966158260223	0.067337037246135	0.854272184316945
CWC25	-0.253542744311235	-0.235501847984803	-0.511241758242361	-0.475197337547529	-0.364370040929382	-0.503769731045515	0.140564120873296	0.0675602299812302	0.855432429790294
ADRA2B	-0.642814582285044	-0.215510230794956	-0.135248644744335	-0.159683511881345	-0.187596871338151	-0.153882463071734	-0.122894035350261	0.067953906157483	0.858912771944754
SNAP29	-0.224184585970897	-0.548400255343448	-0.968701200186669	-0.633589103461629	-0.590994679402539	-0.396864613636661	-0.182634426849867	0.0679773119360217	0.858912771944754
ZNF805	-0.0135775162966787	0.101733945802071	0.179600774338714	0.113178268636155	0.107456107219113	0.189047018100259	-0.0934421297903501	0.0679633800825851	0.858912771944754
CDC42EP1	0.176654304293473	0.0960704919462923	0.0197825642989534	0.0238760146777047	0.0599732533119985	-0.0404323682979933	0.12249245799587	0.0680934261733007	0.859183474906835
KLRC3	-0.0555251233172347	0.390780157180136	0.226023985857626	0.278272002042887	0.252147993950257	0.323260211995501	-0.114186315487712	0.068140748503557	0.859183474906835
NDUFA2	-0.518714831517848	-0.43398523494305	-0.26016854554364	-0.47884895824439	-0.45641709659372	-0.609176354705015	0.203155634956588	0.0681409930703197	0.859183474906835
ATP8B3	-0.318390936518504	-0.105307050787702	-0.215762470085407	-0.0619330025920123	-0.160534760436554	-0.0456011043427052	-0.125417368173104	0.0682704175675616	0.86021675654148
DNASE1L2	-0.191091427091599	-0.0364317192569237	-0.0599561054043991	-0.0309647945540939	-0.0481939123306614	0.0301135055002391	-0.105909854538376	0.0685292880946044	0.861173176870769
MRPS35	-0.707359936255739	-0.343158038851405	-0.292700834985942	-0.421720245702389	-0.382439142276897	-0.626090229343945	0.185739903824131	0.0684559988759276	0.861173176870769
OR10Q1	-0.169900602621422	-0.0218300183004136	0.0609762281350352	0.160762948289017	0.0195731049173108	0.132657191428877	-0.117696442804062	0.0686760287050666	0.861173176870769
ORMDL3	-0.535643253423431	-0.0946251313442229	-0.159208078747061	-0.26425954267408	-0.211733810710571	-0.132457436797643	-0.126371842244691	0.0686119097363102	0.861173176870769
SCAF8	-0.484621818511267	-0.33434833614064	-0.685087697552303	-0.135306576438021	-0.409485077325954	-0.158176683143129	-0.243848391312354	0.0684106127967269	0.861173176870769
SLC16A11	-0.469085098882772	-0.198807986302393	-0.213411814867387	-0.0542681015426654	-0.20610990058489	-0.0959644285133307	-0.136639778359875	0.0686571127218999	0.861173176870769
TMEM219	-0.11691283811595	-0.0331361113523292	-0.123960412822043	-0.0217486287332164	-0.0750244747341394	0.0345366416153046	-0.109204581779203	0.0686790242606248	0.861173176870769
ANKDD1B	-0.0574818964683131	-0.0425870053541107	0.088644668780585	0.00806544134349087	-0.0172607820053099	0.116738472155966	-0.11430397496414	0.0687481534832504	0.861274384228271
CNTD2	-0.725177170351191	-0.149300420628637	-0.251364117078881	-0.020200252503133	-0.200332268853759	-0.144475654597244	-0.13630489279174	0.0690496504404555	0.861274384228271
EDA2R	0.278542207312805	0.258199326363825	0.11537773096618	0.18730310875707	0.222751217560447	0.104291959770781	0.107119054970542	0.0690033440997839	0.861274384228271
ITGB2	-0.195154320644121	-0.0919654556690763	-0.0335484916839419	1.83915726331086e-4	-0.0627569736765091	0.0298918892639271	-0.11003702003247	0.0687969019083215	0.861274384228271
KIF2C	-0.794797988143485	-0.781914077991684	-0.632547625212263	-0.591519848531781	-0.707230851601973	-0.452510103813523	-0.218912318363177	0.0691011820459232	0.861274384228271
KIR2DL3	0.241253155922754	0.107843096656363	0.0936819991267645	0.18017485573322	0.144008976194791	0.286507697520237	-0.129185991624267	0.0690534433029298	0.861274384228271
MARCH6	0.0413957735535595	0.0101275188589187	0.012190813993728	-0.186411388305129	0.0111591664263234	-0.190126079900838	0.179864004753973	0.0689300858611641	0.861274384228271
RPP21	-1.35629564389503	-1.46980197902749	-1.50239444849075	-0.988780771927442	-1.41304881146126	-1.55156849829288	0.220352230343724	0.0690494411063965	0.861274384228271
SYNGR3	-0.110572316045842	-0.0919504320921998	0.00313330690629041	-0.0800229855485804	-0.0859867088203901	0.0594540032481563	-0.123878882359244	0.0691149045017885	0.861274384228271
KCNJ9	-0.679060511599463	-0.351151041293214	-0.235125743025513	-0.295698829160227	-0.323424935226721	-0.228379377455211	-0.152272195709396	0.0693841070288625	0.863149011587394
MRPS31	-0.291139487521092	-0.531518921310052	-0.283946827699838	-0.523329126408427	-0.407234306964759	-0.602283140893989	0.203073894662677	0.0694076046572098	0.863149011587394
SCAF11	-0.171666686075403	-0.161912483488538	0.0762138658711632	-0.118121072923189	-0.140016778205863	-0.226113201355066	0.140154749491913	0.0694082515526703	0.863149011587394
MLF1	0.392249014359521	0.0938538596312469	0.11230101216778	0.0407946287104631	0.103077435899514	0.0619405153695618	0.101699321353681	0.069464317196897	0.863253747112878
MATN3	0.0759068774212865	-0.0887413810781433	-0.154047685521903	0.154158171059913	-0.00641725182842839	-0.124079368761793	0.122289360293957	0.0697271654288136	0.86486907244472
PPP1R12B	-0.252149133260062	-0.19572039080816	0.0384720233754232	-0.00307290846937106	-0.0993966496387653	0.00588134775105733	-0.109054797599081	0.0697374973697078	0.86486907244472
SLC2A3	-0.626521613342557	-9.80910690373733e-4	-0.0379826590485722	-0.118416526903225	-0.0781995929758985	-0.0758321498791652	-0.118215938148175	0.0696432830532385	0.86486907244472
PADI1	NA	0.15686223938657	0.130107830184381	0.23515461391914	0.15686223938657	0.0709500708025764	0.109481823290797	0.0698175336784068	0.864926247831973
PLEKHF2	0.434237227003366	0.110218764049343	-0.00798580570299582	-0.0922394911951208	0.0511164791731737	-0.0261890961608327	0.140354760295352	0.0699330511106485	0.864926247831973
PRUNE1	-0.421372669244574	-0.555488573236029	-0.509821095075178	-0.551473197958459	-0.530647146516818	-0.339739169494824	-0.154247980972405	0.0698963759815466	0.864926247831973
TCTE3	0.17308179417894	0.102791693713536	0.0362256731881619	0.0590088854943276	0.0809002896039317	-0.0348483382619033	0.124816328580535	0.0699254532744734	0.864926247831973
COLGALT2	0.268515798285249	0.229233303191239	0.0992349987030037	0.0700264628544342	0.164234150947121	0.0601546281827804	0.108396923885537	0.0700166634008246	0.865369661773221
FAM221A	-0.366167902712737	-0.136499119422987	0.00644505587186797	-0.0397932717812594	-0.088146195602123	-0.0116205884018958	-0.128401919836976	0.0700665236253967	0.865395597524582
TMEM167A	-0.430589874053619	-0.535922151309336	-0.622361575300062	-0.943140654613584	-0.579141863304699	-0.418565808159423	-0.198997759519482	0.0702863343329286	0.867519136088783
YPEL5	-0.633548344571271	-1.27004500797572	-1.13747075779745	-1.58530126464289	-1.20375788288658	-0.852580733993897	-0.302142457529668	0.0703629824129998	0.867873981171643
XPNPEP1	-0.355711527460671	-0.181633576089268	-0.198247727265286	-0.138179769890367	-0.189940651677277	-0.0968185571419112	-0.12141575167789	0.0705541631811241	0.869640056244073
HK2	-0.203293231364355	-0.543873669798133	-0.515605224808734	-0.895581590138322	-0.529739447303434	-0.329708538764625	-0.187834871247493	0.0707618753674212	0.871103521215634
MAEA	-0.579353752900048	-0.712771381008431	-0.419636917612521	-0.931539793858226	-0.64606256695424	-0.443919629980068	-0.215359374941942	0.0707690481389377	0.871103521215634
KCTD16	-0.030745824268034	-0.128157678070817	-0.12858524357552	-0.128460797935397	-0.128309238003107	-0.220255544862934	0.113658217331886	0.070860422323824	0.871636111395361
AGA	0.182596100237016	0.262358277266417	0.210392760105094	0.287185775622513	0.236375518685755	0.13529241476522	0.0971181137308561	0.0712648117154436	0.871704445841928
ALS2	0.118268558838201	0.0713561405403507	0.059613827529479	0.121404572478967	0.0948123496892757	0.169593401518014	-0.0758761705488232	0.0712170934485369	0.871704445841928
BTN2A1	-0.278062481452174	-0.0928964103719361	0.048587691025652	-0.0245913173008417	-0.0587438638363889	0.0167545937932614	-0.101246782482469	0.0710505197356235	0.871704445841928
C11orf58	-0.258358439439606	-0.380410210233944	-0.232823672457667	-0.162476720703686	-0.245591055948636	-0.135276974362689	-0.125503944565383	0.0719586263685561	0.871704445841928
C1QTNF9	-0.48546769585259	-0.186386308429744	-0.176784672194887	-0.151229403945852	-0.181585490312316	-0.130077007560755	-0.116441880661671	0.0709666692723711	0.871704445841928
CACHD1	0.152122929707685	0.0132467222261701	0.120270997529743	0.0646642810453456	0.0924676392875441	-0.0130911501595676	0.10242517621287	0.0720122997630793	0.871704445841928
CDKN1A	0.875849367180683	0.546093849110683	0.365752845762588	0.381774504442001	0.463934176776342	0.176977648915886	0.295012632614595	0.0723091133302862	0.871704445841928
CHFR	0.47437393630322	-0.00807060168438446	-0.0653697910301665	0.0235759656177799	0.00775268196669774	-0.0103908031846581	0.117758382114141	0.071421316370291	0.871704445841928
CYP2S1	-0.688423241066542	-0.110925845212445	-0.277906613097973	-0.115250603835788	-0.19657860846688	-0.172045197185171	-0.123585379773516	0.0717191349303389	0.871704445841928
DPY30	NA	-0.0947545956133722	-0.15465941881612	-0.388190681992241	-0.15465941881612	-0.412612231034613	0.197117142611018	0.0715524245649111	0.871704445841928
FDCSP	0.349206661599577	0.112297018144716	0.00304402737544985	-0.0515611552677596	0.0576705227600829	0.0107185726325776	0.096018497042924	0.0719229657473599	0.871704445841928
FNBP1L	-0.367096547751414	-0.0021897615600412	-0.042652451519446	0.0830979787158986	-0.0224211065397436	0.0400294254968855	-0.122959440011642	0.0719111606989535	0.871704445841928
H2BFWT	0.144355222302545	0.0773795078267641	0.06008700532026	-0.150559487197207	0.0687332565735121	-0.0899975234139472	0.121369241275941	0.0720448739449947	0.871704445841928
KCNA2	0.344273830892364	0.0259836000327774	0.0970339698853858	0.057608998838421	0.0773214843619034	0.019092153667753	0.112505948926058	0.0718145905685533	0.871704445841928
KIF14	-0.511541597322742	-0.445057290734377	-0.441962671431066	-0.379222207350675	-0.443509981082722	-0.622787372452623	0.191181985606357	0.0715246454530815	0.871704445841928
LIMS1	-0.439838605104887	-0.2948656017643	-0.372937648337232	-0.23146471166746	-0.333901625050766	-0.523318524244763	0.189568199041249	0.0715771738671649	0.871704445841928
MAMSTR	-0.315560061607405	-0.0466993494373138	0.0544913823709105	-0.0373475846212699	-0.0420234670292919	0.0483771939430193	-0.130689453097433	0.071766489129697	0.871704445841928
MYL7	0.314868488716169	-0.214333360131126	-0.184491688544066	-0.100136523575755	-0.142314106059911	-0.177602107668276	0.122116692954885	0.0709971649074197	0.871704445841928
NPBWR2	-0.0884208747289484	-0.383468257615607	-0.155985332268327	-0.106198932156781	-0.131092132212554	-0.0613672101349846	-0.12284002490442	0.0723092848285508	0.871704445841928
OR4F15	0.472976884419147	0.185175589030707	0.10341605198044	0.0243553905523988	0.144295820505574	0.0697110556449036	0.122542697177154	0.072403427689597	0.871704445841928
PLAGL1	-0.250483916567052	-0.0926691093827303	-0.0552663419501956	0.105294177699075	-0.073967725666463	0.0320644616304038	-0.103807931155148	0.072365898808798207	0.871704445841928
PRRG3	0.230871806997837	0.159288762357175	0.111626426066044	0.126345640846255	0.142817201601715	0.0246713925026807	0.128601373356932	0.0715890266292347	0.871704445841928
RAB42	-0.5232457953379	-0.257662729460429	-0.171002084372545	-0.03999658792969	-0.214332406916487	-0.108157985316196	-0.129315237259968	0.0724054964949556	0.871704445841928
RBM4	-0.814851009701036	-0.636753232711488	-0.44777792080755	-0.797672800275274	-0.717213016493381	-0.488875264931699	-0.169629424147112	0.0720225285901796	0.871704445841928
RNF40	NA	-0.66047851891837	-1.00111257854387	-0.827876092547078	-0.827876092547078	-0.665056626146082	-0.173796868983672	0.0716106626715344	0.871704445841928
SLC10A7	0.0594487121480874	0.10694203805982	-0.903948730687122	-0.0439194838999147	0.00776461412408636	-0.0194464958701824	-0.157174405621194	0.0721498191671028	0.871704445841928
TMCO4	-0.576157013261465	-0.109768533067728	-0.214191797500467	-0.216123760665389	-0.215157779082928	-0.148342375842124	-0.124813278818043	0.0716854867617399	0.871704445841928
TRIO	-0.526796693138282	-0.104056440771029	-0.191770911442609	-0.378364716480095	-0.285067813961352	-0.0818426826984996	-0.187025935777953	0.0718033262683745	0.871704445841928
TUB	-0.62827275732139	-0.293669467576394	-0.312702713143975	-0.328515046903852	-0.320608880023914	-0.247724269340906	-0.140971638162049	0.0723481692375044	0.871704445841928
YWHAQ	0.691370849776502	0.105648008558037	0.343205503222681	0.188106028712373	0.265655765967527	0.20671371857613	0.132110435473755	0.0723577307549814	0.871704445841928
ZNF668	-0.322995307220532	-0.241198609664442	-0.190163629908834	-0.213826233134367	-0.227512421399405	-0.109373905725916	-0.133047430768485	0.0713530243821615	0.871704445841928
ZNF845	-0.215074972347975	-0.0384120801164723	-0.0944908596790474	0.0260768830664172	-0.0664514698977599	0.0324821535472277	-0.116040578876336	0.0716861495950573	0.871704445841928
IYD	0.216255164200309	-0.0898282659780004	-0.179512564159307	-0.122392333865426	-0.106110299921713	-0.147109490009253	0.102879449275258	0.0726121606983679	0.873612044949354
TFAP2E	-0.0527492610259528	-0.0407372009338397	-0.0132811355353834	-0.103638063718578	-0.0467432309798962	-0.166402525326284	0.120399006223511	0.0727480741254529	0.874666459906491
KLHL17	0.330774223766919	-0.06371084628255	0.10739923751462	0.0374477214278799	0.0724234794712498	-0.0195902092260256	0.126091200694347	0.0728133916673628	0.874871249085508
CHRNB3	0.380341785361187	0.186430399032137	0.166209992842568	0.130127374530877	0.176320195937353	0.106630792129941	0.109595296156744	0.0729113059868165	0.875467165788687
GPR4	0.30707232565825	0.227596514409042	0.212399421473476	0.146238994947986	0.219997967941259	0.123200074511986	0.101819416256633	0.0730803028535256	0.875630273534235
KLHDC3	-0.483276835588455	-0.0529664819246981	-0.0721508052267546	-0.117233725565101	-0.0946922653959276	-0.0212244245204528	-0.157038012865313	0.0731181965813399	0.875630273534235
NACAD	-0.301988486966486	0.00539658581819286	0.00898570224983803	-0.0125274288500457	-0.00356542151592642	0.0359124390721001	-0.108993509268292	0.0730629888126609	0.875630273534235
NSUN2	0.202709744158311	0.222287574712824	0.143702076249216	-0.0176852795813405	0.173205910203763	0.0117536438962812	0.130341149888911	0.0730158020808228	0.875630273534235
BCLAF3	-0.121108806785116	0.048899818167706	-0.0378028617372753	0.028473981561833	-0.00466444008772113	0.0772525214067839	-0.101751576319407	0.0735305205784373	0.876540857472521
CLC	-0.316986529051166	-0.0573769808727339	-0.0230103402579976	-0.00907140030952168	-0.0401936605653657	0.0104260310085648	-0.113100598291054	0.0736170027662691	0.876540857472521
COX6B1	-0.219948118029208	0.0222374660622563	-0.0272791174895036	-0.329366279102883	-0.123613617759356	-0.309833793839672	0.186437524076587	0.0735364525616813	0.876540857472521
GGA1	0.0945912523786597	-0.00911921979194834	-0.0308422349711275	0.0180243690776566	0.00445257464285413	-0.10121837432556	0.126331626933067	0.073629625535249	0.876540857472521
GLRX3	-0.475399164101542	-0.720574739253441	-1.03603729956879	-0.758337050264014	-0.739455894758727	-0.502772815441192	-0.225527378790958	0.0734144679542663	0.876540857472521
HIST2H2AC	-1.06889844109877	-1.12965055263962	-1.02290876428952	-0.694669654565979	-1.04590360269414	-0.77189589838651	-0.1972648891048	0.0732675473200506	0.876540857472521
PRCC	-0.891069148798036	-0.415232793234901	-0.37594418725232	-0.423346009694061	-0.419289401464481	-0.383198097753251	-0.142078873067964	0.0735516653803654	0.876540857472521
SPANXB1	-0.245365277991178	-0.104622543782479	-0.0448407728632712	-0.00877333611790704	-0.0747316583228751	0.0437861997823231	-0.128659597575723	0.0735254475209027	0.876540857472521
TWSG1	0.704817570168578	0.138555052943073	0.229779972925486	0.0601531992916839	0.184167512934279	0.183825411464705	0.0977135050420311	0.0734746442326207	0.876540857472521
GC	0.300224150843034	0.0216977712292585	0.10239790074743	0.086101733949366	0.0942498173483982	0.0281568654906418	0.101835042664018	0.0736797503530979	0.876561652427958
ANXA2R	-0.26696945619969	-0.18712691972559	-0.128079977739908	-0.295714586532019	-0.22704818796264	-0.109416371179957	-0.110670912639163	0.0744713423059932	0.876914956190752
BBIP1	-0.165146567981013	0.0355162500235815	0.0324783945854037	-0.0444614783069682	-0.00599154186078227	0.0798675735630314	-0.115415542651184	0.0743790089320552	0.876914956190752
BUD23	NA	-1.19750335156091	-1.11685853677554	-1.31490025028307	-1.19750335156091	-1.39373240508965	0.188557639181398	0.074134779099745	0.876914956190752
CCL2	0.0328432644225251	-0.0109412776460491	0.103723134992462	0.0992886675113948	0.0660659659669599	0.143560242477219	-0.0872679015055018	0.0739986844083957	0.876914956190752
FEZF1	-0.172855941169496	0.0313901014747586	0.0400512994484936	0.0386996588516462	0.035044880163202403	0.117149943595414	-0.127865865328198	0.0739813300610207	0.876914956190752
GTF3A	-1.25193840695425	-1.6655887798679	-1.36640242433682	-1.80919260327329	-1.51599560210236	-1.26794215969367	-0.247034120074444	0.0744838080234874	0.876914956190752
HOXA1	-0.124697809951071	-0.181453245486346	-0.237444059347075	-0.0889169544473072	-0.153075527718709	-0.0301311364243264	-0.11881846609069	0.0743085274126788	0.876914956190752
HOXA7	-0.405703986033149	-0.29162206938838	-0.25895834954776	-0.21461254111707	-0.27529020946807	-0.15530224366028	-0.132709130290077	0.0742138522123471	0.876914956190752
JAKMIP1	0.289356282459719	0.292242996077659	0.194911949360669	0.22463330967547	0.256994796067594	0.138646877580218	0.107997275720035	0.0741457337314877	0.876914956190752
KCNAB2	0.069308183615103	0.00442546130751879	0.0385847977933282	0.175306213151989	0.0539464907042156	-0.0412559165252646	0.11819869100377	0.074475578715744	0.876914956190752
NDUFAF6	0.281611420740181	-0.167580460822992	0.00106220802763808	-0.0269252126010753	-0.0129315022867186	-0.115604825199817	0.162189253487281	0.0742032023018583	0.876914956190752
RABAC1	-0.535883430294522	-0.173076568512698	-0.353075970328057	-0.189315772384656	-0.271195871356356	-0.178764581595697	-0.135859250050081	0.0741243151024461	0.876914956190752
SCAP	-0.826299510709516	-0.76322980724729	-0.781268254592546	-0.300407877278422	-0.772249030919918	-1.19015209015188	0.457167467309662	0.0740603282343205	0.876914956190752
TEDC2	-1.14491973930549	-0.825967154848694	-0.528579117157545	-0.640229371528891	-0.733098263188792	-0.583688889098511	-0.203185901672146	0.0741825889486825	0.876914956190752
TFPI2	0.284304184403846	-0.216364161746642	-0.0737480448284041	0.074924567372517	5.88261272056419e-4	-0.0972877023810509	0.11134830791426201	0.0744597379488321	0.876914956190752
ZACN	-0.657789137430218	-0.43411656749842	-0.415699993687401	-0.472304594742262	-0.453210581120341	-0.371231266281675	-0.121726502898385	0.0739886479813441	0.876914956190752
COL17A1	-0.754953117499374	-0.33092638411842	-0.331588397289054	-0.338958440847698	-0.335273419068376	-0.318593557402866	-0.124499836772988	0.0747419811664151	0.879383088801477
ADAT3	-0.639300684599241	-0.112271770344549	-0.467947181929168	-0.221620404829594	-0.344783793379381	-0.51993822307781	0.17462727186771	0.075417399794639	0.880274634214671
DBT	0.118062250587758	-0.260552545021608	0.0418725086425997	-0.0685962773588921	-0.0133618843581462	-0.146287589419113	0.109568016218166	0.0756922501300545	0.880274634214671
DTWD1	1.12104876313345	0.0883710529533393	0.111589855178887	0.079692161963705	0.0999804540661131	0.240683071589891	0.110717426242023	0.0756759052079947	0.880274634214671
FAM83D	-0.474097869942266	-0.103169365727127	-0.00994893467575024	-0.0422085416346375	-0.072688953680882	0.0102425894099591	-0.142954468266694	0.0753974426282628	0.880274634214671
FBXO7	0.174827780807237	-0.206068071134279	-1.34534527400459	-0.086763635889259	-0.146415853511769	-0.131201847145448	-0.20137977040894	0.0748834802139702	0.880274634214671
INTS7	-1.0526971149852	-1.34108434355984	-1.22783158631506	-1.24159480794872	-1.23471319713189	-1.05215541940435	-0.166352856835076	0.0750348413843906	0.880274634214671
LILRB3	-0.123181351064567	0.277043321742265	0.179685240135068	0.170299399164304	0.174992319649686	0.245328623079399	-0.112902003118236	0.0756755827639315	0.880274634214671
LUC7L3	-1.59441828941288	-1.51836101864325	-1.24528078671787	-1.6915668300389	-1.55638965402806	-1.68315905323216	0.172684152840894	0.0756294479602381	0.880274634214671
MEX3A	-0.676940116723852	-0.709820210970434	-0.627833679762451	-0.592060710949178	-0.652386898243151	-0.492425087953002	-0.153419972314038	0.0752833808743461	0.880274634214671
POLRMT	-0.768439814259977	-0.311121824919283	-0.392299384671627	-0.473499432553902	-0.432899408612765	-0.660973410038618	0.180464657217054	0.07539658955855	0.880274634214671
RAB1B	0.0473059758640108	-0.282606556553985	-1.10562391510816	-0.30494098945525	-0.293773773004618	-0.225273210906485	-0.167144409519336	0.0755104069958499	0.880274634214671
RGS6	0.345993761727257	0.111086983832242	0.0787074860929615	0.0721947327502413	0.0948972349626019	0.0371572826007971	0.112965471330014	0.0751872599026745	0.880274634214671
SLC24A4	0.0389903344277297	0.206894229085153	0.084170455231143	0.0973839543107813	0.0907772047709622	0.00136776111211081	0.106676631271606	0.075597873066657	0.880274634214671
SLC25A25	-0.657189064261053	-0.494887197311186	-0.32088105299352	-0.323451455194144	-0.409169326252665	-0.320149883859634	-0.126668964209918	0.0751134741779523	0.880274634214671
SMC1A	NA	-1.25586821540619	-1.17326463431286	-1.25089618749817	-1.25089618749817	-1.43090228570029	0.214029375744992	0.0756519303305526	0.880274634214671
SNX33	-0.161867504882919	-0.0123675468674612	-0.0581544456187534	0.119033775737265	-0.0352609962431073	0.0876874776735378	-0.115119247343045	0.0754701189525036	0.880274634214671
ZNF500	-0.301305011062831	-0.0325133458332085	-0.185148883879727	-0.271901823874331	-0.228525353877029	-0.089057687697722	-0.103421769217564	0.0753987862196488	0.880274634214671
ZNF747	-0.244132632229248	-0.240629915080085	-0.0753009829095476	-0.126494069179384	-0.183561992129735	-0.0600257448348277	-0.111426792265808	0.0756720612935156	0.880274634214671
AGFG2	-0.622700659190566	-0.252515176870921	-0.146222860038054	-0.351374762891009	-0.301944969880965	-0.222126553114179	-0.118912210096542	0.0760467398022216	0.882858030983873
NLRP7	-0.5543225834974	0.141803936359815	0.0199651949332664	0.0532591784715934	0.0366121867024299	0.04907736388965	-0.126296319828409	0.0760605655039365	0.882858030983873
OR10C1	-0.618836143690477	-0.66232111596878	-0.352173793732558	-0.459332569503961	-0.539084356597219	-0.392283163992943	-0.128016844695427	0.0760176080362239	0.882858030983873
TMEM144	0.0847367974380983	0.159150516694885	0.169191522340983	0.138594117580179	0.148872317137532	0.233097324208245	-0.0971830568048514	0.0761379279719955	0.88319021570076
MPST	0.403584444847654	0.0538745006140338	0.0339691573262156	0.0344565174883793	0.0441655090512065	-3.93625192584082e-4	0.129530020702701	0.0763513956746065	0.885099768540112
HADH	-0.49270396166118	-0.247781062194881	-0.15935843625129	-0.12397697209678	-0.203569749223085	-0.145613853051284	-0.108145682254548	0.0766574665026513	0.887512227195872
SH3D19	-0.19584788178312	-0.0830884061641404	-0.0200422855375293	-0.0813205443987752	-0.0822044752814578	0.00108864091649064	-0.0953873047538346	0.0766311808178682	0.887512227195872
COG7	-0.790845488165595	-0.0317113500341329	-1.18213945934539	-0.680038235246634	-0.735441861706115	-0.419809261481301	-0.22594495838542	0.077153516091047	0.888264038478121
EXOSC7	-0.997520811064457	-1.19061589037558	-0.966646240192312	-1.06052518987479	-1.02902300046963	-0.91244290426176	-0.137765608480662	0.0770708044794308	0.888264038478121
KIAA1107	0.459416682620681	0.40436580553272	0.247495694857573	0.222629788904447	0.325930750195147	0.227288692818481	0.110305745830681	0.0770127875053521	0.888264038478121
MARCH3	-0.205062546380073	-0.134345824871147	-0.0579428064425676	-0.0578153897714251	-0.0961443156568572	-0.016743672675587	-0.0989444841665698	0.0772486662708257	0.888264038478121
MRPL33	-1.01259944155082	-0.896626167461354	-0.602563097248294	-0.881384547185265	-0.889005357323309	-1.0956900865061	0.247499568952482	0.0771252998937143	0.888264038478121
NAGPA	-0.727744195170606	-0.23590438429854	-0.188140345193337	-0.194455771174811	-0.215180077736676	-0.211674948438969	-0.128988360769979	0.0768184514368679	0.888264038478121
PDCD10	0.393939065350196	-0.225941993906309	0.19560813928789	-0.123453573576684	0.0360772828556027	0.3714106231763	-0.338748620595541	0.0768734391289639	0.888264038478121
QPRT	-0.267410008678851	0.0038221453636898	-0.0344670735894339	0.0348299482446412	-0.015322464112872	0.0445661662557311	-0.109874139823817	0.0770682600728464	0.888264038478121
SAMD8	-0.457139164034346	-0.206011876933862	-0.191284381155342	-0.304563426266111	-0.255287651599986	-0.178042593744524	-0.108044098374788	0.0772497619722367	0.888264038478121
SYNPO	0.323953545444791	0.229457662551137	0.201724546894363	0.228495214321356	0.228976438436246	0.128662636998928	0.120871908978333	0.077261665911006	0.888264038478121
UQCRH	-1.4258061070529	-1.5427714431319	-1.42901381068359	-1.38995251664257	-1.42740995886825	-1.59726963130838	0.156710201366587	0.0769524283093723	0.888264038478121
FAM162B	-0.699144087734619	-0.352840664293255	-0.152638792027656	-0.144120826091623	-0.252739728160455	-0.195145533384286	-0.143161547544377	0.0773541546679872	0.888273990331381
FTO	NA	-0.224777153587522	-0.305790675998384	-0.169807174155342	-0.224777153587522	-0.0820310825036802	-0.143730307561446	0.0773605804262332	0.888273990331381
CEP290	0.154115636489189	0.0609847038586368	-0.0176399735754641	0.0456228889778078	0.0533037964182223	-0.0448794369492343	0.107633171713468	0.0777020881164845	0.888293875110048
CERS6	-0.152608808893977	0.0167636057111514	-0.0118234031626938	-0.0853353704797404	-0.0485793868212171	0.0716540432042941	-0.129937890760972	0.0776240718994884	0.888293875110048
DPYD	0.0978469610160576	0.0255399446779029	-0.0388107084436628	-0.0594194623759991	-0.00663538188287996	-0.116571579769078	0.129724121326869	0.077437682846321	0.888293875110048
FAM117A	-0.416541468086589	-0.448017045013244	-0.296130951748578	-0.207335378267478	-0.356336209917584	-0.212751670023333	-0.123549875775129	0.0777488016747865	0.888293875110048
GPANK1	-0.46281784713476	-0.144565692213481	-0.0626140667578637	-0.105058491686589	-0.124812091950035	-0.0614101791947728	-0.130545586397197	0.077702386589178	0.888293875110048
NXF3	0.282510702974864	0.233067285772773	0.0701411550628579	0.277617673737162	0.255342479754968	0.0979177907388926	0.113053091863131	0.077711719774926	0.888293875110048
SLC22A18	0.470622683501183	0.08994513672393	0.0784930282583894	0.211216581469425	0.150580859096678	0.105454716717468	0.109085457197844	0.0777545165806356	0.888293875110048
TNS2	-0.241528603609202	-0.206877671322075	-0.241293680846466	-0.147803220281403	-0.224085676084271	-0.327087327202309	0.119597739930986	0.0776316148403779	0.888293875110048
MRPL50	-0.341917549800451	-0.517731810209115	-0.387722874802995	-0.518853054871331	-0.452727342506055	-0.589987390007791	0.149537975606385	0.0778691004113252	0.888377424548594
MRPS23	-1.174593636771	-0.7646909406586	-0.421477028849253	-0.68816409649238	-0.72642751857549	-0.984739484746774	0.221673453268281	0.0779089203381928	0.888377424548594
SPATA2	-0.30551138550408	-0.0925962616344973	-0.00746544323984645	0.00275396106119725	-0.0500308524371719	0.0337250046914585	-0.130631066832249	0.0778870643204973	0.888377424548594
DLL4	0.305734502681762	-0.0288854685955894	-0.0537151318258438	0.0672652003065963	0.0191898658555034	-0.04025872581486	0.10769500810058	0.0780404111171576	0.888758145211677
EFNA5	-0.306190330885204	-0.449719306403686	0.00531126430446867	0.10868535150426	-0.150439533290368	-0.0389913926177772	-0.118637403027647	0.0780140026144701	0.888758145211677
ALPK2	-0.225858545375185	-0.0457360605188117	0.0358687786087987	0.169579974172835	-0.00493364095500651	0.0883609396454785	-0.112665526347952	0.0790730701952891	0.890261899364342
BTN3A1	-0.168370052412432	0.16153328975313	0.13557740606937	0.084842125670654	0.110209765870012	0.161784165328317	-0.106065766751281	0.0790677713759804	0.890261899364342
CDKN2AIP	-0.252123142820874	-0.166066690880089	-0.789738538302345	-0.235065197503366	-0.24359417016212	-0.203771856192291	-0.153364395600765	0.078432363628979	0.890261899364342
KRT36	0.0675242977840661	0.0473964074497441	0.160947704739997	0.18955830730201	0.114236001262032	0.229749654006547	-0.111540276602732	0.0786377585925571	0.890261899364342
LINGO2	-0.13045454270304	0.052451905509607	-6.05902555487959e-4	0.0739812143992397	0.0259230014770595	0.113953402155895	-0.116339218226634	0.0784436848025875	0.890261899364342
LRRC75B	0.387946594769127	-0.230391842397112	-0.0656230429718158	-0.291164388549125	-0.148007442684464	-0.166419944543051	0.120389041673291	0.0792026558358473	0.890261899364342
MCM6	-0.971616504316613	-0.872931800581144	-0.848979898015893	-0.932925306060957	-0.90292855332105	-1.04727985457232	0.150974030475945	0.079150739119132	0.890261899364342
MED23	NA	0.606716362208214	-0.146092052473133	-0.14477155057125	-0.14477155057125	-0.220520929646161	0.350190346809742	0.0788611965198562	0.890261899364342
OIP5	NA	-0.83509513478284	-0.988774157634279	-0.781773606324554	-0.83509513478284	-1.13176912387142	0.250457174499106	0.0785189514041282	0.890261899364342
PATE3	0.359197754957979	0.151799631933728	0.178922250768082	0.238335439060449	0.208628844914265	0.124525156704876	0.108824756870993	0.0789697599264743	0.890261899364342
PF4V1	0.34710840369415	0.0578974906967504	0.0880421680978487	0.161008420572016	0.124525294334933	0.0427305488587784	0.120704004024351	0.0785478324693986	0.890261899364342
SETDB1	NA	-0.921230121999244	-0.778819493004348	-1.00585681857238	-0.921230121999244	-0.626252427898408	-0.264288978411066	0.0786001943675417	0.890261899364342
SLC25A31	0.337029036767921	-0.0486905540376846	-0.0931879602512351	-0.0834203663317414	-0.066055460184713	-0.0838057650770945	0.110882000802132	0.0793025390790909	0.890261899364342
SLCO1C1	-0.293419586432312	0.253769929365456	0.259803892368684	0.0930709877829602	0.173420458574208	0.179519879715784	-0.0995926709468194	0.0782775456542754	0.890261899364342
SNX29	-0.0182964120355092	-0.399416808642089	-0.0928196216121743	-0.110419976153898	-0.101619798883036	-0.0329670249249861	-0.120637946879198	0.0787606312552128	0.890261899364342
SPEN	NA	0.359598048154515	0.230221142156214	0.302194667737832	0.302194667737832	0.114767220244953	0.185815862891733	0.0791094154875599	0.890261899364342
SPESP1	0.257980377526714	0.10990255025585	0.0823116860272513	0.108430807408364	0.109166678832107	0.0419567257143884	0.0997457793160255	0.0789838770867433	0.890261899364342
SUMO2	-0.546384582767916	-0.528055788768479	-0.360185408713859	-0.486068038873601	-0.50706191382104	-0.655100222209721	0.177104075395613	0.0790529125837989	0.890261899364342
TERF1	NA	-1.18710305085643	-0.923942799368829	-0.86316204082683	-0.923942799368829	-0.719387044292451	-0.259711680163748	0.0782286427221827	0.890261899364342
USH1C	-0.017163478089856	0.131083805991774	0.157779735714776	0.175092180392035	0.144431770853275	0.205264921648723	-0.093110728184613	0.0792554442985126	0.890261899364342
YARS2	NA	-1.28601748441429	-0.905948276644046	-1.29003529240767	-1.28601748441429	-1.44589553827538	0.288648548585474	0.079246931138094	0.890261899364342
ZNF540	-0.419576785079014	0.118090670237048	-0.0185358697931756	-0.120593037914143	-0.0695644538536593	-0.00953322703700817	-0.106271323941919	0.0788563544577212	0.890261899364342
ZNF587	-0.260682592346349	-0.0877523071452958	-0.169911838402039	0.00174904293421105	-0.128832072773667	-0.0324915468954497	-0.0944652682177512	0.078580605799675	0.890261899364342
HOXC8	-0.411856619940637	-0.255945421197473	-0.0756537672242133	-0.15680930476325	-0.206377362980362	-0.112708383903306	-0.10820154358307	0.0793585303021883	0.89033883005904
RASA4B	-0.232008510582586	-0.130619982915656	-0.0450249741353375	-0.0618432110432789	-0.0962315969794672	0.0533654918673839	-0.155864625299843	0.079458388425335	0.890907512301142
CD1E	-0.155358266233103	-0.0824129586935619	0.0116592833671325	-0.0995303614007476	-0.0909716600471548	0.00974173207358919	-0.0894284895058834	0.0795627655465082	0.890975122952523
ZSCAN29	0.394140256784066	0.0138224184539138	0.00272827131430052	0.0467986980389544	0.0303105582464341	0.0123982017918929	0.11102053300081	0.0795422859099188	0.890975122952523
ACOT2	0.035168477262983	-0.0506329954494523	0.00168610231061884	0.0145222718112168	0.00810418706091784	0.105004276102847	-0.105404164065281	0.0796162243121572	0.891023081106842
PLIN5	-0.401600005844365	0.0170132584431326	-0.0759382250225905	-0.219145197813653	-0.147541711418122	-0.0489142253927955	-0.121355863121454	0.0796671991093046	0.891043197939191
PSMB1	-0.833863369964336	-1.0854669465722	-1.3081398665323	-1.1849307391804	-1.1351988428763	-0.891340389418559	-0.200703269771997	0.0798698883260311	0.892233872759427
TMEM37	-0.131821747519185	-0.176143369156915	-0.00481286102353845	0.0893528901753969	-0.068317304271362	0.0789457023113124	-0.133392347519706	0.0798721420396154	0.892233872759427
RAMP3	-0.225164091139929	-0.00401835965470408	0.0691355848688315	0.0693799970124953	0.0325586126070637	0.0851035923672312	-0.108745248178617	0.0799234162041138	0.892256548491891
ARMC4	0.64550160290276	0.0568963231307777	0.0265308045288034	-0.0880012620888588	0.0417135638297906	0.0321258121341949	0.129230506333066	0.0804744766493429	0.893675211135578
BPIFA2	0.0366387674794851	0.0445383363850766	0.173268589360858	0.366112266626835	0.108903462872967	0.257532917320342	-0.0947143478808627	0.081370209654475	0.893675211135578
C1orf112	-0.311863555471354	0.005186888718387	-0.203201322474692	-0.248243325941887	-0.22572232420829	-0.0476139457764417	-0.129877535069763	0.0808061022161142	0.893675211135578
DDX47	-1.62318723484618	-1.27258693811794	-1.41743663381529	-1.52346242065582	-1.47044952723556	-1.27192160638544	-0.190611925546906	0.0809270491310224	0.893675211135578
DDX59	-0.834519627119229	-1.27170319934656	-1.04729486374641	-0.76092582714626	-0.940907245432819	-0.832560003336855	-0.15305560314777	0.0814424504197042	0.893675211135578
DPH5	-0.325224542922252	-0.102603454333735	-0.0867761023420873	-0.109350731344745	-0.10597709283924	-0.360783568946998	0.199724872291074	0.0811781916878547	0.893675211135578
ENTPD2	-0.00953072413539394	0.0159484807175843	-0.0652215811062576	-0.0835780922760854	-0.0373761526208258	-0.138011782850225	0.107607654681075	0.0807642067071721	0.893675211135578
ERCC4	NA	-0.706620544407764	-0.386318102875674	-0.600504509288369	-0.600504509288369	-0.382532620693606	-0.166668437295878	0.0807342572142442	0.893675211135578
ESPN	-0.416863056093231	-0.311170942087959	-0.408801340449067	-0.226092201310313	-0.359986141268513	-0.479272173109508	0.140797793399076	0.0814808460067318	0.893675211135578
GATAD2B	NA	-0.424385504351343	-0.23383296079218	-0.233423068856779	-0.23383296079218	-0.131541892455686	-0.162909026042621	0.0813356073063532	0.893675211135578
GCNT1	-0.170695874258211	0.0167500468487375	0.108286568109573	-0.0390472561423721	-0.0111486046468173	0.080728758303983	-0.1038634922129	0.0807973944693258	0.893675211135578
GDF7	0.492910686851429	0.124502255907696	0.0966376099322507	0.106629754882537	0.115566005395117	0.0809265336733421	0.127988420316741	0.08077401362167	0.893675211135578
GNAQ	-0.635246011035998	-0.430729363226571	-0.383670101670122	-0.464785380805516	-0.447757372016044	-0.315294364548279	-0.160176311844944	0.0805385745203038	0.893675211135578
HIF1AN	NA	-0.0321838702561243	-0.073971531998756307	-0.0610306117344189	-0.0610306117344189	-0.224417424522603	0.184926351934709	0.0802798922023219	0.893675211135578
IFI27L2	0.437110467942339	0.27692460757002	0.334493300749871	0.345583252666204	0.340038276708037	0.261450377507571	0.088306278256862	0.0808307815201169	0.893675211135578
IFNL3	-0.24084116900503	-0.0781556604086288	-0.122296156939425	-0.0948323591625216	-0.108564258050973	-0.00672867341049907	-0.126322693607056	0.0803661919589862	0.893675211135578
ITGA8	-0.118174593372518	-0.332371781481746	-0.112452735180888	-0.176049515452646	-0.147112054412582	-0.0650498227900146	-0.112177903299375	0.0806799262288205	0.893675211135578
LMO3	0.473137169201281	0.224356631488379	0.0839726364345257	0.00794654798492715	0.154164633961453	0.0965749324140919	0.103853434947163	0.0809798556532421	0.893675211135578
LY6G6D	0.551992361563642	0.103842107242421	0.282952103962635	0.266122450105768	0.274537277034202	0.194082255101928	0.106804847715675	0.0806550026915111	0.893675211135578
NDUFA4	-0.0846675360593901	-0.400207992042898	-0.234196340737291	-0.556390732613351	-0.317202166390094	-0.46038318594362	0.159006346159979	0.0804352953213855	0.893675211135578
PGRMC2	-0.474208333892871	-0.318889460048465	-0.304717096974142	-0.154294988109306	-0.311803278511303	-0.175223685667039	-0.139859676008193	0.0812032659625808	0.893675211135578
PLCE1	0.178568922487923	0.0533385893422547	-0.0189683384119432	-0.152204210113523	0.0171851254651557	-0.10114864190948	0.116286528856329	0.0802647250645623	0.893675211135578
PTTG1IP	-0.575689769171697	-0.0575957652568708	-0.0577484305825735	0.0844767790381667	-0.0576720979197222	-0.0252986499911554	-0.126910531009388	0.0813663272761819	0.893675211135578
SAMD14	-0.211083255819567	-0.475048540771965	-0.340438624788688	-0.235568350655991	-0.288003487722339	-0.194128554986664	-0.123734964153653	0.0812185335225346	0.893675211135578
SERPINB1	-0.10947377380053	-0.0020474714162852	0.0355206803679823	0.147842207123891	0.0167366044758485	0.141683350433952	-0.125281150545138	0.080909396900305	0.893675211135578
TRAPPC3	-1.24088053563956	-1.26504528036534	-1.37065013872303	-0.983666436810429	-1.25296290800245	-1.38091059750471	0.16716032934482	0.081090594504976	0.893675211135578
TXNDC15	0.333341084277954	0.167104522276126	-0.00314705573300204	-0.0212458311789546	0.081978733271562	-0.00197612721069603	0.126232140919396	0.0801846131693223	0.893675211135578
WDR45	0.117159486596108	-0.0739334275757229	-0.0774358984862954	-0.231488925196057	-0.0756846630310092	-0.195394726122186	0.127780258904306	0.0814002970109209	0.893675211135578
ZNF492	-0.223745654467279	-0.827263504041937	-1.01646233118651	-0.99413503569363	-0.910699269867784	-0.922602738153866	0.172242867925972	0.0813278847668543	0.893675211135578
HSPA8	-0.854466075009476	-0.938375234445461	-0.478941454379779	-0.175194350140746	-0.666703764694627	-0.346588230080393	-0.233236335508234	0.0815960656578605	0.894397527921824
ACTL10	-0.257474600222961	0.0905448198776723	0.110131516627991	0.162111434822061	0.100338168252832	0.121852771308892	-0.0942010584910252	0.0816841237220325	0.89482142546524
ACKR2	0.362698419769593	0.191033205313232	0.0587149579746447	0.207088494163761	0.199060849738497	0.112897774532318	0.0904436710090318	0.0820029045195651	0.895081772796607
ALG1L	-1.06415420300867	-0.989231969590367	-0.802982991661656	-0.893588493901798	-0.941410231746082	-0.797054851641064	-0.138331425586076	0.0823068134224747	0.895081772796607
COA6	-0.384976467227154	-0.358169818610015	-0.0764833154181531	-0.214019841103875	-0.286094829856945	-0.424832254260593	0.197632025292706	0.0820940372974292	0.895081772796607
CTDSPL2	-0.486838448470582	-0.280973001200286	-0.636916502440585	-0.35946275021979	-0.423150599345186	-0.215404548297427	-0.216312964288098	0.0821718845043377	0.895081772796607
FAM122B	-0.215423497694267	0.0942812793527482	0.156048528026423	0.209948173000036	0.125164903689586	0.160103422404604	-0.101863720015253	0.0821996449409133	0.895081772796607
GCN1	-0.363667402121346	-0.6680121053775	-0.319757343592485	-0.765648156505155	-0.515839753749423	-0.724819728447937	0.222413423512457	0.0821081127972281	0.895081772796607
IFNA17	-0.239844292832817	-0.337961055643242	-0.071436680363939	-0.11532913872281	-0.177586715777814	-0.0792630982954857	-0.112114134291746	0.0823466251862057	0.895081772796607
IGDCC4	-0.418302818492252	-0.10831089183255	-0.105070752528396	-0.218600983234589	-0.16345593753357	-0.101567914520779	-0.109190009100239	0.0821264594852516	0.895081772796607
LARGE2	-0.327270771343016	-0.360584802597396	-0.135292150049402	-0.142436478952002	-0.234853625147509	-0.129016833215692	-0.110367427659472	0.081795338689724	0.895081772796607
OR9Q2	0.275914589347333	0.0146248324233897	0.0329589283099576	0.129689999687408	0.0813244639986827	0.00194181721335236	0.119966657259731	0.0822764465651796	0.895081772796607
PALLD	-0.199574047127312	0.0676920898101585	0.0937643846653624	0.0537890609116821	0.0607405753609203	0.109538160541222	-0.114493475520378	0.0820318283962803	0.895081772796607
TLR7	0.302357367738564	0.439536655892492	0.115131828965283	0.0460067687849223	0.208744598351924	0.128565764313844	0.0986704641559621	0.0823500919063935	0.895081772796607
ZC3H18	-0.713257642815024	-1.21230654467909	-1.11197938191071	-0.986782793930771	-1.04938108792074	-0.841574063184225	-0.166971218960758	0.0819392171096131	0.895081772796607
HOXB13	-0.101143608424795	-0.114939848154452	-0.0195480060091063	-0.0216718505530296	-0.0614077294889121	0.0830492020789596	-0.143495712405789	0.0824027619592126	0.895117292529361
CDR1	0.137372404920969	0.347772879365347	0.319473361761025	0.305074743578111	0.312274052669568	0.19141438086787	0.0835383962281448	0.082750947557482	0.896673826885988
DIDO1	NA	-0.620434169253844	-0.79682238019341	-0.65857332327091	-0.65857332327091	-0.482608415742104	-0.200327871699898	0.0827934937016534	0.896673826885988
HIST1H2AH	-0.436846566932299	-0.394500958489211	-0.273748873747678	-0.383166706211527	-0.388833832350369	-0.234720269124028	-0.130822225591503	0.0827741764038105	0.896673826885988
MPV17L	-0.291897238883327	-0.514080589968375	-0.266059757014317	-0.488483883246895	-0.390190561065111	-0.276508191041086	-0.115920562881448	0.0827329763708282	0.896673826885988
VSIG10L	-0.585416864782115	-0.254711564760843	-0.218479821411931	-0.306131476672278	-0.28042152071656	-0.218323963551284	-0.120996540949112	0.0827709476179205	0.896673826885988
ANXA3	0.27551275821336	0.155651699387734	0.142088474125261	0.140721213172139	0.148870086756498	0.0806690363359602	0.0992294136119583	0.0828725505695811	0.89686609495131
HIST1H3J	-0.522152710147408	-0.309029090160517	-0.228218488775718	-0.282002847043197	-0.295515968601857	-0.210531124957816	-0.125077842130639	0.0829517642538254	0.89686609495131
NELFE	NA	-0.648923796185494	-0.858348875740186	-0.849288927993863	-0.849288927993863	-0.61083112377789	-0.17335150932541	0.0829597425430982	0.89686609495131
ARPC1B	-0.132168102088536	0.0899999636723072	0.0876501175971656	0.134138338719718	0.0888250406347364	0.147490379365717	-0.100448551206058	0.0831402731936605	0.897317144092984
CCSAP	-0.712971946438394	-0.336149046181047	-0.12172069500288	-0.222303306525294	-0.27922617635317	-0.202190339009602	-0.144764441806852	0.0831500350423379	0.897317144092984
STX2	0.14779837150218	-0.636603629738973	-0.0268288427699371	-0.267135787936598	-0.146982315353268	-0.077216160596343	-0.114756865393768	0.0831222982999852	0.897317144092984
CCL4	-0.22356498832503	-0.355733985659316	-0.0404327587683335	-0.148831022823394	-0.186198005574212	-0.068808239924617	-0.11851822289563	0.0832495309532769	0.897856101989539
C1orf189	0.0207181040888011	-0.174436051857664	-0.0754194745682957	-0.0571372743229062	-0.0662783744456009	0.0276877169372141	-0.0963634587761756	0.0834692763298606	0.898306717359788
CCDC102A	0.0738871252767449	-0.0225619919844367	0.0359226250028456	0.0608373917805008	0.0483800083916732	-0.0823014739280551	0.124926901964308	0.0834960840534265	0.898306717359788
OVCA2	-0.687504998007111	-0.579404213844455	-0.552498069942899	-0.479692077784855	-0.565951141893677	-0.438662290876173	-0.14292484671977	0.0835392029776059	0.898306717359788
SLC25A12	0.418211628758924	0.0524985006319646	0.0479998885435744	0.0905186350226182	0.0715085678272914	0.0367957110707414	0.114915061753723	0.0834943770327274	0.898306717359788
TECR	0.0245134906446082	-0.0757843235740737	-0.359946034610191	-0.0988058180747169	-0.0872950708243953	-0.266506247225481	0.150791522734417	0.0833667418201095	0.898306717359788
MDM2	-0.823416452754049	-1.54852123830272	-0.468668171937812	-0.305443407354153	-0.646042312345931	-0.293925728949158	-0.369432167766791	0.0836431908238197	0.898891443971998
C20orf144	-0.248629053394463	-0.125387300914216	-0.183827253465491	-0.0764663429382165	-0.154607277189854	-0.0499209907239048	-0.108711952376719	0.0838300862506417	0.899354572595375
GFOD1	-0.108309648614829	0.23337464835847	0.184029730426442	0.101789033510191	0.142909381968317	0.212817078493464	-0.112192015370882	0.0838372450311476	0.899354572595375
HAUS1	-2.1876907314253	-1.61257747565692	-1.63859704282592	-1.83296463017026	-1.73578083649809	-1.60279437280792	-0.21616764604593	0.0838848296090394	0.899354572595375
KIAA0100	-0.154595042558735	-0.23496218737318	-0.227486227286343	-0.123925612903158	-0.191040634922539	-0.336182949166044	0.176031339490839	0.0838177565032789	0.899354572595375
SPHAR	-0.0929237346334291	0.184219245547607	0.10826119569277701	0.0535236563521445	0.0808924260224606	0.160745067203109	-0.0969220618974772	0.083944918394059	0.899466573850949
C6orf201	-0.0284156300752027	-0.0245454454860137	-0.0265394613233728	-0.0283110434943585	-0.0274252524088656	0.0755035434008895	-0.101842372197781	0.0840869933082719	0.900039461796565
SLC25A21	0.497795267241038	0.224983503097839	0.157749977071438	0.180844964729497	0.202914233913668	0.173792303099862	0.0954576503912852	0.0840977321497646	0.900039461796565
CLIC5	0.419099707449458	-0.00236700797642559	0.108854085223918	0.0084135663825657	0.058633825803242	0.0317414830285353	0.103150322173717	0.0842487462979901	0.901123396796507
COL8A1	0.244606595665179	0.0898506091673929	-0.0754279468603849	-0.0461786714286065	0.0218359688693932	-0.060037757335859	0.120923401945386	0.0843596387778981	0.901245456967415
UGT1A5	-0.124134148725049	-0.0926473224868217	0.0785085363001801	-0.046204588370282	-0.0694259554285518	0.0740189772695276	-0.120505177893365	0.0843130527441387	0.901245456967415
CCL3L3	-0.147073979063476	-0.395215020151752	-0.234597971481614	-0.192080518526344	-0.213339245003979	-0.10046585548103	-0.13354708201591	0.0845654886711388	0.901966463222397
CPN1	-0.411833515866503	-0.103991299663716	-0.0229794080365968	0.0273725217527919	-0.0634853538501565	-0.0293827378715813	-0.0997471381731052	0.0846760281440089	0.901966463222397
LCE3D	-0.116833650251194	-0.147496572322066	-0.13418383732578	-0.0513599679767799	-0.125508743788487	0.0125307696065146	-0.114539818806705	0.0845917860131624	0.901966463222397
RASGRP4	0.234400631345352	-0.0234662855467996	-0.00303122041332658	-0.00490456468628048	-0.00396789254980353	-0.051325023466945	0.106610340319822	0.0844832182724175	0.901966463222397
SRXN1	-0.550675084366402	-0.34551553878947	-0.267335852505906	-0.350609783322495	-0.348062661055983	-0.241973565958909	-0.138705853925193	0.084628448686087	0.901966463222397
RXRG	-0.287994243838343	-0.425048331844711	-0.230116960747975	-0.168153583719866	-0.259055602293159	-0.174046624617843	-0.0999254730544776	0.0847444116232931	0.902164508932107
CTSK	-0.403705014733228	-0.347805331757296	-0.168900422294987	-0.242469036902134	-0.295137184329715	-0.180725907818988	-0.103912154646423	0.0849551498127612	0.902287432272813
MRPS24	-0.833152192219139	-0.572273205865587	-0.383200185518927	-0.476189132956984	-0.524231169411285	-0.755944244933856	0.19690725608748	0.0849105918458847	0.902287432272813
PELI1	-0.153298107851441	0.108507897847002	0.0849738802381617	0.0290081691321797	0.0569910246851707	0.120431045778361	-0.100622927539916	0.0848474573401972	0.902287432272813
ZNF528	-0.397856841204703	-0.163597915994726	-0.196633995016992	-0.255391001656075	-0.226012498336534	-0.149626517966935	-0.101031520634381	0.0849060952402518	0.902287432272813
AGAP6	-0.977855087540904	-0.959669777349189	-0.867965985504584	-1.06044561921101	-0.968762432445046	-0.815002240004203	-0.155624312309748	0.0854416229115215	0.90237212332902
DEFB121	-0.0634270939460677	0.0147569744950099	0.131446505066947	0.0875539001759781	0.051155437335494	0.150455646525446	-0.101390598657148	0.0855109518050625	0.90237212332902
GNG5	-0.423537071537731	-0.2489678154801	-0.500394824298859	-0.368875439273608	-0.396206255405669	-0.245843911724989	-0.133459026408671	0.085482631934324	0.90237212332902
HS3ST4	-0.102934001473052	-0.0906852445744064	-0.0343482621222266	0.0648380698402462	-0.0625167533483165	0.0667223940864378	-0.111504439628649	0.085181866183188	0.90237212332902
IL17D	-0.524359289332006	-0.494301030149591	-0.121134519663301	-0.275709103882664	-0.385005067016128	-0.206899906286223	-0.143297899759853	0.0854433406813596	0.90237212332902
KCNK5	0.100891236220875	0.143705345265065	0.150591208672151	0.0636879865159256	0.12229829074297	-0.00136181508533861	0.133628852774471	0.085499416515312	0.90237212332902
MTCL1	-0.286020454786354	0.113779623387827	0.0936225409204159	0.200269120293135	0.103701082154121	0.138479613865864	-0.109173479757757	0.0850762870220959	0.90237212332902
NRDE2	-1.21514396119843	-1.28553809535451	-1.20139006132899	-1.51479703480262	-1.25034102827647	-1.11391464655937	-0.171344260974217	0.0853936957946287	0.90237212332902
PDCD6	-0.460288858242491	-0.5364060137004	-0.638294479234817	-0.503694758701887	-0.520050386201143	-0.687631823185849	0.166018194605388	0.0852734602610568	0.90237212332902
TOR1A	-0.257546326298905	-0.168233518796221	-0.120619547173955	-0.12819039550239	-0.148211957149305	-0.0592354863223722	-0.105437045154208	0.0851980286085867	0.90237212332902
USP38	-0.525388128120565	-0.123840429924325	-0.0737145895190774	-0.379561654479746	-0.251701042202035	-0.124747514684648	-0.141806471388764	0.0850585014450284	0.90237212332902
ADAMTS9	-0.390688665274803	0.149996800928048	0.075231697122273	0.0249598256041038	0.0500957613631884	0.0718681518340865	-0.102888451701631	0.0862067489372543	0.902805048724191
AFAP1	-0.148379351635174	0.170386972364375	0.155766964624696	0.178702721518496	0.163076968494536	0.19200102643723	-0.107658357576703	0.0862993732761355	0.902805048724191
AURKB	NA	-1.21002216109072	-1.38514254049587	-1.09082855581722	-1.21002216109072	-1.42066223473604	0.202431620588751	0.0862214809098766	0.902805048724191
DNAH3	-0.163721963305109	-0.0459890741431528	-0.0550644907776449	-0.0392890976233063	-0.0505267824603989	0.0217413981400713	-0.101121103583841	0.0857716956685276	0.902805048724191
DNAJC3	1.10393305574697	0.0877704744594086	0.0537998422235468	-0.509340396245911	0.0707851583414777	0.0528726186225088	0.153683714304699	0.0856700509521241	0.902805048724191
GSTM3	-0.0528106078134474	-0.221112996513934	-0.272309628296814	-0.186501951141087	-0.20380747382751	-0.307303262215401	0.125900119961524	0.0860506463425548	0.902805048724191
NDUFAF1	-0.329180487173925	-0.0659955829621311	-0.114016607017946	-0.325453752081108	-0.219735179549527	-0.369361266950698	0.197143442997366	0.0859956723719429	0.902805048724191
NFU1	0.0115193188839534	0.0206690266445306	0.0568805804620496	-0.0484250549825059	0.016094172764242	-0.127633117867165	0.157803064684144	0.0856421410965446	0.902805048724191
PKMYT1	-1.06029037008972	-0.679910499855545	-0.79551093254715	-0.624596236835204	-0.737710716201347	-1.08398917702295	0.259630711695713	0.0860760130531572	0.902805048724191
PREPL	0.0513902474884174	0.0971038619813109	0.0419450363416851	0.0405649903835821	0.0466676419150513	-0.0546815911083878	0.114156461998976	0.0862900074978273	0.902805048724191
RAB13	-0.50715145280406	-0.377254630762342	-0.316740011432106	-0.30741153057858	-0.346997321097224	-0.245490253196595	-0.130249838084562	0.0859888188014526	0.902805048724191
TCHH	-0.548544623787743	-0.0868874555778497	-0.167482055571067	-0.227364141725124	-0.197423098648095	-0.135450538998976	-0.116559086297143	0.0859923646762461	0.902805048724191
WDR55	-1.16672745288102	-1.00007037571782	-1.03548878198068	-0.970713317829732	-1.01777957884925	-1.20063391593151	0.164237342766609	0.0859800659444585	0.902805048724191
ZNF628	0.162756265822574	0.123076574472452	0.206398668024414	-0.00427562530886743	0.142916420147513	-0.00942319635556055	0.125644702591845	0.0862336096722586	0.902805048724191
ZNF646	-0.581265356295233	-0.224719580445869	-0.150212678064636	-0.196737661718682	-0.210728621082276	-0.165732946783592	-0.123131052368585	0.086017026611904	0.902805048724191
BAG3	-0.514998865256027	-0.184114042706112	-0.152422330142865	-0.093005388220063	-0.168268186424489	-0.136112096524577	-0.10526330415263	0.0865794020794117	0.904606004713251
GNAL	0.459151301437519	0.247351474268978	0.264127477218253	0.302295040629284	0.283211258923769	0.220320112729663	0.0967362679144018	0.0866453580068751	0.904606004713251
SYNE4	-0.409869467927338	-0.142696832104387	-0.363590243661751	-0.291643994510138	-0.327617119085945	-0.174692601495712	-0.123756941781688	0.0866712304311609	0.904606004713251
WNT5A	0.372598573784769	-0.0237527976719517	-0.0554976411326091	0.10185221289926	0.0390497076136543	0.00327832877412608	0.0945927079401602	0.0865545041185735	0.904606004713251
LSAMP	-0.0709155972782325	0.0468709056777902	0.053172081767259	-0.0708218584306213	-0.0119754763764156	0.0943915374190082	-0.101936037032508	0.0867647927461984	0.905061185819441
ZNF431	-0.183872640861306	-0.0530880945339274	-0.02257010193384	0.0499226313447464	-0.0378290982338837	0.0414465820201834	-0.100608509631631	0.0868719977146176	0.905658070535763
CASC4	-0.302817169087303	-0.0861330653892756	-0.0394210534728471	-0.141091810991729	-0.113612438190503	-0.0129240631261026	-0.130869690787862	0.0870773711392297	0.906371523478514
GALT	-0.357322828245496	-0.0769641801188391	-0.0623902002472299	0.0622807650010716	-0.0696771901830345	0.00979488521171894	-0.116005726878586	0.0871280733394064	0.906371523478514
LIPA	-0.182822430292223	-0.0574374330401655	0.00811793987194418	-0.0559515865893992	-0.0566945098147823	0.0237294182906212	-0.098966469420454	0.0872006038340481	0.906371523478514
MCM7	-1.00894392463206	-1.34431425486441	-1.29378081063218	-1.35133493057535	-1.31904753274829	-1.41418956170101	0.165870178423133	0.0871072625172898	0.906371523478514
NABP1	-0.176501387881049	-0.0431428199072886	0.133732863945928	-0.131412137952548	-0.0872774789299185	0.0539888717759096	-0.11013720760381	0.0871677520645676	0.906371523478514
TMEM67	0.234823581476527	0.115235139771468	0.144215804679457	0.142826555915713	0.143521180297585	0.0433552443453073	0.114878886651789	0.0872405727107748	0.906371523478514
EXOSC5	-0.740627765155289	-1.047307826725	-0.79620226673942	-0.934386163486651	-0.865294215113036	-1.0163407834125	0.135923650389109	0.0875441097653322	0.907985163562384
MSLN	-0.317249501914909	-0.00707040369158365	0.00111410805711004	-0.0708759926450484	-0.038973198168316	3.83430151916123e-4	-0.0967740940452515	0.0874706033425462	0.907985163562384
XPR1	-0.222399471449873	-0.605670545775534	-0.413298369930573	-0.360650870007866	-0.386974619969219	-0.139893508842969	-0.213561263050119	0.0875462266539811	0.907985163562384
BCORL1	NA	0.279593541860076	0.190969172105743	0.143473621955878	0.190969172105743	0.0396941513236501	0.165970387245856	0.0878899148850339	0.908436558759926
COX4I1	-0.370666562291854	-0.308505778480547	0.0125747197745482	-0.219948307808719	-0.264227043144633	-0.391532376873206	0.192542657991486	0.0879358603845853	0.908436558759926
DCAF13	-0.379074992397076	-0.0238819138794145	0.020495243827559	0.0254992798382864	-0.00169333502592778	0.0293208305599185	-0.119984148967801	0.0878613786137872	0.908436558759926
DEK	NA	0.0199758694705638	0.0981935759100215	0.102959868128513	0.0981935759100215	0.208644948882375	-0.129843120462674	0.087853488963415	0.908436558759926
OR56B1	0.496080984930621	0.337703436205238	0.181916596552078	0.12598028336269	0.259810016378658	0.190215937862399	0.0964070222436786	0.0877125588444957	0.908436558759926
VDAC3	-0.254890539747506	-0.0148331842925606	-0.0153669088649375	-0.0875905384518437	-0.0514787236583906	0.0101949084679487	-0.10438329036101	0.0876509506263923	0.908436558759926
WARS2	-0.536697016538696	-0.161216468805631	-0.00408333121414704	-0.191290004579642	-0.176253236692637	-0.373933636145239	0.166119775318523	0.087940709976539	0.908436558759926
MRPL28	-0.692937111384537	-0.518817080216093	-0.266310301965351	-0.457679969893513	-0.488248525054803	-0.630545328341648	0.154890355322497	0.0880779986977757	0.909191941320333
PKD2	-0.335368126131279	0.253062680055093	0.144533509608465	0.188365744361414	0.166449626984939	0.169200573501989	-0.10778203345607	0.0882290794481703	0.909191941320333
PRR35	-0.385660042792208	-0.286771243128236	-0.280067652595673	-0.30882984940719	-0.297800546267713	-0.205454116800126	-0.107645332113419	0.0882647290017366	0.909191941320333
RASL10A	0.130839307490963	-0.2551235056924	-0.0560031253375255	-0.380495814880839	-0.155563315514963	-0.266828774602254	0.135987309929497	0.0882020494277812	0.909191941320333
SORT1	0.229239398788974	-0.0483379655255185	0.0329809645730211	0.0685367982118752	0.0507588813924482	-0.0502244564131776	0.124873487790275	0.0881863073109237	0.909191941320333
JUN	-1.25433215130499	-0.171602148133122	-0.372159058395224	-0.495436523040798	-0.433797790718011	-0.288810337086186	-0.239218697915348	0.0883335421340712	0.909383778367748
HSD17B7	-0.118123959293903	0.113811099073014	0.0790309043352779	0.119794205417371	0.0964210017041462	0.188647792678886	-0.138658770818042	0.0884140536419473	0.909695762599911
ASIP	-0.426146438176184	-0.220761679577183	-0.315474773883164	-0.16693355370887	-0.268118226730174	-0.148345902194925	-0.132444593123873	0.0889079287980759	0.910944401911489
CPS1	-0.367997871018872	0.0373178116318714	-0.133027047604734	-0.0918368604679552	-0.112431954036345	-0.026226003412148	-0.110009676958983	0.0890381663328687	0.910944401911489
FOXD3	-0.00225002871267766	-0.240740816879464	-0.0861025563274673	-0.218056322702396	-0.152079439514932	-0.262592567552814	0.121211082242967	0.0889523870968219	0.910944401911489
NDUFB5	-0.324376105481932	-0.110935149969598	-0.0828574618449011	-0.195603081744158	-0.153269115856878	-0.333445231437078	0.161210680630839	0.0887026893475502	0.910944401911489
SELL	-0.248324744548434	0.0109869282326049	-0.127459965019771	0.0921302016454155	-0.0582365183935832	0.0337559416888605	-0.0994057566384811	0.0888480003220364	0.910944401911489
SF3B1	-1.90688851053596	-1.31342515117176	-1.30263561859512	-1.63437420601711	-1.47389967859444	-1.34263659332938	-0.187351251027369	0.0890307439656877	0.910944401911489
TMEM43	-0.192845215477503	0.122638662241741	0.0793402467073158	0.0571986560023825	0.0682694513548491	0.105426240155886	-0.092950638584995	0.088600822813362	0.910944401911489
TNFAIP3	0.0234473961995222	0.358347689323512	0.153256958383685	0.395143148120781	0.255802323853599	0.103432173780285	0.155738923928481	0.0889208292875069	0.910944401911489
TUBA3C	-0.33390245953329	-0.403029572052668	-0.270186225532031	-0.459842210716097	-0.368466015792979	-0.242427156396837	-0.123190979024478	0.0889852887305538	0.910944401911489
ZNF266	-0.270792960438326	-0.0295013277934797	-0.0195927531065512	-0.0977160649823962	-0.063608696387938	0.0012529150232987	-0.107445558064212	0.08874128434888	0.910944401911489
MMP25	-0.608055474100741	-0.378718211422326	-0.257806095056988	-0.309349330618464	-0.344033771020395	-0.260042888381904	-0.11932421181392	0.0893375435091744	0.91349150724759
ATXN2	-0.482185173175918	-0.0432496820448458	-0.224213546321173	-0.172573296851644	-0.198393421586408	-0.101670753679056	-0.128808303556539	0.090381833321653	0.913855155108835
FGFR1	0.0246941197485956	0.180471545001585	0.152058147435736	0.106327037690963	0.12919259256335	-0.0517828918648527	0.243878596198977	0.0901116796289424	0.913855155108835
G3BP2	-0.3026232095055	0.0147141598363735	-0.104016819323522	-0.0759638424414057	-0.0899903308824638	0.00219311269485512	-0.122212142584757	0.0896444882757086	0.913855155108835
GM2A	0.448391892453928	0.0100864384184963	0.0245223421766932	0.061094812318156	0.0428085772474246	0.0262259536850703	0.113542394230981	0.0903426765216602	0.913855155108835
GPR31	-0.400935806786389	-0.194825572306786	-0.269422554243443	-0.213726827344559	-0.241574690794001	-0.159427838165324	-0.105313422789353	0.0903698556284537	0.913855155108835
HIGD1C	0.192809402492066	0.112618693576999	0.13772129591708	0.122501328784273	0.130111312350676	0.0632240931793751	0.0803375374923438	0.08985723810534	0.913855155108835
KCND3	-0.0384862771344125	-0.0925388022908346	-0.205934835191387	-0.10549103070496	-0.099014916497897107	-0.227514282630165	0.128039244520694	0.0899016010858685	0.913855155108835
LBX1	0.294438426869263	0.00135900673382341	0.130443366178986	0.0705157471866979	0.100479556682842	1.18696605440882e-4	0.125119749176704	0.0898348489373726	0.913855155108835
NFIA	0.12721253055324	0.00419135029506023	-0.118296793817373	0.102268481031533	0.0532299156632967	-0.0937933941356576	0.134022645649077	0.0895872451797264	0.913855155108835
NTN4	0.00970798143845099	0.0633482170333075	0.0169285721064026	0.0201128952849051	0.0185207336956538	-0.0597525369207425	0.0936528576258498	0.0903329319439951	0.913855155108835
OR13C5	0.0152031785270838	-0.0668170829693609	0.0797405385241497	-0.045862773888209	-0.0153297976805626	0.0746401965133984	-0.08119707848657	0.0903316510626816	0.913855155108835
ORAI2	-0.399759983787596	-0.213861529523349	-0.0508149489524734	-0.0375166592480801	-0.132338239237911	-0.0540079946776062	-0.117470501066621	0.0903792230589119	0.913855155108835
PALMD	0.266635877392312	-0.0800166843066243	-0.027496787410059	0.022273230521261	-0.00261177844439899	-0.053697325271061	0.102134443540688	0.0896709489221395	0.913855155108835
PGK1	-1.03455346512371	-1.13293524033543	-1.03042169729586	-1.05694346035847	-1.04574846274109	-1.33038754922102	0.239588459104156	0.0903292806409625	0.913855155108835
PPA2	-0.616760482300857	-0.32197571767807	-0.375713022561718	-0.293492190939219	-0.348844370119894	-0.608428083182815	0.232522579801507	0.0902878649025519	0.913855155108835
STAM2	-0.309456433899797	-0.293124024655342	-0.176564250587592	-0.265619565951022	-0.279371795303182	-0.151084418711132	-0.104433469280281	0.0898687570758383	0.913855155108835
TBATA	0.12287860846451	0.0734745237270279	0.0678648497987257	-0.0064948067835897	0.0706696867628768	-0.0291388139961473	0.0931878297967314	0.0896321146439713	0.913855155108835
VCX3B	0.526568761587023	0.456814578106375	0.353379075688084	0.263688185061761	0.405096826897229	0.499123295067151	-0.102802158438683	0.0901815949512526	0.913855155108835
WDR59	-0.269506317112388	-0.081588742524771	-0.379929329388289	-0.357043755893133	-0.313275036502761	-0.416732072179301	0.145646274871012	0.0897340375871881	0.913855155108835
ZNF575	-0.322414051201491	0.0718228103582327	-0.0691254425904995	0.0547724121476152	-0.00717651522144216	0.0406514237088448	-0.1063143921053	0.0901089137656225	0.913855155108835
GGCX	-0.111681097434374	-0.216909215606233	-0.23829980584748	-0.172599202077753	-0.194754208841993	-0.287514229797654	0.106103541833953	0.0904653724760038	0.914189673113616
DDX23	-1.36174644989808	-1.23372737095554	-1.1342165779163	-1.35836043571924	-1.29604390333739	-1.1066641695815	-0.161694746028291	0.0907092946263376	0.916106125461975
MYBPHL	-0.146971786978992	-0.221455857155594	-0.213128171342638	-0.189023704811324	-0.201075938076981	-0.312558222828706	0.121783354944631	0.0907561396988932	0.916106125461975
MTHFD2L	-0.0444846133619575	-0.141226555428294	-0.101689816084784	-0.0900713062862891	-0.0958805611855368	-0.217022171613581	0.116601238329671	0.0910322966122656	0.918137395744149
PDE4DIP	-0.625785976164537	-0.54162496002751	-0.650235834254276	-0.341452222528353	-0.583705468096023	-0.378353128962081	-0.158225701609398	0.0910587173769102	0.918137395744149
INKA1	-0.619638451197219	-0.220780965236276	-0.171289388218787	-0.105359503942282	-0.196035176727532	-0.168780038608729	-0.10764205879602	0.0911795169975318	0.918844087029076
SLC5A1	0.204516784914766	-0.148924157852191	-0.107680174434151	-0.163638901312292	-0.128302166143171	-0.159370417156982	0.103835264204315	0.0912810355894186	0.919355799802488
CCDC66	-0.323240744583248	0.0581823356570644	0.0350272167044965	0.0364044816047398	0.0357158491546181	0.058295014568232	-0.108220367312664	0.0914376047370485	0.919399533979235
CDK3	-0.483366852446935	-0.18996238065984	-0.199620470128532	-0.172442650472416	-0.194791425394186	-0.170424770595589	-0.0912040692562059	0.0914348004636133	0.919399533979235
CRYBB2	0.565779830885806	0.372936175243532	0.296933179637973	0.159306018164903	0.334934677440753	0.234973328774929	0.118694662045094	0.0913516844108412	0.919399533979235
GPN2	-1.03127666428963	-1.4018217851141	-1.53128215657448	-1.10013639668504	-1.25097909089957	-1.41487420403863	0.155145481362404	0.091554872269158	0.919558054681194
ZNF552	-0.371844934247177	-0.131808807450343	-0.0681764879795534	-0.0845594397882431	-0.108184123619293	-0.0585254276991329	-0.10841021893695	0.0915339474930919	0.919558054681194
VPS4B	0.189607418883118	0.0174771124756797	0.0207675759497338	0.0436513962221886	0.0322094860859612	-0.104580212698063	0.268518191290012	0.0916571800772724	0.920075593252133
BARHL2	0.0561615041765001	-0.114301596330354	-0.0932872574842003	-0.240346268463648	-0.103794426907277	-0.207709316361171	0.118236676131995	0.0918153497176353	0.920835226610083
NAV2	-0.187116081332287	-0.230066820130769	-0.250303326667699	-0.373742173845669	-0.240185073399234	-0.13475734569738	-0.117981284273273	0.0918344971844152	0.920835226610083
ACTRT2	0.33562227087003	0.0947095722090441	0.0820158984889845	0.182796065529506	0.138752818869275	0.0799516780837769	0.101032862645359	0.0919753509202447	0.92121807721315
ANGPTL2	0.201622937583124	0.184830496117005	0.103354053151786	0.298484982727771	0.193226716850064	0.0922238697290319	0.107708337767987	0.0921755164131124	0.92121807721315
BCS1L	-0.73111851395622	-0.284432433412752	-0.234561951093896	-0.27740712469559903	-0.280919779054176	-0.566810119612678	0.192387961844227	0.0921577861630737	0.92121807721315
LCE1A	-0.121206817812795	-0.0438137255494306	0.0249257190972908	0.041995645242102	-0.00944400322606989	0.0843900044797479	-0.100776436292757	0.0921732566486551	0.92121807721315
OR2F2	-0.265343310679054	0.00139388997774428	0.198466805043882	-0.0109671206806117	-0.00478661535143371	0.0880018437712598	-0.106608990887274	0.0921777346424991	0.92121807721315
TPRKB	-0.451989085457535	-0.519059353116965	-0.449607410789238	-0.15347029941601	-0.450798248123387	-0.544697735748528	0.152013702559623	0.0921450216824322	0.92121807721315
ZNF835	-0.524446326526997	-0.251083484990263	-0.340739307159086	-0.282398366593643	-0.311568836876365	-0.224089881360904	-0.123785579088084	0.0922427125215634	0.921359265809375
GOLM1	0.22756922788622	0.032340608459252	0.00619317507041617	0.0697445694160072	0.0510425889376296	-0.0252385036619172	0.108975197401022	0.0927793248465049	0.926208587820288
DDA1	-0.415699773307823	-0.065609791418736	-0.106705838298601	-0.462518520532951	-0.261202805803212	-0.414443693420501	0.157489639853836	0.0928939670617895	0.926332300050943
NCAN	-0.143475559458142	0.148700505192905	-0.13349112746252	-0.0636899968232464	-0.098590562142883	-0.167431091217126	0.114894041117088	0.0928651857049718	0.926332300050943
C1orf61	-0.390390811959078	-0.104718631907697	-0.0204255480611985	0.0266220695474077	-0.0625720899844478	-0.0254777155267148	-0.0946167117656266	0.0931121204705437	0.927485805592444
CASP8	-0.254875650409223	-0.151206619951815	0.101676786522629	0.112777726176223	-0.0247649167145933	0.0802251827895498	-0.143084038787036	0.0931632080235249	0.927485805592444
OR10G7	-0.109311925982126	0.149905509267006	0.217593976619465	0.184430387704865	0.167167948485936	0.210365059233258	-0.0958491389735367	0.0930905563626175	0.927485805592444
FASTKD5	-0.398614331232022	-0.397934417670554	-0.320969335295651	-0.394318273285111	-0.396126345477832	-0.534811932965819	0.174536209545341	0.0932388800317387	0.927729416416844
NGRN	-0.2859423163058	-0.178383722610536	-0.0627458188785952	-0.246771313331129	-0.212577517970832	-0.315759330869917	0.12925650468298	0.0933107342316378	0.927934793382572
HAO2	-0.144662445917397	-0.164392720336907	-0.164950720637236	-0.199322739209642	-0.164671720487071	-0.282664629581931	0.125691873748163	0.0936658588869311	0.92993517653277
NRDC	-0.156175057294387	-0.240709985793158	-0.0601655501616331	0.0575942625576646	-0.10817030372801	-0.247199566603734	0.163924404128817	0.0935893076274108	0.92993517653277
PUM2	0.104483981479198	-0.129537239145578	-0.207081424256758	-0.0850738820538505	-0.107305560599714	-0.195342595432661	0.116933003263811	0.093642371655808	0.92993517653277
ACCS	-0.103057459330053	-0.116719546275559	-0.0308541520841739	0.138787461925885	-0.0669558057071134	0.0829464030467216	-0.10853923846645	0.0944094988580562	0.930027997212146
AMTN	-0.372894488245199	0.0570272497195901	0.0660057200126639	0.070219229876662	0.061516484866127	0.0490282936762946	-0.0916213304685334	0.0955780584386801	0.930027997212146
ANKRD24	-0.105013565311138	-0.141280316789106	-0.233089777826238	-0.260709872990161	-0.187185047307672	-0.285253034269254	0.101675055405245	0.0972988381775529	0.930027997212146
ANKRD44	0.242672003878116	-0.0175181475460493	-0.0379679917586615	0.01877743353453	6.29642994240382e-4	-0.0451300728069495	0.0972312014151557	0.096419034297222	0.930027997212146
APOOL	0.285376889285439	-0.0369843404519828	-0.0672306688250006	0.0328097636469517	-0.00208728840251558	-0.0607209557443786	0.113330455874475	0.0954487622116418	0.930027997212146
ATP6V1G3	0.0683498706899779	0.0792492664006027	0.128274153569343	0.123036037153141	0.101142651776872	0.201054075828615	-0.101472402056838	0.0975780474806936	0.930027997212146
BIN2	0.0305137952446462	-0.126487063316529	-0.118960491224657	-0.0592124080925875	-0.0890864496586223	-0.168857250991553	0.101750289610996	0.0962729005477991	0.930027997212146
BMPR1A	-0.405854171226557	-0.246096086205523	-0.377115077390246	-0.356759609166461	-0.366937343278354	-0.155526999574006	-0.182266292291918	0.0974423162749766	0.930027997212146
C19orf53	-1.53296017329475	-0.910429527846518	-1.11100757034612	-0.597969939996264	-1.01071854909632	-0.840091851073013	-0.198043669058782	0.0949368158951817	0.930027997212146
CAP2	0.0395578857101562	0.173489324473795	-0.0182101903500677	0.134080442277257	0.0868191639937066	0.18080155289187	-0.0953155519760624	0.0954280230856158	0.930027997212146
CATSPER3	-0.639692609139667	-0.352234974116943	-0.308088633470377	-0.188089449841974	-0.33016180379366	-0.268291522419777	-0.0997708705820318	0.0976195867109601	0.930027997212146
CCDC12	-0.890366828515149	-0.360501890785292	-0.49943569592184	-0.46843057591292	-0.48393313591738	-0.40198148012485	-0.151052657933307	0.0976336974688777	0.930027997212146
CCDC144NL	-0.451788035229588	-0.655220878333824	-0.554045658419285	-0.720281600660588	-0.604633268376555	-0.452606799846251	-0.138996128448705	0.0941828132784279	0.930027997212146
CCNB1	-0.457333455420274	-0.621779994460028	-0.504400298061092	-0.86928161716985	-0.56309014626056	-0.80372244852302	0.195668838586144	0.0970164786468928	0.930027997212146
CD6	0.182222310082299	-0.0631847959429171	-0.0961640594518071	0.0721056242206689	0.00446041413887595	-0.0865855161492068	0.120776931228377	0.0966200241677828	0.930027997212146
CDCA8	NA	-1.81072729206732	-1.59317569969254	-1.21502298536957	-1.59317569969254	-1.75971158870954	0.225458199259956	0.0977446225102125	0.930027997212146
CFLAR	-0.0163652968996841	-0.318149774983133	-0.351608496103487	-0.6491109557259	-0.33487913554331	-0.636862640081144	0.366758731062833	0.0979767705345611	0.930027997212146
CLEC3A	-0.166617455692751	0.135758395702539	0.0786632571949943	0.0557067236822759	0.0671849904386351	0.120097955839115	-0.0943131389024355	0.0977646606241291	0.930027997212146
CNST	-0.0251598016095812	0.172028855227611	0.173373830885172	0.110626337893797	0.141327596560704	0.19731865989902	-0.0903774983079397	0.0975318668934824	0.930027997212146
CPEB3	-0.313708011447411	0.0896248073779363	0.134125149645864	0.108470637715633	0.0990477225467847	0.111528064274983	-0.108440411193717	0.0977560062940364	0.930027997212146
CRHR2	-0.112622224204142	-0.107051081863798	0.0151029237338739	0.119187778567492	-0.0459740790649619	0.0808504371462475	-0.0997501243426103	0.0940309806107306	0.930027997212146
CSTF2	NA	-0.177268366967203	-0.512033231998567	-0.300687894705315	-0.300687894705315	-0.11736415976406	-0.185933078519407	0.095284117738427	0.930027997212146
CYP27C1	-0.536906306760065	0.0332121216242925	0.168297562206167	0.126441485419004	0.0798268035216481	0.048681003091141	-0.101276278219076	0.0940490779219374	0.930027997212146
DEXI	-0.199740814467104	-0.537308197387818	-0.4735805390714	-0.565196179564809	-0.505444368229609	-0.296616082280413	-0.142441351338488	0.0950213824736535	0.930027997212146
ELAC1	0.00209293289428852	0.0193551846700799	-0.0412883957390215	-3.49511282805024e-4	8.71710805741746e-4	0.0998937791174941	-0.102004608872756	0.0962894704819348	0.930027997212146
EP400	NA	-1.35651082726017	-1.07476634853399	-1.42368201789874	-1.35651082726017	-1.09563587025754	-0.185863755747249	0.0946519328270834	0.930027997212146
ERVV-2	-0.152153182724442	-0.133555039599363	-0.11631789490151	-0.155992222570501	-0.142854111161902	-0.0535397288086403	-0.081512409068918	0.0948470865485151	0.930027997212146
FAM114A2	0.066265593336266	-0.072687837872159	-0.0423544805957894	-0.0385467767179307	-0.04045062865686	0.0735046861595161	-0.0901539953924651	0.0975462480724577	0.930027997212146
FERMT2	-0.923159345981723	-1.40254252080904	-0.898467761687568	-0.781499238585903	-0.910813553834646	-0.576351382441572	-0.35071214676244	0.0962654797996563	0.930027997212146
GLE1	-0.877852480395851	-0.862705201073466	-0.889617817102232	-1.17181496861408	-0.883735148749041	-0.780314824330658	-0.163479519668668	0.0961383274533361	0.930027997212146
GPSM2	0.254956141335857	0.0714176022210628	-0.0142693336657497	0.143895790847501	0.107656696534282	0.0126126993687803	0.108740775488329	0.0953634391711239	0.930027997212146
GRIA3	0.336101515589925	0.308167525388138	0.321282648282242	0.0372775117225065	0.31472508683519	0.151577785971576	0.0980624790344683	0.0973558060314283	0.930027997212146
GTF3C5	NA	-0.779592524884458	-0.785453161332912	-0.980130473081745	-0.785453161332912	-0.691671535815713	-0.155939043179292	0.0976755978319888	0.930027997212146
HACD1	-0.143395907115859	-0.113495040347823	-0.023434892907806	0.00185511167537352	-0.0684649666278143	0.0414158343522528	-0.112970126629177	0.0950317771766788	0.930027997212146
HES3	0.0369746541155511	-0.156385693869286	-0.0260154729872319	-0.0140017074012206	-0.0200085901942263	-0.174468951078238	0.139358994459498	0.0974582453056437	0.930027997212146
IFNAR1	0.0570346735923066	0.860176422144808	-0.0255704764139365	-0.040907580202937	0.0157320985891851	0.0572242613202013	0.143827468761048	0.095386677884678	0.930027997212146
ILK	-0.103288342060149	-0.286299933077825	-0.371733197176082	-0.304512280711601	-0.295406106894713	-0.51228954252951	0.251406283106867	0.0945564710154851	0.930027997212146
ITGAV	-0.356568938523661	-1.39045936380082	-0.720678247017277	-1.22205702602922	-0.971367636523246	-0.477394201180058	-0.389236196364666	0.0960263784068807	0.930027997212146
KCNQ1	-0.32881697840605	-0.118852217236453	-0.0694370973685771	-0.00450404732417212	-0.0941446573025148	-0.0137985962633772	-0.114523872973922	0.0957293078616551	0.930027997212146
KREMEN1	0.249294073512521	0.0600289149870479	3.70253614866139e-4	0.00640963331379407	0.033219274150421	-0.0338885837047743	0.110495650655413	0.0960509506414552	0.930027997212146
LRRC7	0.51262547130998	0.192143436072621	0.168156350772677	0.378784079992068	0.285463758032344	0.227195648066982	0.0849458773853178	0.0947916205539458	0.930027997212146
MAP3K9	-0.159924479240906	0.0711424468863017	-0.0421253440689751	0.0519263988987704	0.00490052741489766	0.0778054134823503	-0.0967498253626016	0.0956942148237859	0.930027997212146
MFN2	-0.732453488435918	-0.535436708657085	-0.223615251896711	-0.281888304146939	-0.408662506402012	-0.652783416710696	0.205761884892179	0.0967964787788155	0.930027997212146
MSRB1	-0.657137193534023	-0.627188673455148	-0.49822143401101	-0.521819997380089	-0.574504335417619	-0.436078049605953	-0.130841363403842	0.0954867243087446	0.930027997212146
MVD	-0.543227088080683	-0.798781937532154	-0.909337721804427	-0.74565057766349	-0.772216257597822	-1.01084459261148	0.23309632085387	0.0965721618083565	0.930027997212146
NDUFS1	-0.509097633506448	-0.178785738048159	-0.207103895970353	-0.333340076243209	-0.270221986106781	-0.510645828513352	0.228320769959307	0.0961397047598556	0.930027997212146
NODAL	0.117657648891026	0.0399980636552491	-0.0821906957179933	0.00245534826165994	0.0212267059584545	-0.0849166243226824	0.111561973190772	0.097477425044209	0.930027997212146
NUFIP1	-0.791173111993033	-0.676688106957319	-0.423857897093882	-0.647471504098521	-0.66207980552792	-0.49940092321571	-0.133886265895501	0.0960340195035758	0.930027997212146
NUTM2F	-0.108225820798817	-0.152992335925006	-0.094730165863017	-0.15490643191663	-0.130609078361912	-0.0107025476797891	-0.113735300355767	0.0970421842554276	0.930027997212146
OPN3	-0.288138973307329	0.0603124808145811	-0.0253266003445835	0.0217198668289482	-0.00180336675781762	0.0404852818536839	-0.096617029299804	0.0980248780579346	0.930027997212146
OR51B4	0.227153405811163	0.348236571007178	0.285882408337085	0.255756568554442	0.270819488445764	0.21101397601808	0.0694182966594263	0.0974313350685781	0.930027997212146
OR5L2	-0.36046581163591	-0.590142369849886	-0.214927483811287	-0.333546758778408	-0.347006285207159	-0.240939291012575	-0.129050566337278	0.0975097138678799	0.930027997212146
ORC3	-0.578016772640148	-0.444562496189502	-0.514620590216925	-0.295424338237166	-0.479591543203213	-0.592281042270166	0.139403458556816	0.0978537625686928	0.930027997212146
PAK4	-0.428451601474603	-0.308243652568255	-0.0931057090144544	-0.097331873661536	-0.202787763114895	-0.0855234425454105	-0.138922204383057	0.0962491702856112	0.930027997212146
PCDHGC5	0.330740894594372	-0.124333782402892	-0.0277755852562324	0.0883352595034076	0.0302798371235876	-0.0342638038502822	0.0990971191183767	0.0940540149541026	0.930027997212146
PDIA2	-0.27642740008828	-0.198218457090083	-0.00267698606553712	-0.0763060918238305	-0.137262274456956	-0.0105910257342606	-0.125307421538793	0.0961641605856583	0.930027997212146
PDPR	-0.00264222758903882	-0.424259543359832	-0.378051849927081	-0.345292721696541	-0.361672285811811	-0.152095354941317	-0.133117421122267	0.0981564419414429	0.930027997212146
PHB	NA	-1.08797668147369	-1.16450640175283	-0.962032939029789	-1.08797668147369	-1.2359891694878	0.176828409052009	0.0981019468226189	0.930027997212146
POLE4	NA	-0.172725075290508	-1.14591913929347	-0.328221399088388	-0.328221399088388	-0.286805127587249	-0.222578490541767	0.0979714831787174	0.930027997212146
POU6F1	5.12122168073413e-4	-0.112519486171639	-0.144034795155518	-0.0181690180592754	-0.065344252115457	-0.160869202657299	0.0977480659797648	0.097866819369711	0.930027997212146
PSTPIP1	0.232236711217376	0.0902732297146165	0.023533609069007	-0.00921329568165655	0.0569034193918117	-0.026322883361259	0.114828174254683	0.0963219089525931	0.930027997212146
PTMA	-0.352336555748257	-0.430778260554908	-0.339587852196586	-0.40260046145517703	-0.377468508601717	-0.522344239727794	0.14738856696525	0.0971143586869572	0.930027997212146
PYCARD	-0.203970546359933	-0.0471066382900141	-0.00170265418888192	-0.212359978877324	-0.125538592324974	6.26359361246872e-4	-0.119273194292388	0.0942837134174906	0.930027997212146
RAB27A	-0.316693534394758	0.0157311053212246	0.0287739388718113	0.0373501372014475	0.0222525220965179	0.0468426210013827	-0.102657173478372	0.09643508013862	0.930027997212146
RACK1	-2.65026121282167	-1.79806669201282	-1.96229864732943	-1.75381932397159	-1.88018266967112	-1.83960153704776	-0.200186788596771	0.0956363066172248	0.930027997212146
RAPH1	-0.286149398398844	-0.336220476883424	-0.549860295161154	-0.291393007690771	-0.313806742287098	-0.212973954632511	-0.135641010393222	0.0947117913909433	0.930027997212146
RBMXL2	0.231035368670419	0.214469246355724	0.208227126897188	0.188404460778068	0.211348186626456	0.104048096491861	0.107816416145333	0.0940549875277041	0.930027997212146
RIN3	0.259943777022282	-0.077941742271372	-0.133625298577573	-0.180045623452863	-0.105783520424473	-0.128620738952436	0.10701129258427	0.0960214295350717	0.930027997212146
RNF157	-0.357806273710172	-0.24205198157094	0.0490559941514926	0.138931588053503	-0.0964979937097236	0.0192700080935153	-0.130096129533787	0.0960354411181878	0.930027997212146
RPL23	-2.56011914417749	-2.00193415742931	-2.06290202274458	-2.01953059951675	-2.04121631113066	-1.96289956108076	-0.192170902931703	0.0979065323797457	0.930027997212146
RPL3	-1.77551486985411	-1.49361416054237	-1.62038668720989	-1.60618882412378	-1.61328775566683	-1.45201074642572	-0.16914927938625	0.0980078803530026	0.930027997212146
S100A7A	-0.234862393667483	-0.198431087861706	-0.233786423816903	-0.187791138783578	-0.216108755839304	-0.100243446162073	-0.107315248821932	0.0980243545734494	0.930027997212146
SLC22A14	0.275589066762586	0.216872912335153	-0.01213987671332	0.165624727210546	0.191248819772849	0.0702650545205832	0.0928795614522264	0.0954147597064685	0.930027997212146
STAU2	-0.0362062301051469	-0.222038017671617	0.114445590052473	0.0814467895305964	0.0226202797127247	0.0839289569330055	-0.0945462839570769	0.0970160735649281	0.930027997212146
SYP	0.192213319523056	0.118991358685007	0.0907506858289831	0.0658483563078116	0.104871022256995	0.0166547381828696	0.101310123275234	0.0939027033758487	0.930027997212146
THBS2	-0.277542120648393	-0.206556128120025	-0.123932375639543	0.0474014652800306	-0.165244251879784	-0.0344113226582229	-0.1050938040802	0.0972934113872071	0.930027997212146
THOC1	-1.65899262297175	-1.33480879177846	-1.19419447007132	-1.1116842204306	-1.26450163092489	-1.12155570111021	-0.210726204861578	0.0964605779633426	0.930027997212146
TMED7	-0.266511047094147	-0.0512228187844579	-0.412350063309527	-0.352957012258423	-0.309734029676285	-0.167895793619448	-0.100420259126446	0.0965135728185251	0.930027997212146
TMPRSS11F	-0.0822595793667793	0.269260759407557	0.294087675842794	0.407249057940898	0.281674217625176	0.316766829248802	-0.0920346752812177	0.0945398924028788	0.930027997212146
TRMT2B	0.24897076633227	0.20049513116287	0.244303484615505	0.153778368796889	0.222399307889187	0.0936682167462646	0.119581787671833	0.098140788598993	0.930027997212146
TSPAN3	0.508582931039532	0.144766598144592	0.0196424917437108	0.1734297838889	0.159098191016746	0.10974621540526	0.10319972834334	0.0981921496035562	0.930027997212146
VEGFD	-0.225314010144988	0.129278149699493	0.0993276720066999	0.0706603550546799	0.0849940135306899	0.124472964621617	-0.10725412488463	0.0973190972293883	0.930027997212146
VRK1	NA	-0.513723072286568	-0.403820134724382	-0.0693261218616743	-0.403820134724382	-0.668457619804096	0.313005413440216	0.0954139149707034	0.930027997212146
ZCCHC7	-0.153560991712254	0.0231159816422456	-0.0200155738387504	-0.26949639152062	-0.0867882827755023	0.0526264001190419	-0.139790539329037	0.0962612928447665	0.930027997212146
ZFP2	0.411485483841035	0.345309378249882	0.259205442301128	0.335885450004431	0.340597414127156	0.23299126253864	0.0998844236883838	0.0943999569725264	0.930027997212146
ZNF135	-0.491185365969198	-0.068453427400857	-0.0729787429016565	-0.0814859947190045	-0.0772323688103305	-0.0804033093423298	-0.0964936570128004	0.0948386824306684	0.930027997212146
ZNF232	-0.244382712782877	-0.333434598818008	-0.256557703891936	-0.291792384404293	-0.274175044148115	-0.176656978255046	-0.105709888958314	0.0942701013338575	0.930027997212146
ZNF880	0.0127337460056841	0.245471943602358	0.203383479642858	0.215904606587718	0.209644043115288	0.271860251819857	-0.0967720835854062	0.095575647052222	0.930027997212146
DERA	-0.413184330376507	0.0886770901519543	0.00617860310826304	-0.00340579404397215	0.00138640453214544	0.0415227596031916	-0.119395807628552	0.098455799458115	0.930579358571511
EDNRB	-0.177250784325124	-0.111325438002365	0.0502555764977649	0.0166939573840367	-0.0473157403091641	0.0415962436561416	-0.101377167503415	0.098334481708805	0.930579358571511
FAM167A	-0.15082960915614	-0.200172621860287	-0.109722645116136	-0.00374731449172644	-0.130276127136138	-0.00709919047467165	-0.105141004343262	0.0984305490132498	0.930579358571511
HOXB4	-0.162386982148793	-0.011356831555147	-0.0444917859304978	0.00140827572637178	-0.0279243087428224	0.0579255689578842	-0.114144568889966	0.098424964172407	0.930579358571511
SRF	-0.953720392439122	-0.705882357129274	-1.00372456818301	-0.54292772267253	-0.829801374784198	-0.599929105627037	-0.189789844314654	0.0985522052480177	0.931004904530153
CAMKK2	-0.59938949751186	-0.40017473214562	-0.433018610958558	-0.370641100537237	-0.416596671552089	-0.338459612781608	-0.107296177359427	0.0988992882703379	0.93231460020685
CDC26	-0.47719267076582	-0.52613148385659	-0.815257825446693	-1.23969345683919	-0.670694654651641	-0.603492036035146	-0.15741597555642	0.0990510296041827	0.93231460020685
EHBP1	0.346979118847372	0.214552755306029	0.177452005482012	0.129770492284734	0.196002380394021	0.114976879942316	0.111468533973948	0.0988780360036808	0.93231460020685
JAK3	-0.099946010384371	0.0646635097433077	-0.092474653017566	-0.126653889320228	-0.0962103317009685	-0.183751190105791	0.129536089007704	0.0988072010155012	0.93231460020685
LILRB1	-0.156517305270299	0.0479398272676283	0.00751201629485583	0.0328736346522515	0.0201928254735536	0.0832944165299889	-0.0999202130356418	0.0989723167730748	0.93231460020685
NPHP4	0.2276352447451	-0.00210491905202908	-0.0443799523444839	-0.120330844371778	-0.0232424356982565	-0.102128350074885	0.117859265758683	0.0988246761611942	0.93231460020685
NUP35	-0.500606276852988	-0.61955605791993	-0.320561697767336	-0.403627617770667	-0.452116947311827	-0.618423168098808	0.162362236126491	0.099041720953731	0.93231460020685
VIRMA	-0.801636599343671	-0.56993603739815	-0.945897359587132	-1.00761298943958	-0.873766979465402	-1.01890456357237	0.175537807850345	0.0993500631000696	0.934643714075888
ATP8A1	0.429933193423552	0.13574542718471	0.142253551073563	0.0448242089367706	0.138999489129136	0.085502548755099	0.0985465362595737	0.09943398022346	0.934947736205953
DAAM1	0.334049765733704	0.260806460587493	0.193027321453395	0.217242299514809	0.239024380051151	0.148241785927093	0.103815954692957	0.0996245468486098	0.935523377429445
GLP1R	-0.116587834899777	0.0917808435259841	0.14450547867558	0.0512171560466795	0.0714989997863318	0.152318667426051	-0.111406919830046	0.0995963278623405	0.935523377429445
TXNDC11	-0.395809161358467	-0.146129661557228	-0.117016886391944	-0.145315017298868	-0.145722339428048	-0.0883454573161757	-0.107572266658778	0.0996500976013482	0.935523377429445
ASB5	0.345094100699987	0.177986254766494	0.210735451662938	0.107572805849321	0.194360853214716	0.10424288596486	0.0999451708172342	0.0997459105769365	0.935937935651742
HIST1H3G	-0.529229696207277	-0.309668524434295	-0.482175295211859	-0.36584516695191	-0.424010231081885	-0.268345354589222	-0.143093427640001	0.0998422811002294	0.93596347344558
TRIM49D1	0.289140451869395	-0.322358196236531	-0.0267513194465773	-0.12970550538055	-0.0782284124135638	0.0835390634249235	-0.124587103145421	0.0998519451498596	0.93596347344558
MRPL11	-0.190394112576966	0.0652331168008539	0.161661897100101	0.112580207911983	0.0889066623564183	-0.1172489352773	0.151618696172368	0.0999359594820397	0.936266623503142
ATP2B4	-0.252431428070878	-0.702429898817975	-0.363439801094817	-0.241227350681343	-0.307935614582848	-0.272953067458127	-0.11584782573014	0.100054262307686	0.936406600595537
COX15	-0.595054003964107	-0.481961921583171	-0.425526620842487	-0.469473828872081	-0.475717875227626	-0.625360976568453	0.140974244458345	0.100003310707192	0.936406600595537
CRYL1	-0.314720003976914	0.0321380284270759	-0.0368009255838665	-0.0339671318687508	-0.0353840287263086	0.0127123427094833	-0.108545040857853	0.100205563840631	0.93712184239816
IGSF3	-0.362319165988637	-0.491522573645454	-0.583015333202223	-0.367966146956584	-0.429744360301019	-0.31296869384557	-0.138699439788194	0.100285846482148	0.93712184239816
PI4KB	-0.360845846169169	-0.111969790220378	-0.329734963656471	-0.107276683211033	-0.220852376938425	-0.402497295436886	0.199680927180923	0.100252494020295	0.93712184239816
ACOXL	0.386057050323343	-0.263995439985011	-0.246897789334471	-0.188631086844462	-0.217764438089467	-0.181912283167548	0.10282843699347	0.101022108961834	0.937266213030674
ANXA9	-0.465800903736578	-0.49468215641647	-0.360666578601963	-0.41200563162614	-0.438903267681359	-0.309150632855041	-0.117160548295612	0.100398069689096	0.937266213030674
ARL6IP5	-0.545420373839814	-0.171062891421193	-0.193422412137684	-0.117414503153652	-0.182242651779438	-0.146210399490969	-0.11369352798146	0.10117365166272	0.937266213030674
ATL2	-0.543654360309784	-0.510836693723864	-0.517502513753931	-0.797905175995577	-0.530578437031858	-0.797118987949456	0.243539520997168	0.100865489932046	0.937266213030674
C9orf152	-0.251372151680498	0.0180249665352278	-7.93367132904349e-4	0.0969376440888424	0.00861579970116173	0.0752458142211891	-0.108162824664357	0.101239195636488	0.937266213030674
DMBT1	-0.0997137714476305	-0.335216329158831	-0.210940662461038	-0.170625077114892	-0.190782869787965	-0.0856733849272493	-0.115161995416717	0.10062534933158	0.937266213030674
DOCK5	-0.398565973580718	-0.145675564578719	-0.43001644623297	-0.0724747114564134	-0.272120769079719	-0.030367507339466	-0.188437031718758	0.100704171669249	0.937266213030674
ERICH6	0.113011761857629	-0.0762571089065433	-0.0356770119005622	-0.092332995709185	-0.0559670604035528	-0.130421310899031	0.105475650359502	0.101329992238145	0.937266213030674
FBXW11	0.182610464740353	-0.289436120912253	-0.206100426790032	-0.149823141145767	-0.1779617839679	-0.380978821387924	0.281342298104959	0.101335863531491	0.937266213030674
GATD1	-0.423640833108663	-0.362232646531366	-0.211204956483824	-0.333655900790418	-0.347944273660892	-0.217778437565861	-0.11229599542485	0.101069033303737	0.937266213030674
HIST1H2AD	-0.48710537818309	-0.528696011433106	-0.569171620719208	-0.430464756905648	-0.507900694808098	-0.368117564177611	-0.132164703214741	0.101136445315682	0.937266213030674
IGFBP6	-0.55768049402772	-0.299429191980909	-0.138790102700726	-0.203645119273186	-0.251537155627047	-0.188214947163084	-0.109246416454896	0.100673077256539	0.937266213030674
KRTAP5-7	-0.731407003367205	-0.634287445911062	-0.801520086496323	-0.705802796162555	-0.71860489976488	-0.828361532531713	0.119232988519042	0.100822892322248	0.937266213030674
MFNG	0.307555081468251	-0.0277494864227849	-0.00125096486978355	-0.0859239798303059	-0.0145002256462842	-0.0648463207118531	0.111565666634373	0.100789444738492	0.937266213030674
MTMR8	0.300159477229464	0.128865545259906	0.168992326332793	-0.0451700722597669	0.14892893579635	0.0317599191972812	0.104318310963019	0.101331658184514	0.937266213030674
PDE7A	-0.287083684478266	-0.0356396856028808	-0.105569909156778	-0.262226755626734	-0.183898332391756	-0.0304168215944135	-0.12630035731367	0.100974497652208	0.937266213030674
PTPRN2	-0.285918823074217	-0.0814917107786735	2.12281220330132e-4	0.0517086537243907	-0.0406397147791717	0.0366552693125864	-0.106137689100385	0.100476165054717	0.937266213030674
SPTBN1	-0.0087669801044214	0.0258369943766139	-0.178606724458089	-0.191555962639854	-0.0936868522812553	0.0199600586276213	-0.10957023187906	0.100508870546409	0.937266213030674
UQCRC1	-0.741028962832253	-0.410718672838604	-0.19487636032323	-0.309674273308246	-0.360196473073425	-0.614784921838105	0.189522078583019	0.100550777060024	0.937266213030674
ZFAND1	-0.227474870054675	0.12706293855259	0.0330060495966052	0.177949060596725	0.0800344940745974	0.141016558846154	-0.115022743939409	0.101040435931277	0.937266213030674
CCDC169	-0.0456580862641502	0.0935641694386798	0.139264246356706	0.083679974866375	0.0886220721525274	0.170127994104245	-0.0975324525902428	0.10191206234236	0.937808358344956
FAM208A	-0.324191470328487	-0.0655831973766651	-0.109316707361665	-0.0720168440270629	-0.0906667756943639	-0.0183371279742174	-0.11793929574007	0.101556523038397	0.937808358344956
FLYWCH2	-0.346845211453092	-0.412225040315267	-0.326413376730594	-0.257995773570978	-0.336629294091843	-0.226296781127326	-0.10767029311283	0.101538705122669	0.937808358344956
FOXI1	0.365324214722482	0.281169719628974	0.154144526760389	0.154409941296437	0.217789830462705	0.139762623726049	0.100537856006992	0.10190602110835	0.937808358344956
GAST	-0.0500117919303932	-0.334994988862836	-0.136163586793166	-0.13272888971587	-0.134446238254518	-0.0521193462386482	-0.109419331401795	0.101803769574782	0.937808358344956
GTF3C3	NA	-0.563631528096664	-0.662774831837272	-0.827224727539347	-0.662774831837272	-0.508308923359868	-0.171670291753375	0.101673358054346	0.937808358344956
HLA-DMB	0.353731019569098	-0.0292824050483222	0.128511132133367	0.0736165939583892	0.101063863045878	0.0397941531491085	0.0957748160845038	0.10178891334085	0.937808358344956
RINL	-0.598427886638342	0.259935088341954	-0.00860295488047539	-0.0146347755028942	-0.0116188651916848	0.023144837393324	-0.111974368539245	0.101604915686839	0.937808358344956
RYR2	0.18924504065581	-0.120001502909757	-0.0989297638465776	0.0152159614058683	-0.0418569012203547	-0.113250713134307	0.113021734790886	0.101524453235921	0.937808358344956
SMARCA5	NA	0.0835847189421749	-0.314134722075025	-0.518931923670144	-0.314134722075025	-0.490326496192443	0.227443630080289	0.101836021486985	0.937808358344956
PCDHA12	-0.00816639024540034	0.0937500446224914	-0.166141502843844	-0.0480900508918724	-0.0281282205686364	-0.129087454867861	0.0975953525939836	0.102018013519461	0.937830739197929
YARS	-1.68904390950909	-1.74407929022219	-1.61853923484568	-1.44587629152078	-1.65379157217738	-1.77998253844117	0.165390458583483	0.10197927585717	0.937830739197929
MAGI2	0.0696070733253892	-0.00381566855722108	-0.0298197325935839	-0.00399115423524485	-0.00390341139623296	0.115636013477894	-0.107104018765521	0.102133253120031	0.938414002678414
CHCHD7	0.331148120618049	0.117214348537548	0.0743565734332027	0.0961512094599838	0.106682778998766	0.0421554792370378	0.115093621008923	0.102198010941468	0.938533076659128
ALCAM	0.362409729851664	-0.0142051905516758	0.062423848090118	-0.00145675665627894	0.0304835457169195	0.00201729818451395	0.10216533707232	0.102614417970935	0.938745517962848
ASIC4	0.208266672539773	-0.216082822305627	-0.123323867549619	-0.102070694300063	-0.112697280924841	-0.15046466027035801	0.094965369485193	0.103344115077447	0.938745517962848
BCAR3	0.0294499023786317	0.249364471614072	0.0404740690860177	0.243614747770908	0.142044408428463	0.00489722518730118	0.146374423623968	0.103219659071158	0.938745517962848
CMTM4	0.273352648166605	0.0951929303714917	0.107914408195257	-0.0382415614959593	0.101553669283374	-0.00488340575781896	0.118923872277296	0.102614277828725	0.938745517962848
DKK3	-0.394436857719817	-0.0439934586851267	0.0380980885998793	-0.00202502425453364	-0.0230092414698301	-1.94221322836889e-4	-0.0996931586605978	0.103239759789059	0.938745517962848
DNAH9	0.104265206467291	-0.083275176500939	-0.118649507132679	-0.00265322905315956	-0.0429642027770493	-0.119517328320606	0.0961948200213942	0.10333207441261	0.938745517962848
FLT3	-0.791730823039169	-0.282348948666341	-0.263461914793283	-0.260847245941449	-0.272905431729812	-0.252371877342384	-0.139629095555679	0.102365523500411	0.938745517962848
HECA	-0.120957371066893	1.85298180383134e-4	0.157879708682052	0.0983307893685142	0.0492580437744487	0.13513982025794	-0.0991046810549969	0.103282587913382	0.938745517962848
HELQ	-0.0234468637065042	-0.307652382229472	-0.157364384054616	-0.058989146433439	-0.108176765244028	-0.0303411046511907	-0.103152819368048	0.103160104792774	0.938745517962848
HPF1	-0.24389524871356	-0.203630629333527	-0.0305601041745973	-0.0145662562594791	-0.117095366754062	-0.0175855776920287	-0.106353887504868	0.103211487925117	0.938745517962848
IKBKG	0.164095944542026	-0.0494699779275972	0.0763519234554118	0.086757366114278	0.0815546447848449	-0.0620622627979961	0.162443660343806	0.102362489197072	0.938745517962848
KRTAP27-1	0.301780510832713	0.167635100865522	0.18996358356704	0.189753525281557	0.189858554424299	0.122436860093921	0.0898666918247492	0.102916088707626	0.938745517962848
LRRC23	-0.262597348339792	0.0353595180752517	-0.0118301302823738	-0.060198152856643	-0.0360141415695084	0.0294618014259185	-0.101903159916257	0.102758739724108	0.938745517962848
MMAA	0.377546720700706	0.0992308994822647	-0.0774363899677637	0.00495208578717561	0.0520914926347202	0.00413794042417265	0.0972847555955178	0.102929728778717	0.938745517962848
NDUFAF3	-0.634729382262641	-0.352959486402936	-0.18857508208751	-0.236282771324605	-0.29462112886377	-0.524628560566909	0.189282761268982	0.102705732648226	0.938745517962848
PDP2	0.22177466503662	-0.00820548271766999	-0.0291973025370108	0.00524511893236553	-0.00148018189265223	-0.0485139022979091	0.102829395428619	0.102642081235547	0.938745517962848
PRB1	-0.10140627761607	-0.308968049349155	-0.239362866059123	-0.119597158482085	-0.179480012270604	-0.0743059795243989	-0.111286335576021	0.102871038256391	0.938745517962848
RAB6B	-0.158818986889519	-0.376145032322747	-0.107450070848533	-0.170006667380896	-0.164412827135207	-0.0908347862513263	-0.108254372205341	0.103253662317685	0.938745517962848
RDH5	-0.541618843237078	-0.144835788808774	-0.201742039660973	-0.14369299619497	-0.173288914234873	-0.130934477397189	-0.119825402824181	0.103140874721773	0.938745517962848
RPL35	-1.97820427306754	-1.22687423816395	-1.15760741445605	-1.32349464999102	-1.27518444407748	-1.24465274062593	-0.174868038051645	0.102674390578495	0.938745517962848
SYS1	-1.7282311539484	-1.5539630223301	-1.97376067899514	-1.77842446727269	-1.75332781061055	-1.50252484874034	-0.287826637825004	0.10321274046639	0.938745517962848
TNMD	0.434480175407019	0.244312051193731	0.0996908886498419	0.164211906579865	0.204261978886798	0.142482223353721	0.0899628021528768	0.103360964089402	0.938745517962848
RGS18	-0.168174831475722	-0.0283953749064571	-2.30863972853371e-4	0.0180175815055258	-0.0143131194396552	0.0588891403072398	-0.0982768472078682	0.103575139621975	0.940219416237759
ADGRD1	0.0309847115586101	-0.0355648328637218	0.0986916656777374	-0.0777236594157832	-0.00229006065255586	-0.107281191342024	0.111723047263596	0.103699504221911	0.940526913527277
RPS10	-0.925567273843139	-0.615087380221403	-0.558235880805936	-0.487184938414972	-0.58666163051367	-0.463500497350832	-0.176197535008209	0.103712830356394	0.940526913527277
SUCLG2	-0.312120941785638	-0.0907406094764386	0.0327368807366783	-0.0619111924854907	-0.0763259009809646	-0.00693689233011847	-0.108592153086047	0.103903488750578	0.941313656335865
[truncated: 16,120 more rows]
