# Supplementary material for: Mapping the landscape of genetic dependencies in chordoma
Source: Nat Commun. 2023 Apr 6;14:1933. doi: 10.1038/s41467-023-37593-8 (PMC10079670; doi:10.1038/s41467-023-37593-8)
Supplement: Supplementary file 6 — Supplementary Data 3 [file 41467_2023_37593_MOESM6_ESM.xlsx]

## Sheet: copy number
hgnc_symbol	cell_line	copy_number	z_score
ADAR	JHC7	1.07791	-0.207295
ADAR	MUG-Chor1	1.04142	-0.387978
ADAR	U-CH2	0.992853	-0.628485
ADAR	UM-Chor1	0.926537	-0.956858
CDKN2A	JHC7	0.619186	-0.083123
CDKN2A	MUG-Chor1	5.75746e-09	-1.50885
CDKN2A	U-CH2	6.99718e-09	-1.50885
CDKN2A	UM-Chor1	0.76344	0.249035
CDKN2B	JHC7	0.619186	-0.110299
CDKN2B	MUG-Chor1	5.75746e-09	-1.56631
CDKN2B	U-CH2	6.99718e-09	-1.56631
CDKN2B	UM-Chor1	0.76344	0.228913
LUC7L	JHC7	0.595214	-2.64608
LUC7L	MUG-Chor1	0.806811	-1.19651
LUC7L	U-CH2	0.633435	-2.38425
LUC7L	UM-Chor1	0.582628	-2.73231
SRRM2	JHC7	0.647979	-2.59152
SRRM2	MUG-Chor1	0.931523	-0.43357
SRRM2	U-CH2	0.598837	-2.96552
SRRM2	UM-Chor1	0.706765	-2.14412

## Sheet: gene expression
hgnc_symbol	cell_line	gene_expression	z_score
ADAR	JHC7	5.88044	-0.402173
ADAR	MUG-Chor1	6.87676	0.904072
ADAR	U-CH2	6.1819	-0.00694264
ADAR	UM-Chor1	5.8009	-0.506456
CDK6	JHC7	2.78869	-0.621177
CDK6	MUG-Chor1	4.28983	0.381157
CDK6	U-CH2	6.0798	1.57634
CDK6	UM-Chor1	4.62644	0.605912
CDKN2A	JHC7	7.27184	1.09385
CDKN2A	MUG-Chor1	0.137504	-1.31802
CDKN2A	U-CH2	0.124328	-1.32248
CDKN2A	UM-Chor1	5.27165	0.417653
CDKN2B	JHC7	4.64443	1.35756
CDKN2B	MUG-Chor1	0.0285692	-1.04233
CDKN2B	U-CH2	0	-1.05719
CDKN2B	UM-Chor1	2.43563	0.209151
LUC7L	JHC7	5.94087	1.11326
LUC7L	MUG-Chor1	4.63807	-0.690219
LUC7L	U-CH2	4.0045	-1.56728
LUC7L	UM-Chor1	4.44692	-0.954839
PRKRA	JHC7	5.56834	1.04728
PRKRA	MUG-Chor1	5.70543	1.29972
PRKRA	U-CH2	5.29756	0.548646
PRKRA	UM-Chor1	5.05268	0.0977027
RB1	JHC7	3.63459	-0.354545
RB1	MUG-Chor1	5.78215	1.81933
RB1	U-CH2	5.38059	1.41285
RB1	UM-Chor1	4.4019	0.42217
SRRM2	JHC7	8.11119	-0.102717
SRRM2	MUG-Chor1	8.28499	0.153821
SRRM2	U-CH2	6.9888	-1.75944
SRRM2	UM-Chor1	7.51341	-0.985075
TBXT	JHC7	9.16027	10.7299
TBXT	MUG-Chor1	9.55674	11.2029
TBXT	U-CH2	7.71342	9.00359
TBXT	UM-Chor1	9.4936	11.1275
