# Supplementary material for: Mapping the landscape of genetic dependencies in chordoma
Source: Nat Commun. 2023 Apr 6;14:1933. doi: 10.1038/s41467-023-37593-8 (PMC10079670; doi:10.1038/s41467-023-37593-8)
Supplement: Supplementary file 7 — Supplementary Data 4 [file 41467_2023_37593_MOESM7_ESM.csv]

pathway	pval	padj	log2err	ES	NES	size
HALLMARK_INTERFERON_ALPHA_RESPONSE	3.8429874646311987e-19	3.842987464631199e-18	1.133089932009015	0.7455592286738372	2.3431225519100054	94
HALLMARK_INTERFERON_GAMMA_RESPONSE	7.624636994437665e-21	9.53079624304708e-20	1.1778932614941966	0.6527611986025472	2.155690903299213	188
HALLMARK_INFLAMMATORY_RESPONSE	5.661320275430015e-11	2.8306601377150074e-10	0.851339057116899	0.5708232044636471	1.8804191316663643	185
HALLMARK_TNFA_SIGNALING_VIA_NFKB	1.5645796443008231e-7	7.111725655912833e-7	0.6901324587967956	0.5125090683280475	1.695877716438193	195
HALLMARK_ALLOGRAFT_REJECTION	6.944636183683565e-6	2.4802272084584163e-5	0.610526878385931	0.4989951543705501	1.637388347356624	171
HALLMARK_IL6_JAK_STAT3_SIGNALING	0.005416770058501946	0.015931676642652784	0.40701791892395395	0.4838087588731885	1.5014621894575073	79
HALLMARK_KRAS_SIGNALING_DN	0.0024475020307815013	0.007648443846192191	0.4317076958033464	0.4289776926216935	1.4073200739458744	165
HALLMARK_PANCREAS_BETA_CELLS	0.12844036697247707	0.20442214822732038	0.12878871306171366	0.4698717045502089	1.2917199043456278	32
HALLMARK_COMPLEMENT	0.03121852970795569	0.07804632426988922	0.25720646646883816	0.38396934949475947	1.2682275922702875	189
HALLMARK_IL2_STAT5_SIGNALING	0.03927492447129909	0.08182275931520645	0.22798720285044224	0.3804866050479922	1.2565261462922326	188
HALLMARK_APOPTOSIS	0.05840886203423968	0.10816455932266607	0.1847064712077387	0.38214600822702316	1.246796534190228	156
HALLMARK_KRAS_SIGNALING_UP	0.05443548387096774	0.10816455932266607	0.19189224038483796	0.37459561031726474	1.2337614500633045	184
HALLMARK_XENOBIOTIC_METABOLISM	0.08157099697885196	0.14063964996353787	0.15419096658142434	0.3651129353155305	1.2057558491858127	188
HALLMARK_MYOGENESIS	0.2714429868819374	0.4112772528514203	0.07530937641727728	0.33326114722294486	1.0990195373282046	186
HALLMARK_P53_PATHWAY	0.532258064516129	0.76036866359447	0.04319019983341822	0.29989552915295636	0.9915223226256367	193
HALLMARK_SPERMATOGENESIS	0.8136456211812627	1	0.022940567005690148	0.2602520490888596	0.8339878051936722	117
HALLMARK_WNT_BETA_CATENIN_SIGNALING	0.7664804469273743	1	0.030918431706180992	0.28798070541025417	0.8228054406087605	41
HALLMARK_COAGULATION	0.896236012207528	1	0.016838053046391015	0.239409969325715	0.7696874669908834	124
HALLMARK_ANGIOGENESIS	0.8119266055045872	1	0.029351919033199406	0.2794907583309811	0.7683454273169669	32
HALLMARK_PI3K_AKT_MTOR_SIGNALING	0.935251798561151	1	0.014427307126420865	0.22668271119832945	0.7170131592800939	102
HALLMARK_APICAL_JUNCTION	0.9808660624370594	1	0.007595910533528144	0.21174507532980097	0.700095604921139	194
HALLMARK_HYPOXIA	0.9818913480885312	1	0.007301671735879838	0.20765751085769055	0.6871327105751177	195
HALLMARK_BILE_ACID_METABOLISM	0.9588900308324769	1	0.012316745573057225	0.2140712062962467	0.6771220933698792	102
HALLMARK_UV_RESPONSE_UP	0.9717741935483871	1	0.008938012108350041	0.20489315858246163	0.6676734874703721	154
HALLMARK_ESTROGEN_RESPONSE_EARLY	0.9889112903225806	1	0.006514140718362224	0.19854790016777824	0.6564441813548718	193
HALLMARK_TGF_BETA_SIGNALING	0.9590075512405609	1	0.016193705107687452	0.21812003600131633	0.6481854556906241	54
HALLMARK_HEME_METABOLISM	0.9969758064516129	1	0.005025372093912295	0.18474321531518925	0.6084669732877543	184
HALLMARK_UNFOLDED_PROTEIN_RESPONSE	1	1	0.2878571172551493	-0.14165239969213553	-0.6831935553434668	108
HALLMARK_UV_RESPONSE_DN	0.9190077581979733	1	NA	-0.14396882114350867	-0.7501251140455962	141
HALLMARK_HEDGEHOG_SIGNALING	0.48214285714285715	0.7090336134453782	0.19189224038483796	-0.2526263497587817	-0.9771934745524095	36
HALLMARK_FATTY_ACID_METABOLISM	0.8000294264696387	1	0.14390256526778214	-0.2017914601406368	-1.0678533540375592	149
HALLMARK_PEROXISOME	0.13083017486548504	0.20442214822732038	0.24924655438329513	-0.2371101899264323	-1.1364907002362952	101
HALLMARK_REACTIVE_OXYGEN_SPECIES_PATHWAY	0.06510906926536393	0.11626619511672132	0.2878051305355643	-0.3010411323583998	-1.260151409137411	48
HALLMARK_ESTROGEN_RESPONSE_LATE	0.10474398796907139	0.17457331328178566	0.2878051305355643	-0.23479345601507837	-1.2700254383374272	189
HALLMARK_APICAL_SURFACE	0.056633752517859626	0.10816455932266607	0.3217759180753611	-0.31471116039208424	-1.290390105179783	43
HALLMARK_ANDROGEN_RESPONSE	0.027430695721926808	0.0721860413734916	0.35248785758361917	-0.28088111418853917	-1.3364799225966784	97
HALLMARK_DNA_REPAIR	0.03676695309259805	0.07992815889695229	0.3217759180753611	-0.2516244329457624	-1.3405354922532151	148
HALLMARK_MYC_TARGETS_V2	0.035115542764091415	0.07992815889695229	0.3217759180753611	-0.3171897780504112	-1.3708583279230475	58
HALLMARK_CHOLESTEROL_HOMEOSTASIS	0.010522612584273134	0.029229479400758703	0.3807304007227924	-0.3177842737510225	-1.4258333683808662	73
HALLMARK_NOTCH_SIGNALING	0.03534118980888038	0.07992815889695229	0.3217759180753611	-0.3939726805353333	-1.4977941984183383	32
HALLMARK_ADIPOGENESIS	1.1459447726254023e-4	3.8198159087513413e-4	0.5384340963099162	-0.31345234148037754	-1.6955006078233459	189
HALLMARK_EPITHELIAL_MESENCHYMAL_TRANSITION	3.980545265564456e-7	1.6585605273185235e-6	0.674962860011025	-0.3461066663599954	-1.846869535716264	195
HALLMARK_PROTEIN_SECRETION	5.674542899817414e-7	2.1825164999297746e-6	0.6594443980379349	-0.4491466513452297	-2.134061497547574	94
HALLMARK_MTORC1_SIGNALING	1.1961467134883212e-11	6.645259519379561e-11	0.8753251320246591	-0.4146760316991806	-2.235515644840183	196
HALLMARK_MITOTIC_SPINDLE	8.94948381004247e-12	5.593427381276544e-11	0.8753251320246591	-0.41298908432042264	-2.242611308592267	198
HALLMARK_GLYCOLYSIS	3.167935090060219e-14	2.262810778614442e-13	0.9653277542260832	-0.450930224250128	-2.4074423465040593	193
HALLMARK_OXIDATIVE_PHOSPHORYLATION	9.198148241067203e-16	7.66512353422267e-15	1.0175447973098848	-0.47449371884022873	-2.5349096764530676	182
HALLMARK_MYC_TARGETS_V1	4.42267863755234e-22	7.371131062587234e-21	1.2125445676906186	-0.5420384839011054	-2.9064435583772927	194
HALLMARK_G2M_CHECKPOINT	1.9600647300976013e-28	4.9001618252440034e-27	1.3877460830534856	-0.5859484309395612	-3.1266959344765253	195
HALLMARK_E2F_TARGETS	2.703388175903813e-36	1.3516940879519065e-34	1.5697916570638113	-0.6447144227534931	-3.5009251095792733	198
