# Supplementary material for: Mapping the landscape of genetic dependencies in chordoma
Source: Nat Commun. 2023 Apr 6;14:1933. doi: 10.1038/s41467-023-37593-8 (PMC10079670; doi:10.1038/s41467-023-37593-8)
Supplement: Supplementary file 8 — Supplementary Data 5 [file 41467_2023_37593_MOESM8_ESM.csv]

hgnc_symbol	baseMean	log2FoldChange	lfcSE	stat	pvalue	padj
IRF7	10862.2126564296	4.94230683570037	0.153953256299629	-32.1026456633142	4.04954261764279e-226	6.74248845837525e-222
ISG15	8230.68163469407	5.36308944619512	0.168301827243198	-31.8659014821354	7.92741373261398e-223	6.59957193240113e-219
PPIAP46	7581.9200316402	-3.53785653690098	0.118791294591856	29.7821195488807	6.65885070768674e-195	3.69566214276614e-191
DDX60L	4792.92181338005	5.40737885688224	0.193195453765154	-27.9891620195959	2.20154535577431e-172	9.16393254341055e-169
STAT1	59959.3877654865	3.13646539492789	0.114241543686421	-27.4546832414755	6.10836452194341e-166	2.03408538580716e-162
SPP1	16664.1352362871	-3.09873581632203	0.115360854293153	26.861241929152	6.23397291645555e-159	1.72992748431642e-155
DDX60	4897.38169303968	3.76741451127294	0.142197024886898	-26.4943272495997	1.1266792104036e-154	2.67988697903142e-151
COL2A1	59219.3912944208	-2.75236066458928	0.104283185663032	26.3931394796754	1.64261180283945e-153	3.41868581465961e-150
HMOX1	17155.8597411598	2.991786079578	0.114711989485466	-26.0808490289244	6.01323878106512e-150	1.11244917449705e-146
PRELP	11270.9291708117	-2.91371407992608	0.111752209619565	26.0729885328008	7.38345418569775e-150	1.22934512191868e-146
ATF3	7533.59574992251	3.03476676911211	0.120135672467037	-25.2611627070618	8.53953846501837e-141	1.29257559493233e-137
HSP90B1	20536.9653395456	-2.48604907338238	0.106415423181445	23.3617364763331	1.04721134385207e-120	1.45300573959475e-117
TM4SF1	23946.8072928378	-2.46134003514176	0.105401810716537	23.3519710753469	1.31605205532665e-120	1.68555897855298e-117
EIF2AK2	14565.8459226039	2.81547359764345	0.121516931205507	-23.169393513419	9.26969464347289e-119	1.10243154152731e-115
TMEM140	3511.76759687399	4.13319066267398	0.179704041859414	-22.9999872006633	4.66264900702705e-117	5.17554039780002e-114
SLC3A2	41202.6078621713	2.43080956730194	0.106550591004704	-22.8136657373831	3.35533024817026e-115	3.49164053950218e-112
OAS3	38987.0175429232	2.82352034246379	0.124483811278255	-22.681827568345	6.7717521401833e-114	6.63233371376776e-111
LPCAT1	10004.2264149036	-2.49989153069791	0.111601250975135	22.4002106504602	3.91721875405221e-111	3.6234273474983e-108
HERC6	2840.50700022408	4.36032092628564	0.195544881560558	-22.2983127529999	3.83696180616641e-110	3.36239021435109e-107
TOP2A	9289.79049132411	-2.62707382860886	0.119163045744668	22.0460446625199	1.04246775572817e-107	8.67854406643703e-105
GADD45A	9689.99836444685	2.58492803463959	0.118093564503737	-21.8888137173452	3.32042714325811e-106	2.63262437786893e-103
OLFML2A	6796.1196220201	-2.68207849840706	0.123011346695865	21.8035048834826	2.14913944472202e-105	1.62650780702826e-102
PPP1R15A	34161.3201326425	2.31348836195763	0.106652970360308	-21.6917386748999	2.45530106194074e-104	1.77742446440493e-101
IRF9	5837.65662125832	3.27180050475437	0.151129954471942	-21.6489213947445	6.22193841200967e-104	4.31646977333171e-101
TSPAN7	4668.59997252598	-2.65887644308122	0.122862043420862	21.6411543309048	7.36366089463961e-104	4.77785655701667e-101
IFI27	3098.59092646638	3.95286067022715	0.182659904546929	-21.6405493040843	7.4609171460921e-104	4.77785655701667e-101
MKI67	8086.89162735277	-2.53585718509624	0.118340908027609	21.4284073644645	7.26220481258731e-102	4.47835963442884e-99
SCARA5	2789.70928942856	-3.13894245116143	0.146987182097241	21.3552121101609	3.48784544583318e-101	2.07402238118294e-98
CEBPB	6226.764682074	2.59899755941553	0.124395302834442	-20.893052231036	6.19320272005483e-97	3.55575259616941e-94
C2ORF40	20967.8178584166	-2.20546624521209	0.105819191227561	20.8418361511505	1.80770694321589e-96	1.00327735348482e-93
RNASE1	20939.2630405121	-2.25738318970973	0.108805820235984	20.7468974069015	1.30762153673993e-95	7.02319309249029e-93
IFI6	17278.1900480844	2.83185421045372	0.136635460760185	-20.7256168691379	2.03502905894378e-95	1.05885105723168e-92
CD24	9937.12752285258	-2.25772213814116	0.110697085957491	20.3954974840815	1.83340431970046e-92	9.25035815848869e-90
TRAF1	1950.90724355815	3.36792785624681	0.167244920560642	-20.1376989205816	3.44996323667208e-90	1.68946729089971e-87
SP100	13111.0812106225	2.80950167998684	0.139559648008238	-20.1311892089395	3.93438561545615e-90	1.87164344278128e-87
DHRS2	4862.55760733472	2.56175473523254	0.127552347452748	-20.083948170233	1.01959960934032e-89	4.71564819319897e-87
GADD45B	10417.9726471696	2.56045165894918	0.127510430376401	-20.0803310865701	1.09661484549829e-89	4.93476680474232e-87
SPARC	29404.9667584202	-2.11579742301241	0.105774354457242	20.0029339235314	5.19260942521996e-89	2.27518281394506e-86
RRM2	3175.41969767582	-2.60201806258919	0.130932214947613	19.8730164584039	6.96868247436445e-88	2.97509136405559e-85
DTX3L	16647.333645807	2.67247900687706	0.134567773053474	-19.8597252985311	9.08058819995961e-88	3.77979483823319e-85
TRIB3	3719.04750474791	2.6516479906344	0.13354986604023	-19.85511531577	9.95338134254583e-88	4.042043886668e-85
PGK1	19506.1672368616	-2.09068182521252	0.106312298555497	19.665474772151	4.26159634118957e-86	1.68941854954301e-83
GDF15	8682.32449490138	2.37456374761488	0.121490110635571	-19.5453254194308	4.52099351904442e-85	1.75057074632767e-82
KLF10	38766.464473932	2.10188078897079	0.107670029173423	-19.5215029206067	7.20863618479118e-85	2.72781346538121e-82
GAPDH	75570.3483742393	-2.02048774509575	0.10381976336087	19.4614944177119	2.32893957144459e-84	8.61707641434498e-82
SERPINE1	8181.8829724949	2.58233732644544	0.133216533071637	-19.3845108178636	1.04291888868613e-83	3.77491293404872e-81
ALCAM	4739.8194778171	-2.33252890415056	0.120465312417418	19.3626601495727	1.59435796150425e-83	5.64809788490337e-81
IFITM3	52278.1516310466	2.50566344849333	0.131301359372205	-19.0833016541011	3.47591976104545e-81	1.20570966711264e-78
HDAC9	2480.57014586252	3.20189747101775	0.169610828399412	-18.877907155065	1.73318854011672e-79	5.88930391692724e-77
CTSC	7642.74096343882	-2.13617739807085	0.114002350449483	18.7380118887762	2.42521180152813e-78	8.07595529908867e-76
PARP9	10106.7992968087	2.61009323485767	0.14000479848048	-18.6428841238723	1.44249642090281e-77	4.70932655059446e-75
TUFT1	10248.3030561238	2.16117728675032	0.116098439728782	-18.615041612954	2.42671485367401e-77	7.77015429109083e-75
ZNF420	4934.9764850419	2.2992885314896	0.123938271387022	-18.5518847871422	7.87418847729152e-77	2.47368373862083e-74
EFEMP1	21146.5718414474	-2.01168228408472	0.109175380125556	18.4261532386808	8.10449763438672e-76	2.49888677060257e-73
CALU	19058.580855323	-2.12322799332274	0.115851937046392	18.3270823730164	5.03181722345343e-75	1.52326830491817e-72
CALM1	8663.21135088379	-2.04383073396842	0.111659526911104	18.3041321283367	7.67044433594959e-75	2.28058746774215e-72
PRR11	1812.69938666182	-2.63544542816957	0.14582749932871	18.0723487703029	5.26248659715404e-73	1.53720003232658e-70
GFRA1	2595.21495509944	-2.40763463237398	0.133313976197307	18.0598816496976	6.59638655314299e-73	1.8936178639626e-70
DPYSL2	24060.8412338979	-2.2124599123585	0.123334188709011	17.9387397405149	5.87729864603536e-72	1.65859360095744e-69
ANKRD1	7291.70287750104	2.21431740107937	0.123453297995333	-17.9364783042336	6.12137841788882e-72	1.69868251096415e-69
DUSP8	6221.35738553296	2.29566746424319	0.128133560290254	-17.9162075809252	8.81355686283821e-72	2.40566756993863e-69
HTRA1	3579.24294697485	-2.23080681427488	0.124968850950022	17.8509028235126	2.84401393673581e-71	7.63755355591148e-69
P4HB	30256.9048735973	-1.84134553601884	0.104392403534894	17.638692794379	1.24303334980008e-69	3.28515956732878e-67
TUBA1B	22585.9699625742	-1.9202632065575	0.109024127337376	17.6131949271672	1.95114438056359e-69	5.07602405255997e-67
PDIA6	7392.69764976844	-1.98972590291887	0.113303919281098	17.560962723474	4.90364578691536e-69	1.25608772849447e-66
CHAC1	4100.22766296618	2.22609445850432	0.127270760817989	-17.4910124226244	1.6775051172419601e-68	4.23188790940585e-66
COL17A1	1806.77282900409	2.80007844990202	0.160173363057619	-17.4815487197752	1.98046234995331e-68	4.92159673533173e-66
SAMD9	27912.1795739961	2.23701809276802	0.128146216752088	-17.4567626689734	3.05790917066895e-68	7.48738054288794e-66
CTGF	17872.2484582592	-1.87331751858614	0.108372659324795	17.2858867749269	6.00900727019437e-67	1.44999958041647e-64
PDIA4	4550.3796162383	-2.07530908785581	0.120139988782673	17.2740909074825	7.37259794801711e-67	1.75362508334978e-64
FMOD	11333.8860541127	-1.88549063032112	0.109318779286063	17.2476370723754	1.1657021102561e-66	2.73365354024846e-64
BIRC5	2889.96506953634	-2.24936011097965	0.130932208637583	17.1795781525829	3.77647357834876e-66	8.73309514993151e-64
DDIT3	3610.71549385888	2.32839194787024	0.135723866399117	-17.1553611729808	5.73126422464028e-66	1.30719930603097e-63
PDIA3	10403.495724974	-1.88384020328692	0.110059847608626	17.1165074658823	1.11783951171016e-65	2.51513890134786e-63
NEURL3	1156.86009646577	3.38640765082213	0.198812476609851	-17.0331747210594	4.66057448807911e-65	1.03464753635356e-62
LDHA	85718.6890288165	-1.88029724833542	0.110725369512674	16.9816299246597	1.12322818257689e-64	2.46075647893491e-62
TNFAIP3	2441.9387711123	2.43264033284049	0.143644007735863	-16.9352023184545	2.47505972847596e-64	5.3519148674188e-62
BEST1	1716.7503462492	2.82532785511295	0.166992782894588	-16.9188620378666	3.26681562887298e-64	6.97339490009423e-62
APP	47206.742572647	-1.78912074080588	0.105947411329912	16.8868754634759	5.62015880388761e-64	1.18450182385732e-61
S100A1	3158.22790397758	-2.18950480104094	0.129993127924067	16.8432349925443	1.17626424787174e-63	2.44809996588305e-61
ANLN	6792.79838007585	-1.97161577546919	0.117663215177879	16.7564329471073	5.0821497198116e-63	1.04466410907239e-60
ITM2A	2879.41284871356	-2.24453134836255	0.134239722297977	16.7203217493275	9.32146176205849e-63	1.89271144314968e-60
SLC2A1	17670.6940023773	-1.98114115909609	0.118522142236373	16.7153674555175	1.01293670724865e-62	2.03197544285422e-60
PLSCR1	10893.6394747334	2.33315843839471	0.139718391888889	-16.699007244874	1.33263633261549e-62	2.64147558786285e-60
ZNF442	2975.13123372733	2.27697442912911	0.136691663712486	-16.6577417180205	2.65875458595145e-62	5.20803104189314e-60
MLEC	7696.07172399859	-1.99601694656875	0.120350726850847	16.5850011777865	8.94639413048302e-62	1.732063514797e-59
COL6A3	55349.1755215112	-1.7272092492057	0.104719903895175	16.4936099534109	4.07837606181601e-61	7.80516798037202e-59
IFIH1	19007.8620670452	4.59629418273199	0.278896572150032	-16.4802820891589	5.08470600200709e-61	9.62049487879751e-59
HJURP	2526.8953061483	-2.21083237605675	0.134413855573361	16.4479500020748	8.67552643031068e-61	1.62300578724351e-58
EMP2	6473.43572601221	-1.90753181536781	0.116382680298728	16.3901691426215	2.24818177279157e-60	4.1591362796644e-58
AJUBA	9262.15295952531	1.86169110931164	0.113610568508817	-16.386601473323	2.3840631332893e-60	4.36204957904031e-58
CLDN1	1088.24175218316	3.52636401129417	0.215545613118145	-16.3601752792867	3.68066970145469e-60	6.66121201404572e-58
CA12	17555.9103690531	-1.73908580797573	0.106571330490388	16.318514557089	7.28876845753674e-60	1.30492467546222e-57
WHAMM	3520.92514351638	2.27919437081679	0.139782941177105	-16.3052397640499	9.05827944744671e-60	1.60447183829774e-57
ALDOA	22500.2378550098	-1.7401651178191	0.107277561007562	16.221147288168	3.57454775552707e-59	6.26486527679218e-57
NR1D1	6897.41297700295	2.00686264702421	0.123772060832737	-16.2141814034771	4.0037657859994e-59	6.94403128509271e-57
NUSAP1	2960.80243618451	-2.09419278983903	0.129251878836596	16.202416620083	4.84837170481517e-59	8.32220503970852e-57
KIF20A	1054.3093560389	-2.75396013002629	0.170372589804015	16.1643380146669	8.99994682401726e-59	1.52907259816212e-56
DHFR	2787.89897173453	-2.36044618650753	0.146036061774864	16.1634472870578	9.13096136434166e-59	1.53566168400292e-56
TIMP2	9249.84643132238	-1.81672558548739	0.1125460123124	16.1420697913722	1.29137161589419e-58	2.15013374046382e-56
TGFA	42080.845907886	-1.73510591309032	0.107676709805481	16.1140316808045	2.03323951931371e-58	3.35182554421517e-56
GPI	8953.35895021986	-1.83372865984698	0.114352957052402	16.0356907867864	7.19787501577452e-58	1.17494724522202e-55
MAGED1	3984.76318725843	-2.0291321316735	0.126842379282838	15.99727270291	1.33496303948518e-57	2.15797423373089e-55
SLC25A25	6298.93887393654	2.15895340075243	0.135311496857696	-15.9554321021439	2.61159871379761e-57	4.1810690946856e-55
LOC100419583	2198.29866016528	2.72813243484503	0.171468322087917	-15.9104165808903	5.36552885090934e-57	8.50819574929909e-55
TK1	2624.2673245374	-2.10438071786617	0.132357350101682	15.899235790453	6.41424311156639e-57	1.00752026233566e-54
H2AFV	7209.19292217455	-1.81273349014813	0.11406257928204	15.8924469493701	7.14818953073201e-57	1.10201255265452e-54
NUAK2	2053.37723471332	2.96339262034456	0.186462665956375	-15.8926861049915	7.12096595551083e-57	1.10201255265452e-54
GABRA2	4384.0092905771	-2.0393087638747	0.128588600404917	15.8591722551849	1.21484482805843e-56	1.85570333827274e-54
PLOD2	14489.358785339	-1.74864665459675	0.110337241413111	15.8481998661692	1.44665771029661e-56	2.18971371603987e-54
MRGPRX3	20571.5495337276	-1.98407217080698	0.125269311310021	15.8384535690209	1.6892421545448e-56	2.5338632318172e-54
IL32	2196.94860490667	2.35762246011322	0.148901120438462	-15.833476962234	1.82832669337871e-56	2.71800352185317e-54
STMN1	2443.30622602579	-2.27441961609083	0.143770559343896	15.8197869332237	2.27260431838299e-56	3.34857184965281e-54
CALR	20461.5239849164	-1.66024758358082	0.10576148487165	15.6980358737935	1.55997595153539e-55	2.27838592921617e-53
SLC26A2	8161.34225784945	-1.93143857066882	0.123151251573481	15.6834668425304	1.96244387070887e-55	2.84127743020024e-53
EDIL3	5969.15238363104	-1.822764589345	0.116453713059818	15.6522668230314	3.20593492367093e-55	4.60162211026905e-53
ESYT2	48892.9363962027	-1.81185120706949	0.116076535045688	15.6091083038992	6.31128986742477e-55	8.9814509651814e-53
SEMA6B	1662.85109380479	-2.37231138919651	0.152003565858995	15.6069456383488	6.52886072683316e-55	9.21233314421798e-53
CD109	24538.8454425517	-1.77892327634286	0.114213354563849	15.5754402200698	1.06914455576945e-54	1.49590393727406e-52
OAS2	10421.4391967176	5.79911707607556	0.372633135578752	-15.5625373118488	1.30808748727949e-54	1.81497138860029e-52
ITGB1	11136.3915309592	-1.76706930344655	0.113639387465084	15.5497960950334	1.5961317449528e-54	2.19633004574083e-52
SESN2	3632.79198038825	2.17894570452071	0.140563366963286	-15.501519005943	3.38786801923468e-54	4.62360676395552e-52
RPN2	7807.87230424121	-1.74427992077072	0.112527635059821	15.5009026879792	3.42052459775954e-54	4.63022232135743e-52
MEX3B	1501.34127416839	2.73638918425702	0.176650901157036	-15.4903777242804	4.0291629874495e-54	5.41012610814791e-52
DHCR7	2638.08870321463	-2.0603186221400702	0.133458975411369	15.4378423466044	9.10971050186621e-54	1.21341343884858e-51
TTN	4372.24536441078	-1.98247229904125	0.128495179553069	15.4283787604848	1.05486897674284e-53	1.39393400498161e-51
C1QTNF3	2451.11119740287	-2.16663757615299	0.140538160720577	15.4167207329601	1.26359743184804e-53	1.65660608191101e-51
PCYOX1	3031.51136918399	-2.2116369958453	0.144012704798881	15.3572353143005	3.16799077462912e-53	4.12086299981053e-51
DUSP1	2319.80614213632	2.67367619407156	0.174336031779371	-15.3363373410679	4.37175566887426e-53	5.64261487494236e-51
RELB	3883.51252774822	2.02914288232618	0.132375402050106	-15.3287004299946	4.91726116823611e-53	6.29787680393317e-51
LIF	2654.01637137798	2.17874671081394	0.142150991288014	-15.3269892181023	5.04850218726715e-53	6.41660774183191e-51
KLF4	3930.26365951596	2.05424461812947	0.134333229848836	-15.2921553396809	8.62478185160091e-53	1.08789861991784e-50
TRIM14	6128.66140394502	2.09398503101119	0.137042333028839	-15.2798407961322	1.04194954713409e-52	1.30439548569794e-50
ABI3BP	10942.5806188605	-1.68097911007449	0.11022336972146	15.2506597677282	1.62977954732649e-52	2.02506190022284e-50
LOXL2	12001.2516677296	-1.6564945488543	0.108737924244603	15.2338253683054	2.1088312954672e-52	2.60089193107621e-50
PLA2G4C	1714.18240329233	2.56123509800274	0.168670955754637	-15.1848021880456	4.45906360299865e-52	5.45907419043584e-50
BIRC3	14008.2509642433	1.68509089835767	0.11110220045812	-15.1670344188446	5.84590746237834e-52	7.10469775537222e-50
NID1	839.714879099883	3.35158703396721	0.222115045801059	-15.0894191876093	1.9010838712525e-51	2.29369901857639e-49
LAMC1	16476.9267180987	-1.73986825436942	0.115476522945881	15.0668569678429	2.67541341889156e-51	3.20472182910392e-49
TMEM30A	7700.20299258772	-1.89381954969353	0.125803833419679	15.0537507340956	3.26203267357823e-51	3.87948885821983e-49
MYL9	7317.72897106213	-1.70509247540796	0.113299933966846	15.0493686598873	3.48544663210507e-51	4.11579336344322e-49
SPC24	799.553680681556	-2.82179886744773	0.187532321916338	15.0470001043691	3.61248063278347e-51	4.2357607419609e-49
TPI1	8542.56836796226	-1.76716500699036	0.11752725991931	15.0362137958771	4.25182796515628e-51	4.95055493845119e-49
LPL	1445.08295924163	2.52670960150529	0.168135832013453	-15.0277877787711	4.82863867101309e-51	5.58311346335889e-49
TUBB	40522.3804324896	-1.6336634677931	0.108859673519117	15.0070583070986	6.60109938024481e-51	7.57988308145353e-49
MYL6	10259.4039137877	-1.69077364860662	0.113193090354443	14.9370747217191	1.89095783485723e-50	2.15646903769678e-48
SNHG12	1632.92149525833	2.42862938493878	0.162966344393771	-14.9026438187172	3.16791980574115e-50	3.58815406568641e-48
FSTL1	17497.4453152495	-1.66905332348927	0.112011025536957	14.9007949484275	3.25681421811584e-50	3.66391599538031e-48
NCAPG2	4717.92452796189	-1.95842115178352	0.131555750311208	14.8866252303733	4.02583424538403e-50	4.4986671265533e-48
TIMP3	58230.9980212614	-1.91091727507497	0.128425213231566	14.8796114640616	4.47088315924658e-50	4.9626803067637e-48
CREB5	2474.13270734095	2.10324121772308	0.141500795350059	-14.863811984377	5.66102096899806e-50	6.24211914793494e-48
CEACAM6	517.605057123338	-3.38506001787342	0.22784699547866	14.8567244029797	6.2927636297237e-50	6.89306016019076e-48
CRTAP	7154.1706831235	-1.6987882670288	0.114491924005209	14.8376252891996	8.36656319551048e-50	9.10478935982023e-48
FAM114A1	3294.53023101777	-1.9305919563879	0.130305703546273	14.8158668718773	1.15687115451067e-49	1.25077303393524e-47
CDKN2B	1602.90671453959	2.42095565359127	0.163510067758824	-14.8061565062902	1.33668035196519e-49	1.4358534103368e-47
SLC4A11	10829.2965515441	-1.67074190326367	0.112878896489378	14.8011891967857	1.43915504480483e-49	1.53602124974362e-47
KIF11	1995.28546581112	-2.07145230960118	0.140577021657962	14.7353549333349	3.82184134414571e-49	4.05309925987427e-47
BUB1B	1714.82488119967	-2.15357901395023	0.146298423313998	14.7204526553785	4.76460371612562e-49	5.02092733376529e-47
BSG	9816.34863317513	-1.62914324635133	0.110738863536217	14.7115763547503	5.43269791260986e-49	5.68895724811033e-47
ZNF395	2436.54225445379	-1.97436736055907	0.13447522055862	14.6820161540349	8.40535700258813e-49	8.74682463081827e-47
GTPBP2	5593.18888988272	1.83085034796764	0.124773146801699	-14.6734325044907	9.53946289402228e-49	9.86534516679944e-47
ICMT	2767.46863850682	-1.92213448671033	0.131205702193467	14.6497785887086	1.35155411237453e-48	1.38909728216271e-46
FKBP9	7507.32891570562	-1.64883393242332	0.112919136910497	14.6018998863783	2.73126531087191e-48	2.7899121120256e-46
PVT1	3651.33632188213	1.90443904936589	0.130865020325071	-14.5526974636555	5.61447246229724e-48	5.66551312104539e-46
SLC8A1	1936.16284715978	-2.06396591468019	0.141826445174701	14.5527578593527	5.60951688072152e-48	5.66551312104539e-46
RSRC2	6639.3689899003	1.69906294859739	0.116837428700416	-14.5421117829798	6.55391617594514e-48	6.57365688731847e-46
KDELR2	14026.8314593878	-1.59334062600717	0.109713561829999	14.5227317337127	8.69739054627659e-48	8.67135045482067e-46
PRC1	2176.94180271594	-2.02167247649621	0.139482922373372	14.4940501826062	1.32117256559514e-47	1.30937638197375e-45
CDK1	1204.87053948361	-2.39064823055759	0.165142898050606	14.4762400247149	1.7120996234397e-47	1.6867727059332e-45
IFI44L	2961.71520881703	7.76619604037521	0.53649485679619	-14.4758070687815	1.72291491975357e-47	1.68744314199394e-45
ARHGAP11A	2573.98775536486	-1.92433873147338	0.133062111588658	14.461958468104	2.10715680706889e-47	2.05170531214603e-45
SFRP1	2215.42879288796	-2.08799333086766	0.144505582452953	14.4492226211915	2.53531157167163e-47	2.45424056211237e-45
SCD	12497.177650347	-1.72044643160169	0.119247044931661	14.4275812670047	3.47039331896281e-47	3.34000281853935e-45
ZNF571	2169.77353474981	2.10286594543647	0.145915834483993	-14.4114992925401	4.38095801903551e-47	4.19212362166329e-45
GGH	1197.89124157727	-2.33841555729588	0.162353519758266	14.4032329005101	4.93786338453589e-47	4.69802430585843e-45
AEN	18259.6356896163	1.64536052472437	0.114260840437	-14.4000387047001	5.1714549684125e-47	4.89231393318569e-45
EGR1	2266.82609524766	2.4004324015529	0.167330039376335	-14.3454959462132	1.13684666794051e-46	1.06940661136777e-44
CENPF	2793.33639699351	-2.14400678868941	0.14971524321348	14.3205644440109	1.62795598497716e-46	1.52277905336347e-44
PBK	1055.09749477955	-2.51040741924256	0.175331086862517	14.3180964891357	1.68680364220789e-46	1.56901009177438e-44
THY1	18352.6855325099	-1.54130760490109	0.107657813916502	14.3167276840351	1.72035014406094e-46	1.59132388325637e-44
HAPLN1	521.947639375824	-3.25340449539805	0.227690776803619	14.2886968944029	2.57380481543442e-46	2.36761603187752e-44
SORT1	7062.85132016783	-1.65640037646989	0.115927805764697	14.2882060567242	2.59200734152474e-46	2.37125946353774e-44
PLOD1	4125.75987253112	-1.76743327503535	0.123727190527081	14.2849220733619	2.71713255243691e-46	2.47214519115161e-44
PCLAF	1718.9338087801	-2.08137818385019	0.146005128729979	14.2555141860768	4.14239908925083e-46	3.74842091500143e-44
DHCR24	683.822289033924	-2.82765864219788	0.198390219048873	14.2530143661028	4.29341259299504e-46	3.86407133369554e-44
COL11A1	14954.3076788345	-1.54654887293379	0.108880758158255	14.2040604703167	8.64543640460252e-46	7.7390600073458e-44
ECM1	1949.90973151691	-2.00907008920204	0.141484775742335	14.1999029836317	9.17393265165938e-46	8.1682341524133e-44
XAF1	4762.69733479034	7.53345713912684	0.531569282265986	-14.1721077392077	1.36345890829144e-45	1.20753142675811e-43
CPEB4	7645.3432478588	1.62361014241871	0.114599741058256	-14.1676597820004	1.45261106722133e-45	1.27968117826641e-43
IGFBP2	33563.4024595767	-1.56177888879517	0.110407821507639	14.1455457364233	1.98967104146592e-45	1.74358014949514e-43
SPAG5	2603.51269488223	-1.88644850680414	0.133608011717315	14.1192768499201	2.88941087874811e-45	2.51877964037466e-43
CPA2	2529.08519785621	1.99190697996281	0.141107713170346	-14.1162161529623	3.01764719104042e-45	2.61686592348036e-43
HPCAL4	15745.4751963196	-1.80112017182254	0.127599165150815	14.1154542013948	3.05044195831607e-45	2.63159889150065e-43
NXPH4	2147.28365935868	-1.94556778251441	0.138067971197061	14.0913766288168	4.29114226191278e-45	3.68286178664164e-43
NQO1	5902.53647594039	-1.75399623747251	0.124529037001876	14.0850381541623	4.69405208993593e-45	4.0079983229453e-43
PTMA	12989.5200039152	-1.52327213230073	0.108369324411608	14.0563036686935	7.04720941996722e-45	5.98653249196195e-43
SERPINE2	89788.2432905377	-1.57793514873958	0.112406688667306	14.0377335854974	9.15953065363881e-45	7.7414307301059e-43
TBX3	2072.30560036936	2.13971622953744	0.152999571059601	-13.9851126033805	1.92172448237861e-44	1.61599558745474e-42
TRIM56	7256.37666529272	2.03546002529794	0.145607109792252	-13.9791252515215	2.09041530921221e-44	1.74901582403936e-42
SRGN	14102.4910562777	-1.52008547337431	0.108757080742371	13.9768874173367	2.1571797939285e-44	1.79585217844548e-42
FOXM1	1829.81349014161	-2.03876245010438	0.145919656328241	13.9718150481266	2.31646921867006e-44	1.91886629307744e-42
RAB39B	2325.94680656697	1.9822940499143	0.142093738080511	-13.9506080752913	3.11934475084103e-44	2.57114307433184e-42
LAMB1	15470.581042381	-1.49274015346295	0.107110116420278	13.9365001491152	3.80128525425463e-44	3.11780293021378e-42
MX1	4161.17960276048	6.2108472681989	0.446015639106723	-13.9251782306063	4.45428973006098e-44	3.63548647085859e-42
CALM3	7976.19591226345	-1.5804440801921	0.113513940661759	13.9229073625538	4.59812554027974e-44	3.73457513393452e-42
SRPX	2100.48467345751	-1.94038555713242	0.139934251727165	13.8664089254979	1.01218892294798e-43	8.18104153741932e-42
SAMD5	5916.27791655712	-1.78831094396911	0.129077731768455	13.8545271865875	1.19440748937551e-43	9.6071906754117e-42
ALDOC	1448.11506004996	-2.11692492821434	0.153113407479085	13.8258625620588	1.77966342800916e-43	1.42458634982464e-41
ZFP30	14852.7603141798	1.50836126669065	0.109616406465721	-13.760360472703	4.41320918832854e-43	3.51578626725695e-41
ABCG2	2477.44097993526	-1.83807448389976	0.133627597457374	13.7552011625899	4.73960566012424e-43	3.75783020195565e-41
ANP32A	4018.23570894576	-1.76422070524481	0.128566082367875	13.7222871907749	7.46721081980521e-43	5.89237251894582e-41
CKAP4	7112.56637834512	-1.58858719727857	0.116035062799021	13.6905790280829	1.15584496186953e-42	9.0777446297772e-41
FZD8	3003.87688145861	-1.76216258221914	0.128768774553488	13.684704139878	1.25316174811942e-42	9.79584183389121e-41
DKK3	12425.7133193634	-1.57716294698808	0.115356913251007	13.672027991563	1.49178864276116e-42	1.16066733186791e-40
TRIP13	1879.12670183327	-1.995737135653	0.146058139710867	13.6639911996943	1.6659651865058e-42	1.29015443513124e-40
ZFAS1	8215.8158138998	1.73821152068383	0.127250402147635	-13.6597723177893	1.7653484551488e-42	1.3607894341772e-40
ZNF799	3266.15559987907	1.78443480071552	0.130944709834348	-13.62739130869	2.75244485295302e-42	2.11189893095243e-40
MYC	3989.08362863606	1.72737859362627	0.126764177053376	-13.6267093257659	2.77828127745857e-42	2.12194418668281e-40
PIMREG	1020.18237093278	-2.317501409532	0.170515994584623	13.5911086533403	4.52178700109897e-42	3.43779696658894e-40
HACD3	6853.74401229612	-1.74312844978023	0.128259887710342	13.5905970362056	4.55350756947304e-42	3.44617731962392e-40
DUSP10	1049.71754110184	2.5859118471878	0.190405652261867	-13.5810666147209	5.18655981078574e-42	3.90752130541097e-40
AK4	4893.10219660884	-1.76194615947968	0.129900811858339	13.5637809669823	6.56622367408595e-42	4.92466775556446e-40
JCAD	2793.09695697811	-1.7798910376175	0.131394104959598	13.5462016211823	8.34372623283525e-42	6.22973281509896e-40
PLOD3	11578.6145706744	-1.47735013678476	0.109094813387179	13.5418915979225	8.84807487573192e-42	6.57680565539895e-40
IFI44	3154.18568913479	5.25662778073992	0.38842036835211	-13.5333473963824	9.93925923858997e-42	7.35505183655658e-40
CCNB1	2155.00252304037	-1.8605900095914	0.137744788809883	13.5075165141776	1.41204956589281e-41	1.04029315363342e-39
NUCB2	3520.51986199772	-1.69041315501868	0.125180730714939	13.503780856401	1.4855251855816e-41	1.08960327488694e-39
CIT	1469.6581703612	-2.05076557103784	0.152023730586728	13.4897727027419	1.7965354990905e-41	1.31194368683583e-39
NCAPD2	1934.1599545564	-1.92293384039896	0.143002739421696	13.4468321947909	3.21346528025617e-41	2.33642781293734e-39
LDLR	1289.48919594741	-2.19516918582891	0.163368950176709	13.4368812644906	3.6760587219222e-41	2.66114685739151e-39
TPGS2	2445.2386018228	-1.86062247838355	0.138852824061659	13.3999613688615	6.04946344777275e-41	4.36032755001802e-39
TYMS	3373.57815228638	-1.68513848508727	0.12596808890544	13.377502982936	8.18512180661243e-41	5.87423612414211e-39
PKM	57700.0009383469	-1.3746294724503	0.102921719321885	13.3560679077969	1.09181034950162e-40	7.80199241167467e-39
CD9	2708.80439386515	-1.76803413593634	0.132515287953572	13.3421144325309	1.31671139830816e-40	9.36890802642346e-39
TMED10	4559.1024163207	-1.61393555176545	0.12112909910779	13.3240944055008	1.67654796395552e-40	1.18785206807912e-38
EFNA5	3376.97039092691	-1.69756405832528	0.127500020081945	13.3142258113705	1.91345610585604e-40	1.34995949841115e-38
ANTXR1	9441.14650847353	-1.49728503312227	0.112665794973397	13.2896149490252	2.65943221386485e-40	1.86833528948733e-38
ERGIC1	6055.55977917719	-1.54664643893037	0.116663583597312	13.2573198185728	4.09262756698417e-40	2.86311970547422e-38
ADAR	20226.0402764581	1.41030508958357	0.106421825512349	-13.2520287337105	4.39168760420826e-40	3.05948111339195e-38
FOSL2	10637.5895001515	1.52308451826305	0.115088411827565	-13.23403889303	5.58060398952755e-40	3.87154401773474e-38
SSR1	4348.19295938046	-1.64914126056901	0.124693077179531	13.2256040020137	6.24336684554557e-40	4.31336340159061e-38
KIF4A	1358.33980683335	-2.09055308140651	0.158128100366828	13.2206298346519	6.67030495622349e-40	4.58928006285625e-38
UBB	12849.2908531091	-1.42906472300816	0.108252906773983	13.201167207379	8.63860559611901e-40	5.91904457511858e-38
ZNF850	2808.23192040258	1.81794999007548	0.137902069621694	-13.1829057755454	1.10068242065647e-39	7.5108042229222e-38
TNS3	22153.2199202243	-1.3889568574169	0.105388550445367	13.1793904702857	1.15318748681808e-39	7.83696802266163e-38
KIFC1	1366.5716497149	-2.04587668323022	0.155246914430323	13.1782115653477	1.17134755502913e-39	7.92802308586792e-38
SUPV3L1	4218.79493150997	1.63993487382294	0.124663286031961	-13.154914538371001	1.59463708515121e-39	1.07492742784485e-37
TRIB2	3597.60674835332	-1.6482393041125	0.12545116464928	13.1384934426112	1.9813223509676e-39	1.33020230417785e-37
CREBRF	2348.04858665333	1.86222495132686	0.141865057617703	-13.1267345363167	2.31422522548758e-39	1.54746385559711e-37
PPIB	9212.64293067911	-1.47070860947998	0.112047767245701	13.125728835408	2.34515564276918e-39	1.56187365808427e-37
MGAT5	13265.9503959126	-1.58071548338703	0.120445706293906	13.1238840472225	2.40296461336996e-39	1.5939984387494e-37
ATP6V0E2	1021.99333573877	-2.2314924289369	0.170104540709982	13.1183589786792	2.5847134558609e-39	1.70775710476524e-37
CCNA2	972.404833534393	-2.29302420986045	0.174907429448436	13.1099303047985	2.88863754098955e-39	1.90102035800301e-37
TCF19	1561.68336287059	-1.95717269020838	0.149335056774861	13.1059158678263	3.04563274567631e-39	1.99644823683113e-37
EPDR1	7450.59745893464	-1.48603800031804	0.113519479443628	13.0905991429954	3.72656614200303e-39	2.43322848095492e-37
ZNF554	908.362411262633	2.59604152661268	0.198866635128037	-13.054183397538	6.01515483080033e-39	3.912200309876e-37
P4HA1	7341.10969908589	-1.60760164282353	0.123158270171049	13.0531359411821	6.09844948263046e-39	3.95094100722946e-37
PPP3CA	2279.55219121802	-1.8578387955308	0.142428657052296	13.0439957378005	6.87570085328946e-39	4.43722555066936e-37
ZWINT	1303.86895529834	-2.07218609281678	0.158884157745848	13.0421190017664	7.04708601540459e-39	4.53026958133152e-37
FBLN1	2984.55159151208	-1.67535603150696	0.128500039937147	13.0377860763811	7.45916758569388e-39	4.77673616545396e-37
TMEM97	3767.09977892271	-1.6119217947941	0.123784272134792	13.0220242603909	9.17070907833651e-39	5.85027992928364e-37
SAMHD1	3231.65974611214	2.10915563953729	0.162050588859106	-13.0154148428988	9.9997753341565e-39	6.35481905777503e-37
PTTG1	1791.75380520432	-1.97742987964081	0.152192408292106	12.9929600420376	1.34136917715667e-38	8.49193794663825e-37
TMED9	8476.38278255605	-1.45151873535515	0.111847936220815	12.9776085674884	1.63919083186725e-38	1.033807854189e-36
ATP6AP2	2286.38529105933	-1.77208966960808	0.136797708318145	12.9540888615386	2.22765326248641e-38	1.39963874793957e-36
WARS	9012.02751926487	1.62253176937549	0.125486987928511	-12.9298805888929	3.0529263939092e-38	1.91094828791685e-36
ETV1	10213.6011949863	-1.4278885730859	0.110546491957462	12.9166339682254	3.62662763406734e-38	2.26154869315435e-36
CEP55	1294.43421143578	-2.09488021727351	0.162192137782786	12.916040480822	3.65470101070663e-38	2.27055118762185e-36
OSGIN1	1460.21143542652	2.25984737048144	0.175450377110301	-12.8802651080124	5.81355238663175e-38	3.59835119841705e-36
LYST	1910.19894111489	1.91808008615663	0.148994190287468	-12.8735226686081	6.344136252382e-38	3.91221735563557e-36
H2AFZ	3685.29852238868	-1.65758483471191	0.128802220719214	12.8692255883181	6.7071238561076505e-38	4.12079749830968e-36
MAGED2	7066.0616232491	-1.4680192806348	0.114206290779232	12.8541017365897	8.15678583693494e-38	4.99303250680025e-36
ITM2B	4781.84486860077	-1.5297898418872	0.119095878557607	12.8450275560731	9.17192646719673e-38	5.59386724098262e-36
USP53	1739.96216212638	1.97111887813628	0.15348404419784	-12.8425002640374	9.47637392377924e-38	5.75845349747899e-36
CHD2	7415.98122255392	1.48384226524828	0.115581799141429	-12.8380270619651	1.00400601918508e-37	6.07880007979329e-36
PARP14	24261.1028454859	3.5990154860347	0.280421490362317	-12.8343069619401	1.05341391750847e-37	6.35483395888263e-36
ATP9A	22746.8871293688	-1.43419025976873	0.111859218988225	12.8213863170249	1.24455201738514e-37	7.48079100702618e-36
SNAPC1	3414.33279988816	1.83110578167893	0.143187094700653	-12.7882040312854	1.90833039672256e-37	1.14293888868456e-35
ITGA6	10176.0774250239	-1.4616427328994	0.114309499028151	12.786712787005	1.94529411051306e-37	1.16090132401586e-35
VIM	91677.9670474683	-1.38424093818791	0.108312389048967	12.7800794566733	2.11852990230708e-37	1.25976867405046e-35
PLA2R1	2029.16114036337	-1.78976304797507	0.140330604706302	12.7539039094206	2.96516071154696e-37	1.7569368628917e-35
ENO2	3454.57905778211	-1.59435386743768	0.125088151508943	12.7458424175666	3.28819559380884e-37	1.94143463251479e-35
FKBP10	11022.1071485594	-1.39622787296592	0.109599129514985	12.7394065915006	3.57100583541047e-37	2.10096279715846e-35
DDIT4L	5094.7549655166	-1.77032611582051	0.139061823988348	12.7304968757554	4.00283698665696e-37	2.3467336559098e-35
MAFF	2824.5740476393	1.98298339099589	0.155894919203961	-12.7200001200905	4.57859494285628e-37	2.67486336135288e-35
RND3	8067.48970490958	1.59358464303184	0.125359429371302	-12.7121242576161	5.06398668900477e-37	2.94809015286466e-35
VDAC1	8433.44357292728	-1.51300921066142	0.119046572806878	12.7093890650332	5.24425413050792e-37	3.04239830219362e-35
FN1	1063207.04194328	-1.54220363299985	0.121349954036002	12.7087286126397	5.2887297644372e-37	3.05754689506526e-35
HUNK	5364.65611673611	-1.58738392484517	0.124936873896386	12.7054877822671	5.51246369297982e-37	3.17586576083439e-35
CANX	32287.3917556329	-1.4003932339056	0.110328954614661	12.692889539257	6.47519829736598e-37	3.71765695348771e-35
PRDX4	2690.97028963749	-1.69271398913861	0.133403871811104	12.6886421372795	6.83606769450995e-37	3.91135832005466e-35
REEP3	2146.35352913531	-1.7571599999839	0.138688010542578	12.6698767478855	8.6850751373578e-37	4.95227743277422e-35
HRK	472.394792976621	4.39857037999352	0.347335627324279	-12.6637466299618	9.39082547034928e-37	5.33642471267289e-35
IMPAD1	3212.31414530416	-1.6553591480963	0.13072715190318	12.6627033787311	9.51648455713967e-37	5.38943768286992e-35
ANP32E	2267.83365930669	-1.72227564527822	0.136095788645562	12.6548783207656	1.05138343891781e-36	5.93407940948529e-35
ACSL3	11580.2582568787	-1.37967619652708	0.109066876561284	12.6498185336026	1.12133519072296e-36	6.30751044781663e-35
TPX2	4961.65685667503	-1.50977718320478	0.119382791401454	12.6465227147168	1.16936820340638e-36	6.55554901909637e-35
SP110	11230.5487343708	3.74064370399975	0.2958643938799	-12.6431019797475	1.22138492550971e-36	6.82418087575055e-35
FAM83G	1972.27959120462	1.8893572405536	0.149445594052608	-12.6424419035633	1.23168379029745e-36	6.8587073941313e-35
MXD1	2658.67084831711	1.83623295723959	0.145260545834342	-12.640961430323	1.25509787552929e-36	6.96579320918754e-35
TTC3	6464.01493330772	-1.67844367953635	0.133044968866031	12.6156118028519	1.73207284658354e-36	9.58106740718136e-35
ZNF45	11035.6730125759	1.42007486372306	0.112570817049761	-12.6149467592061	1.74675652599135e-36	9.6302967409788e-35
CDH11	4361.8515063256	-1.51946849688999	0.120512309755161	12.608409049474	1.89785482124452e-36	1.04288061959476e-34
COL1A1	872.753052799844	2.5083389613491	0.199437309847978	-12.5770798014729	2.82272539481345e-36	1.5459992705146e-34
RPL7A	13913.0308460261	-1.54407228903675	0.122914561784899	12.5621591666159	3.40901038940884e-36	1.86098436011991e-34
RNF145	4057.96568911663	-1.53333239784629	0.122241215745901	12.5434976124057	4.31520862844062e-36	2.34798116547504e-34
BNIP3	3373.27921666764	-1.60396294140145	0.127875128953425	12.54319705895	4.33160994714344e-36	2.34922819608919e-34
NUCB1	7312.0449068755	-1.43384855479642	0.114333378711732	12.540944481415	4.45652208216215e-36	2.40912638532467e-34
KDELR3	1682.68064884186	-2.02581702532891	0.161554962370127	12.5394911775455	4.5390051996678e-36	2.44577464642294e-34
DAG1	3639.96661865071	-1.5718457904764	0.125383526275055	12.5363023131782	4.72534569739796e-36	2.53796793102181e-34
FBXO32	1498.0543390215	2.15476134844872	0.171888899190329	-12.5357795564378	4.75660989408132e-36	2.54654516837473e-34
IQGAP3	2812.55473530793	-1.6341542942012	0.130371986748601	12.5345508261094	4.83090759540959e-36	2.57803241870416e-34
TUBB4B	6565.12629837888	-1.45776799442718	0.116437527769791	12.5197436114355	5.82229154622368e-36	3.09716147746404e-34
RRM1	5775.89690193967	-1.56350097543011	0.124897586299426	12.5182641374815	5.93182650771292e-36	3.14537934246561e-34
GOLM1	5122.23498632909	-1.48129608375611	0.118396444934209	12.5113223169771	6.47374940756905e-36	3.42183897257221e-34
MKNK2	3232.4833706848	1.63475441919922	0.130667684781093	-12.5107781770061	6.5182514910012e-36	3.43445845965728e-34
USP36	6085.20849919108	1.46912845746666	0.117451642417631	-12.5083687824712	6.71898350768799e-36	3.52905600640395e-34
OASL	6549.15545383664	8.03721312293137	0.643206930623622	-12.4955325265834	7.89657499661113e-36	4.13452747464073e-34
ITGBL1	2659.26427777736	-1.69011686172569	0.135351772264565	12.4868469281813	8.80754971828816e-36	4.59704397521937e-34
TAF1D	9189.52160412195	1.4041504721577	0.11254959286653	-12.4758378630729	1.01136728142522e-35	5.26227038616557e-34
ASF1B	1067.92901534248	-2.09822693519153	0.168682033780589	12.4389473387591	1.60606526263225e-35	8.33052542767196e-34
ACKR3	1033.60561688103	2.59079903432374	0.208623972988773	-12.4185106687771	2.07386240007282e-35	1.07235431556561e-33
AHR	2991.87529817121	1.6722932289833	0.134970317087999	-12.3900815013495	2.95742686531335e-35	1.52449403428691e-33
UXS1	2208.90827800219	-1.69649857344125	0.137010525210724	12.3822499828536	3.26071457918517e-35	1.67564499208127e-33
LMAN1	4066.64278465438	-1.58692576459166	0.128216092111449	12.3769625049269	3.48275962020798e-35	1.78424454389116e-33
GAS7	12919.7445780126	-1.39350042794037	0.112647684506424	12.3704311726079	3.77787944893052e-35	1.92949977989856e-33
ITM2C	3894.80396511551	-1.56585363590373	0.126855273166005	12.3436227507439	5.27288268830457e-35	2.68481641468719e-33
ALOXE3	467.102998017703	3.69668724957601	0.299564560153365	-12.3402022177905	5.501752917861e-35	2.79281055129225e-33
AURKA	1698.29189813154	-1.80271274310991	0.146197679533044	12.3306522296919	6.19432947136541e-35	3.13482023398888e-33
LMNB1	1028.36857911584	-2.14804703669783	0.174358820988975	12.3196923706753	7.0964475160642e-35	3.58048033765057e-33
CCNL1	2806.9451495987	1.69971068072569	0.137989725980893	-12.3176611058786	7.27744319888328e-35	3.64968160425924e-33
RNF130	4094.34339544304	-1.50454320859029	0.122145116148031	12.3176698016063	7.2766586745269e-35	3.64968160425924e-33
SUMF2	4771.1476404951	-1.48842363640545	0.120904165244089	12.3107722004493	7.92611771419201e-35	3.963058857096e-33
CCT6P1	2543.59934461031	1.71646923317168	0.139452518877095	-12.3086283918935	8.13946877528667e-35	4.0575495541474e-33
ASPH	4300.71473789251	-1.50806455511432	0.122586737862583	12.3020204420875	8.83364752748472e-35	4.39045466664539e-33
S100A10	7921.12061193847	-1.38749031238076	0.112830995673314	12.2970669903334	9.39230547247118e-35	4.65422280109063e-33
PRSS23	19971.6428819626	-1.30043151349021	0.105824683421823	12.2885462204183	1.04366038785515e-34	5.1563636373259e-33
LRP5	6877.18221793093	-1.42285073895551	0.115997191769722	12.2662515984021	1.37471533668628e-34	6.77189655497826e-33
FEN1	2258.23490321154	-1.68289893543484	0.137260211812798	12.2606464991477	1.47319822804142e-34	7.23561961560168e-33
ACTB	110389.47308754	-1.35916693252139	0.110920652995776	12.2535064103269	1.60886238576119e-34	7.87869374203643e-33
IER2	3467.95620995807	1.75862351131353	0.143536860833165	-12.2520689187818	1.63764039377566e-34	7.99610338896328e-33
CD226	580.758053051234	3.28738631267647	0.268324729978969	-12.2515219261905	1.64872478707605e-34	8.02668646339658e-33
TMEM237	1939.16257353463	-1.73354611269826	0.141832156209337	12.2225182146962	2.35669602001856e-34	1.14399384062126e-32
LAMA4	7891.14663750741	-1.6770519062173	0.13722349153733	12.2213178474698	2.39175732393455e-34	1.15763835591599e-32
LGALS1	5434.76968568956	-1.54122971215467	0.126250668543735	12.2076954516939	2.82785935138209e-34	1.36474951305831e-32
PMAIP1	1354.48395738682	2.25739167853432	0.184979609942246	-12.2034622045052	2.97883286105651e-34	1.43345569758933e-32
CEBPG	5722.50038686202	1.44207590539377	0.118234013867971	-12.1967939530843	3.23304543125061e-34	1.55130277897184e-32
IFIT1	11354.4810055015	5.52729473394185	0.453346911772566	-12.1921967270724	3.42074199887749e-34	1.6366481115319e-32
BBC3	1483.11960521413	1.97796174825112	0.162435561396114	-12.176900989234	4.12665900537744e-34	1.96873559998666e-32
RACGAP1	2667.80165164312	-1.66080586523199	0.136393178395199	12.1766050529288	4.14165576639192e-34	1.97024481458358e-32
CDK2AP1	2815.03517928167	-1.72340652623348	0.141741476940164	12.1588018090218	5.15086298299683e-34	2.44335808167798e-32
HMGB1	5068.72006983806	-1.43761415502463	0.118247663084228	12.1576538387961	5.22374583053649e-34	2.46389144698109e-32
APMAP	2787.18826511247	-1.61019701238655	0.132441051901239	12.1578391991878	5.21190861386323e-34	2.46389144698109e-32
TM9SF2	3896.96676484108	-1.59802931838815	0.131476709381862	12.154466946285	5.43149015041311e-34	2.55464155379599e-32
FNDC1	12889.7277953963	-1.56979894450789	0.129179823965521	12.1520443078392	5.59488729860786e-34	2.62408094427665e-32
ENO1	36753.9583397454	-1.27484295383229	0.104999162080755	12.1414583561324	6.36808116412422e-34	2.97833009501877e-32
FHL1	4186.00867056497	-1.47230815352801	0.121398488404798	12.1278952717983	7.51563007544604e-34	3.50518881669962e-32
CD81	4427.91723800189	-1.46790920081098	0.121079051599212	12.1235604460295	7.92403514773859e-34	3.68534036899015e-32
GATA3	577.873779600595	3.12586187060436	0.257907980982921	-12.1200664620431	8.26920546306163e-34	3.83516075097427e-32
CTSD	34700.4565933332	-1.26365591605515	0.104281166995189	12.1177768955487	8.50344982147396e-34	3.93284554243171e-32
FZD4	7715.13142547621	-1.42221894493415	0.117399830981283	12.1143185049465	8.86983012215044e-34	4.09093272946828e-32
PHTF2	2504.13900582932	-1.76475425225518	0.145686161795739	12.1133965676814	8.97011918712822e-34	4.12575923938356e-32
SQSTM1	49954.4432316248	1.25074615187686	0.103363621508391	-12.1004482391836	1.05036073041588e-33	4.81777029240342e-32
XBP1	7134.36825532258	1.41259484204341	0.116744758385526	-12.0998566580489	1.05795745941341e-33	4.83928343385531e-32
TACC3	2396.40144411741	-1.6438015610177	0.135959783835832	12.0903513865729	1.18777624211633e-33	5.41821217294163e-32
BNIP3L	5762.7735769502	-1.62433101117568	0.134437936838025	12.0823857415539	1.30866679796981e-33	5.93713956027175e-32
EPC1	2530.2177974425	1.67776912026935	0.138858815635279	-12.0825538702283	1.30599312570329e-33	5.93713956027175e-32
WWTR1	4051.64213260167	-1.58176418269552	0.130994500334152	12.0750426824074	1.43089982183528e-33	6.474044030858e-32
RPL7	8343.34711677298	-1.38815702292764	0.115046149302865	12.0660885335088	1.59538821390653e-33	7.1987029164075e-32
THUMPD2	2323.1311644035	1.71806579537397	0.142625955998793	-12.0459546324689	2.0370438185196e-33	9.16669718333822e-32
GM2A	2408.65644236138	-1.662862560118	0.138256035244364	12.0274139004416	2.55024229740668e-33	1.14451574802753e-31
AKNA	888.177592651333	2.46140695694715	0.204717108784878	-12.0234550573575	2.67545640389211e-33	1.19748250335494e-31
VKORC1	1959.67914080524	-1.68902657585514	0.14058913359011	12.0139198010817	3.00267631266222e-33	1.3403367454645e-31
PGAM1	4118.15099347011	-1.48638221145684	0.124007745399069	11.9862046251507	4.19698495816773e-33	1.86844383832868e-31
PMP22	8581.94722342116	-1.42099803398831	0.118562645041585	11.9852086084104	4.2477368983433e-33	1.88599518286442e-31
ACTN4	31602.6598714288	-1.25987262348888	0.105166577746591	11.9797815093372	4.53517355759895e-33	2.00826169505379e-31
INHBE	838.70607269346	2.40401183081416	0.20081033160835	-11.9715545089723	5.00814152224847e-33	2.21181847070125e-31
NUCKS1	13062.1354218897	-1.36392782799783	0.114147523962987	11.9488165896624	6.58563040902536e-33	2.90081339445165e-31
FAM111B	1699.00048294697	-1.96381756253871	0.164465533616396	11.9406025041038	7.26946928542161e-33	3.19357951457176e-31
CYLD	2608.67362959794	1.62874703079163	0.136491349928863	-11.9329688778117	7.96801240412007e-33	3.49124754022629e-31
SURF4	6864.26814145577	-1.39102509875791	0.116675623204889	11.9221570071685	9.07286860949203e-33	3.96491502225833e-31
PER1	2213.72804052247	1.80916067790364	0.15182130117314	-11.9163823779935	9.72398717489964e-33	4.2383347241382e-31
STT3A	4124.5020485393	-1.49028131832709	0.125130499982326	11.9098166996662	1.05208283169553e-32	4.57367601768424e-31
ZNF317	5157.37624192981	1.42687190496274	0.119890788261469	-11.9014306741472	1.16335431421835e-32	5.04423159680612e-31
E2F1	2154.09285293092	-1.63859010891064	0.137750992804059	11.8953052573742	1.25194423155475e-32	5.41425232607445e-31
LAPTM4B	3732.54918068151	-1.61477535481827	0.135800201212401	11.8908171004301	1.32107773947664e-32	5.69843118193938e-31
HELZ2	56570.5548790012	4.93443614372167	0.415281480546868	-11.8821483135335	1.46551773109569e-32	6.30513442448146e-31
INSIG1	754.385690142474	-2.25044751509579	0.18962522821889	11.8678697778443	1.73837756491337e-32	7.45979032366174e-31
SLFN5	13974.8771590568	1.44432218321276	0.121769813581505	-11.8610856067873	1.88514896800148e-32	8.06882527435082e-31
LNPK	2064.97758362605	-1.73487239770854	0.146343210928685	11.8548198218362	2.03160753620735e-32	8.67340140457752e-31
NFIL3	897.548278287576	2.3468100120044	0.198081441658803	-11.8477026032898	2.21171375242258e-32	9.41816725775856e-31
IFT57	2525.29713364009	-1.56898252460717	0.132722819724457	11.8214978242966	3.02247024092776e-32	1.28377881406753e-30
TPM3	8970.5599277919	-1.33471765673733	0.112994236269297	11.8122631808965	3.37356416818181e-32	1.42925810178695e-30
ZNF79	1563.67238594527	1.87984352559603	0.159217952208243	-11.8067309591908	3.6029916867522e-32	1.52258405036609e-30
NOCT	5901.09560064305	1.48420583646627	0.125723229577879	-11.8053429063949	3.66294646617978e-32	1.54400148511122e-30
CERS6	3587.84886306363	-1.51057960054073	0.128033515477847	11.7983138626081	3.98210576613966e-32	1.67429446985417e-30
ATP1A1	5224.58402660027	-1.39639360015849	0.118409102509925	11.7929582317495	4.24368319450078e-32	1.77978149089264e-30
XYLT1	5936.26801004571	-1.3730163872126	0.116447842055338	11.7908272319904	4.35244735620201e-32	1.82081026333577e-30
SLC1A1	585.210374135743	-2.45286946010325	0.208108936111433	11.7864686924825	4.58359749892355e-32	1.91270421947561e-30
KNL1	1826.17405955827	-1.70698688410829	0.144849241009825	11.7845759646921	4.68773404613429e-32	1.9512692967034e-30
RAB3B	5686.12281478584	-1.51828997504135	0.12897221714399	11.7722251246272	5.42737972737083e-32	2.25351302894574e-30
TMEM19	1189.19936839166	-1.9301856880613	0.164320858885415	11.7464435200358	7.36539579231738e-32	3.05059303338519e-30
CD63	15847.2033637327	-1.31263525447683	0.111834054568787	11.7373483375715	8.2017801078524e-32	3.38857664505565e-30
RPL23A	8059.81085230253	-1.43276672219939	0.122170839321915	11.72756715229	9.20669144654509e-32	3.79434189566772e-30
NANOS1	1122.64452156472	-1.94182070020235	0.165611276042776	11.7251720209003	9.47084498012007e-32	3.89356960293825e-30
SPC25	526.782426893466	-2.55170329231191	0.217733301700119	11.719398329918	1.0138951607927e-31	4.15796907073852e-30
NUPR1	6984.47428923455	1.35669252576917	0.115895922361164	-11.7061282064897	1.18571544075777e-31	4.85065407582723e-30
CTSB	4462.25139587915	-1.40447868268793	0.120070931420595	11.6970749378815	1.31922817682978e-31	5.38361498632741e-30
ASAH1	2800.26145250085	-1.54396574642011	0.132003917408092	11.6963630832782	1.33033822560951e-31	5.41568006268908e-30
SERTAD1	2015.29811093983	1.82972205482797	0.156760312504172	-11.672100071753	1.76999205504018e-31	7.18789456498025e-30
UBE2C	1477.14350956194	-1.77335395846964	0.151997586346156	11.6669876219682	1.87961488370584e-31	7.61449825150906e-30
ACLY	8571.62624392417	-1.3042447579629	0.11181527986674	11.6642802264349	1.94037098292265e-31	7.84154778292772e-30
FAM3C	2649.1388583008	-1.54604755834376	0.132714235649793	11.6494477836084	2.30950519269498e-31	9.31071706013835e-30
CTSA	4003.39025691968	-1.44386734943884	0.123951265404967	11.6486696987039	2.33068706046031e-31	9.37341535185125e-30
GBP3	2124.39822774781	1.92602249508512	0.165511739420639	-11.6367727257716	2.67964286955091e-31	1.07508563320537e-29
IQSEC1	2110.10386094736	-1.72513942155639	0.148274442953588	11.6347725689746	2.74320335361272e-31	1.09794076532817e-29
CXCL1	4022.41164667621	-1.54940399797191	0.133247862086105	11.6279839219535	2.97030009490733e-31	1.18598313141983e-29
C15ORF48	2734.1741845894	1.65077452494508	0.141974674611207	-11.6272464047949	2.99606894631719e-31	1.19341023818615e-29
LURAP1L	637.405709689268	2.80264909390929	0.241089676271783	-11.6249237099221	3.07868284266528e-31	1.22339067614265e-29
GANAB	16589.5192940621	-1.2397774765207	0.10672380573337201	11.6166910278484	3.39013786683372e-31	1.3439475114948e-29
ANGPTL4	2270.8609418304	-1.58780069499555	0.13669158487808	11.6159359510811	3.42022339646133e-31	1.35265367104706e-29
RPA1	3445.52668884993	-1.58418802395548	0.136473373947908	11.6080373638316	3.75127069578375e-31	1.48006296409477e-29
MYBL2	1680.33163972301	-1.77416172054335	0.152847302646551	11.6074126911221	3.77877056136464e-31	1.48738841245204e-29
WDR62	9190.87216233203	1.31590090798567	0.113395549934349	-11.6045198312237	3.90875468521362e-31	1.53492371483035e-29
PRKCSH	8351.1938646197	-1.29695357167014	0.111793142911785	11.601369617934	4.05535483404914e-31	1.58874489380984e-29
WDR66	2642.90111513121	1.62279643304562	0.140038334494747	-11.588230029303	4.72801785438176e-31	1.84792247125484e-29
PERP	7943.93273798182	-1.33101994028391	0.114897922188341	11.5843691072333	4.94594623458233e-31	1.92857154111934e-29
CCND1	28386.0020274043	-1.2128213907903	0.104713779014753	11.5822521372228	5.06964072495851e-31	1.97218500164858e-29
PDLIM1	13810.406453084	-1.24904317693438	0.10788408187296	11.5776410685425	5.34979555742068e-31	2.07631925480313e-29
FANCI	2622.73840711434	-1.53148573948035	0.132288477247456	11.5768642239006	5.39848418892465e-31	2.0903432964092e-29
NCAM1	3642.0669878814	-1.51448626324177	0.130833022690475	11.575718668709	5.47108538387567e-31	2.11353994527911e-29
SHCBP1	851.268251465492	-2.14422366262882	0.185333724670171	11.5695277070851	5.88054795769203e-31	2.26646119202714e-29
RPSA	6814.67057372582	-1.33645154680937	0.115554050721205	11.5655966923548	6.1561841938516e-31	2.36721632396372e-29
AREG	905.160451187722	2.22465116954318	0.19236232836607	-11.564900406641	6.20632659655603e-31	2.38099856757276e-29
SLC44A1	4137.29369196493	-1.41026916853499	0.121968497644106	11.5625689893306	6.37719144362921e-31	2.44092500083739e-29
MAP2K3	4562.56378026432	1.47286417679791	0.127487292740056	-11.5530273264258	7.12651290277458e-31	2.72147797777974e-29
GLP2R	1657.89652084177	1.80016987787047	0.156084413045302	-11.5333097184278	8.96303725122772e-31	3.41497872386594e-29
MCM4	4209.20178425078	-1.47253222651242	0.127800395802454	11.5221257122597	1.02061585531152e-30	3.87973835409514e-29
PON2	2454.58815104563	-1.54807106958911	0.134359716684622	11.521839341347	1.0240140822346e-30	3.88378917293989e-29
EPAS1	21442.8982750579	-1.21607150018059	0.105587665369366	11.517173866157	1.08098576625547e-30	4.09054841094399e-29
CDKN2C	796.39384927336	-2.15370162334619	0.187089925315256	11.5115852428563	1.15338512055712e-30	4.35461729189932e-29
TRIM58	7372.288016198	1.31926220531685	0.114614846060514	-11.510395473727	1.16940898211067e-30	4.4051265955074e-29
ERGIC3	4052.10440737253	-1.40209728412984	0.121849101233724	11.5068332054449	1.21871895888622e-30	4.5805125655656e-29
ACO1	2326.93513738853	-1.66636280905972	0.144917799520882	11.4986759015727	1.3395457488291e-30	5.01200825123697e-29
ITGB5	4265.55110512951	-1.40110400785931	0.121848002038745	11.4987852440436	1.33785006055207e-30	5.01200825123697e-29
ANXA6	3634.72293514468	-1.43020976068592	0.12465692267101	11.4731675549257	1.79949453964672e-30	6.71784396527306e-29
NSD2	5194.49405038631	-1.36074514683153	0.118606123459421	11.4728068597326	1.80701270694591e-30	6.73081914332202e-29
RPN1	3930.67020422009	-1.40509951614947	0.122476717656062	11.4723805719162	1.8159382628007e-30	6.74896698116778e-29
TIMP1	3464.55427005416	-1.47321465375491	0.128528051593631	11.4622032738254	2.04251690887086e-30	7.57414399391978e-29
CMTR1	4728.15592120297	1.71026261727003	0.149265151231564	-11.4578828558369	2.14698915319197e-30	7.94385986681031e-29
CLEC3B	737.469852818568	-2.49144564923738	0.217461582769069	11.45694617648	2.17032937767632e-30	8.01241333443697e-29
HEXB	5300.01101575228	-1.35208643643393	0.118155242622849	11.4433046424337	2.54021846746617e-30	9.35722068214863e-29
NT5DC2	875.127610669003	-2.11641568706283	0.185030739879903	11.4381842089402	2.69466159583694e-30	9.90421977277817e-29
SEC61G	4496.97932711873	-1.44198817954809	0.126077516010871	11.4373143219585	2.72181003129443e-30	9.98196850683969e-29
HSP90AA1	26790.3037759804	-1.50123779518656	0.131358619624224	11.4285442362377	3.01114576655668e-30	1.10188081347623e-28
ATP2B4	6342.26482970443	-1.36777573342653	0.119755821128032	11.4213715921519	3.27031513232164e-30	1.19409532792007e-28
EEF1G	18819.9871523516	-1.24981694291791	0.109462382246096	11.4177758356111	3.40845319776863e-30	1.24181062894634e-28
PAPSS1	4159.16769069381	-1.44421173167429	0.126502000512713	11.4165129865212	3.45832955720776e-30	1.25723115998928e-28
TUBA1C	6212.80254700529	-1.31779773786158	0.115475512190762	11.4119237305016	3.64575899525782e-30	1.32248120416215e-28
CLK4	1762.18552639555	1.72243738270464	0.15096682978714	-11.4093763850856	3.75411052028347e-30	1.35882478614608e-28
CPD	4880.31703217071	-1.50062580142357	0.131583609562703	11.4043520041035	3.97727835855189e-30	1.43647906008436e-28
DPY19L1	3363.69093182354	-1.54606423758678	0.135571929042952	11.4040144482783	3.99273502116231e-30	1.43894021866564e-28
DHX58	4147.82209433483	4.47441386257184	0.392741623509635	-11.3927671393406	4.54328262962291e-30	1.63381545968081e-28
PLP2	2861.57804590525	-1.49471309147832	0.13125010456248	11.388281148125	4.78332338684488e-30	1.71642962049499e-28
PRDX1	3891.58464547907	-1.40503931100707	0.123446643401221	11.3817538678672	5.15523948321903e-30	1.84590833108811e-28
PPM1D	2665.87559773734	1.54069734220123	0.135378335997805	-11.3806786798311	5.21919714027049e-30	1.86080583266603e-28
RSAD2	22854.7270770597	7.94203553642438	0.697846326816617	-11.3807800245274	5.21313517857174e-30	1.86080583266603e-28
ZNF490	1779.32514300007	1.75723403378511	0.154413245605492	-11.3800731724443	5.25556177662768e-30	1.869767170531e-28
ARHGEF2	9434.71358151609	1.29781928282302	0.114092460937424	-11.3751537319791	5.56047945171777e-30	1.97402948552454e-28
GNAI2	4214.87072934285	-1.42777849355388	0.125611126872347	11.36665619603	6.12908320145149e-30	2.17126032562058e-28
AKAP8L	3741.17005217468	1.45109653468008	0.12775959196796	-11.358024179069	6.76575229422848e-30	2.3917149829916e-28
IFIT5	7727.49429188095	3.49558518323714	0.307898720109564	-11.3530357709615	7.16316703841887e-30	2.52683752520496e-28
PPIA	29746.185501424	-1.20936150680078	0.106543052559813	11.350918504253	7.33876881927049e-30	2.58330868585314e-28
ZNF567	1541.19211631495	1.7848572926921	0.157262133946314	-11.3495680613199	7.45299636777196e-30	2.61798290133762e-28
KDELC2	1876.2672117693	-1.63025232073542	0.143673961995956	11.3468877595322	7.68496234905138e-30	2.6937815391938e-28
LRRN4CL	455.214006199934	3.20703023338192	0.282819626199885	-11.3394896827822	8.36307094734031e-30	2.92531788389109e-28
CYB5R3	2811.11527976434	-1.47306357370387	0.130034326289688	11.3282670486731	9.50670181305003e-30	3.31837704795143e-28
C12ORF75	4309.60316812562	-1.36826028435963	0.120885368539011	11.3186591636033	1.06081999584697e-29	3.69511567591046e-28
LARP6	2408.22027698351	1.56931994842605	0.138680403701648	-11.3160901362981	1.09235991929311e-29	3.79703395745936e-28
TMED2	7453.03203514148	-1.36984943124973	0.121095740190176	11.3121190646214	1.14295297571589e-29	3.9646181345145e-28
C5ORF15	6742.25006922427	-1.31296681819465	0.116231201834961	11.296164863364	1.37074431207976e-29	4.74488415719917e-28
TMEM106C	3730.57692405985	-1.39405361677421	0.123419630787131	11.2952340554204	1.3853449535237e-29	4.78547582493144e-28
REEP1	539.641665734597	-2.42949970957014	0.215436681853912	11.2770939872607	1.70278294951185e-29	5.86984184459054e-28
ITGA3	44931.1176333056	-1.18057166671112	0.104728586355187	11.2726783373854	1.79039379874242e-29	6.15910263410358e-28
CFL1	13570.6198696795	-1.26207239392581	0.112103293374865	11.2581205772924	2.11215177362101e-29	7.25099526408039e-28
CDCA5	2609.94340934839	-1.56310406479491	0.13902775014489	11.2431083950211	2.5040703515346e-29	8.57875953766483e-28
C4ORF3	3153.67321844706	-1.42782960380761	0.12701853530418	11.2411121761741	2.56134912678202e-29	8.75697391394675e-28
PCDHA1	1214.55007144353	-1.81075154883319	0.161224341673018	11.2312541024705	2.86384525519664e-29	9.77111137275083e-28
FAM135B	3267.85704454341	-1.49886029919004	0.133489638697574	11.2282894299067	2.96156482000566e-29	1.00838556754794e-27
HSPBAP1	1325.13733086272	1.86565080869932	0.166288615631434	-11.2193537820677	3.27655926880551e-29	1.11336146582881e-27
DUT	2447.85823579786	-1.60781942729754	0.14337101769688	11.2143964179486	3.46542471169913e-29	1.17513892973097e-27
TIPARP	3303.88169763836	1.45828828036104	0.130381614706916	-11.184769291584	4.84163000066305e-29	1.63847844534634e-27
LTBP1	5370.52208054432	-1.32519148948278	0.118512122221664	11.181906666089	5.0003963690032e-29	1.68877483861873e-27
GLG1	3247.3001449049	-1.41509102946312	0.126717650576327	11.1672764056714	5.89611367562166e-29	1.98725288864576e-27
BRD2	15886.69271999	1.27430484324223	0.114338034000183	-11.145065195368	7.56888411169079e-29	2.54589738302326e-27
NFKBIE	1774.20663352378	1.67522250581044	0.150431157822049	-11.1361404782387	8.36671267606248e-29	2.80858399307339e-27
SLC16A3	10442.421646008	-1.23926599957368	0.111300749451832	11.134390430228	8.53267601159834e-29	2.85853230569643e-27
TFRC	4185.74306537597	-1.47359617185804	0.132437327228389	11.126743514816	9.29701969064532e-29	3.10834092066756e-27
ATP13A2	4048.81378240794	-1.37551620292315	0.12372411019438	11.1176083688305	1.02996010261528e-28	3.43664042255398e-27
CKAP2L	1592.0405216292	-1.7126150534593	0.154088191133979	11.1145120262343	1.06631993511045e-28	3.5508453839178e-27
DAPK3	3123.06558569011	1.50439364619544	0.135427699402608	-11.1084634297972	1.14106060714799e-28	3.7921475267493e-27
CD164	9574.98470447987	-1.22988898709206	0.110766624498728	11.1034257174298	1.20725993201726e-28	4.00415893786602e-27
KIFC3	626.385900702581	2.54592607419429	0.229345787998123	-11.1008189704148	1.2429962930051e-28	4.11449071143837e-27
PAPSS2	8619.7561541946	-1.49038805825459	0.134271318594455	11.0998243992529	1.25690592997618e-28	4.15227851867132e-27
GNAS	19047.9408772017	-1.17723250940635	0.106147472231827	11.0905373877889	1.39447516098015e-28	4.59762602580583e-27
LBX2-AS1	433.423725446231	3.20875251454664	0.289577457290348	-11.0808090677078	1.55461343212886e-28	5.11547700492994e-27
ZNF566	2476.49734219357	1.53789461712166	0.139026653302612	-11.06186893368	1.92053436027373e-28	6.30708029557348e-27
HIST1H1C	1472.83553555594	1.78514759351992	0.161432959093525	-11.0581358574101	2.00215383009877e-28	6.56217741557963e-27
ERO1A	1665.20537669127	-1.65542866883806	0.149805024548441	11.0505550386446	2.17863708799358e-28	7.12658300885916e-27
SESN3	4217.32577350703	-1.47956174876426	0.133896554792575	11.0500359852897	2.19127029169281e-28	7.15385301111477e-27
COL8A1	3140.85213719696	-1.45897036687734	0.132341522867501	11.0242827441093	2.91835628790683e-28	9.5089299791876e-27
ARPC1A	3704.7236180253	-1.36999667959348	0.124299529265497	11.0217366685857	3.00210371680688e-28	9.76270056344425e-27
TIMM44	5012.55958720751	1.33978830468	0.121607467182964	-11.0173193777996	3.15309419823814e-28	1.02337267837554e-26
FLCN	4886.79753307451	1.34704881379191	0.122289406773849	-11.015253482119	3.2262720773242e-28	1.04508618847175e-26
CTSZ	6259.1689038408	-1.27770675429318	0.116108423581896	11.0044277139975	3.63818519797637e-28	1.1762288067244e-26
KRT19	66820.3213626356	-1.15197311681612	0.104889985416586	10.9826797309667	4.62982650334104e-28	1.49392657520598e-26
P3H4	1984.41364090664	-1.54704229659947	0.14095528239027	10.9754119914151	5.01765981070404e-28	1.61593879783795e-26
EXT2	4036.97251375168	-1.36015433476802	0.123936505223866	10.9746061687892	5.0625981225362e-28	1.62726368224378e-26
FAM20B	2018.90904516067	-1.70747465732175	0.15562002325891	10.9720755823367	5.20633281742119e-28	1.67023971888368e-26
MMP19	452.285003731362	3.01252799557979	0.274867137184464	-10.9599424159538	5.95372396234108e-28	1.90633661486498e-26
PPT1	2496.21986765652	-1.4741934796653	0.134671313805521	10.9466035342478	6.89860769431039e-28	2.20464142246196e-26
IRAK1	10791.2289766453	-1.19763106143484	0.109523688094701	10.9349044235918	7.84886433922723e-28	2.50351707371903e-26
INCENP	1304.02703033989	-1.77579890848392	0.16252008151936	10.9266429839464	8.59702680070074e-28	2.73691197383685e-26
MIF	1917.65147283613	-1.54268853641181	0.141256057055977	10.9212204316341	9.12611802126371e-28	2.89980658500078e-26
FAM20C	2513.5444988723398	-1.45069677735253	0.132855314516919	10.9193733244881	9.31361951643802e-28	2.95374790378463e-26
ACAT2	1938.88571532334	-1.55589541538586	0.142540452213957	10.9154656886483	9.72297120136378e-28	3.07770856469025e-26
SLC9A6	2341.0529391483	-1.53650952869492	0.140798241961862	10.9128459793632	1.00073450083921e-27	3.16171336602901e-26
ARL6IP1	2304.79675312825	-1.48517140200393	0.136114800044572	10.9111676431777	1.01938506934045e-27	3.21453814479516e-26
LMNB2	5021.70974233514	-1.30218950955822	0.119359833997286	10.9097798308586	1.03506725950376e-27	3.25782039144377e-26
ATL3	6899.2817004244	-1.28431502912349	0.117724896990021	10.9094597826011	1.03871760203825e-27	3.26314114602582e-26
HNRNPA1	13203.6094520578	-1.19090271665977	0.109182479544973	10.90745256586	1.06190402685131e-27	3.32969906724564e-26
SELENON	1728.71892855443	-1.594926205468	0.146236427416813	10.9064904937949	1.07319869548263e-27	3.35863299889083e-26
GLIPR1	302.11443400079	-3.03223752528074	0.278025624382639	10.9063239477076	1.07516599904433e-27	3.35863299889083e-26
UAP1L1	4324.61313974464	1.34441106892689	0.123304810186963	-10.9031518469425	1.11332628574127e-27	3.4713263403730503e-26
GTF2IRD1	3829.089499033	1.42086512940649	0.130350113063787	-10.9003751205892	1.14783090314356e-27	3.57222140884866e-26
SLC7A11	7037.58326856728	1.26598210540788	0.116173092399327	-10.8973780353222	1.1862646212316e-27	3.68494513871382e-26
KDELR1	5732.24754010938	-1.28466403563772	0.117917735765831	10.8945785576217	1.22331601409351e-27	3.78924591901617e-26
LOC102723769	2410.82256552227	1.52248694971695	0.139748236853285	-10.8944984494891	1.22439297563405e-27	3.78924591901617e-26
FSTL3	4133.6412511579	1.40810114597531	0.129322110867386	-10.8883247924962	1.31028240507251e-27	4.04753284683808e-26
TLR3	574.189680656754	3.06135391952579	0.281177616790624	-10.8876160004066	1.32051794429383e-27	4.07159699490599e-26
APLP2	4568.75997328213	-1.30208545904634	0.119714400200744	10.8765984448231	1.4902058887614e-27	4.58630832677955e-26
ASPM	1494.52869281606	-1.80984035294922	0.166708356474756	10.8563265286781	1.86085027187287e-27	5.71644963591943e-26
MCM6	3372.08649061739	-1.53979498936213	0.141839698032946	10.8558817504283	1.86993258709787e-27	5.73377119248242e-26
SOX11	429.454129120695	3.11820029615326	0.28742403841811	-10.8487804754078	2.02103843365944e-27	6.18571505890252e-26
ENPP2	1000.43278833265	-1.88016728860773	0.17368550726568	10.8251247798799	2.61722421786531e-27	7.99574004173529e-26
HBEGF	2574.05798763454	1.50746097644735	0.139364218978104	-10.8167002082809	2.86922406173209e-27	8.74955689154565e-26
SSR2	3349.60521720987	-1.40354039260018	0.129814576385379	10.8118859351627	3.02388510130878e-27	9.20433033579364e-26
ITK	2523.4573638405	1.58142109205498	0.146306255473668	-10.8089779684069	3.1212807580768e-27	9.48345339817131e-26
CASC4	3712.94921373862	-1.3833331797714	0.128054281355955	10.802709328602	3.34194154332833e-27	1.01353964838646e-25
RPS4X	10449.805543163	-1.20692326944918	0.111783390596737	10.7969821187765	3.55703203630333e-27	1.07681060735365e-25
RPS24	11439.4649176182	-1.18451746528927	0.109715825626149	10.7962316149856	3.58621655464194e-27	1.08367523838091e-25
TBC1D22B	1947.09629710176	1.6608194687958	0.153899361553308	-10.7915942732518	3.77188687565646e-27	1.13771587825507e-25
RFLNB	5691.52842049981	-1.50186665465064	0.139178194280666	10.7909623516309	3.7979149141586e-27	1.14349517759025e-25
PIGK	1139.41564070717	-1.79993729493598	0.166907135157789	10.7840644034443	4.09387850565406e-27	1.23038045341408e-25
CMPK2	3609.09034605957	5.12734286349514	0.475577653857977	-10.7812947515535	4.21904880505799e-27	1.2657146415174e-25
CBX5	4225.78099725243	-1.30210905115638	0.121367294126244	10.7286650866744	7.46669932253908e-27	2.23598100216323e-25
SSR3	4450.2264934614705	-1.39768364621331	0.130462190126492	10.7133234913362	8.81396420390375e-27	2.63469486526028e-25
AKR1B10	1979.14683368359	-1.52899261840659	0.14275824692642	10.710362807934	9.10044628516203e-27	2.71545574637899e-25
TSC22D2	2100.33423146712	1.54264028900038	0.144100125569427	-10.7053361883237	9.60812717886746e-27	2.8618124781421e-25
ZNF627	1271.79962839765	1.7827533991348	0.166678938630676	-10.6957328489173	1.06573800805188e-26	3.16866747036853e-25
SAMD9L	16353.0820701165	1.41986157894687	0.132757556087177	-10.6951470092934	1.07249444614558e-26	3.1830717519294e-25
BATF2	4014.04916718028	7.56693334086965	0.70753078044719	-10.6948468532875	1.07597255561759e-26	3.18771228666066e-25
P3H1	1148.53870867001	-1.80307040876559	0.16869197756034	10.688536792573	1.15173610719573e-26	3.40611122287902e-25
MYADM	3149.68502524567	-1.43164135421346	0.133995646006762	10.6842378605437	1.20635816610755e-26	3.56132330951963e-25
TXNIP	41996.1792247502	1.10975746283835	0.103886658731971	-10.6823867124415	1.23066269131273e-26	3.62664315227557e-25
HSPA8	16385.3829282221	-1.33931802184487	0.125397432105427	10.6805857134207	1.25477455560844e-26	3.69116543301775e-25
FKBP1A	5632.27068548805	-1.24371984126725	0.116539933250342	10.6720486839097	1.37559467103807e-26	4.03944466892131e-25
NYAP1	917.677963725372	2.05717522401186	0.192885414393659	-10.6652710391745	1.47967000817281e-26	4.33741296409811e-25
ZNF546	1668.56624545632	1.6342311601576	0.153259353047519	-10.6631740749349	1.51342441711242e-26	4.42856178293881e-25
VLDLR	2493.36587383447	-1.49132683690682	0.139914131899036	10.6588721000891	1.58508031628069e-26	4.63010302913571e-25
P4HA2	6253.37301157791	-1.24393364866028	0.116893451651542	10.6416025113916	1.90818859307528e-26	5.56415763129658e-25
ZNF441	1727.35566350316	1.73630718588483	0.163301395612902	-10.6325312124133	2.10325212498276e-26	6.12222865051799e-25
PNMA2	2713.91862182023	-1.41362616326398	0.13298621485718	10.6298699063068	2.16414148679588e-26	6.2884739537786e-25
KIF23	2561.7363752187	-1.47216972637425	0.138503854745627	10.6290884761151	2.18234984111262e-26	6.33033534050961e-25
CBX3	7281.73524464806	-1.24814073313476	0.117466184924753	10.6255322238847	2.26715231030117e-26	6.56488451591556e-25
NUP210	804.806281396969	-1.98046783389395	0.186424691382652	10.6234202090155	2.31905324647588e-26	6.70351329059435e-25
RPS3	15702.584974325	-1.18547098403717	0.111674775907971	10.61538717583	2.52744429751204e-26	7.29323181171153e-25
IL13RA1	6333.73976238938	-1.35536533900509	0.12772092522767	10.6119285981453	2.62278599662862e-26	7.55525723942327e-25
MYDGF	4488.86154281085	-1.28801129372974	0.121405567186271	10.6091617014034	2.70162034961931e-26	7.76890825926796e-25
GLO1	4172.36156702233	-1.31001664521891	0.123517663301655	10.6059053434292	2.79741396214485e-26	8.03050732236409e-25
CADM1	4315.45730439604	-1.2935309839176	0.122038232172769	10.5993913619328	2.99925750591861e-26	8.59511832591132e-25
IGFBP7	8654.62228318948	-1.18054270661659	0.11144592709432	10.5929641162881	3.21255061975711e-26	9.19054429878968e-25
RHOA	7677.45016236284	-1.21799802814351	0.114984534040961	10.5927117790435	3.22122457298844e-26	9.19955216814022e-25
H19	580.12807441645	-2.19560709343871	0.207475575810558	10.582484636377	3.59301581397713e-26	1.02437865244382e-24
DDX58	17360.1196371685	4.55501120985954	0.430697125697938	-10.5759034320887	3.85444560830379e-26	1.09703451928646e-24
FKBP14	2310.6845615876	-1.62209441175306	0.153506525625327	10.5669410804867	4.24102609882047e-26	1.2050014427536e-24
COLGALT1	5311.17039793852	-1.26823363712869	0.120042395025087	10.5648811560587	4.3351743842131e-26	1.22965338155278e-24
ZBTB43	2180.67172517725	1.60565094534814	0.152016496674271	-10.5623467220706	4.45385681412943e-26	1.26116863869481e-24
GINS2	604.113763430843	-2.15957405675766	0.204606400742623	10.5547727193257	4.82806606483161e-26	1.36480984684968e-24
DUSP4	9117.62818563272	-1.16825814539376	0.110872720794204	10.5369304281999	5.83731468813525e-26	1.64730999249919e-24
PRKACA	3142.90016382933	-1.35592767491904	0.12892649393656	10.5170600201556	7.20879286132053e-26	2.03090357260553e-24
TPM1	71510.677603877	-1.10866035003352	0.105417821100049	10.5168209555509	7.22710165114218e-26	2.03262233938374e-24
WHRN	1609.44183066241	1.74787152226057	0.166214046630841	-10.5157870690831	7.30681410857412e-26	2.05157596809037e-24
CARS	23949.4753559815	1.11733796749217	0.106312496112339	-10.5099401138272	7.77428995268662e-26	2.17915703219246e-24
ABL2	12639.3418034036	1.14641207650239	0.109117080925558	-10.5062568277876	8.08387148198123e-26	2.26212538109223e-24
NLRP1	2932.52774939502	1.5266542844886	0.145349390151206	-10.5033415200465	8.33754100577782e-26	2.32919559976847e-24
FDPS	1804.04054789815	-1.51709989021632	0.144539132655343	10.4961186797341	9.00051827567068e-26	2.51019479547599e-24
LGR5	1179.97877036294	-1.73204735092742	0.165151848175493	10.4876050135807	9.84933273592516e-26	2.74233093734371e-24
SLC39A8	1068.07536125537	-1.74848565137152	0.16674448726568	10.4860177391388	1.0016140901166e-25	2.78411929890508e-24
DDOST	3247.98361194958	-1.32453509723956	0.126472120828199	10.4729412977808	1.15012789359192e-25	3.19160490471758e-24
ARNTL	1062.20815628962	1.9087443691928	0.182269606606598	-10.4720935362117	1.16047671718305e-25	3.21496461582325e-24
KLF11	3256.12322184727	1.37342169412826	0.131200172383021	-10.4681394024296	1.2099780133161e-25	3.34653387403872e-24
CCDC141	1894.04018575581	-1.49632092157465	0.143002075008384	10.4636308353352	1.26897766973148e-25	3.50389356567646e-24
DPP6	786.432198366854	-1.95695890635464	0.187028227395174	10.4634414473691	1.27151746685877e-25	3.5050936793375e-24
CAT	3133.18591259011	-1.32766186280732	0.127148867972353	10.4417906661663	1.59768128919342e-25	4.39692453968106e-24
CNOT4	2873.9882243333	1.44723875393475	0.1386782330189	-10.4359474621912	1.69910178215052e-25	4.66832420343337e-24
AHNAK	75684.0665777464	-1.33109637542456	0.127589743475796	10.4326283536816	1.75952658361848e-25	4.82637852013965e-24
DUSP16	1425.05865789361	1.7842206707511	0.171470702209994	-10.4053966523449	2.34278362242282e-25	6.4156821239046e-24
NFKB2	8924.43614827995	1.17022448632105	0.112790633891024	-10.375192034577	3.21565207996893e-25	8.79156110533378e-24
SYNE1	11616.9366303465	1.13969818239603	0.109850589474782	-10.3749846755048	3.22264084340517e-25	8.79622459716329e-24
TUBA1A	5315.67773919384	-1.24409093284676	0.119954525319997	10.3713547240336	3.34745039247944e-25	9.12193928556182e-24
MTO1	2310.30850901677	1.44631182652075	0.139482794708796	-10.3691055914119	3.42717404464838e-25	9.30871906091282e-24
GPX8	2232.65463953555	-1.41321575996489	0.136289884571459	10.369190379818	3.42413475273737e-25	9.30871906091282e-24
CSPG4	10621.8940076167	-1.15742122397393	0.111665845983939	10.3650423616582	3.5759997655306e-25	9.69713291467174e-24
MAFG	5889.87090769762	1.21594876446178	0.11732896620849	-10.3635854278396	3.63090881843638e-25	9.83002143527899e-24
BCAM	2479.98726815249	-1.3881936634858	0.133954293259506	10.3631890378944	3.64599203073875e-25	9.85483235581172e-24
AES	9514.08680217165	-1.14456347244885	0.110634222466156	10.3454740037512	4.38739732563464e-25	1.18395730100189e-23
FLT4	1145.82026925095	-1.76354988866422	0.170666776026428	10.3332935075256	4.98200293055094e-25	1.34223865361931e-23
CENPI	643.435400784328	-2.09580570864206	0.202878762485968	10.3303356298174	5.13804886274298e-25	1.38204383787836e-23
CREB3L2	6736.62383022096	-1.24028677414673	0.120065271896731	10.330104238747	5.15045843595945e-25	1.38314730578588e-23
ERLEC1	3376.96250512103	-1.336538060671	0.12939605677692	10.3290478393418	5.20749181264585e-25	1.39621157295577e-23
ZNF540	2203.51090654373	1.58926265875847	0.154061919424938	-10.3157397018722	5.98188819724187e-25	1.60126106887584e-23
SEPHS2	2477.00257762194	1.43704895273392	0.139313466566394	-10.3152192544793	6.01438729290576e-25	1.60737637924368e-23
RPS11	14391.8264731945	-1.10840794920103	0.107499925244032	10.3107787906352	6.29887980977523e-25	1.68071071847368e-23
ZNF221	1898.68159259423	1.5124423246561	0.14674406340521	-10.30666787848	6.57412619476783e-25	1.75134721828615e-23
RBM39	13317.8632657049	1.11985526819375	0.108918045341312	-10.2816320719354	8.5271243919709e-25	2.2679971425929e-23
PLXNA2	7762.48676205929	-1.24659296696142	0.121288653664676	10.2779025844235	8.86354402941804e-25	2.35371623747704e-23
DSG2	5174.99238084282	-1.35665390797075	0.132014101197145	10.2765833018458	8.98567211679108e-25	2.38234778255687e-23
SLC20A2	3093.89064382237	-1.31468363568412	0.127959588994783	10.2742095845409	9.20962410767113e-25	2.43784167556e-23
BTG2	3252.30261644392	1.3581838586203001	0.132318501897705	-10.2645045034617	1.01842448505949e-24	2.69155042480009e-23
GATA6	790.856853050495	2.12977497478455	0.207604590216782	-10.2588048393372	1.08035549401182e-24	2.85070031304228e-23
BUB1	2015.81473436185	-1.43138095870992	0.139533012866546	10.2583677461257	1.08525603957477e-24	2.85910016755063e-23
SHMT1	1610.90733146973	-1.55117242224697	0.15122859666993	10.2571369198945	1.09917429991844e-24	2.89119306376651e-23
ITPKC	1660.24430724024	1.5690884457767	0.152980150874469	-10.2568106830032	1.10289296241011e-24	2.89639871043035e-23
NCOA7	2237.99326885175	1.5067869485704	0.146953077524311	-10.253524281049	1.14105575594172e-24	2.99190210022514e-23
PDK3	402.705951812408	-2.61677497017819	0.255274482892381	10.2508286003712	1.17333331612992e-24	3.07169806817031e-23
BZW1	8832.19944659736	-1.18654462170352	0.115763532713489	10.2497271281465	1.18678098353498e-24	3.10202564770133e-23
GAS2L3	973.205522488281	-1.75984258498162	0.171760781172685	10.2458929970301	1.23479302745808e-24	3.22246142745721e-23
CDC14A	952.641825885802	1.89203252043008	0.184886955898534	-10.2334559581825	1.40417094620948e-24	3.65875528237681e-23
MCM10	1048.49355008297	-1.91259605282287	0.186901167634862	10.2331947789615	1.40796421713512e-24	3.6629069086406e-23
SNHG15	1653.08245060124	1.59108927846459	0.1556778011559	-10.2203992261635	1.60677760708648e-24	4.17361110109048e-23
MCM3	3772.97590000494	-1.30953689984232	0.128262072077002	10.209852987999	1.79136043826701e-24	4.64581795905696e-23
JUN	7931.41666782964	1.37889402619804	0.135058023210929	-10.209641703733	1.79526532906321e-24	4.64870415690551e-23
CUX1	5563.2267195789	-1.19265365384224	0.117184625388649	10.1775608351926	2.4974287888762e-24	6.45686169794857e-23
JUNB	2153.41069823565	1.44527447971538	0.142104742771305	-10.1704872865596	2.68561727947982e-24	6.93263995400605e-23
SERPINH1	8197.9346620882	-1.14124938450204	0.112290901550345	10.1633290742649	2.89035274144791e-24	7.44959336611576e-23
NRP1	3491.72438301487	-1.27154514030837	0.125295169786021	10.1483971208141	3.36850318241494e-24	8.66855919431357e-23
MIR210HG	699.025618174033	-1.95432704716227	0.19269196712767	10.1422341382161	3.58798259174666e-24	9.21912193712684e-23
EIF4EBP2	2927.87319295225	-1.34313811597092	0.13244470671711	10.1411234111435	3.62901846952466e-24	9.31019376233984e-23
PIM3	1436.44487416147	1.65476730657007	0.163402529850881	-10.126938108487	4.19582616169904e-24	1.07477700911214e-22
LOC284581	564.01545483401	2.40607436613527	0.23792557697139	-10.1127184254957	4.85189791519689e-24	1.24092319950888e-22
COL26A1	1185.03199567352	-1.73731759818819	0.171943316370564	10.1040135485348	5.30265216214526e-24	1.35412819784845e-22
AZIN1	27518.4254882093	-1.10881701106054	0.109791088884447	10.0993352222561	5.56179275474848e-24	1.41812939305608e-22
HK1	8220.17080979525	-1.15364119303826	0.11425561429759	10.0970197406097	5.69465288639651e-24	1.4497854825459e-22
CCT6P3	1291.59203683976	1.77437774712611	0.175923283685019	-10.086088151373101	6.36559246847279e-24	1.618123887024e-22
CYBRD1	3196.63320751153	-1.29184410479641	0.128235161171506	10.0740241053595	7.19717018198167e-24	1.82672078551821e-22
SOD1	4486.35998926879	-1.30101445792752	0.129171834576244	10.0719670212596	7.34933104616066e-24	1.86250170347907e-22
MELK	2017.25087794124	-1.42486601465485	0.141718243698957	10.0542172797569	8.80180834788913e-24	2.22720530383517e-22
HOXB9	497.609554271177	2.50285446545043	0.249049939847541	-10.0496087932508	9.22328359742334e-24	2.33031368584368e-22
PARP10	8369.57821974254	3.8121988198915	0.379612555586871	-10.0423412339403	9.92890885265001e-24	2.50479291510034e-22
MED13	8197.96806458681	1.14225083075746	0.113838256039936	-10.0339804077527	1.0807010497889e-23	2.7221894824486e-22
HIST1H2AC	329.101427682731	3.30603469137204	0.329488813506773	-10.0338298474709	1.08235083993254e-23	2.72222681040435e-22
FAM84B	2985.37643480607	1.405554999856	0.140133409471314	-10.0301206197636	1.1237923506096e-23	2.82219345967569e-22
T	19620.6262386303	-1.13633268740665	0.113345435989282	10.0253942956653	1.1788811482234e-23	2.95607998763849e-22
GNS	5154.10118978843	-1.21364083414862	0.12115964962832	10.0168730915919	1.28504290820294e-23	3.21743825888405e-22
ARPC1B	2485.01941277019	-1.37409327954445	0.137186628422057	10.0162333264509	1.29338525233965e-23	3.23346313084912e-22
KANSL1	4387.36651080806	1.24249620353523	0.124277822011959	-9.99773075694612	1.55929164813273e-23	3.89238469886206e-22
RRP12	2111.04258656004	1.44040086694147	0.144181119832456	-9.9902183352111	1.68210829409199e-23	4.19268010428617e-22
CDCA3	342.68431793234	-2.58670606345816	0.259186203310984	9.98010708291638	1.86265652403243e-23	4.6357595104843e-22
PARP12	7599.10879913886	3.72571353453172	0.373473018726895	-9.97585728476996	1.94415197571143e-23	4.83136274561125e-22
KCNH1	969.160155215371	1.82458994985646	0.183024976667919	-9.96907625983198	2.08155740604251e-23	5.16511636521725e-22
KRT7	486.521822391289	2.55727647294304	0.256650864882099	-9.96402826897861	2.19004962792483e-23	5.42623903347447e-22
LRP8	731.819796142001	-1.88427026557883	0.189257634484985	9.95611231592521	2.37155806814779e-23	5.86722761287679e-22
RPS14	13901.6413730466	-1.10150213263071	0.110679603364078	9.95216913641575	2.46745345840635e-23	6.09541544250233e-22
HLA-L	1443.49984595137	1.6161447788916	0.162449230450276	-9.94861455737266	2.5571834506048e-23	6.3077191781585e-22
SAPCD2	826.593394659055	-1.89440060044669	0.190426119142856	9.94821828525282	2.56738477596272e-23	6.32351427807385e-22
SMC2	2617.69840125388	-1.47255415926473	0.148065780216506	9.94526998143341	2.64455948955025e-23	6.50397570177426e-22
ZNF222	1265.8477512741	1.67674217861146	0.168663470103701	-9.94134756969324	2.75080372230528e-23	6.74806608024244e-22
SNAI2	1499.47276974899	1.63384192643842	0.164348798880922	-9.94130737531103	2.75191403512589e-23	6.74806608024244e-22
HERC5	4199.29813769029	3.65218637917129	0.367477155773458	-9.93853991137014	2.82943801721671e-23	6.92796220392034e-22
KNTC1	1304.26767173157	-1.65955948561817	0.16698522095258	9.93836146786575	2.83451025263372e-23	6.93019026524983e-22
RCN3	670.578807243714	-1.97290021786364	0.198660028143243	9.93103764407548	3.05064219354767e-23	7.44768218805993e-22
ZNF773	1468.81664743326	1.57471271073845	0.158791464348407	-9.91685993450724	3.51645008830288e-23	8.57231244073836e-22
TMEM265	928.912612502143	1.85577958186633	0.187237421977465	-9.9113711472148	3.71512140167052e-23	9.04338762248746e-22
PCNA	2577.62391173569	-1.30806143927232	0.132009258204411	9.90886137127472	3.80962922768566e-23	9.25990169941113e-22
UGGT1	6508.85566349653	-1.17050437829058	0.11820881968223	9.90200546318914	4.08009922174186e-23	9.90286472915481e-22
SNHG17	1569.90710406628	1.54238423942209	0.155909247773691	-9.89283356469611	4.47187645592445e-23	1.08379538560614e-21
PYGL	3319.01108781516	-1.29059971955794	0.130534098179987	9.8870696435072	4.73690735930682e-23	1.14635912111132e-21
DLGAP5	557.163305072434	-2.11790038415932	0.214351971764442	9.88048006615377	5.05899614447345e-23	1.22252954724939e-21
TYW1B	672.324226252636	2.11110641316399	0.213681761606717	-9.87967525768299	5.09979076147907e-23	1.23060168374821e-21
SLC35B2	1927.27505053798	-1.42943733593679	0.14473299794209	9.87637481611988	5.27051960206066e-23	1.26995877531563e-21
LMO3	741.555353299075	-1.8594863992405	0.188314733798932	9.87435428831564	5.37781958086941e-23	1.29394069395196e-21
NRG1	2927.30385567272	1.30340334009951	0.132064894107177	-9.86941570590083	5.6492716099882e-23	1.35729252967249e-21
EPB41L4A-AS1	878.297017773488	1.91882950233403	0.194430806050756	-9.86895822379667	5.67509352219212e-23	1.36153180323485e-21
B3GNT7	1717.00653433974	-1.46960953322572	0.148962145220486	9.86565768806888	5.86488218906692e-23	1.40504012155344e-21
LAMP1	3774.13593614311	-1.21468905453994	0.123132785649558	9.86487106689045	5.91103413638802e-23	1.41406204555834e-21
UBD	503.423506646129	2.47694902886284	0.251155764047347	-9.86220259868654	6.07029118109918e-23	1.45007673120949e-21
RPL23	14220.0921480037	-1.08249366236341	0.10978491785745	9.86013091314576	6.19685423704102e-23	1.47818944193027e-21
ABTB2	3467.76830558165	1.29256116954774	0.131186979922242	-9.85281596019566	6.66499379103324e-23	1.58758435794998e-21
SELENOW	2231.12871366162	-1.40094127657719	0.142218431836231	9.85063088158939	6.81150611067975e-23	1.62016538204026e-21
YWHAQ	9871.30590597727	-1.1193622272401	0.113641158345356	9.84997199551898	6.85630770230378e-23	1.62849533870696e-21
DAP	4049.47565765237	-1.21976356677138	0.123895811762392	9.84507506283302	7.19854723353194e-23	1.70734774128642e-21
HNRNPUL1	10754.6274025987	-1.08096991406656	0.109875883151104	9.83809989112881	7.71541910399281e-23	1.82733610357724e-21
PCK2	1895.73947292826	1.44088819342751	0.146523631661912	-9.83382801179952	8.04993988894987e-23	1.90385652203147e-21
CD59	11142.0038402452	-1.07710859563049	0.109652181976847	9.8229563353142	8.96743852229204e-23	2.11784186377535e-21
CD47	2175.94051116868	-1.3449205873196	0.136952300319707	9.82035777551716	9.20163873416226e-23	2.17007485727764e-21
ZNF274	1804.3538465928	1.45771202184877	0.148554482899099	-9.81264242856191	9.93326998549552e-23	2.33930615641443e-21
GPNMB	759.476409776919	1.97717768108106	0.20152213967111	-9.81121818331163	1.00744912198841e-22	2.36921297755748e-21
SPTBN1	29238.4364440199	-1.12795217727044	0.114975224059258	9.81039338257001	1.01571813280454e-22	2.38529011441405e-21
PROS1	1539.32680519943	-1.46417550396424	0.149297349232056	9.80710984820255	1.04930851333333e-22	2.46070235873239e-21
PARP1	2070.2407825646	-1.48552674495245	0.151493539560894	9.80587521592192	1.06222122238481e-22	2.48748007773657e-21
AKIRIN2	2440.13547010623	1.35204675766589	0.137892368325555	-9.80508764976609	1.07054022344636e-22	2.50344026971655e-21
TFDP1	1778.75474487669	-1.45078429951963	0.14798949235745	9.8032926284756	1.08974267977411e-22	2.54477077394655e-21
HMGN2	5808.65692392514	-1.17591537710665	0.119985783880472	9.80045584631993	1.12078693132175e-22	2.61359977682173e-21
SEPT10	2600.66636361096	-1.34080101607826	0.136841199209917	9.79822614694748	1.14580066846063e-22	2.66446663824993e-21
SUMF1	493.053365855191	-2.16319245938084	0.220773840982673	9.79822813134198	1.14577816279717e-22	2.66446663824993e-21
KDM6B	2497.37748473112	1.34075313705078	0.13688993999956	-9.79438764495839	1.19016371238186e-22	2.76376929025913e-21
EIF4E3	831.829883096434	-1.82867727709465	0.186801751056702	9.78940115255971	1.25034212963953e-22	2.89947025884376e-21
EFHD2	2075.7073645463	-1.45759190709139	0.148968573362371	9.78455975104058	1.31164853493118e-22	3.03740585627317e-21
C1ORF21	1586.13513144612	-1.45021779467869	0.148244966377366	9.78257697456705	1.33760678227414e-22	3.09321568400895e-21
GINS4	993.429993011899	-1.77337647324918	0.181378536725078	9.77721237180972	1.41041629411136e-22	3.25706398016008e-21
BCAP31	3491.40524444542	-1.22140829079364	0.124941426161108	9.77584719753939	1.42956246636897e-22	3.29670568767913e-21
ITGB1BP1	2276.20206696274	-1.32474702827652	0.13555269871069	9.77292994441909	1.47134258975366e-22	3.38836156561528e-21
UHRF1	941.967775247798	-1.69374369597538	0.173331168710024	9.77172027732037	1.48901955892053e-22	3.42433365414735e-21
NORAD	10445.8839583196	-1.16721496990966	0.119576112768986	9.76127207082446	1.65071531863745e-22	3.79095311107772e-21
CCDC174	1421.13270111953	1.55238897554799	0.159388492525053	-9.73965529728557	2.04245992414974e-22	4.6841539582773e-21
FAM213A	1108.33205424638	-1.6155309509887	0.165880116791081	9.73914765820543	2.05268789873457e-22	4.70113528389693e-21
TSPAN18	1806.78604679642	-1.44463224719816	0.148532883076889	9.72600960320911	2.33576639579178e-22	5.34210308927653e-21
KLHL7	3338.02074122417	-1.44614832631145	0.14870711628188	9.72480915822633	2.36348170135933e-22	5.39807549075896e-21
WDR76	1333.66825092867	-1.60018949077018	0.164563620357507	9.72383499642172	2.38621172313161e-22	5.44252399864948e-21
PFKL	3850.91114659899	-1.1934579680411	0.122748415399564	9.7227973506315	2.41066100070994e-22	5.49076684840226e-21
PREX1	3627.24629114736	-1.20755279281087	0.124243594333673	9.71923582287731	2.49647978945975e-22	5.67846837356624e-21
SLC39A6	3099.64346901896	-1.3274805071961	0.136593819601935	9.71845220424082	2.5157639834162e-22	5.71452528293038e-21
UQCRH	1290.41845180388	-1.52448688531862	0.156900854325496	9.71624336828674	2.57091864928858e-22	5.83185224940802e-21
RNF111	2933.84728670727	1.27951315847902	0.131836043988215	-9.70533641462566	2.86130825423555e-22	6.4817391065336e-21
RPL27A	11438.9711719683	-1.0661024575373	0.109874193950083	9.70293768909595	2.92940317576243e-22	6.62697865169083e-21
PPFIA4	1174.64681638416	-1.585621665914	0.163433925694016	9.70191261808536	2.95898972171144e-22	6.68482752598311e-21
OSMR	5352.25585129575	-1.16209498348754	0.11981947072148	9.69871571364916	3.05317424358287e-22	6.88825896418086e-21
TNFRSF12A	6414.28883102287	1.23587344988719	0.127440507969222	-9.69765006104387	3.08522423208167e-22	6.95114796538022e-21
GPR1	284.382252645446	3.54430087400976	0.365523035833557	-9.69651848597493	3.11962140854775e-22	7.01914816923244e-21
NCAPH	1056.05086462956	-1.62203570523961	0.167325334178926	9.69390387414443	3.2005577482815e-22	7.19153664087544e-21
BCAR3	2194.99898286331	1.37295259610272	0.141677270895352	-9.69070470814505	3.30242079598473e-22	7.41041863249943e-21
IL20RB	458.6122947221	2.679616583498	0.276741269196592	-9.68275021386292	3.56981341502376e-22	7.99964917364005e-21
IGSF11	786.733246855905	1.93059804958253	0.199625897041341	-9.67108014639365	4.00132306361545e-22	8.95457379155878e-21
AMBRA1	2568.10445806019	1.37767246623209	0.142509592583303	-9.66722619340013	4.15486531697142e-22	9.28570570839922e-21
PLD3	2059.85061492168	-1.34644777771045	0.139283990243688	9.66692421257275	4.16713974167545e-22	9.30065371298876e-21
AHCY	4676.02258656936	-1.16507786511747	0.120526797611108	9.66654626365094	4.18255256646776e-22	9.32255692525946e-21
HSD17B12	2840.21450984018	-1.25587366130106	0.130007002058358	9.66004631610008	4.45662428697886e-22	9.92015967622967e-21
SH3PXD2A	801.48394235912	-1.89482572445621	0.196340796921157	9.65069794036282	4.88223011816242e-22	1.08530215577309e-20
BEX2	989.005217013802	1.75749577040304	0.182346700960969	-9.63820985595579	5.51411547486009e-22	1.22413363541894e-20
TGFBI	49857.394152039	-1.00485710212705	0.1043348330561	9.63107979083791	5.91050807180416e-22	1.31038561112569e-20
EHD2	10171.9177784209	-1.05951311892563	0.110012470414435	9.63084562081248	5.92399406707024e-22	1.31162900554148e-20
GRN	5540.18844634755	-1.12488129574264	0.116852558429835	9.62650121535916	6.17978637895464e-22	1.36644678897204e-20
ADM2	1654.57436143376	1.46238786499635	0.151987642114175	-9.62175506280826	6.47173556592891e-22	1.42910341077873e-20
IFIT3	23170.3888924511	5.35644138786857	0.55698424039696	-9.61686345748501	6.78691344112612e-22	1.49671667277814e-20
ZEB2	5191.81477674437	1.16894778184902	0.121618958204136	-9.61155891408775	7.14587784311009e-22	1.57379452497067e-20
PRLR	5868.81674787293	-1.11572528601196	0.116124720728862	9.60799112375951	7.39781700394521e-22	1.62712883904475e-20
KPNA2	5108.04698817803	-1.13494970117783	0.118140235552771	9.60680073022942	7.48381652997695e-22	1.64387262828649e-20
RPL22	3133.97528448901	-1.22098829878792	0.127126706074221	9.60449882241941	7.65293260145294e-22	1.678805373046e-20
PDE3B	682.792042674942	-1.87773449910627	0.19571095693141	9.59442704970449	8.43846234542556e-22	1.84868944804389e-20
SCARA3	908.448808371529	-1.70468769941659	0.177809908986794	9.58713554902726	9.05643774348043e-22	1.98146765346845e-20
MCM7	5736.3692535659	-1.13211993456949	0.118138350103069	9.58300106258279	9.42652593288694e-22	2.05973302864262e-20
LINC01534	1289.311702165	1.60036387172542	0.16700893997179	-9.58250421801217	9.47199487527115e-22	2.06695563136651e-20
GZF1	2368.89022968443	1.33704420915712	0.139577196254916	-9.57924535692212	9.77565765193876e-22	2.13042800922487e-20
YWHAB	11272.9875730732	-1.08789655039814	0.113690755095363	9.56890953433824	1.08039147741575e-21	2.35144027437545e-20
TLK2	3215.06334580371	1.34522706613991	0.140708899507554	-9.56035525007924	1.17353180966003e-21	2.55082305885634e-20
ZNF646	1326.38433706367	1.55703421022666	0.162880541471577	-9.55936293039871	1.18483784214222e-21	2.57204042655385e-20
SPCS3	1252.21924554398	-1.51336005360505	0.158344160622136	9.55740993326842	1.20740508792683e-21	2.61761649921638e-20
SHROOM3	2237.05522857147	1.34280258946076	0.140576144595613	-9.55213698116078	1.27048123447052e-21	2.7507818665714e-20
IFI16	3361.89774877934	3.5502212424659	0.371749484721687	-9.55003675425078	1.29650284576298e-21	2.80347693272124e-20
EHD3	17176.9025872294	-1.11067068869969	0.116471922823538	9.53595220010595	1.48516293112464e-21	3.20725846993843e-20
GALNT1	1678.29220282231	-1.47434088535762	0.15464128652386	9.53394089314007	1.51423252299829e-21	3.26579941812455e-20
MAP3K14	8765.77258487976	1.09045931989981	0.114526284807466	-9.52147641681574	1.70735861370339e-21	3.67755768669617e-20
CDC42EP2	1194.6203848964699	1.69001922044614	0.177606063876605	-9.51554909532993	1.80755745671611e-21	3.88835034293583e-20
TMEM109	3780.83255918117	-1.20426792340562	0.126574474189321	9.51430318884331	1.82934754091674e-21	3.93014665242112e-20
SEPT2	13269.5661721415	-1.06354248968567	0.111789787439158	9.51377146382452	1.83872599299816e-21	3.94520461126539e-20
CLK1	3944.01484595758	1.21000916143999	0.127376254199257	-9.49948771100738	2.10925381227938e-21	4.51982959774153e-20
GSTP1	5512.35964172915	-1.11268911129001	0.117204553156032	9.49356557683136	2.23263931965218e-21	4.77807772136359e-20
NEURL1B	1258.96045619016	-1.50146880125914	0.15818497309917	9.49185483198728	2.26959287308139e-21	4.85092700087358e-20
SLC15A3	3433.18612258211	4.05450098949925	0.427173936282725	-9.49145218170751	2.27837805271439e-21	4.86346084329417e-20
MFGE8	80010.4816407105	-1.14557136511768	0.120700875025935	9.49099469967824	2.288400401733e-21	4.8786000882016e-20
PGM1	1700.69730167678	-1.38019500751767	0.145433558948076	9.49020994535683	2.30569418498232e-21	4.90918263170789e-20
PLK1	660.688123749774	-1.88826148020228	0.199047349740469	9.48649395565585	2.3893558195582e-21	5.08081409906055e-20
ZNF316	4214.7897323495	1.20965668341215	0.127794688512817	-9.46562566480084	2.91808815635986e-21	6.19721528104485e-20
HIP1	6588.09030126596	-1.11908965640931	0.118304610653065	9.45939173656642	3.09739708494522e-21	6.56963840310037e-20
PTCH1	1166.9881350432	-1.54726994905026	0.163590062898351	9.45821476951005	3.13245362033312e-21	6.63554106597282e-20
EGFLAM	5514.71597007877	1.19139588282696	0.12618742248597	-9.44147886814495	3.67554609717543e-21	7.77609180660368e-20
C11ORF24	2226.31730702419	-1.30226219039441	0.13797138377571	9.4386397726604	3.77649865856931e-21	7.97953079507347e-20
NFE2L2	7713.91301414345	1.10490414842407	0.117077606187418	-9.43736538869216	3.82270042831234e-21	8.06691535252224e-20
PLEKHB1	292.183034784475	-2.65543210970347	0.28145297284506	9.43472752432174	3.92011778547865e-21	8.26202039597716e-20
CHL1	341.496218537754	-2.43313420205525	0.257897987747519	9.434483081106	3.92926852745987e-21	8.2708370394699e-20
PXDC1	3080.3202009091	1.39358307822714	0.147715986718195	-9.43420620332547	3.93965898012561e-21	8.28223762867317e-20
RPL31	8278.73130036055	-1.10837337948169	0.117679387841692	9.4185855298018	4.57205411241379e-21	9.59958398129754e-20
GRPEL2	4866.60742791525	1.1813187674249	0.125445180803487	-9.41701195580769	4.64107350585699e-21	9.73222592852884e-20
CPEB2	2018.40476744644	1.35951294167973	0.144408254808676	-9.4143713839692	4.75921603317214e-21	9.96741471098317e-20
CD99L2	1999.40441678709	-1.31387212927204	0.139815013080905	9.39721779743185	5.60248762768027e-21	1.17187712312659e-19
RPL29	6070.05717848073	-1.09417752702525	0.116526897564568	9.38991383014348	6.00493640426198e-21	1.25448169549513e-19
MCM5	1909.27750828074	-1.33960554009995	0.142737724218658	9.38508405842186	6.28662755738656e-21	1.31168356930434e-19
CAPG	6506.62974331966	-1.07562543018356	0.114704453794806	9.37736412666017	6.7642566319049e-21	1.40957287761222e-19
INO80D	2335.58338233756	1.30109688269248	0.138754423477708	-9.37697588359416	6.78920264009372e-21	1.41300279946951e-19
CENPO	1683.1154904361	-1.36625401845505	0.145761445295212	9.37321947986973	7.03531310012877e-21	1.46239654328519e-19
CNN2	5336.20930133762	-1.17326583610557	0.125195302571575	9.37148448868363	7.15194443394673e-21	1.48478646914231e-19
TFE3	5113.43830429035	1.13223024596884	0.120822556751948	-9.37101710480553	7.18368899142157e-21	1.48766693665633e-19
RASGRP3	818.438769265237	4.59479501555468	0.490318705905131	-9.37103757253696	7.18229591688495e-21	1.48766693665633e-19
ANKRD33B	2631.60536067641	1.27083055604092	0.13568432903878	-9.36608203057634	7.52749957088341e-21	1.55693003546843e-19
RPS15	5874.91762713736	-1.12310130659201	0.119959366522657	9.362347761147	7.79842344084397e-21	1.61096464379717e-19
PRKDC	8407.45228730018	-1.22769414819629	0.131141663571109	9.36158742206742	7.85475688009024e-21	1.62059110351304e-19
NAP1L1	11818.2034404093	-1.07405009734337	0.114773477081122	9.357999118422	8.12609252625985e-21	1.67449802676023e-19
AARS	9290.58683304392	1.04524460846226	0.111789576501998	-9.35010795432772	8.75583118253037e-21	1.80203447699791e-19
HNRNPAB	6557.4246796944	-1.09928629457553	0.117597506806434	9.34787075362879	8.94298634995962e-21	1.8382805274917e-19
QSOX1	2983.50069112787	-1.20193574941521	0.128586593979743	9.34728661997654	8.99250046144903e-21	1.84617919461315e-19
SLC22A15	570.751757722774	2.1318435245948	0.228151476284111	-9.34398303844448	9.277673706905e-21	1.90238013817695e-19
ZCCHC2	1271.21094737585	1.84000432580885	0.197182105274122	-9.33149751723608	1.04385475462444e-20	2.13778372257034e-19
FNIP1	3371.67873072384	1.19392791670436	0.127958793762239	-9.3305655797507	1.05307451640548e-20	2.15401605628394e-19
TUB	1389.65574386887	-1.63667183738941	0.175495426336519	9.32600849808489	1.09933082370145e-20	2.24587217357413e-19
ZNF146	6418.14343343793	1.10218074779606	0.11818772811685	-9.32567843851231	1.10275804762599e-20	2.25011292806037e-19
DSN1	914.375609944204	-1.62921342324397	0.174829697845011	9.31885968646065	1.17597325569651e-20	2.39656728364098e-19
MUC1	793.16453033617	-1.76501049708592	0.189455435833162	9.3162304334209	1.20547094832502e-20	2.4536786417618e-19
UIMC1	2214.55030990168	1.31995265292366	0.14177776861564	-9.31001147649643	1.27818538158503e-20	2.5953398296818e-19
SMC1A	2979.20499023279	-1.23823966732505	0.133000693497743	9.31002414168661	1.2780329749766e-20	2.5953398296818e-19
DAGLB	3150.28400385879	1.20643020238555	0.129696219690786	-9.30196890288592	1.378685974777e-20	2.79599530816529e-19
OTUD7B	4755.8929522234	1.26271868315449	0.135891045739272	-9.29214045182347	1.51216213216971e-20	3.06295614362842e-19
AP5Z1	3072.6502831093	1.26174807985267	0.135819620464371	-9.28988076640709	1.54461261097451e-20	3.12488456533726e-19
ERN1	1435.49459764499	1.5144405421599	0.163025910552209	-9.28956959682123	1.54913480216542e-20	3.13022990971533e-19
CSF1	10479.8024287471	1.14789955913813	0.123582974303689	-9.28849273620265	1.5648859713318e-20	3.15822441486963e-19
FAM162A	896.297946777594	-1.69473769975408	0.182513472008089	9.28554851928393	1.6087637542113e-20	3.2428470348206e-19
ZHX3	2541.06677101131	-1.26668313202123	0.136527590978657	9.27785455629439	1.72925351778487e-20	3.4815079892525e-19
CHST4	478.161853243794	-2.07414284534712	0.223597300653968	9.27624277789022	1.75560282273914e-20	3.53028828485587e-19
ADAMTS7	3281.44798485436	-1.21102081857798	0.130603811252831	9.27247686695461	1.81872520802437e-20	3.65280756497054e-19
PLCB4	7426.37096830984	1.06421707230151	0.114846731349223	-9.26641150165141	1.9251392676058e-20	3.86187575971525e-19
SLC12A7	4341.53562987241	1.15445691283516	0.124662636677451	-9.2606489290145	2.03193477314521e-20	4.07120505088661e-19
PPP1CA	3024.14260628204	-1.19035698985585	0.128600608921303	9.25623136500301	2.11775123320995e-20	4.23804784049828e-19
ROCK1P1	477.217509450175	2.29556930790821	0.248354581250722	-9.24311239336775	2.39429283200149e-20	4.78571136288412e-19
NDUFA4L2	223.909876617407	-3.16319046834381	0.342330474157839	9.24016617604823	2.46114707579756e-20	4.91344110455988e-19
LINC01963	502.623942003483	-2.03644691640688	0.220409977977717	9.23935901219845	2.47978275172347e-20	4.94471650493363e-19
ITPRIP	2671.51442611097	1.33186297790876	0.144204595137133	-9.23592605798872	2.5606131646285e-20	5.09978578840485e-19
HSD17B7P2	451.908375143477	2.45677828882645	0.266974677877109	-9.20228955181031	3.50402633779634e-20	6.97037497303573e-19
PRCP	2833.38737528453	-1.19733285488099	0.130122108131468	9.20160971932046	3.52627016900768e-20	7.00625278209761e-19
MAGT1	2702.66476374455	-1.20636357971729	0.13112017402904	9.20044217947808	3.56479776772675e-20	7.07436028994642e-19
NCKAP5L	2110.28449822316	1.3068482257711	0.142076325978439	-9.19821241696114	3.63953747793694e-20	7.21408321519643e-19
STX3	2063.58792942575	1.32790358903643	0.144442127222119	-9.19332617550295	3.80877963124616e-20	7.5405684732757e-19
SRXN1	8338.38015935413	1.03708465672711	0.112847843802424	-9.19011495286389	3.92421775516133e-20	7.75988427831784e-19
TARS	25555.4438704127	0.966520937598376	0.105176135271154	-9.18954604204264	3.94502680042543e-20	7.7917789118723e-19
PPP1R15B	4560.83872799285	1.12039280105033	0.121924714143456	-9.18921819026855	3.95706813599716e-20	7.80630147681904e-19
SH3BGRL3	2298.1496408305	-1.28658092519065	0.140019269783115	9.18859902057426	3.97990817881326e-20	7.84206759493974e-19
VOPP1	2601.67621310791	-1.21656755948484	0.132405280035914	9.18821031272203	3.99431344191998e-20	7.86114879526805e-19
CCPG1	1254.87977165223	-1.5674205195934101	0.170673095053229	9.18375868853012	4.16300850914563e-20	8.18348189814342e-19
RPLP0	19655.6877048589	-1.00357500832008	0.109305933818146	9.18134060306126	4.25757449993353e-20	8.35950653583647e-19
CTDSPL	807.95524313735	-1.67566393348913	0.182510161763904	9.1812089655412	4.26278306313716e-20	8.35987491180609e-19
HIVEP1	1485.50872791394	1.49072813306498	0.162387199905536	-9.18008398403429	4.30755343815403e-20	8.43773702885465e-19
YARS	9703.48972154159	1.01986891849618	0.111119504557075	-9.17812694145279	4.38654726373167e-20	8.58237508121413e-19
C8ORF46	600.883108614345	2.04687714237651	0.22306286882406	-9.17623427497018	4.46430419092323e-20	8.72425642944504e-19
DEGS1	2509.13929927627	-1.23037637547968	0.134138773523025	9.1724140840492	4.62542418701687e-20	9.02852435097666e-19
TAP2	3338.79189394524	1.47338737418955	0.160683115641483	-9.16952206401688	4.75120829297799e-20	9.26318712858122e-19
TSPAN3	2576.79826314056	-1.2095101022076	0.131988503363247	9.16375344357753	5.0122903441865e-20	9.76077593341582e-19
B3GALNT2	2312.48254426413	1.33286360919491	0.145524631401732	-9.15902412090934	5.23687384424001e-20	1.01862090545089e-18
UBA52	7167.85813019267	-1.05636468356803	0.115348145704744	9.15805518254273	5.28409940081585e-20	1.02660740984345e-18
CGN	596.239808101205	2.03454144758164	0.222193735182174	-9.1566103153788	5.35530443823551e-20	1.03922865846878e-18
SH3TC2	2383.05006648203	-1.23735339283555	0.13514622435216	9.15566379132644	5.40246376654493e-20	1.04616226815509e-18
TGOLN2	9186.58168094832	-1.04650281769476	0.114301424640881	9.15564106906565	5.40360090458486e-20	1.04616226815509e-18
LRRC37B	1150.42029481747	1.58813333029497	0.173538722393612	-9.15146376779728	5.61672512055957e-20	1.08616112958556e-18
SRGAP1	4413.88635374371	1.11636856133288	0.122019114757727	-9.14912850785276	5.7394681293755e-20	1.10860956327265e-18
PATL1	8546.95042134544	1.1256410652101	0.12303472933992	-9.14897014240734	5.74788727914673e-20	1.10894928386782e-18
SLC39A7	5355.22786967403	-1.07109696520931	0.117081298938082	9.14831809113903	5.78268094299257e-20	1.11437080672253e-18
PDE1A	1265.43918048104	-1.47781286750397	0.161547292854674	9.14786525598661	5.80696678283862e-20	1.11775718999148e-18
MSN	13604.5629287042	-0.986542277510064	0.107890085045412	9.14395680654821	6.02081351384346e-20	1.15686809633699e-18
MTDH	6549.52251694784	-1.07993756865696	0.118104717304858	9.14389867992635	6.02405188903407e-20	1.15686809633699e-18
MAP2	345.988215317289	2.81105802602278	0.307563217485032	-9.13977311399269	6.25834911097388e-20	1.20047825688612e-18
FGD5-AS1	2022.2371658545	-1.2955751419792	0.141766144901285	9.13881902397317	6.31380290129944e-20	1.20972172965058e-18
ZCCHC8	2074.1735766492	1.32533725090649	0.145096525538061	-9.13417634220906	6.5906545467783e-20	1.26131492188343e-18
AKT3	3508.6513433262	-1.15054841124994	0.125997646473275	9.13150716266732	6.75521975109348e-20	1.29132501556494e-18
DNAJB11	1710.33648439288	-1.35589916026035	0.148588552262722	9.12519261822383	7.16088042584919e-20	1.36730113635767e-18
LRPAP1	2365.86980846947	-1.22810546763548	0.134630979692927	9.12201241078845	7.37420827237359e-20	1.4064211653496e-18
HDLBP	21773.0830244387	-1.03407457354738	0.113410928157447	9.11794471968155	7.65624524946139e-20	1.45854100004041e-18
PSIP1	2085.82946805881	-1.32493834705713	0.145330436416442	9.11672998256567	7.7425187990458e-20	1.473290720047e-18
TPM4	15223.6040569453	-1.01686771179169	0.111553660425036	9.1155028702534	7.83064677270515e-20	1.48835923248334e-18
SEMA6A	683.603062250877	-1.76338964111856	0.193633325666272	9.10684994461013	8.48085722071219e-20	1.61010573232449e-18
SDC3	1899.59414603037	-1.30746498506361	0.143697993014149	9.09870038988551	9.14191579261809e-20	1.73363209506938e-18
CASP7	2504.75183969006	1.50976012571679	0.165985908519136	-9.095712637213	9.39681781161065e-20	1.77994330561226e-18
ZNF461	2203.24344705341	1.4439562649356	0.158775749558606	-9.09431238051007	9.51868678686476e-20	1.80097880683294e-18
NCAPG	1590.29676104079	-1.40406854289852	0.154436994518924	9.09152983242284	9.76551604126922e-20	1.84558277056904e-18
ZNF155	1344.413114225	1.51766918259626	0.166994576396896	-9.08813456904865	1.00752786822111e-19	1.9019658736827e-18
PKD1P3-NPIPA1	2124.35710207748	1.30210327184279	0.143409011756484	-9.07964747748088	1.08927071998861e-19	2.05394762036358e-18
VDAC3	1790.03093767928	-1.3014003021253	0.143415739905592	9.07431989670026	1.14389631185286e-19	2.15451058736992e-18
PATL2	278.347090339925	3.20320647007628	0.353090140651791	-9.07192272251863	1.16935024703951e-19	2.19996402409128e-18
BACE2	7110.31677909405	-1.03198887380837	0.113761240590115	9.07153322568498	1.17353857737727e-19	2.20535184123381e-18
PTPRD	3379.50096481454	-1.14683170981915	0.126484414204493	9.06698044207267	1.22360870905326e-19	2.29685287550583e-18
DSTN	4861.79940361621	-1.18484470636785	0.130704799732184	9.06504358520583	1.24554445798031e-19	2.33539585871309e-18
ELOVL5	2550.60092983437	-1.21033739233944	0.133572063338927	9.0613063995899	1.28897378630183e-19	2.41410726005911e-18
CLSPN	1285.6132706781	-1.47566087233943	0.163006425859136	9.05277730348277	1.39377347983054e-19	2.6074526336155698e-18
NDC80	543.143019097066	-1.94756177242832	0.215144347332058	9.05234925564843	1.39924936939382e-19	2.61475892260461e-18
OBSL1	2682.01049695031	-1.20518040784679	0.133160036093345	9.05061641018154	1.42163523227591e-19	2.65361284948363e-18
ZNF408	1135.66176404001	1.54733548475106	0.171045767229879	-9.04632432483112	1.47861818831407e-19	2.75688609579274e-18
FANCD2	784.178682727795	-1.66641133032797	0.1842278421246	9.04538266914573	1.4914186350348e-19	2.77764208873932e-18
FHL2	2105.6860888573	1.2865100262985	0.142247673064556	-9.04415515967456	1.50826938942105e-19	2.80588662948162e-18
CCNC	3077.19907460531	-1.15424050871048	0.127679032140434	9.04017276259532	1.56424399692506e-19	2.90677037375025e-18
CDK2	1543.84244370973	-1.42723540108591	0.158006852691069	9.03274368660711	1.67420477682248e-19	3.10763762921898e-18
CERK	652.801506140856	-1.78238052540497	0.197345812759349	9.03176257191972	1.68928621055326e-19	3.13213980019062e-18
GOT1	4564.05633945795	1.10509644258356	0.122453489787408	-9.02462187482057	1.80317010349438e-19	3.33957533072095e-18
ELF1	2171.70801163392	1.40615478468698	0.15582702641554	-9.02381837754655	1.81645026955672e-19	3.36043299867994e-18
KIF14	784.484333465229	-1.94416018181798	0.215517490459433	9.02089281790302	1.86562547858735e-19	3.44757649483677e-18
HMGXB3	6388.98324646897	1.0452256192631	0.115894055506382	-9.01880268747298	1.90156148551607e-19	3.51008855142379e-18
IKBIP	2340.82944912535	-1.25079934386523	0.138692778844874	9.01848931345037	1.90700802288006e-19	3.51624402889845e-18
MBOAT7	1330.9863941832	-1.44387499750227	0.160193387096611	9.01332460516294	1.99902509422227e-19	3.68183272331867e-18
FUT11	792.538046202375	-1.68694810198154	0.187254223281436	9.00886544730219	2.0819914356846e-19	3.8304041330551e-18
PRPF3	6259.81677105405	1.10858224813423	0.12306781632978	-9.00789728131362	2.10044964852049e-19	3.86009786400289e-18
CD22	446.647800650943	2.30271314766465	0.25563893091281	-9.00767789726844	2.10465465356923e-19	3.86356118874616e-18
DNMT1	8099.32327517333	-1.02830284805558	0.114161247467858	9.00745980675355	2.10884310954877e-19	3.86698653898535e-18
NAPB	2064.49377324459	1.34762035888617	0.149667225335246	-9.0041113267623	2.17419474780451e-19	3.98243592419638e-18
FSCN1	8448.92958721771	-1.00668905972962	0.11182426611856	9.00242044658075	2.20795168184516e-19	4.0398236816178e-18
MAVS	4639.41587938413	-1.09937471513337	0.1221639784217	8.99917250024733	2.27425333991134e-19	4.15656620302127e-18
POMZP3	1331.31423070678	1.45704276638873	0.161929751317833	-8.99799298480284	2.29881503396733e-19	4.1968498153022e-18
HMGB2	2045.35359772348	-1.32349819800978	0.147104615409579	8.99698622184497	2.31998660730529e-19	4.22623380871259e-18
ZNF14	911.329920300271	1.6661747083191	0.185190125801282	-8.9971033882605	2.3175128013232e-19	4.22623380871259e-18
PLPPR2	1766.25223843091	-1.32312558920849	0.147118692848959	8.99359261278161	2.39278121532446e-19	4.35407729345926e-18
CKAP2	1383.90916184069	-1.39613834561652	0.155355039014782	8.98675932541641	2.54627416015907e-19	4.62832584788739e-18
CEBPZOS	1410.59497621789	-1.38330248572027	0.153961913065	8.98470575080644	2.59427539756817e-19	4.71043460954308e-18
LRP1	15427.3574944669	-1.0526871522908	0.117184012160429	8.98319773220971	2.63009284460058e-19	4.77026643383438e-18
CHAF1A	1761.60857850185	-1.37901317956502	0.153697365406679	8.97226296570663	2.90483914860046e-19	5.26284785899865e-18
RTN3	4430.50524187509	-1.14578936091273	0.12776616528324	8.96786217519069	3.02325024816454e-19	5.47142572086299e-18
TOPBP1	3641.59024253333	-1.15071903620811	0.128321380425819	8.96747706726335	3.03383638219075e-19	5.48462277562172e-18
CASP8	1727.01073226884	1.53958029435652	0.1717616946116	-8.96346707476266	3.14626553171761e-19	5.68170510879591e-18
PCDHGA11	1022.18493543389	-1.50829532763057	0.168411208041518	8.9560270077674	3.3658758261801e-19	6.0717044968471e-18
ZNF529	1440.96379991662	1.41648114594872	0.158199408015481	-8.95377020506996	3.43543562309154e-19	6.19047652862274e-18
MDH1	3146.86503540256	-1.14285640469605	0.127656213535179	8.95261086826075	3.47171928591091e-19	6.24909471463965e-18
MRC2	17125.0322814338	-1.02842673053721	0.114907103047586	8.95007099875546	3.55253788553246e-19	6.38766261275545e-18
CDCA8	792.881199731674	-1.64274162692204	0.183566713581728	8.94901692615776	3.58662167312022e-19	6.44199038375962e-18
TMED4	3663.65312869631	-1.10999868811462	0.124090142584594	8.94509962673236	3.71614390617265e-19	6.66743491786364e-18
SLC43A3	3591.56510918642	-1.10963509701351	0.124081234163902	8.94281157413187	3.79392301080779e-19	6.79965749515068e-18
CDK19	1225.47710321128	-1.43033012049964	0.159973176815127	8.94106217664604	3.85447421611622e-19	6.90075222562742e-18
VMA21	2154.66014759497	-1.26129729073632	0.14112635401206	8.93736183837448	3.98571570016722e-19	7.12805224573407e-18
EID1	3492.9587256874	-1.1802612248752	0.132077707637975	8.93611227801057	4.03102388523658e-19	7.20134631858251e-18
CAPZA2	4550.23050290836	-1.06912839458019	0.119651052975813	8.93538642569491	4.05757602129887e-19	7.24101187080667e-18
IFRD1	2992.02395517765	1.17232146967923	0.131209519489551	-8.93472877760665	4.08178235571205e-19	7.2764107304717e-18
IL1RN	230.237646152729	5.23441861077734	0.58592689045453	-8.9335695221579	4.12479943613793e-19	7.34523108146487e-18
HNRNPA3	9408.34741074903	-0.98790819146469	0.110588993554778	8.93315111847318	4.14043509489007e-19	7.36519704379483e-18
RUSC2	8566.50163797517	1.02359252776681	0.114630468635669	-8.92949788960656	4.27946678802237e-19	7.60438868949546e-18
HLA-B	26794.7121828906	1.09996316118702	0.123305288807067	-8.92064867475482	4.63564964355392e-19	8.22852522016768e-18
CD151	13643.3726100096	-0.999820195124801	0.112090204963297	8.91978202245404	4.67206860364222e-19	8.28433889783205e-18
EPG5	6809.19839625299	1.02617099484792	0.115054070886236	-8.91903247702188	4.70379427144668e-19	8.33172070421141e-18
ZMIZ2	11090.950268562	0.990016808970886	0.111009190526292	-8.91833193519599	4.73363814767086e-19	8.37567217414664e-18
BTN2A2	1786.23090492461	1.34511720685523	0.150833838380487	-8.91787427342465	4.75323599542704e-19	8.40142031038856e-18
VPS18	2373.14298726626	1.22842807435523	0.137833453551582	-8.91240872735957	4.99356603534549e-19	8.81684777184544e-18
ARPC5	2803.82800865207	-1.20834459281898	0.135618972748018	8.90984917769658	5.11020326807696e-19	9.01322928108913e-18
TRIM16	6770.20651012982	1.03404735700363	0.116095323370663	-8.90688209465745	5.24878279077602e-19	9.24785539327204e-18
ZNF136	1179.4142508997	1.53949058186824	0.172870395694075	-8.90546108653931	5.3164601952936e-19	9.357194741188e-18
MAD2L1	991.639882892989	-1.5518774293712	0.174457079791766	8.89546833653036	5.81734423609554e-19	1.02279600349515e-17
TDRD7	5265.91981264379	3.52602067345815	0.396405084967979	-8.89499354869015	5.84226925713496e-19	1.02609475876896e-17
ALAD	1306.97941368868	-1.39163842235155	0.156582665938926	8.88756372876135	6.24633946619548e-19	1.09590676619763e-17
MME	278.090805401487	-2.61030149154809	0.294069183767133	8.87648769622572	6.90047638725663e-19	1.20939928260866e-17
UTY	1365.63303029511	1.44829492350154	0.163178196284689	-8.87554193193047	6.95937084104352e-19	1.21843874346346e-17
COL6A1	4322.46085614411	-1.07971181123009	0.12167177377248	8.87397115824983	7.05828474644754e-19	1.23445841416336e-17
OS9	6901.40776931644	-1.00928604748052	0.113758387842044	8.87219014462412	7.17211840179868e-19	1.25305111636881e-17
DLX2	387.079513113657	2.43303943534494	0.274939816002737	-8.84935281734792	8.80282709708299e-19	1.53634246505694e-17
DNAH9	2539.58129741475	-1.18039213949078	0.133528801044791	8.83998156393857	9.57343985504081e-19	1.66908663441287e-17
ADAM15	1977.16719176931	-1.2369462414801	0.140019264591675	8.83411468477057	1.00894100673582e-18	1.75720374081082e-17
POLR2L	3798.93162651852	-1.09114371351154	0.123534837279822	8.83268021829304	1.02196879512537e-18	1.77803348368207e-17
TMEM59	2965.81029714839	-1.13872514505904	0.128939508403721	8.83146802059759	1.03310735999818e-18	1.79553627807618e-17
C1GALT1C1	671.20134839645	-1.7239103135316	0.195227610049062	8.83025875847357	1.044338398816e-18	1.81316312203194e-17
PDXK	8094.03144199438	-0.989433448376427	0.112099094933468	8.82641781330762	1.08081706654382e-18	1.87454209978694e-17
STT3B	2747.28199362836	-1.20466934331532	0.136540714517739	8.82278481967965	1.11647762948885e-18	1.93437591373458e-17
FUT1	901.106491432439	1.64233235804301	0.186155713018708	-8.82235807545674	1.12074196759002e-18	1.93974571313657e-17
FNBP4	4469.49950784548	1.07574555510386	0.1220077022704	-8.81702986848925	1.17535895993945e-18	2.03216268774579e-17
CBX6	5242.63402045907	-1.03657804196807	0.117661310717288	8.80984612230541	1.25317764267655e-18	2.16446138491333e-17
SBNO2	5343.7484368963	1.08715421961953	0.123428631893085	-8.8079581126787	1.27446038674015e-18	2.19893942375374e-17
SNAPC4	1239.03882723538	1.45813319722725	0.165555962189066	-8.80749432365383	1.27974286271555e-18	2.2057679776619e-17
CADPS2	2866.81843738579	-1.36470969579016	0.154957756676443	8.80697891516152	1.28563864500958e-18	2.21363841152116e-17
RPL6	11481.6596650287	-0.98950797714353	0.112389139220176	8.80430247984223	1.31668852438613e-18	2.26475867056085e-17
GINM1	1546.31063394676	-1.31271089515645	0.149121103119191	8.80298541050362	1.33223884978529e-18	2.28914105768061e-17
PLK2	25091.8015108159	0.926154550994008	0.105220380991489	-8.80204521469015	1.34345032818776e-18	2.3060255633326e-17
PLEKHM1	2150.68766088013	1.27083301425489	0.144386428353412	-8.80160987945693	1.34867304614203e-18	2.31260620167506e-17
TSPAN6	940.590425940408	-1.52280779230322	0.173018411293198	8.80142050155959	1.35095126698845e-18	2.3141294851191e-17
TUNAR	2724.98972325208	-1.22439330708181	0.139160647019981	8.79841631453475	1.38760422233229e-18	2.37447176791702e-17
SNHG14	1078.03123710017	-1.46036587767088	0.166043309992263	8.79509013485053	1.42933196866257e-18	2.44336522363776e-17
CYP51A1	3040.71306342283	-1.15326390999783	0.131159157987457	8.79285844537151	1.45802123813444e-18	2.4898516528142e-17
N4BP3	441.695734566505	2.25650363624516	0.25672501257727	-8.78957454745861	1.50127403765336e-18	2.56108736956235e-17
PHLDA1	7363.0853432138	1.05874704111838	0.120488917135904	-8.7870906825744	1.53482886071827e-18	2.61434224598072e-17
PNPT1	10632.6363069102	2.97242026281846	0.338273525299246	-8.78703191504264	1.53563166160309e-18	2.61434224598072e-17
LMAN2	5934.95904883168	-1.02175806554603	0.11639658168899	8.77824804405475	1.66040761577143e-18	2.82388016369707e-17
CHAF1B	939.594419691568	-1.54500428075385	0.176061487454387	8.77536764622714	1.70346428121097e-18	2.89415104920026e-17
NLGN4X	388.136396284043	-2.16022929590391	0.246172895115836	8.77525242934411	1.70520930510113e-18	2.89416258205238e-17
NOL4	411.896227368108	2.34272181826456	0.266983455624473	-8.77478273994523	1.7123412969583e-18	2.90330779983255e-17
ZNF620	1028.42100215445	1.55343874113375	0.177073039828712	-8.77286989954224	1.74169230877169e-18	2.95006886480657e-17
HKDC1	397.524123973669	2.36974796757451	0.270149401027771	-8.77199045623981	1.75535284315162e-18	2.97018545106448e-17
OPCML	460.114666992352	-2.014293457688	0.229908171765783	8.7612956173652	1.93018877623615e-18	3.26270488571898e-17
EMC10	2256.14497666894	-1.19027207427537	0.135941246151995	8.75578316344495	2.02691068446884e-18	3.4227244316842e-17
TTC38	961.84028034864	1.93966821050677	0.221637197609888	-8.75154636236129	2.10448853979524e-18	3.54669707024962e-17
TMED3	2279.67015605388	-1.25558721406845	0.143470412703079	8.75154110462461	2.10458660985383e-18	3.54669707024962e-17
RPA3	890.910658338888	-1.5544028812399	0.177639740473965	8.75031047159016	2.12766560066733e-18	3.58196483833276e-17
MSMO1	669.9173609489	-1.70718375722423	0.195118845401456	8.74945602364401	2.14383651958845e-18	3.60554323748967e-17
GGCT	2672.57170785397	-1.16812718369452	0.133520363303978	8.74868188483811	2.15859229174603e-18	3.62669643366009e-17
POLR3C	4330.10442648636	1.07504203816278	0.122904471284211	-8.74697256275406	2.19152959314963e-18	3.67832335946989e-17
TRIM16L	3387.31241268083	1.13315586714408	0.12964669625303	-8.74033739303707	2.32415276138457e-18	3.89699330081098e-17
YY1AP1	3657.92465097033	1.1029161391995	0.1263165603463	-8.73136615005847	2.5161467426667e-18	4.21467236070429e-17
ARMCX1	1268.77723291183	1.47800979117863	0.169377445581664	-8.72613107431716	2.63533226933767e-18	4.40987761652987e-17
WNT5A	1152.91029517295	-1.41435933925606	0.162172550080384	8.72132391428143	2.7496759227891e-18	4.59659679863841e-17
GTSE1	489.361539859546	-1.91915455226466	0.220218181895764	8.71478701596514	2.91305793677016e-18	4.86084678215247e-17
FKBP8	4509.72250642609	-1.0501961180725	0.120507661653901	8.71476637799739	2.91358864179469e-18	4.86084678215247e-17
PIGS	2326.48160113426	-1.24208605805306	0.142625905179286	8.70869886148466	3.07382692277838e-18	5.12304487129729e-17
ATXN2L	7326.52053837702	0.99466735282176	0.114255903076585	-8.70561017888975	3.15870745765212e-18	5.25924791699078e-17
ADAMTS9	599.996961106997	-1.77284311844445	0.203733537915451	8.70177358418123	3.26736978532791e-18	5.43473595661436e-17
HDAC1	1908.88051783184	-1.26632990234745	0.14557307852457	8.69892919200525	3.35030483454434e-18	5.56712330291051e-17
MCL1	16992.6124854435	0.972137881723596	0.111761469621795	-8.69832765275319	3.36810859582599e-18	5.59112742976099e-17
SLFN12	3486.71657558613	1.14829974176198	0.132023178655051	-8.69771318536609	3.38639142763355e-18	5.61587821415325e-17
IDS	4188.80634624486	-1.05288474436813	0.121121429047712	8.6928031864071	3.53604626132249e-18	5.85822589562382e-17
B4GAT1	403.605266580453	-2.08674593141758	0.240111521005542	8.69073638232215	3.60097732129561e-18	5.9598680317666e-17
ZNFX1	33946.7834440632	2.97086373313149	0.341887663699705	-8.68959032034842	3.63748806473749e-18	6.0143174059463e-17
PNRC1	2021.95194957496	1.31543666182442	0.151397608867717	-8.68862244035688	3.66860683584248e-18	6.05975236277552e-17
TMTC4	330.11720377659	-2.26948570067408	0.261408818713509	8.6817488095584	3.89729392419047e-18	6.43111435458587e-17
RPS17	16741.2927576179	-0.989490834351888	0.114000916130395	8.67967440910824	3.96903394791953e-18	6.54301140919407e-17
DEPDC1	896.789845284578	-1.77986967031907	0.205072377946287	8.67922675956517	3.984685421895e-18	6.56231575415942e-17
RAD51	579.622046778952	-1.79330949718745	0.20667709569329001	8.67686615767396	4.06823406636163e-18	6.69329023764042e-17
CTSH	1215.08998636954	-1.40416496634526	0.161981553751755	8.66867204210931	4.37189213594324e-18	7.18578519876159e-17
MDFI	1653.719928468	-1.26905741915316	0.14640615385991	8.6680606360814	4.39542646041413e-18	7.21734226488119e-17
INSIG2	979.073607322319	-1.51697767693597	0.175074762219825	8.66474218043629	4.52535922835954e-18	7.423372527309e-17
EDA2R	3808.97972406922	1.09973975424139	0.126971456694846	-8.66131477789078	4.66353796611241e-18	7.64251054485942e-17
ZNF746	1887.89263420375	1.2777273258067	0.147524565105882	-8.66111569208593	4.67169105127429e-18	7.64834375651101e-17
ZFP28	1633.14920214523	1.35842893374223	0.156849909951192	-8.66069310568904	4.68904373203568e-18	7.66921199787761e-17
GGCX	3673.55131323627	-1.07288383580828	0.12392206872979	8.65773019128408	4.81250994954445e-18	7.8634240098052e-17
ZNF211	1212.56630966905	1.44161240902091	0.166519716527033	-8.65730760949789	4.83037867211511e-18	7.8771601264169e-17
MAFK	4517.84549096887	1.26278178628023	0.145863031223131	-8.65731210774385	4.83018812092726e-18	7.8771601264169e-17
SNX3	3971.72488678008	-1.07689956679126	0.124570300577412	8.64491425162808	5.38457186663676e-18	8.77232109388473e-17
TMSB10	17184.8288182185	-0.940262520234979	0.108791619814499	8.64278445194791	5.48593570196053e-18	8.92872233017037e-17
CCDC34	916.510913397525	-1.56272141204743	0.181011274094388	8.63328220778418	5.96161094334766e-18	9.69343966862681e-17
RIPK4	3066.44777713619	-1.10755509542738	0.128311991009403	8.63173493540613	6.04282912713344e-18	9.81591267968505e-17
ATAD2	3210.80744576131	-1.27791968933463	0.148061639661103	8.63099782131048	6.08190427336578e-18	9.86975693484798e-17
TUBE1	1288.92542969245	1.40810484332397	0.163197982616609	-8.62820005950652	6.23249942009467e-18	1.01042955544865e-16
UBE2J2	2479.40420094002	1.18413932018302	0.137284373401023	-8.62544870073464	6.38418486351702e-18	1.0340143772136e-16
EEF1B2	8362.40264666929	-1.00501715256815	0.116555510878872	8.62264808407554	6.54232769029534e-18	1.05859821227811e-16
ARPP19	8084.16290928518	-1.00412000540171	0.116456888593901	8.6222465456998	6.56531609155651e-18	1.06128653324676e-16
RCAN1	4667.68226564073	1.21715020178318	0.141190718118824	-8.62061060387018	6.65980210752437e-18	1.075516053252e-16
LANCL1	2619.24490315136	-1.17372416703654	0.13622054195742	8.6163522048196	6.91209182752579e-18	1.11517760589442e-16
KLHL5	2686.36409271864	-1.14915557282442	0.133375526310794	8.61594030487003	6.93698958894494e-18	1.11811110025105e-16
IFITM1	7063.65803340978	6.06377924204613	0.703856768232189	-8.61507556043817	6.98954840581308e-18	1.12549304600375e-16
BLVRA	3673.94081307704	-1.06620193565384	0.12381392983568	8.61132456637839	7.22211961356512e-18	1.16181924218221e-16
TXNDC15	1320.42958586185	-1.35120080136148	0.157057472573577	8.60322517114541	7.75067053020776e-18	1.2456434780691e-16
RHOC	3530.40191229097	-1.06965913241486	0.124432076037299	8.59632955166828	8.23062242444887e-18	1.32150302186185e-16
OLFM1	841.514513662314	-1.56482423538963	0.182143640057423	8.59115495274115	8.60994254193284e-18	1.38107459848923e-16
BLZF1	1928.45516171812	1.33679399042853	0.155685118062172	-8.58652392128251	8.96401569160103e-18	1.43648567146446e-16
KITLG	648.164627957626	1.85364692499643	0.21605486594301	-8.57951945171823	9.52703092727888e-18	1.52524100903071e-16
ZNF367	1255.64984628097	-1.44034360024585	0.16791395627255	8.57786709466812	9.66485282090238e-18	1.54581939930859e-16
PTMS	2724.71367568749	-1.13996417963522	0.13294985543946	8.57439202071432	9.9611590541863e-18	1.59168232487718e-16
S100A6	4668.35462891557	-1.06780212103652	0.124674546940505	8.56471627321081	1.08342294840908e-17	1.72952944304998e-16
KDM7A	1192.7302288002	1.43409777629822	0.167447332305797	-8.56447072969326	1.08573409416751e-17	1.7315586846637e-16
GFPT2	7041.38421443728	-0.97212821946178	0.113511444499808	8.56414279410764	1.08882833417569e-17	1.7348317477536e-16
ARL14EP	1639.02821346091	1.29708882531788	0.151492776592861	-8.56205064353548	1.10877472528018e-17	1.76492343938002e-16
ZNF592	3513.26887936528	1.1094592583962	0.1296070201008	-8.56017874289014	1.1269266697882e-17	1.79210401642535e-16
IFFO2	2533.78375513967	1.15969961200248	0.135483614979331	-8.55970378543121	1.1315788159139e-17	1.79778504627543e-16
ZNF699	8692.09546585771	1.07641772397698	0.125792179750438	-8.55711162738818	1.15730463111909e-17	1.83690391879246e-16
SARAF	4012.68223396632	-1.05160615160998	0.12290213434911	8.55645149841613	1.16394774712275e-17	1.84568857043751e-16
VKORC1L1	3463.90600020879	-1.0872316720253	0.127080081137292	8.55548455977694	1.17374638460224e-17	1.8594554998694e-16
ANXA11	3018.51320378695	-1.09504102103729	0.128014856000597	8.55401517642749	1.18879268126138e-17	1.88150172461996e-16
ATP1B3	2659.95899815682	-1.12220033427029	0.131221632089484	8.55194617229747	1.21030221539304e-17	1.91372572519413e-16
LCTL	656.215402896296	-1.68764891205435	0.197469408051107	8.54638158239467	1.27007616992246e-17	2.00443300750796e-16
RTL8C	1440.72590059806	-1.37775696504358	0.161207507932089	8.54648138115243	1.26897891648891e-17	2.00443300750796e-16
HMG20B	1764.78165423577	-1.23402252299846	0.14441226964282	8.54513626889606	1.28384695575151e-17	2.02424733080138e-16
PAQR4	870.38624104422	-1.55245185847478	0.181728200622289	8.54271298102739	1.31106755706387e-17	2.06521048487355e-16
SRPRB	5391.60393398753	-1.00784625566955	0.118014877242555	8.53999325524128	1.34229670607613e-17	2.11240455162264e-16
TMTC3	1578.6185854359	-1.29191004783612	0.151341580300779	8.53638534280241	1.38485970497869e-17	2.17732899791267e-16
RABAC1	1417.24525294447	-1.34851773334713	0.157994587664405	8.53521473920049	1.39895354291495e-17	2.19741287637113e-16
FAM57A	1278.25430688337	-1.38927959483778	0.162928157020756	8.52694598798411	1.50261984620161e-17	2.35802266156991e-16
TAGLN	3022.72761770986	-1.18961018034508	0.139541534639169	8.52513327606161	1.52633971788032e-17	2.39299023565982e-16
PHF19	1747.37645809867	-1.2388911274307	0.145325031700736	8.52496719203834	1.52853136442813e-17	2.39417189254265e-16
KDM6A	1292.83127133082	1.39731082630032	0.163947638580394	-8.52290913366904	1.55594854847125e-17	2.43482550113217e-16
BTG1	6196.71329074289	0.990786715782211	0.116332460788493	-8.51685513283849	1.63944366248888e-17	2.56307389487698e-16
ZNF669	2114.38888374391	1.23448510969047	0.145007534370561	-8.51324805327561	1.69127736869538e-17	2.6416292860017e-16
SORBS2	3964.05826038119	-1.04702563032114	0.122989765025021	8.51311188462014	1.69326546518647e-17	2.64225585710915e-16
CD44	32534.6314793749	-0.908181165672417	0.106790427298935	8.50433122746269	1.82645385312324e-17	2.84742103506573e-16
UBE2T	563.305834615244	-1.77049505321233	0.208315504414639	8.49910359858896	1.91060333049611e-17	2.97582277387841e-16
PLIN3	1864.21073684442	-1.20653942614713	0.141963271250825	8.49895480370681	1.91305365400837e-17	2.97685451768592e-16
GOLIM4	1705.56642755746	-1.39439436725833	0.164364412486784	8.48355398934335	2.18417800389578e-17	3.3955708463926e-16
SLFN13	1982.01545268125	-1.1872940292729	0.140013697499455	8.47984197601463	2.25500002797755e-17	3.50240209569275e-16
LPP	4070.60266324964	-1.04186856214087	0.122874115853971	8.47915409116002	2.26837090998145e-17	3.5198858947988e-16
RPL39	2696.48462931339	-1.1098196723869	0.130896421254415	8.47860974158964	2.27900721532753e-17	3.53039615529724e-16
TMED7	1335.33291541691	-1.4357033584013	0.169332787742388	8.4785904581308	2.27938490507179e-17	3.53039615529724e-16
RPL10	11520.5519926558	-0.931111653158964	0.109842125300763	8.47681752888024	2.31437500394089e-17	3.5812587189234e-16
SRSF9	2751.56919598203	-1.10737689692731	0.130691368525043	8.47322137203817	2.38698348840278e-17	3.69018338736363e-16
CRY1	2207.25406170342	1.18559586244368	0.139934561200736	-8.47250209148077	2.40177361740776e-17	3.70960396380698e-16
TUBB6	1748.60819076291	-1.22186383088117	0.144281923963772	8.46858565032697	2.48390556595199e-17	3.8329033988045e-16
BCAP29	1850.02817568324	-1.22527757763143	0.144754579609839	8.46451684591922	2.57216743364442e-17	3.96542479353515e-16
CDCA2	829.092596857178	-1.63974866788573	0.193918770780586	8.4558532486835	2.77053871601246e-17	4.26729598719774e-16
NASP	2802.9838766525	-1.11908623393905	0.132374245424396	8.45395741710348	2.81592052132299e-17	4.33318638447576e-16
TMEM167A	3725.00706904504	-1.06922761182862	0.12647892303342	8.45380072967644	2.81970389923415e-17	4.3350018395428e-16
EIF5A	12068.6122563053	-0.924713994371109	0.109386684380463	8.45362485944652	2.82395643912879e-17	4.33753456748102e-16
INPP5D	689.150609540513	1.73976305219883	0.206027693916462	-8.4443164854539	3.05829596615561e-17	4.69314542271806e-16
TRAPPC1	1219.16811277612	-1.35680155477589	0.160718634922037	8.44209232758891	3.11706985841343e-17	4.77893307021949e-16
ACSL6	1324.93759635404	-1.3489579128597	0.159814534647778	8.44077114658396	3.1525084537317e-17	4.82881929665435e-16
SUSD5	2777.09367090455	-1.09720989252491	0.129991118726183	8.4406527405622	3.15570384810182e-17	4.82927105431024e-16
FAM193A	2936.4252751846	1.11216321970329	0.131832999524618	-8.43615197798486	3.27956288750445e-17	5.01420772056466e-16
CYP4F3	223.211871743799	3.33237285442484	0.395217516082056	-8.4317438342813	3.40551818222007e-17	5.20200713155635e-16
ANKH	1664.68304286441	-1.2528636073902	0.148630072854656	8.42940855324322	3.4741664510589e-17	5.30200471220262e-16
TFAP2C	768.359844749696	-1.57137568777659	0.186455496459386	8.42761794431128	3.52772645209907e-17	5.37881368383237e-16
PTGES3	6783.75943997606	-1.03903000457588	0.123317495575972	8.42564957813114	3.58754358394558e-17	5.46501378524189e-16
ZBTB21	2691.55168237082	1.1417338453376	0.13551527509565	-8.42513026322486	3.60349126663896e-17	5.48428972482072e-16
KCNB1	577.14176752901	1.87192956374108	0.222681395250281	-8.40631325143775	4.23100159747269e-17	6.43344078519819e-16
SGO2	1203.68255921768	-1.43358925657326	0.170672300852704	8.39965975387242	4.47774161157942e-17	6.80240856138662e-16
TREX1	956.563354071616	1.80199104190463	0.214849075528352	-8.38724131101435	4.97682751255975e-17	7.55370812070373e-16
TEX261	4446.83492758934	-1.01098861394699	0.120614942200156	8.38195165130778	5.20572193557974e-17	7.89392260723157e-16
SLC17A5	1339.5369595607	-1.30864297807134	0.156162876892614	8.37998763925972	5.29332619353458e-17	8.01946143060516e-16
CPEB3	656.641738886512	1.86583104300447	0.222733800780399	-8.3769550758219	5.43145669214239e-17	8.2212503567428e-16
EEF1A1	100331.074274092	-0.949990275210241	0.113445937544315	8.37394706037095	5.57197974366266e-17	8.42629089300484e-16
CERCAM	1378.72173597564	-1.29574750308763	0.154765836681694	8.37230961864399	5.64997585379265e-17	8.5364880186613e-16
CMTM6	1734.73927499205	-1.23260011424861	0.147264717113869	8.36996219057366	5.76367242138615e-17	8.70037586727828e-16
DOCK5	4341.95221578508	-1.00790300422466	0.120458996285642	8.36718746879347	5.90097752953638e-17	8.89957208938232e-16
HKR1	2445.679029288	1.15134127403149	0.137608091372081	-8.36681377200675	5.91971443995864e-17	8.91975071722275e-16
PAM	1648.83870282404	-1.24733850849057	0.14910234415164	8.36565324031391	5.97827759915724e-17	8.99984828444557e-16
YBX1	8982.12630569753	-0.981672182551447	0.117476911130575	8.35629889400417	6.47166127986657e-17	9.73379948597817e-16
MAZ	2859.05580011793	-1.0833518540108	0.129658028993889	8.35545521104492	6.51808628023845e-17	9.79477766840886e-16
ASIC1	589.543978677665	-1.78536330690712	0.21372204615228	8.35366935255253	6.61744216085984e-17	9.93511379425756e-16
ZNF71	1981.23390836941	1.21344967592174	0.145281725232197	-8.35239032288705	6.68951720801182e-17	1.00342758120177e-15
KLF7	4471.11800337012	1.04268727319219	0.124871562524074	-8.35007788896027	6.82179651067405e-17	1.0223484419687e-15
APOBEC3C	1938.18634710036	-1.17918352799609	0.141262058162776	8.34748936361466	6.97293079450411e-17	1.04405843281019e-15
RAB1B	4917.03578881358	-0.988122077754854	0.118467429875628	8.34087545236883	7.37425334606049e-17	1.1031564978608e-15
NUDT1	453.787964642352	-1.89127336161152	0.226806880656745	8.33869482325725	7.51149923906949e-17	1.12267919506739e-15
PARVA	9474.06480247506	-0.92206286668785	0.110679871011799	8.33089936100081	8.0230511701444e-17	1.19806100433098e-15
ARL5B	2687.4546933614	1.27969624201833	0.153868390505787	-8.31682347369587	9.03521696095125e-17	1.3479960788516e-15
IFI35	4285.35831422216	2.93611240456013	0.353185222824618	-8.31323683668987	9.31263998564136e-17	1.38814194951592e-15
RPL3	12560.1179495758	-0.934052665847042	0.112367654450316	8.31246919245824	9.37309898182526e-17	1.39590427591584e-15
LRRFIP1	7234.85844877521	-0.944364682651241	0.113679775341957	8.30723565216873	9.79572903659164e-17	1.4575414518253e-15
SKA1	882.155305129816	-1.46779571981982	0.176792773600713	8.3023513344207	1.02070833504334e-16	1.51739230164925e-15
AP2S1	2291.14630646398	-1.12990914278198	0.136098602817466	8.30213624086503	1.02255847651737e-16	1.51878667564801e-15
CDC20	786.097169681559	-1.52727190861571	0.183992178007156	8.30074367920308	1.03461695343271e-16	1.53396013131386e-15
SLC25A10	819.700552645328	-1.51160501057082	0.18210359810852	8.30079705327961	1.03415220280527e-16	1.53396013131386e-15
GINS1	1211.98095136142	-1.3277725615238	0.160002902989871	8.29842794544702	1.0549805651694e-16	1.56276035676784e-15
IL6	4003.01614621395	2.79170825167512	0.336424837810783	-8.29816332777805	1.0573325176913e-16	1.56485212618312e-15
PPIC	1191.57028894503	-1.35495804504125	0.163368804415696	8.29386032350166	1.09631178130033e-16	1.62110045813947e-15
SNRPD2	2684.19043760673	-1.08536354895771	0.130879406340594	8.29285201778204	1.10564860516325e-16	1.63345601383922e-15
H2AFX	687.617556942544	-1.63133390996511	0.196845389626524	8.28738693377708	1.15763559272187e-16	1.70874402649106e-15
DTX2	1299.33248510285	1.3474536072075	0.162623023749155	-8.28574931238481	1.17367769864423e-16	1.72935696304659e-15
SAR1A	3130.35550015388	-1.07450543755802	0.129680988322558	8.28575916529398	1.17358052735973e-16	1.72935696304659e-15
TM9SF3	5449.1044144533	-1.01471742980092	0.122513783536847	8.28247565708174	1.20640624561273e-16	1.77600919446967e-15
MZT2B	1397.26442195594	-1.26860612448655	0.153184080652349	8.28157938529953	1.21552260817892e-16	1.78627108792401e-15
SYNGR1	589.252410694798	-1.69421914549367	0.204575286088222	8.28164133551815	1.21489030676436e-16	1.78627108792401e-15
IRGM	218.269375229688	3.29794756362021	0.398312491892913	-8.27979948092331	1.23382862790322e-16	1.81157377906426e-15
LRIF1	1795.13367813827	1.26107153032649	0.152379589692111	-8.27585592581352	1.27536131564404e-16	1.87090448506373e-15
VCP	14216.5915338806	-0.896477999104789	0.10834792504996	8.27406707319424	1.2946527203033e-16	1.89630744003161e-15
IGFBP3	111437.622153885	-0.919242715314508	0.111099632998514	8.27403917100968	1.29495589148104e-16	1.89630744003161e-15
RCN2	1332.16408542238	-1.43198110960354	0.173090344155024	8.27302710959442	1.30599988777103e-16	1.91079948430472e-15
MTURN	2247.96588845938	-1.31466773691526	0.158947427942731	8.27108531374876	1.32745015240362e-16	1.940478054216e-15
RNASET2	622.23629302536	-1.66407061913001	0.201241226977167	8.26903435307922	1.35048355446123e-16	1.97241677033153e-15
GAS5	3647.31877285779	1.04869217245336	0.126872465940081	-8.26571915886489	1.38855094304082e-16	2.02623779155387e-15
AMOTL2	16916.8900189836	0.961260928333302	0.116344693423835	-8.26218111067172	1.43034459811364e-16	2.08539733437759e-15
PRPF38B	3386.09471411324	1.0519921239404	0.12745572114461	-8.25378503603472	1.53455266722292e-16	2.23537199556094e-15
MAN2B2	1430.53534464741	-1.31043665207059	0.158981971307471	8.24267457054113	1.6840315227479e-16	2.45097245225109e-15
AP3S1	1583.00283146743	-1.21986508672006	0.147998336612157	8.24242430451655	1.68755880920521e-16	2.45396106316741e-15
PEBP1	3565.97477189534	-1.05089367814794	0.127509127004397	8.24171338034258	1.6976184619051e-16	2.4664351998883e-15
TUBG1	2551.04217335109	-1.10115656403245	0.133651594159061	8.23900807888568	1.73644218230472e-16	2.52064187753911e-15
TRIM67	660.638961675414	1.73406321083164	0.210512165423097	-8.23735391893596	1.76061087173249e-16	2.55349921727753e-15
ALDH18A1	2506.14211275146	-1.14061958456516	0.138479458772954	8.23674207475983	1.76963420388159e-16	2.56435243643415e-15
TMEM106B	2090.10267547291	-1.1591907946861	0.140744450717609	8.23613853886085	1.77857967094218e-16	2.57507404532063e-15
TICAM1	1153.07009973033	1.44997976512302	0.176079009498126	-8.23482463500826	1.79820849700688e-16	2.59897321833026e-15
RPL34	2947.32380815164	-1.07894661119653	0.13102111857277501	8.23490612009422	1.79698497818091e-16	2.59897321833026e-15
ZNF436	842.774199799289	1.56068065182815	0.189599168353241	-8.2314741429691	1.84923443822595e-16	2.67040359032629e-15
SLC25A5	3953.17052126608	-1.01464607854325	0.123313403429268	8.22818972087851	1.9006388513672899e-16	2.74225622835922e-15
PBXIP1	908.786468721698	-1.44787524562151	0.176002125310455	8.22646455585443	1.92820104937203e-16	2.77961449974409e-15
APOL3	525.733623128191	2.3176429898854	0.281797459745275	-8.22449922714133	1.96008058236185e-16	2.82312644431876e-15
CITED2	4999.53063279197	1.03416721663781	0.125806752887675	-8.2202838313548	2.03022117593962e-16	2.92162338629167e-15
CETN2	528.973649447617	-1.81959401264357	0.221435980240351	8.21724640534275	2.08228946624537e-16	2.99396542426472e-15
DNAH17	183.747031249677	4.07908074143494	0.496415287305822	-8.21707317591526	2.08529836549309e-16	2.99570472695944e-15
MXD3	274.977404900749	-2.35378010536349	0.286532299832025	8.21471124457295	2.12675395980108e-16	3.05262529574896e-15
GLTP	1814.10495704303	-1.1789055443687	0.14351945789505	8.21425583443035	2.13484003883722e-16	3.06159230375881e-15
CPM	1161.36933077124	-1.33056610072311	0.162055476476922	8.21055930752573	2.20160528064151e-16	3.15462374549751e-15
ZNF260	4648.94390735725	1.05204528086645	0.128171257375803	-8.20812171469778	2.24675399323246e-16	3.216548064258e-15
NUF2	414.994400395597	-1.93112225401943	0.235384567013212	8.20411583700402	2.32294051109902e-16	3.32276284448442e-15
NFKBIL1	1341.16548429435	1.3214549779956	0.161092838741353	-8.20306469437348	2.34335009023019e-16	3.3490797426895e-15
PSMB3	3107.62045371956	-1.04454906424764	0.127353675859195	8.20195457414606	2.36509673997821e-16	3.37726078221588e-15
PCYOX1L	658.143195038325	-1.63106840082464	0.198899357087346	8.20047095531011	2.39447089094163e-16	3.41627594980103e-15
TYW5	1116.84757561757	1.42472380654591	0.17388370804553	-8.19354396429633	2.53644750306919e-16	3.61574066148134e-15
BCAR1	3141.88947771758	1.08429354266003	0.132376693680829	-8.19097012102718	2.59128920425155e-16	3.69075836191517e-15
FAM210B	1720.91317140627	-1.35309120292347	0.165246913080114	8.18829942237695	2.64943020040875e-16	3.77034297750475e-15
COPG1	5856.7511857659	-0.961551754069731	0.117439944476997	8.18760395665947	2.66478029245528e-16	3.78894892138176e-15
LGALS3	5215.0967456035	-0.962824609395869	0.117630039795221	8.18519326416983	2.71866997616976e-16	3.86227432621386e-15
DUSP14	3579.70842833474	1.07989641282937	0.132025799512618	-8.17943475302467	2.85178438136033e-16	4.04792923696927e-15
PVR	7689.48971783523	0.957874713356542	0.117118354329234	-8.17868999989392	2.86946269191085e-16	4.06955313631308e-15
SLC43A2	780.450554691987	1.65340160267016	0.202199545575052	-8.17707872669995	2.90808019424456e-16	4.12081150929123e-15
SUMO2	3857.39929198778	-1.01693817803823	0.124423800319122	8.1731804962555	3.00364097132432e-16	4.25260392623724e-15
FAM83D	595.168159594549	-1.67186975084693	0.204565984845762	8.1727651452292	3.01400350711333e-16	4.26364982102269e-15
GMIP	1923.60426836049	1.18444722984769	0.144996988430344	-8.16877124600894	3.11546256949167e-16	4.40343393735452e-15
HHLA2	99.6553312685575	-4.19352961428814	0.513489797328189	8.16672431683761	3.16875905556386e-16	4.47496507846804e-15
FCGR2A	473.674330803898	-1.82004441771596	0.22289876144966	8.16534109870775	3.2052820863449e-16	4.52270735064767e-15
ELOVL2	1801.30367066979	-1.2234941583447	0.149957040186505	8.15896443956887	3.37909103691966e-16	4.76391750759631e-15
MORF4L2	7279.35062838235	-0.922615207918135	0.113164591169074	8.15286122970833	3.55413367280293e-16	5.00645733097874e-15
SEC61A1	7183.86142223595	-0.963129858345665	0.118249055884091	8.14492641099594	3.79512645163292e-16	5.34140789684599e-15
PNPLA2	3277.58124667788	1.04778276717441	0.128690479903232	-8.14188250725527	3.89178823100358e-16	5.47282719984879e-15
PLXNA1	4227.95610062217	-0.999105231192777	0.122741446860967	8.13991733635416	3.95547864626242e-16	5.55769784474846e-15
MSH2	1410.61100374371	-1.33096133687857	0.16357415634047	8.13674584454678	4.0604386136761e-16	5.70036280925018e-15
AGAP1	1450.16478794729	-1.24894643699219	0.153591803090189	8.13159564419469	4.23676044662596e-16	5.94288638890667e-15
CAPZB	3362.16052101624	-1.02216951060728	0.125718539597999	8.13061871284694	4.27104798078491e-16	5.98593845791824e-15
EHBP1L1	2845.08479150199	-1.06165675153239	0.130642278206305	8.12644088964726	4.4207893259428e-16	6.19059228569787e-15
CCL5	197.522292840244	4.68138095320522	0.576152917493136	-8.12524038509444	4.46476659716958e-16	6.2469213313339e-15
C19ORF66	5869.7461902672	3.39371517743884	0.417684338320562	-8.12507165359466	4.4709820802921e-16	6.25036537673077e-15
TPT1	17070.9245884072	-0.872269318304748	0.107374003497407	8.12365460812696	4.52351875441929e-16	6.31850564270815e-15
DTYMK	1230.65142231682	-1.29069428575308	0.158928704689635	8.12121566254268	4.61537049700877e-16	6.44140140613546e-15
CHID1	2533.19862652519	-1.07873614745916	0.132853158022971	8.11976292857594	4.67095196975435e-16	6.51351342515997e-15
LY6E	2586.28090288849	1.32191491799496	0.162973274393409	-8.11123739714482	5.01068512561079e-16	6.98141484028617e-15
PCDHB5	780.009942660452	-1.49706369227519	0.184613607865251	8.10917304301798	5.09654226002519e-16	7.09115103414827e-15
GPC6	991.564130695259	-1.4635052446724	0.180476029837546	8.10913918036517	5.09796263536065e-16	7.09115103414827e-15
RPL8	22854.3203092241	-0.858288625163226	0.105866116073807	8.10730247782824	5.17559066691626e-16	7.19312058465407e-15
BRAF	2667.7639183777	1.09896629218465	0.135574645521805	-8.10598683813558	5.23191090859519e-16	7.26533082803252e-15
CNPY4	429.757289446824	-1.89459977118268	0.233878899088023	8.10077257320089	5.46112585393772e-16	7.57731212233859e-15
ZSCAN21	956.932340203677	1.46142493307534	0.180418078300346	-8.10021338683408	5.48628710737698e-16	7.60588512388232e-15
ITSN1	3119.62715549235	1.04829457976943	0.129423185396691	-8.09974330763325	5.50752723130995e-16	7.62897906832868e-15
RPL11	6854.10635299981	-0.922241636690592	0.113870508075901	8.09903856822934	5.53952216298303e-16	7.66691970188424e-15
TNKS1BP1	12064.6609237576	0.908695205805942	0.112204778612344	-8.09854283430647	5.56213797804706e-16	7.69182702113651e-15
FUCA2	2925.99181037358	-1.04209644419914	0.128693421943614	8.09751134487455	5.60948743895915e-16	7.75086853598919e-15
ARHGDIA	10394.158190078	-0.899497743569931	0.111110039924149	8.0955577388325	5.70025677540996e-16	7.86975748843912e-15
RANBP1	1873.03884010797	-1.16360429993761	0.143752463221157	8.09449990535089	5.75000875531999e-16	7.93186791848201e-15
UBR2	1976.67963938074	1.1629615170224	0.143689471005628	-8.09357504682334	5.79385708410532e-16	7.98573844787695e-15
RASSF2	753.800101517139	-1.59659538387543	0.1973064455859	8.09195755939118	5.87133693582739e-16	8.08583622675981e-15
STMN3	2686.14304813643	-1.06358014104766	0.131445743482678	8.09140039736487	5.89826145687097e-16	8.11620274850427e-15
PAICS	2467.08964893357	-1.13730715725516	0.140603224058792	8.08877011795695	6.02702002101157e-16	8.28653041699775e-15
RPS2	16959.0916531053	-0.874282847725563	0.108102637394776	8.08752560340226	6.08890341810466e-16	8.36470642833684e-15
TRAM2	18634.4665053668	-0.864685590802264	0.106927598757581	8.08664555128204	6.13304143623277e-16	8.41839570595841e-15
TGIF1	2280.17667973686	1.20448574771039	0.149114012144705	-8.07761611659624	6.60451309090411e-16	9.05808426388414e-15
LAP3	9661.46156433839	1.07461500417391	0.133056961466526	-8.0763531071935	6.67324623176405e-16	9.14481891019517e-15
HMGA1	1860.20811897343	1.36245171777467	0.168969869293848	-8.06328207193732	7.4272876755528e-16	1.0169764786016e-14
CDC42EP1	875.742441958352	1.50471979994656	0.186673656747154	-8.06069708049204	7.58606014827759e-16	1.03786278939048e-14
INO80	3790.16510191652	1.0094601648877	0.125240814790989	-8.06015328607022	7.61988378438489e-16	1.04163435968808e-14
GABRB3	1452.32794708879	-1.27563258308448	0.158275345760776	8.059578558827	7.6557929280511e-16	1.04482747747583e-14
COX6B1	2314.92306416012	-1.09418143143802	0.135760546069766	8.05964223859064	7.65180599686994e-16	1.04482747747583e-14
ARRDC3	4775.48479582345	0.985396485228064	0.122276036077088	-8.05878663425784	7.70554592049815e-16	1.05075626188611e-14
NCAPD3	1226.22945870634	-1.40018050337627	0.173821493237425	8.05527830475916	7.92981729338352e-16	1.08045382925397e-14
WDR43	5443.2862594362005	0.958288664136258	0.118969417993234	-8.05491596328361	7.95334332076254e-16	1.08277323213979e-14
MOXD1	519.512734285902	-1.75048296294467	0.217325963773871	8.05464258640564	7.97113857526022e-16	1.08342414104557e-14
PMS2P3	1334.24687983612	1.30080360236623	0.161497137100714	-8.05465425405661	7.97037827784936e-16	1.08342414104557e-14
CLSTN1	3870.04572762491	-0.987425675212449	0.122612031153243	8.05325273486696	8.0622183483842e-16	1.09490975122836e-14
CD46	1413.94184454199	-1.29537794033371	0.161068781647997	8.04238988511542	8.81030469674213e-16	1.19553034393445e-14
RPS3A	5728.32652256261	-0.984250590023661	0.122423314878794	8.0397315739908	9.00354819764874e-16	1.22075796002322e-14
PLBD2	1613.87694034533	-1.18837229299649	0.147825888709874	8.0389998218026	9.05747123413227e-16	1.22706994343615e-14
TM4SF18	591.058914974309	-1.64041667199747	0.204070888351083	8.03846489448953	9.09709137220167e-16	1.23143553940779e-14
PODXL2	687.00910898226	-1.55120068130946	0.193022198569691	8.03638489668013	9.25277858754873e-16	1.25149279839713e-14
SMAD7	1314.20055389463	1.44065077383376	0.179304874657967	-8.03464365696627	9.38512603712874e-16	1.26836321849183e-14
CAMK1D	1557.36751199505	-1.20126171038867	0.149522132872563	8.03400598500357	9.434059048824e-16	1.27394228031565e-14
DNAJC9	1672.9387705147	-1.1786190472522	0.146735765359243	8.03225474284794	9.56974077183668e-16	1.29121704903631e-14
ZSCAN12	1053.82033804824	1.39689522538034	0.174176616733347	-8.01999287607532	1.05751298448754e-15	1.42571588596903e-14
PHYH	978.742454522608	-1.37598943097218	0.171687385866853	8.01450510778521	1.1058136534182e-15	1.4896276156483e-14
PSMC3	7200.29281344097	-0.907807939246723	0.11328169229835	8.01372155401627	1.11288509829607e-15	1.49794154297733e-14
SLC35F5	3560.68915700918	-1.030161294968	0.128600355658565	8.01056334325459	1.14184185732903e-15	1.5356758420459e-14
RPL24	6947.62026719353	-0.97101705489603	0.121303607926548	8.00484891994308	1.19613432857091e-15	1.60739601054929e-14
ADPRM	753.739284628448	1.65384299854706	0.206625537557088	-8.00405902436004	1.20383640894009e-15	1.61644162974617e-14
BRCA1	1569.79387488895	-1.24677471021013	0.155807278646645	8.00203123396883	1.22383330166416e-15	1.64196812834071e-14
OGFRL1	3362.89671479453	-1.01608507729524	0.127044242095143	7.9978837335603	1.26575804419537e-15	1.69684955200104e-14
MMGT1	2236.80425411915	-1.18979198928664	0.14879844616472299	7.99599740423037	1.28529089942496e-15	1.7216487108146e-14
MTR	2841.99055086143	-1.0540714612775	0.131839747277458	7.99509619097799	1.29472744058264e-15	1.73289484611745e-14
DCUN1D3	1177.58472837492	1.33713264261755	0.167355144982584	-7.98979106830982	1.35167632418732e-15	1.80766351788907e-14
EFCAB14	2910.85702392483	-1.10018974847943	0.137816514711774	7.98300371171293	1.4281460921458e-15	1.90839746663142e-14
ITGB8	395.419805167629	-1.91842635377711	0.240468730150579	7.97786203875993	1.48889676506704e-15	1.98798164702216e-14
RPL41	7083.39035370177	-0.944556202969232	0.118411401645531	7.97690247596932	1.5005129116916e-15	2.00188621631932e-14
ACTG1	34302.2659668101	-1.0068224790882	0.126229415708096	7.97613197716504	1.50990488933228e-15	2.01280355543495e-14
SEC11A	3103.40132610679	-1.02317869517058	0.12830188746938	7.97477508204836	1.52658570724158e-15	2.03279719953647e-14
ZNF460	768.854660335628	1.57500066857079	0.1974993377024	-7.9747136719216	1.52734492289497e-15	2.03279719953647e-14
TWNK	982.199722916333	1.4206681479973	0.178212011288494	-7.9717867371885	1.56396525744388e-15	2.07987392463583e-14
HSD17B4	1431.36116580976	-1.25039295861442	0.156878285803305	7.97046546124412	1.58077841622839e-15	2.100555517175e-14
RPL35	7136.09153451225	-0.909102209493731	0.114090166864414	7.96827837559493	1.60900101460151e-15	2.13635302177952e-14
SMG9	3693.68215626924	1.03636214906723	0.130074773392294	-7.96743382317225	1.62003161229564e-15	2.14928496770697e-14
HLA-C	26539.1486927923	1.02393616600059	0.128548401809465	-7.96537453276374	1.64724093816647e-15	2.18364344112036e-14
MDM2	19169.8586167702	0.8474061728293	0.106388428268968	-7.96521000091203	1.64943420813072e-15	2.184811421271e-14
LRRC15	292.769637781138	-2.19817134648451	0.275980235068747	7.96495932376079	1.6527813571646e-15	2.18750473742374e-14
CENPH	935.735900359731	-1.38793536492971	0.174287213788756	7.96349505369883	1.67246701082176e-15	2.21004569287161e-14
RAB11A	2603.85283136223	-1.05729158330755	0.132765998439596	7.96357196672297	1.67142726942908e-15	2.21004569287161e-14
RPS21	5427.301298541	-0.939498998731792	0.11797999481438	7.96320596733301	1.67638069740945e-15	2.21346063535824e-14
SIN3B	3274.12090857709	1.02376719574114	0.128619409872376	-7.95966329465346	1.72508066721055e-15	2.27595824952897e-14
MBP	4784.10813956596	-0.951140978200089	0.119505661992378	7.95896162861935	1.73489026396635e-15	2.28708811520504e-14
STK40	2991.69687233109	1.05505189211461	0.132566744915147	-7.95864673896853	1.739310399085e-15	2.29110111904789e-14
MAD2L1BP	1183.64013278824	1.40314428190049	0.17633852591548	-7.95710565581698	1.76110320557442e-15	2.31797378441218e-14
SCUBE1	532.461945489302	-1.7088873803581	0.214856359804078	7.95362716708219	1.81128674147772e-15	2.38214251545056e-14
DAB2	6201.93134615161	0.956950662218674	0.120342285094556	-7.95190702475672	1.83662074510504e-15	2.41355449139692e-14
CADM4	1974.58781522325	-1.11276709230922	0.139973751798682	7.94982686403711	1.86772357584156e-15	2.45249191938186e-14
RPL37	15995.5593354371	-0.856598310934177	0.107764889063774	7.94876994145327	1.88372498597725e-15	2.47155405961554e-14
GDAP1	846.59588251336	1.49660463814438	0.188285437941602	-7.94859472142804	1.88639076654584e-15	2.4731028553534e-14
IQGAP1	8507.51000285099	-0.946731589872726	0.119145934078872	7.94598319440772	1.9265654459337e-15	2.52378557630181e-14
NSUN6	1005.16424953487	1.56162966244026	0.196588660682535	-7.94364057936227	1.9633195220334e-15	2.56991116681259e-14
MCM2	1449.64439551642	-1.35708113259455	0.170868371380518	7.94226059293546	1.98529289994145e-15	2.59663211186372e-14
HNRNPUL2	2164.50637689092	-1.08792229465345	0.137003226837687	7.94085161178245	2.00797781955783e-15	2.62424102791506e-14
UBAP1	4074.74662527586	0.997834268677386	0.12567066945338	-7.94007283495498	2.02062564994892e-15	2.63869937816859e-14
ZNF416	809.876343630914	1.53041020721308	0.192762344189876	-7.93936291678208	2.0322235123554e-15	2.65176500632582e-14
CBX1	5591.36617403867	-0.924400648478033	0.116462754433703	7.93730710709111	2.06618015053555e-15	2.69396237325113e-14
CEP85L	1014.44026583868	1.39828324052568	0.176173760258502	-7.93695518829797	2.07204868597242e-15	2.69950004862603e-14
SLC27A1	1675.5191582130701	-1.15964919888643	0.146122619741533	7.93613747780913	2.08574814014049e-15	2.71522334115239e-14
IARS2	2662.45463107129	-1.1621908301426	0.146481458404667	7.93404737227528	2.12117126968623e-15	2.75917981564654e-14
SLC25A23	946.118746742717	-1.44675987207664	0.182380290179076	7.93265473289953	2.14510195078877e-15	2.78813017022897e-14
LRP11	2200.43619489643	-1.08499098111145	0.136826530632868	7.92968276030249	2.19706406536077e-15	2.85344123933361e-14
ITGB3	3915.33779260186	-0.977371213861375	0.123315255351081	7.92579321251679	2.26694564840524e-15	2.94190530365917e-14
NDRG3	1433.0200415794	-1.23760642589039	0.156188058730854	7.92382232000883	2.30318669893234e-15	2.98660892034451e-14
CHCHD2	4970.23027691931	-0.95323128670605894	0.120310753771997	7.92307634039552	2.31705221394915e-15	3.0022505340275e-14
RIMKLA	535.727692189604	-1.73921341656884	0.219517224258736	7.92290182440944	2.32030778660058e-15	3.00413099898131e-14
ZNF607	462.397450639359	1.95567466169892	0.246891089012402	-7.92120391838313	2.35221803915219e-15	3.04307928142067e-14
DUSP5	1381.95730820702	1.375614816528	0.173665478832649	-7.9210607990411	2.35492747309448e-15	3.04421913253285e-14
ETV7	231.474413546471	2.88194366693374	0.364316113950515	-7.91055777270724	2.56238228696236e-15	3.30982661582027e-14
OST4	3257.97832921626	-1.00435191900556	0.126971686727525	7.91004628583738	2.57293215395516e-15	3.32087754754678e-14
CNPY3	973.993960768239	-1.35089097798615	0.170861338352744	7.906358401555	2.65027442805826e-15	3.41805338707747e-14
EPB41L2	8452.59118561796	-0.896712998511745	0.113422154467611	7.90597747610068	2.65839246277338e-15	3.42586954374433e-14
AURKB	1025.47748445019	-1.34378296918515	0.169986516516577	7.9052327015249	2.67433541498949e-15	3.4437497803229e-14
TNC	32591.7283250563	-0.829300523216585	0.104947006903786	7.90208837472496	2.74268839940854e-15	3.52903878285565e-14
PPP2R2A	4234.94387982183	0.967735036687349	0.122483038061581	-7.90097185702399	2.76737137585705e-15	3.5580489118162e-14
JMJD1C	4302.65539078988	0.96505832048553	0.122173641181404	-7.89907144580071	2.80988793100843e-15	3.60992546692055e-14
PER2	1457.08659074247	1.23524461756848	0.156406379178454	-7.89766136174736	2.84184979745229e-15	3.64817263898078e-14
HOOK3	2181.86180206172	-1.08113552151593	0.136930446477578	7.89550862738894	2.89133671933282e-15	3.70884101516883e-14
SH3KBP1	4824.88820147468	-0.960249487570059	0.121699162520997	7.89035411319598	3.01330279845941e-15	3.86231651996529e-14
SNHG1	4490.99201660501	0.976800973399942	0.123826270902287	-7.88847928862165	3.05890979629688e-15	3.91775754679561e-14
FAM53C	2918.60204384378	1.03894756189224	0.131867223587664	-7.87873994481698	3.30698952135874e-15	4.2322348601555e-14
WDR83	2470.08685861652	1.07027471436334	0.135893920242407	-7.87581013524512	3.38542005238554e-15	4.32928140339625e-14
RGS3	3238.17976001594	1.05583549736629	0.134073787772714	-7.8750329568982	3.4065305174388e-15	4.3529342375561e-14
SOX4	3113.10427010474	1.08355530232855	0.137612387424396	-7.87396630934733	3.4357149751751e-15	4.38685999514305e-14
MANEA	378.617176457371	-1.92572945769645	0.244812568508552	7.8661380395148	3.65756942619786e-15	4.66655409549382e-14
LOC101929709	386.450414971734	2.13066695360847	0.271007460424429	-7.86202324567596	3.77977864965677e-15	4.8187836536589e-14
CST3	4535.65427463741	-1.00024497474155	0.127270619373622	7.85919782322405	3.86601261839874e-15	4.92495104027078e-14
COL16A1	2260.64020694266	1.11409573353682	0.141805086614516	-7.85652870524588	3.94925391740814e-15	5.02714661504936e-14
ZSWIM4	1541.73630554331	1.20931551695016	0.153935724228691	-7.85597705152294	3.96667700891638e-15	5.04546770041694e-14
PRMT2	2891.62346504393	-1.01289684120664	0.128970626663556	7.85370178784175	4.03934078029883e-15	5.13397129709737e-14
PSMC1	2283.41342312336	-1.06357247462695	0.135426899868152	7.85348018497369	4.04648762596543e-15	5.13913188194694e-14
NFKBIB	1894.51817313879	1.14226995015658	0.145458793545604	-7.85287655915046	4.06601817624679e-15	5.16000020080099e-14
SFXN3	3359.78228564098	-0.985326636028803	0.12552527549028	7.84962735337793	4.17275259340508e-15	5.29141893984727e-14
ANP32B	6128.25491980056	-0.926615277637238	0.118065903813531	7.84828852113562	4.21753059537414e-15	5.34413123386449e-14
KLHDC7B	214.927002589327	6.14361935744691	0.783073713697168	-7.84551856355989	4.31168055349812e-15	5.45927613807937e-14
CAPNS1	14537.7620327278	-0.866505405075152	0.110491512631741	7.84228022982312	4.42437628385851e-15	5.597710115976e-14
DPY19L4	1473.36889842925	-1.26865747813236	0.16199348814814	7.83153380197723	4.8195373179496e-15	6.09303692815951e-14
PGM3	2130.52922929174	-1.11651273040127	0.142720876100585	7.82305126556529	5.15580954224692e-15	6.51321918652589e-14
ZDHHC9	2351.92163125008	-1.05169598609532	0.134519613909344	7.81816090257349	5.36006506304852e-15	6.76611700528869e-14
STX1A	843.775572255171	1.49055877629646	0.19081801197299	-7.81141549943115	5.65492571211481e-15	7.13291765959936e-14
ZNF777	1285.94010326823	1.28383692423742	0.164356694055739	-7.81128466724957	5.66079979644472e-15	7.13492177220322e-14
TMEM214	3909.98173584823	-0.968241398831313	0.123983683121631	7.8094260023026	5.74490150738618e-15	7.23544705733585e-14
H2AFY	3013.12799431044	-0.999304287570892	0.127970657057208	7.808854862128	5.77099088132686e-15	7.26281165337053e-14
OSTC	1324.16058060082	-1.26598975757037	0.162192579054088	7.80547275931894	5.92789075911739e-15	7.45463603771182e-14
SUMO3	3172.28861870002	-1.0161291246311	0.130185897411007	7.80521657751532	5.93994497655537e-15	7.46415727242618e-14
IER5	2911.83139937296	1.06085772841772	0.135924476580318	-7.80475860645199	5.96155420860379e-15	7.48566195876721e-14
LRRN2	750.26085094587	-1.4588723893257	0.187089912639194	7.79770736297877	6.3041992295463e-15	7.90994100768243e-14
EFL1	2156.92815328202	1.10023195495075	0.14111461591072	-7.79672571724846	6.35341281720551e-15	7.96568700349938e-14
GPAT4	4020.14747246908	-0.959542701029973	0.123100215424863	7.79480927566409	6.45058348411298e-15	8.08143077580746e-14
GAS6	4972.04714147712	-1.04946262538163	0.134639131589528	7.79463305349523	6.45959169377191e-15	8.08663170686483e-14
MARVELD1	1574.10772771093	-1.20482221627716	0.1546147980323	7.79241205635094	6.57419271010245e-15	8.22391499798691e-14
NONO	10745.0713416861	-0.85911204469537406	0.110281635342286	7.79016417401598	6.69221823975418e-15	8.35384046580704e-14
NFIC	10405.8991021552	-0.876641167358025	0.112532038599282	7.79014739508701	6.6931070158478e-15	8.35384046580704e-14
SH3RF1	1158.18817547636	1.33512549014662	0.171382609322454	-7.79032070654618	6.68393234175031e-15	8.35384046580704e-14
WAC-AS1	997.959386955309	-1.32484352021668	0.170129616501033	7.78725978147747	6.8478064961979e-15	8.54052270874121e-14
PTTG1IP	8666.80241616663	-0.867676044685085	0.111431423738019	7.7866369788565	6.88163074068011e-15	8.57628381978472e-14
COLGALT2	5409.33803477019	-0.934329575901226	0.120004478144351	7.78578925010896	6.92793504524965e-15	8.62753317153378e-14
CENPK	591.221859397006	-1.63404406289958	0.209887182127929	7.7853447091572	6.95233901558282e-15	8.65145325930149e-14
NOMO1	1529.28808434096	-1.17889589785903	0.151433168664637	7.78492524626362	6.97544385184872e-15	8.67372219068567e-14
TMPO-AS1	309.075251721713	-2.07557990851466	0.266773471450403	7.78030850380315	7.23479024521107e-15	8.98949683453465e-14
FAM122B	1111.2151401339	-1.28114461232715	0.164772054108405	7.77525423992273	7.52960259519069e-15	9.34883543698172e-14
NFX1	5252.07198919198	0.934836524137788	0.120249230797043	-7.77415803778079	7.5950869891129e-15	9.4231146325432e-14
ZNF670	1283.11264016126	1.26847366835085	0.163182485438518	-7.77334445508721	7.64405047110355e-15	9.46975002558587e-14
PCDHB16	645.086401810544	-1.53391979821008	0.197329391881405	7.77339748318875	7.64084966191561e-15	9.46975002558587e-14
CSRNP1	3955.33205527139	2.51841722063662	0.324490114598555	-7.76115236592737	8.41611324335333e-15	1.04184598886121e-13
LPCAT2	1663.26922663683	-1.27738005146084	0.164622106171812	7.75946852561628	8.52860275814981e-15	1.05498689393161e-13
RPL21	2843.71274130616	-1.01410322015739	0.130696792642424	7.75920510101491	8.54633426716736e-15	1.05639543836924e-13
MAGEH1	460.12197075178	-1.79230815040432	0.231021340812063	7.75819300547811	8.61479806041454e-15	1.06406815805565e-13
RPL27	9953.8426019884	-0.85827089739767	0.110677785443306	7.75468079669261	8.85659635216932e-15	1.09286018908101e-13
NOL6	3887.64862059169	0.970627144331776	0.125167639685197	-7.75461730182782	8.86102856011629e-15	1.09286018908101e-13
ARPC2	6807.41724609133	-0.893132329015115	0.11518557972566	7.75385539702372	8.91438326329699e-15	1.09862680484008e-13
NUDT15	792.961807029066	-1.43288065971321	0.184800752751029	7.75365164038941	8.92870544299846e-15	1.09957800019175e-13
DHX37	1611.67648904338	1.18393920733658	0.152698320222041	-7.75345272701751	8.9427090304155e-15	1.09967581504002e-13
GNG11	1402.50527588595	-1.2123741862408	0.156364408301488	7.75351756458037	8.93814206514557e-15	1.09967581504002e-13
BMF	1111.3944535295	1.33687283715402	0.172452275061113	-7.75213221559565	9.03622319217244e-15	1.11035510073558e-13
EIF2AK1	8374.0488688507	-0.886660787647778	0.114392267406053	7.75105527457058	9.11320042814312e-15	1.11898810566802e-13
XPC	3747.97020140921	0.968669693310224	0.125028170442598	-7.74761151731763	9.36370903575587e-15	1.14890018751168e-13
NDRG4	244.303214473278	-2.30241066161658	0.29720862625166	7.74678275881206	9.42499975967885e-15	1.15556882178684e-13
LRRC59	8870.09342110028	-0.860462719203366	0.111110426071204	7.74421221868005	9.61762598502359e-15	1.17831841538368e-13
TALDO1	4537.99659901417	-0.928375957371116	0.119900667401956	7.74287564437672	9.71930927391436e-15	1.18990073096084e-13
CTPS1	3343.29074906652	0.997605945168362	0.128885641610556	-7.74024113704419	9.92284369182875e-15	1.21392613864033e-13
RPS8	9735.83833034116	-0.877008563698841	0.113381496604861	7.73502370281147	1.03383840896314e-14	1.26383329730075e-13
LIMA1	2868.12246424973	1.01845347386466	0.131674450576564	-7.73463241657849	1.03702292980271e-14	1.26679616883457e-13
HINT1	2997.60269380582	-0.993087026699959	0.12842021132022	7.73310537718757	1.04954349400365e-14	1.28115096592088e-13
XRCC5	9816.41949552461	-0.86076596569284	0.111316365015583	7.73260935687525	1.05364240210606e-14	1.28521216081069e-13
JPT1	1808.89632751285	-1.1058926551749	0.143044437986295	7.73111258810952	1.06610680752451e-14	1.2994640077074e-13
MTMR12	3037.17236090638	-1.03337582351027	0.133680426267261	7.7301954546755	1.07381584935521e-14	1.30790299135071e-13
ZFP14	1522.69294369483	1.20233998473493	0.155585822913166	-7.72782482505471	1.09399743152896e-14	1.33151003179511e-13
SGMS2	1588.82392547247	-1.14247972995213	0.14785933050811	7.72680172449084	1.1028221356218e-14	1.34127016494544e-13
ENC1	5498.46576381916	0.916564076769335	0.118670455227455	-7.72360799503598	1.1308225460094e-14	1.37432083146398e-13
SOX9	19481.5621609743	-0.84195710966554	0.109035483913234	7.72186337372092	1.14641242126416e-14	1.39225140875625e-13
SLC7A5	7732.08252075381	0.890185617722634	0.115300721408905	-7.72055549041759	1.15823813879378e-14	1.40558782878399e-13
TOGARAM1	1053.62507019201	1.33980731126252	0.1736019686606	-7.71769653074557	1.18450805792626e-14	1.43642091511087e-13
RP9	1504.17615113095	1.20497487009068	0.156139989070468	-7.71727266835442	1.18845235079159e-14	1.44015514124308e-13
RPS25	5789.94124722088	-1.03175386366489	0.133724142566534	7.71553919780451	1.20471827718075e-14	1.45880431382251e-13
LINC00997	904.178564099839	-1.43005843061905	0.185355189570794	7.7152327589558	1.20761642752812e-14	1.46125098243773e-13
LPXN	494.251051852278	1.85636501115646	0.240663735902562	-7.71352195707645	1.22392286994152e-14	1.47990673816459e-13
PFN2	2228.05175136188	-1.09443504737568	0.141895700876033	7.7129542376469296	1.22938179457676e-14	1.48542865600168e-13
OAS1	11169.0453006168	3.08448100480876	0.400137475274393	-7.7085531733652	1.2725209975862e-14	1.53643760767296e-13
RPL9	8755.23030338415	-0.858684656462463	0.111418168179509	7.70686388488283	1.28947203325336e-14	1.55577604012091e-13
TRIO	16157.3036468067	0.841513418059799	0.109208705992881	-7.70555250526142	1.30278397474804e-14	1.57069899924366e-13
SERPINA3	500.434639501214	-1.74538158388983	0.226551237907418	7.70413615926962	1.31731334369152e-14	1.58706708917973e-13
DIAPH1	5489.51239305284	-0.951733577583415	0.123654365642325	7.69672443540202	1.39598500861517e-14	1.68063271102261e-13
ETFB	1463.7019622777	-1.16624205288746	0.15160469242349	7.69265142288409	1.44116760254263e-14	1.7337746085502e-13
SLC35F6	6233.32869469317	0.959082503147447	0.124719770299584	-7.68989953111425	1.47250611150034e-14	1.77019687772424e-13
CAVIN1	33206.5797859024	-0.802450254563935	0.104401707799948	7.68617938799978	1.51593914225003e-14	1.82109572283283e-13
RNASEH2A	844.757453841663	-1.37726397441803	0.179196087466872	7.6857926637078	1.52052586812565e-14	1.82528880348177e-13
SEPT7	8833.68063192257	-0.867034393498074	0.112852123065013	7.68292496365872	1.55496677403517e-14	1.86528795300329e-13
SKP1	3390.4542030387	-0.998788533268217	0.130073799491192	7.67862964851617	1.60799368005621e-14	1.92750862296155e-13
TTK	749.075140334436	-1.4577935442689	0.189879703323734	7.67745851057837	1.62275778199913e-14	1.94380698347378e-13
ZNF57	399.702246830926	2.01131181457555	0.262109830813159	-7.6735458885145	1.67305640171506e-14	2.00261603799826e-13
ATP6AP1	3168.7781718736	-0.97719858860803	0.127464042592321	7.66646474357863	1.76801733717723e-14	2.11476211666673e-13
SLC12A4	3571.70563097009	0.965712304161803	0.126037229676017	-7.66211941221017	1.82889466798554e-14	2.18600834328494e-13
SKP2	2482.99225448181	-1.13354453649622	0.147979246772675	7.66015884806853	1.85703250160233e-14	2.21804814574453e-13
ZNF282	2024.04031485704	1.10752470929764	0.144613032299805	-7.65854011692092	1.88058499278949e-14	2.24456918494229e-13
FEM1C	1745.81800734895	1.13441664003711	0.148155468215222	-7.6569339876755	1.90424449579486e-14	2.27117986067224e-13
TROAP	518.421037270684	-1.64585607421475	0.215029153680526	7.65410664574365	1.94660686716863e-14	2.32004325972496e-13
CALM2	16567.3130603821	-0.841083084000756	0.109923160989643	7.65155474450012	1.98563744602628e-14	2.36486863206993e-13
DTL	1102.11559752386	-1.2793670569159	0.167220556525077	7.65077621736087	1.99769731548307e-14	2.37753111528185e-13
CCNE2	555.24191822814	-1.66281029245382	0.217376444005287	7.64945024316147	2.01840356118763e-14	2.40045852098387e-13
GDF11	1103.46082790317	-1.27747579029572	0.1670405085175	7.64770055858566	2.04604980806117e-14	2.43160094962302e-13
IFIT2	18945.7834500616	6.09459373458768	0.796935921450312	-7.64753297040039	2.04871728575306e-14	2.43303443707478e-13
AP2B1	13712.4720024456	-0.827876651782769	0.108255380888141	7.64744112478068	2.05018063050267e-14	2.43303688509405e-13
SDC2	3587.62083129348	-0.949159625311284	0.12411815152975	7.64722656285914	2.05360317984908e-14	2.43536274533384e-13
MARS	15162.1082002463	0.83001235063912	0.108586169300498	-7.64381279849892	2.10881946076006e-14	2.49906363143452e-13
DBI	1375.84965332231	-1.1781123415912	0.154186782537671	7.64081279991274	2.15854709666303e-14	2.55617419341674e-13
IFNAR1	3676.21604592682	-1.00296571705538	0.131286863252282	7.63949790717501	2.18070451298681e-14	2.58057783519761e-13
ZNF555	1082.41452032523	1.31280359126695	0.171899132236892	-7.63705769880092	2.22241921836855e-14	2.62807386263042e-13
FMNL1	2020.09599952448	-1.07021558568693	0.140169073422993	7.6351762878342	2.25511640516681e-14	2.66484656820635e-13
VAMP3	1774.22124597913	-1.13205402158197	0.148288224987472	7.63414641774564	2.2732145269099e-14	2.68432779241488e-13
SEPT6	1028.83074763414	-1.31254182418912	0.172016863211085	7.63030902719387	2.34191648247699e-14	2.76349464445371e-13
CDON	1470.70207249502	-1.15464014259294	0.151408459647048	7.62599490995783	2.42159386741724e-14	2.85549135215984e-13
PFDN5	2222.22685578558	-1.0428145948207	0.136851752581287	7.62003098353669	2.53614833997279e-14	2.98845505028641e-13
HMMR	878.011862619302	-1.45723701376717	0.191311526287958	7.61708947726324	2.59459486943762e-14	3.05516298275363e-13
CPA4	7763.86550406021	-0.892955815984397	0.117236758155895	7.61668805953328	2.60267291860502e-14	3.06250912330556e-13
CRYZ	638.318166842405	-1.63694075651181	0.214989719476587	7.61404201325117	2.65654383858046e-14	3.12236542813627e-13
MARCH2	899.806603899492	-1.33666426855142	0.17555335987398	7.61400561920857	2.65729237938084e-14	3.12236542813627e-13
KIF2C	855.995953784653	-1.36794263611796	0.179663869916565	7.61389942648581	2.65947770265575e-14	3.12272946045263e-13
ITFG1	885.37086879014	-1.34497637579787	0.176724100708472	7.61059963188931	2.728271567078e-14	3.20124887891816e-13
NFKB1	1460.49463890269	1.19824120910409	0.157521542222374	-7.60684025942644	2.80878112352105e-14	3.29339476807222e-13
LRSAM1	2065.51674700156	1.09160179734938	0.143582633668298	-7.60260324985528	2.90232248502272e-14	3.39837729802784e-13
TUSC3	1769.73908252741	-1.14331490069673	0.150384725954396	7.60259988799292	2.90239790858594e-14	3.39837729802784e-13
CLIC4	5629.5754529766	-0.915575878725538	0.120461384844776	7.60057573557973	2.94816164813431e-14	3.44953558970037e-13
COX6C	2377.10835400759	-1.02348539976347	0.134682304801103	7.59925664529528	2.97836591900663e-14	3.48242925220929e-13
RAN	6780.31133520495	-0.876934030558074	0.115407724123699	7.59857312165811	2.994136611465e-14	3.49841225129068e-13
PKD1P5-LOC105376752	786.042965658834	1.47434035704534	0.194050097245374	-7.59773057563099	3.01368941898216e-14	3.51878883773163e-13
STOML1	865.244939016371	1.55281066762143	0.204454924166084	-7.59488026006183	3.08077176150812e-14	3.59459354093275e-13
THAP1	872.927945138134	1.40845391148599	0.185544755478582	-7.59091200316125	3.17661636992078e-14	3.7038279103068e-13
COL9A1	161.009465684855	-2.78795028643771	0.367443287649932	7.58743016988742	3.26312365274707e-14	3.80203000827423e-13
CCDC130	1325.39459548356	1.22072013463059	0.160891726247469	-7.58721509863712	3.26854249275078e-14	3.80568059470633e-13
TUT1	1404.00811932607	1.21988475916525	0.160786046318346	-7.58700637958317	3.27380974692583e-14	3.80914970554264e-13
RPS6	12186.7580987424	-0.851250161027078	0.112202501610238	7.58673067721871	3.28078019640256e-14	3.81459429260493e-13
G6PC3	1654.1704100775	-1.12497923921156	0.148378112322657	7.58184089015245	3.40685930948776e-14	3.95842341262883e-13
TRANK1	1876.94911771009	3.63964947591892	0.480099300251532	-7.58103474429571	3.42809771665049e-14	3.98032266263813e-13
ST3GAL5	914.018475913062	-1.39116744637301	0.183512223075261	7.5807890235326	3.43459723515825e-14	3.98509017180382e-13
CDCA7	834.636402920508	-1.48280900377746	0.195617176684407	7.58015747343962	3.45135791295538e-14	4.00174855506317e-13
NFAT5	4938.34446708999	0.935115219055058	0.123369502232283	-7.57979242952931	3.46108245210102e-14	4.01023123364523e-13
CD163L1	1378.30958021246	1.2144232396311	0.160231764657154	-7.57916660425971	3.47781677590991e-14	4.02681845054938e-13
SIGMAR1	1777.7883873958299	-1.17480839029373	0.155020343074538	7.57841433578076	3.49803747499529e-14	4.04741653639135e-13
BCL2L11	906.138410825166	1.38583683785207	0.182884829305456	-7.57764787333689	3.51875860682456e-14	4.0685646391409e-13
SERF2	2756.10156013047	-0.984927061692818	0.130176024286354	7.5661172408079604	3.84545016131399e-14	4.44321618222608e-13
RICTOR	3638.07546412279	1.03163110195501	0.136357721905232	-7.56562288912392	3.86010392922831e-14	4.45705481426154e-13
PSRC1	579.329478081667	-1.55397673092954	0.205418960185251	7.56491382065286	3.8812183298918e-14	4.47832884218285e-13
ZWILCH	1888.18657440592	-1.0802860723048	0.142859153549562	7.56189607360382	3.97235722126794e-14	4.58031494003541e-13
PEG3	4361.29038248549	-1.02058430748357	0.134992210673673	7.56031997987427	4.02079005321623e-14	4.63295186062632e-13
DIXDC1	1118.64187191135	-1.33182960849239	0.17616758864991	7.5600149760753	4.0302295528382e-14	4.64061701623486e-13
ELMSAN1	3046.45135400991	1.01889924954965	0.13488644778623	-7.55375552008323	4.22883645318076e-14	4.86593828233999e-13
HSD17B14	957.62494708826	1.39352527618815	0.184516241647735	-7.55231769162392	4.27579934497621e-14	4.91657866670261e-13
CMPK1	2469.72403889991	-1.09163077696191	0.144631379107809	7.54767591718946	4.43093827933742e-14	5.09145081787219e-13
FZD1	818.763759961024	-1.36648030107564	0.181054245548488	7.54735298769719	4.4419349407386e-14	5.10056667333087e-13
RPL37A	16914.9211024789	-0.81829896569634	0.108451246154385	7.5453163952718	4.51190755996796e-14	5.17734396095565e-13
GALC	2275.46982088609	1.04385671207272	0.138360623215403	-7.54446379189564	4.54152186628922e-14	5.20773685080685e-13
PLD6	1704.0002290364	1.13126026776084	0.150004450862862	-7.54151134352049	4.64555654697714e-14	5.32336658686644e-13
SREBF2	2281.13327451649	-1.02180701810393	0.135525868492562	7.53957181362767	4.71517089362339e-14	5.3994219655316e-13
MX2	429.863878288129	8.15091935208233	1.08123293665568	-7.53854148884292	4.75256783431338e-14	5.4385054598843905e-13
XPO6	3419.10616703039	0.967058158986296	0.128300673301663	-7.53743635243853	4.79300434377108e-14	5.48101114861185e-13
SEC13	1892.89137501402	-1.07182147536619	0.14222468718655	7.53611413439306	4.84182844864301e-14	5.53304349141429e-13
TMEM170B	644.923390292372	-1.49242260134833	0.198151694475349	7.53171758283396	5.00771784391291e-14	5.71869013039437e-13
MAP2K6	95.7155281835869	-3.7593815716258	0.499252088917919	7.53002672412228	5.07299390718062e-14	5.78926309489769e-13
CDKN2AIP	637.611364044316	1.58940234823424	0.211102522441025	-7.52905427114576	5.11091390171148e-14	5.82854222352713e-13
HOXC13	1040.33148673878	1.35138328323194	0.179492414893308	-7.52891582652792	5.11633504730032e-14	5.83073090606094e-13
CLCN5	617.928553180665	-1.5172462032461	0.201534788427645	7.52845806465233	5.1343001425176e-14	5.84720228268933e-13
NABP1	2056.98998579666	1.1535405664462	0.153229138660997	-7.52820629631213	5.14420733976131e-14	5.85448067033669e-13
MOCS2	1589.38134458884	-1.11254993481657	0.147789357250414	7.5279435239133	5.15456759794901e-14	5.86226437881496e-13
SAFB2	3916.7848038195	0.938868514450265	0.12472241973105	-7.52766436439281	5.16559642092838e-14	5.87079729750564e-13
IMPDH1	2054.45900658548	-1.06886356025917	0.141995810299032	7.5274302671905	5.1748628391887e-14	5.8773169353678e-13
POLD3	1185.66527567839	-1.21403486894565	0.161295796724733	7.52676073151193	5.2014558076364e-14	5.90349278780818e-13
TMPO	2906.89513315075	-0.975814904258212	0.129735407799908	7.52157734581773	5.41192952697733e-14	6.13818982453492e-13
DEK	5378.93202744553	-0.984093673121728	0.130840421785701	7.52132758126953	5.4222800794879e-14	6.14574290833721e-13
JPT2	2619.01510286454	-1.02096575181115	0.135770399362926	7.51979633706476	5.4861635018631e-14	6.2139198847633e-13
DSCC1	485.973694650036	-1.67593416723292	0.22291811646496	7.5181604519629	5.55523015996375e-14	6.28787098323565e-13
PDIA3P1	450.088253465402	-1.73770317917332	0.231287854099826	7.51316227104303	5.77159128424814e-14	6.5283284567073e-13
B4GALT5	3393.51840771321	-0.965354533749219	0.128492909995426	7.51290116928308	5.78311874672385e-14	6.53692648560435e-13
EI24	2796.7748506615	-1.00660588613458	0.134007245453096	7.5115780697612	5.84188154949685e-14	6.59886891445879e-13
FARP1	1869.81408073096	-1.0880350372864	0.144914316189352	7.50812663577502	5.99794709125661e-14	6.77056400470661e-13
SMIM14	1712.88566928161	-1.08820989456051	0.144966850513975	7.50661196475128	6.0677242421732e-14	6.84468893171977e-13
SRP9	2477.90398641407	-1.02320706728253	0.136378783217861	7.50268511816816	6.25236227597399e-14	7.04819444109458e-13
TTC7A	2483.78895807893	1.05874408918525	0.141190558588153	-7.49868900422416	6.44592582891665e-14	7.2614793674873e-13
LRRC58	3827.86636103654	-1.01974092431567	0.136040940869086	7.49583851597282	6.58758542825715e-14	7.41604444763229e-13
C1QTNF1	291.515158472562	-2.09153810967525	0.279051944215431	7.49515691623548	6.62190944557803e-14	7.44964812627528e-13
ZNF330	1105.57517410459	1.30998291751311	0.174819306899564	-7.49335379910707	6.71356088175381e-14	7.54765622425394e-13
CCDC47	5573.46172525938	-0.89771338974557	0.119827284108922	7.49172775149901	6.79728061228488e-14	7.63662093080589e-13
CTSL	18925.0302797313	-0.814235283153474	0.108693411254086	7.49111904538614	6.82888414255817e-14	7.66695353834076e-13
ABCA2	1314.03578798503	-1.23694533687989	0.165192411289334	7.48790654017023	6.99808284472647e-14	7.85162259869917e-13
SULF2	1044.59400842683	-1.25650925974912	0.167816419637122	7.48740357151071	7.02494407502403e-14	7.87645244775422e-13
SLC39A11	848.745220531658	-1.42851417593534	0.190848898607945	7.48505328746952	7.15181126083826e-14	8.01330131177369e-13
RND1	153.318615977084	4.16751580723503	0.556825596240645	-7.48441852416917	7.1864600222092e-14	8.04670876730216e-13
BST2	7734.43041865462	2.40551009929903	0.321442727299729	-7.48347962172439	7.23801307397068e-14	8.09898640333413e-13
PARK7	2457.06806256789	-1.00288901961831	0.134053719138916	7.48124726460625	7.36205108382265e-14	8.2278240000098e-13
ZNF134	2466.36461558232	1.01568985580962	0.135765095097558	-7.48122965685519	7.36303769370246e-14	8.2278240000098e-13
FGL2	284.734260756815	-2.20223355612816	0.294417158190065	7.47997694722153	7.43356497289032e-14	8.30106350091373e-13
MATN2	3527.26511262871	-0.960346805663102	0.128423740990902	7.4779538288885	7.54887077298799e-14	8.42417549398459e-13
CARHSP1	632.123262763054	-1.48526739802064	0.198697233093801	7.47502808617107	7.7187366860793e-14	8.60220654773897e-13
ZFP36L1	5026.90097786768	0.90095940213754	0.120528708808388	-7.475060597968	7.71682859421107e-14	8.60220654773897e-13
ZCCHC6	2095.80918857861	1.06893314668848	0.143064309661212	-7.47169681396986	7.91672468753681e-14	8.81695425066809e-13
RAB3D	1114.97483636499	-1.24648897101854	0.166849954309244	7.47071808427506	7.97583657143586e-14	8.87685019481331e-13
DDIT4	3731.22463792385	0.997323928343764	0.133514358813578	-7.4697877981521	8.03242470685134e-14	8.93385914289077e-13
SLC35E1	4849.72804972779	-0.937955239275861	0.125569510020567	7.469609773282	8.0432986351862e-14	8.93998146033713e-13
CYB5B	1708.28744998347	-1.09709332640551	0.146957156368568	7.46539572155306	8.30496399097886e-14	9.22465980318866e-13
SORBS3	2050.18930857842	-1.03502406682555	0.138781747373841	7.45792646663733	8.78946967066159e-14	9.75631133443436e-13
UBE2S	3050.25835967104	-0.954277534235606	0.127966065196071	7.45727027531443	8.83333881962547e-14	9.79847377393499e-13
MPI	975.187042234576	-1.28639784671007	0.172509057456922	7.45698727750168	8.85232476953896e-14	9.81299649885643e-13
PTPRF	4210.7332835879	-0.906419572312326	0.121568323941692	7.45605058063543	8.91545306624467e-14	9.87640010332493e-13
ARL1	2113.87879187057	-1.04249337990954	0.139911134719292	7.45111089264711	9.25575208057342e-14	1.02397523017639e-12
KRBA1	1365.40793404107	1.1874220469504	0.159361461987084	-7.45112420621891	9.25481795812324e-14	1.02397523017639e-12
COX20	1355.18060566119	-1.21911043876081	0.163808432234857	7.44229355063316	9.89520296512852e-14	1.09399156287776e-12
LYPD6	352.920709087093	-1.90192149339479	0.255644752876032	7.43970479346028	1.00910548523585e-13	1.11490420233424e-12
ETS2	2282.99275147451	1.08005080924654	0.145212311473847	-7.43773581099605	1.0242563961973e-13	1.13089316954145e-12
PITPNA	2516.48125570654	-0.986685680596704	0.132677092094624	7.43674484433988	1.0319660311637e-13	1.13865039223828e-12
SNORA104	303.152586416848	-2.02220568420926	0.272062160772891	7.43288106829869	1.06257434678263e-13	1.17164654794243e-12
ZSWIM8	4201.56485034169	0.92096056510388	0.123928580217205	-7.4313815545191	1.07469211630946e-13	1.18422394020864e-12
ADAM10	3495.40579301168	-0.960122710160049	0.129238896191404	7.42905377912003	1.09377273046481e-13	1.20286496836944e-12
ATP5G1	1291.03816016156	-1.16341913917651	0.156603002500614	7.42909855238538	1.09340260585651e-13	1.20286496836944e-12
ZNF77	559.353960017858	1.64898257092812	0.221964023433945	-7.42905334575018	1.09377631358038e-13	1.20286496836944e-12
HTATSF1	2718.77195599419	-0.984058198271505	0.132495311770572	7.42711711924941	1.10990080277911e-13	1.21979197137111e-12
FAM173B	634.522148319949	-1.53087139196597	0.206196984680703	7.42431512437748	1.13364965553864e-13	1.24507036706585e-12
TRAM1	5575.75609403079	-0.903558311304016	0.121736748757384	7.42223133545947	1.15163432599897e-13	1.26398889438912e-12
MPZL1	3743.83511515331	-0.914530215226349	0.123224720761277	7.42164566960605	1.15673934510146e-13	1.2687556057931e-12
PSD3	899.802076277531	-1.35055478811694	0.182001175335887	7.42058278263567	1.16606097957442e-13	1.27813794008651e-12
SYCP2	1670.0417001255	-1.1351844649691	0.152989677470262	7.42000691641278	1.17114218173377e-13	1.28286298196495e-12
HSPB8	5804.04412114327	0.894043679606982	0.120525741672313	-7.41786499051562	1.19023333832493e-13	1.30291815142078e-12
UBE2L6	5230.82256254508	2.34885459780116	0.316844749333439	-7.41326660057508	1.23225816771048e-13	1.34803538057684e-12
SERBP1	5847.6037994603	-0.866222843719488	0.116924981357599	7.40836418070718	1.27866772473105e-13	1.39788690852081e-12
PSMB4	7440.01981908433	-0.837598528965523	0.11308713678312	7.40666492044875	1.29515153071382e-13	1.41497854241372e-12
SFXN1	2935.57288571131	-0.978840796353074	0.132165510328939	7.40617422742813	1.29995027071964e-13	1.41928996770374e-12
SDF4	3228.77838730145	-0.942209427294521	0.127275211664588	7.40292956477301	1.33212416745627e-13	1.45346444221146e-12
SEPT9	9767.92270799219	-0.819280067726475	0.110676730985332	7.40245994286782	1.33684527384475e-13	1.45766036735528e-12
TEX2	12466.7538682646	-0.83003261073159	0.112166944225432	7.39997524639164	1.36209886218671e-13	1.48422421828591e-12
GNA12	6320.98942317102	-0.850163270535508	0.114944723226599	7.39627924336741	1.40053330654306e-13	1.52510657645141e-12
COPZ1	3352.60672638286	-0.928449227980417	0.125555805084189	7.39471366822001	1.4171330906345e-13	1.54217424569049e-12
HMGCS1	1640.66165535665	-1.0920471524166	0.147712249176746	7.39307104524492	1.43475764629942e-13	1.56033408301015e-12
CARMIL1	2478.49663929238	-0.983319759053979	0.133045856871597	7.39083337260912	1.45911377821363e-13	1.58578618846325e-12
UBE2G2	3324.03803894929	-0.934855471697585	0.126492639513739	7.39059185808235	1.4617667298624e-13	1.58763314104429e-12
TRIM69	153.07930277753	5.0577679299933	0.68455701456905	-7.38838083950878	1.48627534828142e-13	1.61319977502514e-12
PDIA5	1005.07164197622	-1.25169477877903	0.169429166301629	7.38771727502148	1.49370925977186e-13	1.62021232411736e-12
MXD4	1293.34971930254	-1.20943345094343	0.163898061932339	7.37918091699408	1.59266290541464e-13	1.72642170411158e-12
ATP2A2	6921.83611414765	-0.87286855145098	0.118291917377996	7.37893653935606	1.59558856682709e-13	1.72846777083091e-12
LSM4	2090.03277908927	-1.03942249443383	0.1409109865688	7.37644749883522	1.62568950041756e-13	1.75993044095919e-12
ZNF527	833.208989858039	1.39027644221213	0.18852173800959	-7.37462139321785	1.64812745026041e-13	1.78306186139284e-12
SEC23A	2528.3290030378	-1.00390078752154	0.136276443164945	7.36664946785003	1.7496975069908e-13	1.89171840853226e-12
CREG1	1316.86037592084	-1.14802223945678	0.155856832246819	7.3658768942432	1.75986170517427e-13	1.90147290013962e-12
PSMA2	5264.92221781942	-0.867624738458205	0.117839748576324	7.36275110003522	1.801581036445e-13	1.945286916784e-12
GMEB2	2129.87586130914	1.04632258278569	0.142124000383734	-7.36204004925716	1.81120609770079e-13	1.95441228300182e-12
PKD2	1131.80115977625	-1.20245999666037	0.163374643053412	7.36013847795985	1.83719542172096e-13	1.98117252407086e-12
ATP6V1B2	18448.7356683091	-0.783141820353474	0.106409220823723	7.3597176475037	1.8429963587481e-13	1.98614170700038e-12
EPHB1	1798.28110505496	-1.10966302310717	0.150810872326611	7.35797761784692	1.86717342427832e-13	2.01089505266715e-12
ARPC3	2803.52315427985	-0.959791260912047	0.130479461745383	7.35587998351022	1.89673377941699e-13	2.04141030557808e-12
CD276	2008.10733880203	-1.02579040681865	0.139477716384941	7.35451105313195	1.91627249936384e-13	2.06110704873437e-12
ZBTB17	966.946023887543	1.31947934565658	0.179420567765625	-7.35411420267156	1.9219736176538e-13	2.06590450186803e-12
CTTNBP2NL	2139.52447218575	1.04340498225211	0.141944771885134	-7.35078135245774	1.97051531221006e-13	2.11671483537403e-12
SERTAD2	4524.61196614036	0.893509712596265	0.121561024767514	-7.35029763285647	1.97765986401102e-13	2.12301977664625e-12
GCC1	2212.07206048729	1.02549184052368	0.139527695514463	-7.34973681563728	1.98597501036521e-13	2.13057241769206e-12
LACTB	1747.53150596552	1.11535729403241	0.151772249938406	-7.34888818268859	1.9986229056669e-13	2.14276055243747e-12
JDP2	1557.07661215616	1.12327008362152	0.152910352312506	-7.34593875845544	2.04319917694936e-13	2.18914197530288e-12
METRN	461.306842778134	-1.65294359554775	0.225087455269505	7.34356161061319	2.07983589889012e-13	2.22696255411708e-12
SLC9A7	650.453395483701	-1.44293475939941	0.196559194859208	7.34096799914631	2.12054512475421e-13	2.26909230894329e-12
MCUB	1197.44186552937	-1.19049527871133	0.162343775194156	7.33317478472801	2.2476348904854e-13	2.40354020080808e-12
TMEM263	2010.07912669242	-1.17492595310939	0.160241816351083	7.3322056618179	2.26395307553435e-13	2.41943637404666e-12
KCNMA1	5916.35728285322	-0.853513726758605	0.116408399696148	7.33206305547078	2.26636409702407e-13	2.4204594108692e-12
NRBF2	1248.17391342832	1.19927797347523	0.163576910967433	-7.33158467403749	2.27447044844396e-13	2.42755980555077e-12
BEST3	173.580127623918	3.2483627343747	0.443097582696168	-7.33103239834667	2.28386439203429e-13	2.43602447965221e-12
SLC25A4	1283.99196079596	-1.17784026349653	0.160719902859242	7.3285277214738	2.32694834075721e-13	2.48038987667142e-12
KIF15	714.996034081113	-1.53288450300025	0.209258042113448	7.32533138281588	2.38309094383758e-13	2.53860935475981e-12
B4GALNT1	1150.52388551496	-1.2006564175192	0.163944502044712	7.32355402312756	2.41488312147776e-13	2.5708314560489e-12
ANKS1A	2520.61744311554	-1.0307153703592	0.140765174517182	7.32223274609292	2.4387868306516e-13	2.59461985497439e-12
RGMA	816.415092601356	-1.33226645772955	0.181991221317933	7.32049847284734	2.4705152472406e-13	2.62669724562937e-12
CACYBP	1855.75231382542	-1.11647731493465	0.152517698970292	7.32031313396698	2.47392989732824e-13	2.62864918892886e-12
PCID2	1315.0075177989	1.20647002658206	0.164845126653899	-7.31880918211863	2.50181041761599e-13	2.65657802635882e-12
ADAM19	15686.5053825706	-0.783727505712464	0.107108975939193	7.31710390133311	2.53379669667084e-13	2.68882823451686e-12
NFKBIA	1580.32706266779	1.26409710934487	0.172774589353144	-7.31645269178507	2.5461172597542e-13	2.70018167993041e-12
RBBP7	1555.74760768215	-1.13755641887233	0.155505329769721	7.31522463285906	2.56951186156767e-13	2.72325731986643e-12
CDKN3	384.337921882962	-1.77291429536772	0.242464228420341	7.31206539999028	2.63067007728411e-13	2.78630132231428e-12
PRDM4	2136.8006314024	1.02645117581936	0.140384685591264	-7.31170334923796	2.63776953009187e-13	2.79204467107627e-12
SLC29A1	1897.193336578	-1.03316685940311	0.141328141353812	7.31041142624667	2.663256573971e-13	2.81723138225014e-12
CSRNP2	1661.70163682801	1.10543526034348	0.151220064591786	-7.31010969561193	2.6692438689658e-13	2.82177209004956e-12
GOLGA2	4299.82831078497	-0.882306864185982	0.120727136875814	7.30827291210893	2.70597774614787e-13	2.85878994120317e-12
KIF18B	935.770647733658	-1.26842107253547	0.173565546930178	7.30802336621406	2.71100657913638e-13	2.86228659116175e-12
CAV1	13291.0310597828	-0.795907543446038	0.108951542593777	7.30515167108331	2.76954157329212e-13	2.92223492999454e-12
HDGF	9107.66318235578	-0.827344461092026	0.113280869641734	7.30347907558104	2.80420503083072e-13	2.95693564048965e-12
CELSR3	399.845157651111	1.89068142988889	0.258953566593856	-7.30123726333628	2.85133424053322e-13	3.00472880410621e-12
GNB1	6465.70440512158	-0.836354685674008	0.114565184390495	7.30025173113061	2.87229827641501e-13	3.02490615447881e-12
ZZEF1	4595.75378552496	0.882248336001556	0.120864133283465	-7.29950492370138	2.8882849640732e-13	3.03981951022875e-12
ESPL1	1261.3759404131	-1.18231298009425	0.16199369048473	7.29851253191675	2.90966410003967e-13	3.06038580326345e-12
AP1S1	2302.70633297877	-1.02051999443891	0.139835078617578	7.29802567801914	2.92020916740587e-13	3.06953804528458e-12
USP18	2997.84158127557	3.74945562236102	0.513887848011921	-7.29625274632694	2.95892837735492e-13	3.10827492006054e-12
GBP1	629.442262571896	7.11487157684187	0.975824080814513	-7.29114162760069	3.07339469991251e-13	3.22648308660424e-12
DOC2B	2446.28319406927	-1.08361747691598	0.148714841662647	7.28654561172934	3.18003163048673e-13	3.33632808113447e-12
FUS	6653.71173571781	-0.905682945844784	0.124302498152811	7.2861202252861	3.19008325540019e-13	3.34476613365323e-12
KREMEN1	1699.99711958809	-1.0581559229493	0.145264423027228	7.2843432748221	3.2324100172582e-13	3.38701238435174e-12
P2RY1	235.47061874502	-2.19742569656161	0.301806242730131	7.28091532064994	3.31562764706992e-13	3.47202517759209e-12
ATP5G3	2934.57646738879	-0.946557242652086	0.130035911731653	7.27919872323759	3.35808712676529e-13	3.51427722568461e-12
ITGAV	9265.6543631662	-0.877171939244812	0.120508071881348	7.27894758874308	3.36434346669974e-13	3.51861298495921e-12
PPP4R1L	740.493191892893	1.43240050427685	0.19707762298309	-7.26820469313124	3.64296494817662e-13	3.80761873114505e-12
CDC45	604.056212754987	-1.55579268738053	0.21405944724177	7.26804029173886	3.64740012863787e-13	3.80986274415437e-12
RBL1	922.600606735143	-1.27031018549211	0.174798567629342	7.2672802913682	3.66797224714882e-13	3.82894908558169e-12
DOCK11	3483.68892383278	-0.958386008685284	0.131883316556766	7.26692377555404	3.67766184058226e-13	3.83665849910367e-12
GFPT1	6354.64996145666	-0.863983362675813	0.118963276105105	7.26260566254476	3.79703690927609e-13	3.95871412269548e-12
HEXA	3825.4344445892	-0.891203143598041	0.122842389922429	7.2548502529201	4.02106450162129e-13	4.18965731864796e-12
ZNF564	1236.1879378093	1.19106321286636	0.164262319259717	-7.25098256395102	4.13758951651844e-13	4.30837182301638e-12
ZNF195	2553.10057848301	0.980489477717607	0.135225799858796	-7.25075746448863	4.14447244397761e-13	4.3128416370142e-12
HSPA9	20501.0664000455	0.770281504785593	0.106246212083014	-7.2499667487792	4.16873960598382e-13	4.33538503682889e-12
PLA2G12A	666.978471870185	-1.56097782830182	0.215383834876901	7.24742332308255	4.24774773603908e-13	4.41479399532152e-12
CCNB2	1125.70743564257	-1.18206467243156	0.163138859619764	7.24575784817096	4.30027821574739e-13	4.46660213925103e-12
ENDOD1	1352.3017407937	-1.12152309744808	0.154787124993304	7.24558387848211	4.30580202439331e-13	4.46955135325116e-12
PI4KB	5279.76713458365	0.857910252544019	0.118433556119381	-7.24381062812341	4.36250443240426e-13	4.52558871025115e-12
C5ORF56	334.136514567076	2.09174058554055	0.288781544926458	-7.24333193131589	4.37793676848969e-13	4.53877006197717e-12
DNAJC10	4315.78461906187	-0.907683513006559	0.125343984247069	7.24154029775691	4.43617308224678e-13	4.59628387177404e-12
CHPT1	1436.20012153344	-1.13328807855356	0.156516958950174	7.24067274342032	4.46464526351469e-13	4.62290694263182e-12
LMBR1	2045.07329013801	-1.0471915329274	0.144650028613992	7.23948375925934	4.50395808210929e-13	4.66071485811807e-12
RPL15	10357.7133916001	-0.799176154362789	0.1104253398404	7.2372532927483	4.57862572309367e-13	4.73503840307513e-12
JUND	1688.02120605338	1.17603455298785	0.162548070556582	-7.23499546294816	4.65544701549351e-13	4.81149551880614e-12
NAMPT	4637.64500878528	0.91706646129761	0.126803682252792	-7.23217532018808	4.75318014185775e-13	4.90945715644737e-12
TRAF6	1526.18967118245	1.1108441957379	0.153615372908234	-7.23133482481269	4.78269553189662e-13	4.93584139991112e-12
GAS1	499.861608151738	-1.66270961691439	0.229932984114934	7.23127924997166	4.78465346513906e-13	4.93584139991112e-12
SPG11	3114.2357275668	0.937454555994264	0.129661543688607	-7.23001230222617	4.82950284557096e-13	4.97902305750814e-12
FER1L4	762.7657286743	-1.38390345672848	0.191446243561679	7.22867908496008	4.87714386259624e-13	5.02502755644971e-12
RBBP4	2872.36476257963	-1.02345859325887	0.141590699163603	7.22828970620665	4.8911447274307e-13	5.03633640765128e-12
KRTAP5-AS1	396.359257611437	1.87635387443913	0.259593239534523	-7.22805369586522	4.89965013588693e-13	5.04197619051405e-12
FANCA	802.273159347545	-1.32641686723369	0.183529239185452	7.22727818804601	4.92770049522172e-13	5.06770928013846e-12
FAM155B	2709.65188617477	-0.999915479442545	0.138442455866185	7.22260720662916	5.10001685941275e-13	5.24168399439644e-12
SEM1	2664.76364345586	-0.946989978253124	0.131122558048571	7.22217437141774	5.11628083708459e-13	5.25230423398235e-12
TTL	2529.59641669491	-0.969025023329153	0.13417377124572	7.22216431969047	5.11665913965127e-13	5.25230423398235e-12
RPS28	5052.43422802487	-0.851941218432221	0.117971625576021	7.22157734347085	5.13879802244317e-13	5.27177985666536e-12
PHB	3561.12743032086	-0.926553311716658	0.128304941795074	7.22149356644838	5.14196548624047e-13	5.27178111735861e-12
CCNT2	2503.20935337011	0.979487488144746	0.135655470405291	-7.22040537855482	5.18328254944155e-13	5.31087104296627e-12
SPRY4	2989.74591581341	-0.948641138462459	0.131425707953822	7.21807896820137	5.27270967584193e-13	5.39917688208906e-12
ADNP2	2904.82266670493	0.957150200600996	0.132632808824779	-7.21654173716161	5.3326301525595e-13	5.45717836755475e-12
ME1	3851.48493437578	-0.938185177352932	0.130020529033559	7.21566958945983	5.36692275011803e-13	5.48889826716616e-12
CDH2	5656.93626779531	-0.861972187228449	0.119481054016995	7.21430016097649	5.42120563372809e-13	5.54101128309225e-12
NDUFA2	1120.76306467171	-1.17822927425467	0.163386891999677	7.21128396430358	5.54267306675564e-13	5.66168751910929e-12
LINC00674	3486.51283531285	-0.913170868159624	0.126642249543676	7.21063366648975	5.56920973251668e-13	5.68530607274081e-12
ALYREF	3214.0293662177	-0.922038464044484	0.127895123508177	7.20933244953265	5.62268346502268e-13	5.73637743214631e-12
RPL26	13573.1486344884	-0.802038457948845	0.111261825812108	7.20856818674967	5.6543256171517e-13	5.76512685398504e-12
HIST1H2BD	228.963735383049	2.5429739966059	0.352815709004973	-7.20765524805488	5.69235247946456e-13	5.80034692674938e-12
CCDC66	668.829207873401	1.47788505936291	0.205282656666152	-7.19926896584534	6.05362338825247e-13	6.16469904675252e-12
DAAM1	621.151082216502	1.55853799704793	0.216501321741695	-7.19874587605245	6.07688860428016e-13	6.18460851230224e-12
SYNE2	1813.28709137648	-1.06813354248795	0.148393096957652	7.19800020611991	6.11020523148741e-13	6.21471698865397e-12
ATP2C1	3287.96941123416	-0.941784266603277	0.130845775024097	7.19766661498879	6.12516811937572e-13	6.22613242903576e-12
SCARB1	1191.12318255162	-1.15813328083233	0.160936298773701	7.19622167066751	6.19039603731771e-13	6.28859634053324e-12
EPB41L1	1790.61225200226	-1.03185527183244	0.143516078167652	7.18982350275102	6.48751307292089e-13	6.58640808927639e-12
CLSTN2	3652.558860703	-0.889790193156295	0.12377773264831	7.18861279907637	6.54529007918398e-13	6.64079917904922e-12
ISG20	1396.09738159805	3.30751277962915	0.460109494576053	-7.18853407421359	6.54906441561491e-13	6.64079917904922e-12
JAM3	733.11184133808	-1.35682761916418	0.188826435450028	7.18558085328713	6.69220570558137e-13	6.78181527680643e-12
COL5A1	12104.7476124441	-0.780256269665936	0.108590332145403	7.18531985537321	6.70500287155868e-13	6.79065071845815e-12
AVPI1	603.095679306216	1.53774846496308	0.214056476775589	-7.18384460085835	6.7777899960022e-13	6.86019473759493e-12
C19ORF44	858.159045362349	1.33721984267653	0.18615998705763	-7.18317541708126	6.81106183034586e-13	6.88968283567792e-12
MGLL	10868.4294764697	-0.800856264945019	0.111511633707074	7.1818180607842	6.8790428093901e-13	6.95000380924424e-12
SCAF8	4865.70901638955	0.860238056346215	0.119779120478547	-7.18186986938421	6.87643587655223e-13	6.95000380924424e-12
CENPN	706.53435975533	-1.47716402041965	0.205758136049106	7.17912811995491	7.01573784066742e-13	7.08381049406383e-12
THAP2	351.207897520388	1.97653610645287	0.275487401616988	-7.17468782547398	7.2472362547867e-13	7.31312022073931e-12
DYNLL1	5563.85756058108	-0.909848294643847	0.126857509420119	7.17220682325293	7.37983361102897e-13	7.44241245449015e-12
PRDM1	263.950845013553	2.33736341642485	0.326265548880142	-7.16399087935425	7.83616196599227e-13	7.89782667879972e-12
MAP3K20	3954.49898700641	-0.876936559564043	0.122436472513055	7.16238014347024	7.92881837317055e-13	7.98637785319356e-12
ABCD3	875.017875524333	-1.35991458162357	0.18992623381734	7.16022507418044	8.05447084491185e-13	8.10803745875346e-12
IDH2	264.380320869085	-2.04225627637395	0.2852546451997	7.15941461687403	8.10222898411323e-13	8.1511850504825e-12
RAD52	315.461611023583	2.08915375329562	0.291824884147417	-7.15892943605273	8.1309523136045205e-13	8.17514227183064e-12
CD320	1272.1904926807	-1.13003113683218	0.157860838251583	7.15840071133566	8.16236730640577e-13	8.20177523546506e-12
KCNQ1OT1	1120.16033511554	-1.1755832536705	0.164236193777025	7.15788174722639	8.19331820210923e-13	8.22791001599027e-12
ZDHHC12	406.704002904746	-1.69547054824833	0.236902728457368	7.15682153299235	8.25690761254626e-13	8.28676984622636e-12
PPP1R3C	13462.9053365318	0.776269317825919	0.108486455569191	-7.15544916416621	8.33993915372588e-13	8.36505945238168e-12
GALNT3	5579.04943619328	-0.834477101171353	0.116645537431305	7.15395650401795	8.43117912258317e-13	8.45148298561167e-12
TMEM163	1319.12669893634	-1.11313561779317	0.155614671532216	7.15315340663575	8.48067367719908e-13	8.49598175242868e-12
SEMA6D	713.69007869769	-1.36031903232004	0.190173152955898	7.15305505102241	8.4867548596647e-13	8.49696141992887e-12
SLFN11	3446.46931937948	-0.894677964380621	0.125085615119539	7.15252480091825	8.51961324889708e-13	8.52473320878224e-12
HECW1	335.951390415907	2.15266858752171	0.301033211880104	-7.1509338590158	8.61895144718391e-13	8.61895144718391e-12
RNASE4	195.049399195012	-2.3718494206118	0.331953569810472	7.14512400624581	8.99146809477677e-13	8.98607105510403e-12
SLC35B4	1936.3727467859	-1.00453044970465	0.140610524706542	7.14406301947262	9.06118259716302e-13	9.0503113522954e-12
MYH15	370.069820947606	-1.82467720047551	0.25544686942101	7.14307912487351	9.12630551581575e-13	9.10989129726212e-12
SOGA1	4269.15567055557	-0.865416357584413	0.121298100159998	7.13462417336208	9.70519667816182e-13	9.68193677000565e-12
FLT1	846.37383446604	-1.28022990175577	0.179496983718586	7.13231985983067	9.86911974325467e-13	9.83957148055032e-12
AKT1	2213.06326938695	-0.976631489857703	0.136955895089749	7.13099271278322	9.96475957502496e-13	9.92897946883097e-12
ZCCHC24	903.47255091643	-1.2683290362853	0.1779297083311	7.12825895226635	1.01646413881699e-12	1.01220860713534e-11
ZBTB2	1945.82369364843	1.05131489289663	0.147509272571089	-7.12711055089752	1.02497768362722e-12	1.02007641556445e-11
PIK3C2B	758.211399809012	-1.3241222228064	0.185899118896206	7.12279988559658	1.05756317425425e-12	1.05137002696232e-11
ZSCAN25	1493.53061388722	1.10058883253153	0.154516663896183	-7.12278407247388	1.05768456165879e-12	1.05137002696232e-11
RIT1	1358.10759195112	1.13238551020629	0.158988527251512	-7.1224353717983	1.0603647953808e-12	1.05340536056625e-11
HERPUD1	2101.07364617559	1.0153547779614	0.142563641632968	-7.12211589386474	1.06282626310197e-12	1.05522106622825e-11
NEO1	1562.88791567782	-1.0876138152959	0.152744197711493	7.12049185233345	1.07542590779901e-12	1.06709424105205e-11
RNASEH2C	1610.02417457485	-1.05354430063059	0.148139447494851	7.111841703522	1.1450455149331e-12	1.13549778580323e-11
SETX	6101.99951177537	0.828424192443123	0.116502297490623	-7.11079704252016	1.15374699242089e-12	1.14344567998856e-11
ERCC6L	464.732014212449	-1.7026707126918	0.239489720336077	7.10957743949275	1.16398776385201e-12	1.15290876074575e-11
NRM	405.360484852844	-1.70167357040055	0.239389476778309	7.10838919614004	1.17405098003226e-12	1.16218482862884e-11
RARA	2535.20108061806	0.963773745663614	0.135591552259379	-7.10791881650537	1.17805816244475e-12	1.16545860990524e-11
TEX10	3248.78273808172	0.910998721668175	0.128171322179106	-7.10766422769011	1.1802326090804e-12	1.16622391342366e-11
GYS1	1446.97069555318	-1.07817405546993	0.151690622215199	7.1077172716739	1.17977923511084e-12	1.16622391342366e-11
KHDC4	2567.21823561394	0.95521524595225	0.134438579096296	-7.10521676421501	1.20133836992147e-12	1.1863750806164e-11
GJA1	9079.11455740016	-0.789523559990706	0.111132160854961	7.10436613413031	1.20876017692412e-12	1.19299685511479e-11
IRF1	8944.2505014052	2.67361306315303	0.376342138917034	-7.10420860881178	1.21013952531224e-12	1.19365065737256e-11
DPY19L2P2	183.767551240203	2.88002355056816	0.405461936879263	-7.10306760909537	1.22017674424516e-12	1.20283853118306e-11
NAT9	2677.49701643712	0.973698478740442	0.137096078689946	-7.10230728730424	1.22691049922806e-12	1.20876093563001e-11
ERMP1	492.013641740721	-1.59273323947131	0.224367325415168	7.09877535208894	1.25867209478778e-12	1.23931936003646e-11
PHLDA3	6422.84495142559	0.818521918801815	0.115529028176795	-7.08498921629658	1.3905512965879e-12	1.36836164823809e-11
NCSTN	2971.43671837599	-0.913657051965585	0.129065443546143	7.07902151700998	1.45175845620619e-12	1.4277482750049e-11
PTP4A2	3567.44399611638	-0.882062971854243	0.124696255554322	7.07369253337353	1.50864358721943e-12	1.48281674894944e-11
CDC25B	3636.7998144923	-0.918295503465623	0.129859449587191	7.07145692042268	1.53315401815711e-12	1.5060185488092e-11
LAMP2	4769.05768060889	-0.872098038288316	0.123356463010323	7.06973933109072	1.55225001290838e-12	1.52387751856866e-11
RSU1	2022.0760145116	-0.99896755821932	0.141318102643428	7.06892846375034	1.56134605528089e-12	1.53190405541702e-11
MESD	2059.31385964386	-1.01637350454957	0.143785930673087	7.06865755078918	1.56439670605671e-12	1.53399323650437e-11
CROCCP2	822.585530021769	1.33455919842793	0.188809490223185	-7.06828452770246	1.56860675243679e-12	1.53721615232917e-11
SCP2	1045.66941675319	-1.183572710782	0.167505664182888	7.06586679653852	1.5961647294842e-12	1.56330251446541e-11
DDB2	7120.43593831076	0.845040986526568	0.119596628224311	-7.06575928663844	1.59740112521163e-12	1.56359369399022e-11
MEA1	2056.91985390599	-0.996625817610697	0.141064360597195	7.06504331350234	1.60565902597633e-12	1.57075339497684e-11
KHSRP	5920.91822058463	-0.835693037358138	0.118330066957548	7.06238962628115	1.63663305264455e-12	1.60011393579165e-11
SPATA5L1	846.502288209683	1.31822369838181	0.186754428525727	-7.05859405202923	1.68195640020729e-12	1.64346091921663e-11
CDK18	6097.92243189426	-0.82038866123842	0.116261373951563	7.05641636043465	1.70851397351173e-12	1.66843153425046e-11
B3GLCT	611.113721956706	-1.44952376063309	0.205445701264741	7.05550786270873	1.71971457954375e-12	1.67838497944921e-11
TRIM21	9865.77312683744	3.76058296050596	0.533109216873386	-7.05405729535362	1.73774770157235e-12	1.6949911676145e-11
CHSY1	1617.63967709596	-1.07033873531442	0.151793889486765	7.05126365055521	1.77300183779435e-12	1.72836537466486e-11
MGST3	950.755592519393	-1.2135081109184	0.172100963749837	7.05114070530329	1.77456934656363e-12	1.72888119486744e-11
RPS23	15073.9227268392	-0.829678005164193	0.117731096309886	7.04722907684774	1.82515716288242e-12	1.77712671122762e-11
LMO7	1050.59420135247	-1.20198163956751	0.170607384241044	7.04530841331746	1.85051166574865e-12	1.80076091377644e-11
ARHGEF39	255.350392760129	-2.08449578489144	0.295969185242704	7.04294868799293	1.88213555262763e-12	1.83046477518984e-11
KIAA0930	5185.97964807778	-0.827985945808742	0.117627257682736	7.03906528231732	1.93533686816231e-12	1.8811067632751e-11
PDHB	2999.12564547488	-0.908818934672896	0.129197363375378	7.03434583283528	2.00198015993655e-12	1.94474735489752e-11
COX7C	3052.87685230268	-0.898302136122682	0.127709031478769	7.03397501117231	2.00731089742963e-12	1.9487887138311e-11
MCM8	1222.27706318826	-1.14551703262183	0.162901033342558	7.0319813761584	2.03620987641874e-12	1.97569314932238e-11
REV3L	2903.34690315145	0.932200036474312	0.132600941175894	-7.030116288826	2.06361474875564e-12	2.00111738886321e-11
PAK1IP1	2115.98845491498	0.987942084406046	0.140561277889	-7.02855081600935	2.08689621278541e-12	2.02251582903824e-11
HELQ	663.750907011945	1.49082210964126	0.212188447377058	-7.02593439025487	2.12638368381654e-12	2.05958629060764e-11
UTP14A	1907.58446162257	1.01969060227289	0.145167683538027	-7.0242258980855	2.15256304442204e-12	2.08373108660622e-11
EFR3B	886.520771436615	-1.25114214047084	0.178122700296352	7.02404656110225	2.15532930458725e-12	2.0851965671922e-11
CEP164	1370.05624856419	1.13703892930874	0.16190281228163	-7.0229720737084	2.17197637462574e-12	2.10008168626705e-11
COL4A5	474.549598673874	-1.56056106599503	0.222366534245864	7.01796730019438	2.25119211370683e-12	2.17541199612413e-11
PRPS2	438.77245112661	-1.60903775114314	0.229337634779841	7.01602138998157	2.28275122694184e-12	2.20462923019615e-11
TCEA3	1038.84523796486	-1.27452713964625	0.181685557543572	7.01501625598716	2.29922221404174e-12	2.21924926746638e-11
AMD1	2058.23917014935	-0.972845150143544	0.138695730210031	7.01424008273605	2.31202096102422e-12	2.22920649947957e-11
BRK1	2291.35990603319	-0.949966159597122	0.135434166184398	7.01422828788795	2.31221599075148e-12	2.22920649947957e-11
LATS2	3176.62180638801	0.90763381137617	0.129424476218453	-7.01284515800699	2.33519850974489e-12	2.25006106407711e-11
ZNF622	2992.73448554514	0.912488595576149	0.130138887702642	-7.01165202565064	2.35520385588589e-12	2.26802453444188e-11
KIAA0754	1093.42137777497	-1.36023172141967	0.194044191456974	7.00990692484231	2.38476715720231e-12	2.29516607904153e-11
AMOTL1	1916.33603185379	-1.01947308564238	0.145436418530262	7.00975103722215	2.38742564835347e-12	2.29639728741105e-11
HK2	6476.37784442943	-0.83102337201134	0.118559046559401	7.00936281226736	2.39405903578119e-12	2.30144820702984e-11
UBR7	1170.09354104729	-1.1288742886737	0.161217390024944	7.00218685154896	2.51997680595907e-12	2.42109716210147e-11
FEM1A	3199.82925370979	0.908579289048577	0.129898146822711	-6.99455158731888	2.66108655919649e-12	2.55519557154681e-11
PRRC1	1878.20378692976	-1.02168996918045	0.146137890548445	6.99127355230133	2.72402028920725e-12	2.61411745333146e-11
POLE	1952.57273375498	-1.04782699177727	0.149887655415473	6.99074909720087	2.73422362985637e-12	2.62239766342791e-11
VDR	2388.55322941985	0.959067317750707	0.137236778134368	-6.98841324307169	2.78012503794471e-12	2.66488669440296e-11
IL16	180.120236100134	-2.47412083409213	0.354293296406854	6.98325613039814	2.88415890210127e-12	2.76143856714864e-11
SNHG8	2073.62667822261	0.991709456675	0.142012480876378	-6.98325563045608	2.88416917013303e-12	2.76143856714864e-11
CBR1	2038.48375645451	-0.970642859624089	0.139067420687076	6.97965673648459	2.95902147283009e-12	2.83147744382879e-11
STRADB	898.762641264487	-1.24455580691505	0.178442444759979	6.97455030157814	3.0685074303767e-12	2.93455765168133e-11
PTBP2	712.283717452656	1.39988451327862	0.20074429411385	-6.97347099930368	3.09215202636536e-12	2.95547251658917e-11
GARS	26573.8623837465	0.732540543310112	0.10510237864218	-6.9697808248854	3.1743513084802e-12	3.03229772152583e-11
ATRAID	1868.25568373189	-0.988813008450761	0.141886073890954	6.96906314576518	3.19058480285643e-12	3.04605716557108e-11
CRYAB	15109.5424427692	-0.916430664827838	0.131646710874763	6.96128797095166	3.37175739129272e-12	3.21717825587529e-11
LEPROTL1	1356.13063223334	-1.07457413538114	0.154403693019186	6.95951058144457	3.41456871693851e-12	3.25616088986405e-11
IER3IP1	1326.07147469373	-1.13444575136862	0.163025679930155	6.95869357425558	3.43442603947284e-12	3.27158738715173e-11
SEL1L3	1233.04762998914	-1.14887949148602	0.165100125345706	6.95868333885491	3.43467552717191e-12	3.27158738715173e-11
NEDD4L	5291.87013882512	0.826482442368529	0.118779726142957	-6.95811035440357	3.44867039076643e-12	3.28303956582396e-11
MMS22L	1041.08153851499	-1.22581264248491	0.176242780111285	6.95525026166116	3.51936713455175e-12	3.34842644515924e-11
LSM3	994.746871033374	-1.1927959290241	0.171576147263907	6.95199156785717	3.60164937083782e-12	3.42475511276126e-11
GBP5	130.845269970735	4.60090129283218	0.661986245816892	-6.95014635410538	3.64907447685594e-12	3.46787043605317e-11
TUBB4A	263.494909225765	-1.98221044050675	0.285245693263098	6.94913363224189	3.6753628140345e-12	3.49086085873785e-11
RFC4	729.628689497484	-1.31503650271879	0.189283462034608	6.94744532133692	3.71960154255871e-12	3.53086463418486e-11
ZNF267	753.191970128341	1.3639889204111	0.196355696478131	-6.94652075226665	3.74404878118208e-12	3.552046279583e-11
ODC1	4564.84275127723	0.852383220345187	0.122755845148587	-6.94372817289018	3.81884997819152e-12	3.62094829936724e-11
ARHGAP26	1626.32106043712	1.06057291279547	0.152824306417784	-6.93981826356943	3.9260467673399e-12	3.72047118248204e-11
CCDC14	3468.90701233135	-0.885281993016779	0.127617494958985	6.93699553733838	4.00526475755406e-12	3.79338215092578e-11
CKS2	1346.26686358977	-1.12629681471397	0.16237800607629	6.93626459598723	4.02603228150181e-12	3.81088331364441e-11
OSER1	2330.47925593596	0.958321180962902	0.138166358151751	-6.93599508434868	4.0337162613489e-12	3.81598725860564e-11
RECQL	1378.74209705585	-1.10905168008878	0.159917222259204	6.93516098154303	4.05758837982826e-12	3.8363910575889e-11
ZNF202	633.653821106122	1.46935539495389	0.211934356539194	-6.93306842244878	4.11808894865671e-12	3.89138371141511e-11
LCA5	2128.14580240279	1.0372924354405	0.149660025077212	-6.93099199272048	4.17899708447937e-12	3.94669889146804e-11
PDRG1	1859.96483069835	1.00666429584296	0.145290064121982	-6.92865201709726	4.24869458755395e-12	4.01024744233409e-11
AGAP11	178.797096785189	2.88933005726455	0.417046515936921	-6.92807623814692	4.26601843836042e-12	4.02431767698022e-11
PIK3R2	1862.2434653573	-0.982828140836536	0.141927058086443	6.92488207736912	4.36338836073774e-12	4.11384010228105e-11
STX2	1098.10396050285	-1.15666473374417	0.167102846760306	6.92187330239383	4.45709800948658e-12	4.1998122160697e-11
SAMD1	972.719768115993	-1.18996937156709	0.171933680131032	6.92109521915777	4.48165108169175e-12	4.22055941799591e-11
TMEM248	5870.58158068621	-0.801236570099249	0.115810949089061	6.91848721041983	4.56491995558591e-12	4.29654704694773e-11
FAM53B	4019.03887921878	0.853849144031518	0.123476231333866	-6.91508912126418	4.67569331368696e-12	4.39832167643435e-11
SNRPD3	1484.36328288702	-1.04300997391642	0.150849164089036	6.91425756460142	4.70319979208053e-12	4.42169827996278e-11
CLK3	1541.9622371634	1.06457569291454	0.153972338512765	-6.91407108054207	4.70939010832586e-12	4.42501948666059e-11
PCDHGC3	1579.64446245867	-1.0423882620679	0.150767991055757	6.91385654719246	4.71652139706306e-12	4.42922060130287e-11
DUSP23	1009.47650303213	-1.16668728749415	0.168777772854977	6.91256477531929	4.75968540568464e-12	4.46723573870627e-11
SGCB	1266.50817644706	-1.09016857582668	0.157734963858142	6.91139458976969	4.7991207781466e-12	4.5017104764023e-11
ADD1	5652.30831835224	-0.844108063646353	0.122157139978957	6.91001822563756	4.84591441657502e-12	4.54304476553908e-11
RFC2	2528.10922355208	-0.915908297239243	0.132552271309153	6.90978953580556	4.85373262483705e-12	4.54781362991204e-11
CBFA2T2	1646.48480957424	1.04655703972736	0.151464969075308	-6.90956493845796	4.86142295759949e-12	4.55245738155408e-11
BCYRN1	715.474103309379	1.37917740088899	0.199611786330752	-6.90929842491225	4.87056401996439e-12	4.55845367804425e-11
NEURL4	2462.88628046511	0.945943188043797	0.136910837701129	-6.9091914411389	4.87423815928365e-12	4.55932951416139e-11
ZNF433	572.793079518102	1.53116464873428	0.221685012357882	-6.90693805796132	4.9522603340052e-12	4.62970996974658e-11
TFAP2A	1746.67100883664	-1.0022117541511	0.145135582172046	6.90534835877161	5.00803794110417e-12	4.6792273692135e-11
PMP2	302.171124591225	-2.00982452715168	0.291066366652083	6.90503870395323	5.0189742025497e-12	4.6868155060265e-11
ATAD5	739.139897170761	-1.2946727824379	0.187539086479689	6.90348239793795	5.07429465412773e-12	4.73581872148132e-11
TRAFD1	1513.13812840832	1.202669853708	0.174271018193646	-6.90114665177215	5.15844448098735e-12	4.81165829739156e-11
PIP5K1A	8367.87064844243	0.785639842394441	0.11388536407952	-6.89851456106223	5.25491046950505e-12	4.89889469861473e-11
EDEM3	1455.05406412092	-1.07022958636994	0.155150967178047	6.89798849363131	5.27440175278639e-12	4.91258180916619e-11
ATP1A2	166.392796861023	2.99846881691021	0.434689272234533	-6.8979590904015	5.27549325813161e-12	4.91258180916619e-11
C6ORF48	5373.99392758225	0.897454185269811	0.130136334743302	-6.8962614249131	5.33889076062029e-12	4.96883908129278e-11
C1ORF198	4504.04334662161	-0.844499022777022	0.122500906981564	6.89381853233233	5.43143029979739e-12	5.05214047439255e-11
GXYLT2	560.144315599003	-1.43537951021036	0.208388046285754	6.88801270415521	5.65771598429456e-12	5.25968571404268e-11
OIP5-AS1	1124.59630716625	-1.2422203850639	0.180387875711745	6.88638513072204	5.7227929487831e-12	5.3172155467209e-11
TOMM7	6610.00544669717	-0.82084744166372	0.119211682200397	6.88562921445787	5.75326649003925e-12	5.34254807914967e-11
EXO1	1054.74432382442	-1.27214279081159	0.18475906806424	6.88541463290599	5.76194594169986e-12	5.34762541411944e-11
WDR34	1446.25139582418	-1.05825895519448	0.15372431632386	6.88413505749468	5.81396961689626e-12	5.39290217946087e-11
LOC91370	145.460463416612	3.3535367137351	0.487145714615537	-6.8840525804107	5.81733863429309e-12	5.3930227316804e-11
HIST2H2BE	286.924630444406	2.08952569665461	0.303721327380764	-6.87974636050187	5.99592206493203e-12	5.55548705515405e-11
FAP	150.961549109706	5.62864500538761	0.818159689414266	-6.87964107522488	6.00035497057152e-12	5.5565022391555e-11
FBXO30	1319.58326111657	1.10824149670106	0.161098832790867	-6.87926459491943	6.01623249957199e-12	5.56810845569058e-11
KANK2	3263.23699331398	-0.883912884796595	0.12855398218138	6.87581100015601	6.16381765644494e-12	5.70153133221157e-11
RPLP2	9734.70959142191	-0.830652535641605	0.120819008056735	6.87518089249284	6.1911246732376e-12	5.72361053911194e-11
KLF5	2412.16309649321	0.942216760552707	0.137129094067953	-6.87102009210243	6.3744413967316e-12	5.88981405413879e-11
MTMR3	1975.10504228863	0.982378602235024	0.142984319969558	-6.87053379310528	6.39621091392312e-12	5.90665067758291e-11
KPNB1	16991.6665127878	-0.732742100444036	0.106677415305798	6.86876503656918	6.47600672584901e-12	5.97702394597483e-11
ECT2	1510.06498227339	-1.05618512364692	0.153839006835163	6.86552224546414	6.62484398749137e-12	6.1110056726721e-11
ZNF557	996.151145160695	1.2305257260939	0.179376308425921	-6.86002369483532	6.88491271943775e-12	6.34738631110955e-11
TWSG1	921.496761298721	-1.19354797184788	0.174022132218073	6.85859871175584	6.95392734917061e-12	6.40746487900889e-11
CDKN1A	21238.4151530998	0.729854721958148	0.106597994963307	-6.84679596655991	7.55223090871663e-12	6.95490291095862e-11
OLIG2	147.298512421183	3.45656755278035	0.505289233932007	-6.84077023743885	7.87685050492334e-12	7.24983752940706e-11
SCARB2	5214.60489991051	-0.840449217175307	0.122870638857503	6.84011432666192	7.91300042605937e-12	7.27908602728666e-11
SRPX2	192.989816001196	-2.33096902614109	0.340863327232915	6.83842713460437	8.00673703080537e-12	7.35312584461718e-11
ADRB2	312.18464952102	2.03481027563286	0.297555197581405	-6.8384296163275	8.00659835601313e-12	7.35312584461718e-11
SUPT16H	4039.35728721024	-0.92095350481997	0.134671249147803	6.83853094589786	8.00093822803019e-12	7.35312584461718e-11
NDUFS5	1500.51768153356	-1.02745863743137	0.150297302020476	6.83617485888995	8.13356582585838e-12	7.46548351711919e-11
PLXDC2	566.873892150381	-1.41424313227752	0.206878875737378	6.83609250696442	8.13824028970215e-12	7.46565844757801e-11
PDXP	548.761097474553	-1.43219013087761	0.209530799033218	6.83522488095201	8.18764875584545e-12	7.50684756524377e-11
NDFIP1	4905.63348758149	-0.817887230227261	0.119704168759305	6.83257098482363	8.3406110571080108e-12	7.6428824491386e-11
UGP2	7073.85041997325	-0.794910709366079	0.116349187643117	6.83211224305533	8.36733383685017e-12	7.66315227632317e-11
SERINC3	5333.04103157711	-0.800721415548622	0.117218331177688	6.83102555294724	8.43097125828875e-12	7.71718919464034e-11
ITIH6	379.639523353568	-1.84946190193327	0.270756125368085	6.83072968125459	8.44837971368525e-12	7.72887484795931e-11
ZNF846	872.307475728733	1.26677792101034	0.185471235451833	-6.83005058937736	8.48846931942458e-12	7.7612857862943e-11
MILR1	1207.9182854965	-1.13248714824663	0.165862068094197	6.82788512924763	8.61755424657417e-12	7.87498782686388e-11
PRIM1	410.263037134185	-1.65043021897391	0.241730059216867	6.82757545470682	8.63617070543096e-12	7.8876709953607e-11
MTHFD1	2076.59001292825	-0.973417296917045	0.142597468514198	6.8263294366977	8.71147564562572e-12	7.95208714362216e-11
TRAF2	2072.63065125424	1.01359875041694	0.148503337555075	-6.8254274085997	8.76639213080631e-12	7.99783172481781e-11
CLCN6	601.05968856068	1.46791339878374	0.215085615557779	-6.82478646922535	8.80561922841008e-12	8.02922016172113e-11
ZRSR2	747.307508790448	1.34457243691635	0.197038442082234	-6.82390919613135	8.85958945928829e-12	8.07401009836618e-11
HIVEP2	2886.97638289865	0.928371717457325	0.136062422738599	-6.82313087457582	8.90774337928408e-12	8.1134533514814e-11
HSPD1	14794.6970279459	-0.82398104983691	0.120765073562749	6.82300789067768	8.91537568545665e-12	8.11596529047858e-11
CENPE	1411.81340083619	-1.08204340901789	0.158615699439415	6.82179262735081	8.99113949273633e-12	8.18046298109617e-11
ARID4B	3506.49572848382	0.894071091165036	0.131098380787499	-6.81984846642965	9.11365908417764e-12	8.28740708637672e-11
ARHGAP23	8348.45697948863	0.79887602437054706	0.117144984582892	-6.81954952843296	9.13264245980021e-12	8.30013629670707e-11
NREP	1488.56098882854	-1.1295322352771	0.165635996838469	6.81936449103295	9.14441224371699e-12	8.30629917391641e-11
KIAA1147	1476.7771119378299	-1.11333789015201	0.163263954869472	6.81925101619713	9.15163745510136e-12	8.30832953257567e-11
PRICKLE2	3604.16899789753	0.856148573822181	0.125587620966101	-6.8171414287183	9.2869829532767e-12	8.4266085107388e-11
CNPY2	1700.77427275129	-0.995699205681466	0.146083268831093	6.81597019048588	9.3629710964164208e-12	8.49092967076979e-11
HLA-F	1304.22035664429	3.13720147755514	0.460380961428877	-6.81435971595842	9.46845167828803e-12	8.58191183688055e-11
SMURF1	4221.66729345141	0.855611793853557	0.125567912000561	-6.81393661980883	9.49635558357404e-12	8.60252015595799e-11
ZBTB48	601.382057717391	1.45511222354399	0.213600083218426	-6.81232048985672	9.60368564003585e-12	8.69501717817275e-11
FUCA1	363.23831368048	-1.69211128964309	0.248458848466301	6.81042876954571	9.73082845621765e-12	8.80534205413174e-11
DIS3L	2624.99465110993	0.923043940650352	0.13557285341527	-6.80847173602669	9.86409623078131e-12	8.92108648791465e-11
RAD54L	382.784436641141	-1.64956981703086	0.24228927360201	6.80826597276645	9.878211506868e-12	8.92900225783671e-11
C21ORF58	340.465285285145	-1.73389257301845	0.254754083924954	6.80614240331166	1.00250483751945e-11	9.05681255816541e-11
ROCK2	7957.15019766605	-0.815089192186535	0.119775541332937	6.80513887155684	1.00951807801457e-11	9.11522559595581e-11
TMEM181	1648.88208214951	-1.03145262970236	0.151608339350561	6.80340299300652	1.02176301509431e-11	9.22078818499745e-11
UBASH3B	1453.62972398454	-1.03305069493042	0.15184821400275	6.80317975232629	1.02334828266538e-11	9.23009149857996e-11
AOX1	277.803694101512	2.09896593879324	0.30859855486915	-6.80160650681993	1.03458867649106e-11	9.32642201601305e-11
SRP14	4965.83536572541	-0.808763141365144	0.118928969212848	6.8003880527855	1.04337721420552e-11	9.40055769292314e-11
GAA	2043.15297832247	-0.94623296076069	0.139164554183064	6.79938197133136	1.05068902915714e-11	9.46131548700187e-11
FOXN2	1990.14702664284	0.968987908864356	0.142609749283013	-6.79468208685631	1.08551634429793e-11	9.7696470986814e-11
TYMP	127.190023429655	5.05407943057036	0.743843877756295	-6.79454329289543	1.086561848399e-11	9.77377351477219e-11
DHX34	1437.760226548	1.07104253825119	0.157744590263037	-6.78972595171245	1.12346747794315e-11	1.01002880711412e-10
CMTM7	432.014307274062	-1.60480790179614	0.236363870587543	6.78956516411319	1.12472021433673e-11	1.01060936690268e-10
IGHMBP2	1648.19594012719	1.02128200149107	0.150460657080753	-6.78770132542317	1.13934208945346e-11	1.02319556577132e-10
BRD4	7017.87237035242	0.775909768839396	0.11434945487633601	-6.78542604053956	1.15744434137227e-11	1.03889209077349e-10
KCTD20	3013.37212345257	-0.899044979175363	0.132564700830056	6.78193345246492	1.18578096614569e-11	1.06375286025462e-10
ZNF44	928.755154039716	1.25732175096929	0.185402976319801	-6.78156184936613	1.18883561729428e-11	1.06591884910877e-10
ING3	1356.93998460867	1.09639182124738	0.161787396429981	-6.77674432891861	1.22914116851391e-11	1.10146396424955e-10
ENO3	489.171525051427	1.61499917976335	0.238338284266568	-6.77607957417812	1.23480685978062e-11	1.10594589646839e-10
MAP1LC3B	3981.33332295036	0.837272287267738	0.12356869456558	-6.77576379851926	1.23750716348369e-11	1.1077685092475e-10
FXYD5	1699.24961197384	-0.983942303368557	0.145223330750182	6.77537347673955	1.24085293050085e-11	1.11016664657921e-10
MEF2C	324.718351713822	2.01075376626581	0.29692462883329	-6.77193324840276	1.27072771244073e-11	1.13628444748325e-10
KIF1C	8698.30048864245	-0.77391391357	0.114338941071417	6.76859437666652	1.30039551585294e-11	1.16218922914394e-10
DGLUCY	845.996948246624	1.45950605662183	0.215655786516665	-6.76775745365424	1.30793776305836e-11	1.16830277655159e-10
BCL7C	663.074614160148	-1.32144670691813	0.195280734646006	6.76690769989969	1.31563947199239e-11	1.17455212915138e-10
PQLC3	453.08725057051	-1.59776384764944	0.236127042151794	6.76654326878123	1.31895607247435e-11	1.17688202608242e-10
PPP4R3A	2604.40434028929	0.908590782791796	0.134311882124774	-6.76478334171303	1.3350883622291801e-11	1.19063852335918e-10
FOSB	189.139911120402	2.73560010950222	0.404462709701777	-6.76354097394854	1.34659267221035e-11	1.2002552458406e-10
CLMN	2123.28733249574	-0.936381500629239	0.138458078522949	6.76292427728611	1.35233927922471e-11	1.2047324237074e-10
ANGPTL2	4955.5122512332	-0.811098470110713	0.119941799483859	6.76243372703327	1.35692755324418e-11	1.2081734631826501e-10
CRLF1	711.834811385159	-1.38590868454208	0.204983143252516	6.76108611933417	1.36961077972085e-11	1.21881451001347e-10
ATXN7	1712.67505648127	1.02273629140182	0.151326844656632	-6.75845910699091	1.39467000014539e-11	1.24045168282163e-10
ABCA12	158.842800511582	2.98611638242988	0.441855670061474	-6.75812620445592	1.39787746078738e-11	1.24264066855899e-10
CFH	2180.72393930192	-1.0716387161219	0.158593181394403	6.75715504727067	1.40727573489987e-11	1.2503276940279e-10
XRCC2	511.967585817262	-1.47085411401275	0.217689241786383	6.7566688272822	1.41200429879331e-11	1.25385981732846e-10
GDI2	5116.8695242606	-0.795593325442119	0.11776275091687	6.75589963080717	1.41951665103415e-11	1.25985886139225e-10
COPZ2	888.810010444655	-1.19220705083726	0.17662824217541	6.74980986139963	1.4803902881899e-11	1.31318584434533e-10
CLEC18A	307.13602277147	-1.84478456619625	0.273409023825245	6.74734337728143	1.50576635479687e-11	1.33498454778317e-10
CTNNBIP1	469.18810139887	-1.50524118546393	0.223205983549741	6.74373133517943	1.54369873255921e-11	1.36788631703623e-10
G3BP2	2974.35685566837	-0.907727939411825	0.134718249481475	6.73797308757821	1.60611306835757e-11	1.42243524405072e-10
KHDRBS1	3271.56566508631	-0.851013276148123	0.126319408309069	6.73699542722624	1.61695267189486e-11	1.43127389617487e-10
ABCA3	740.202540496794	-1.26320358896026	0.187535996325186	6.73579266761071	1.63038633273881e-11	1.4423981105261e-10
MYO5A	2795.2794089216	-0.935624821560312	0.138928181393085	6.73459345813393	1.64388913315041e-11	1.45357164455414e-10
POR	2479.14193337166	0.932341994124357	0.138468446623994	-6.73324513169485	1.65920175801807e-11	1.46633276385355e-10
ZNF431	3660.42688631288	0.88749134930865	0.131840403699161	-6.73155819011117	1.67855676296961e-11	1.48265093386971e-10
SLC25A39	2621.84958784838	-0.886119496205309	0.131650086467769	6.7308690786333	1.68652668593193e-11	1.48890081234182e-10
WTAP	4748.96451671932	0.813340867204258	0.120900364460301	-6.72736489120618	1.7276312140575e-11	1.52438048299191e-10
BMP8B	487.603164533423	-1.47440404459887	0.219381264193375	6.72073820898053	1.80806185434122e-11	1.59450370099478e-10
ACTR2	8920.98895937407	-0.765513901191682	0.113957862248411	6.7175172128359	1.84846937125009e-11	1.62927554427284e-10
HP1BP3	3609.76815748252	-0.844019066189335	0.125753754516176	6.71168085149111	1.92395140800487e-11	1.69490957371858e-10
CEP78	1167.18157403781	-1.08572071923348	0.161782362566801	6.71099557459593	1.93300972129141e-11	1.70198899309899e-10
SCN1B	1013.09985265109	-1.13666849936291	0.169387039305309	6.71048094366971	1.93983979784244e-11	1.70710003351357e-10
CHPF	1702.2675788714	-0.983684570626452	0.146595444360137	6.71019877131969	1.94359475580603e-11	1.70950093418756e-10
ATP5A1	7014.43015551901	-0.780011258303689	0.116291823902938	6.70736112071572	1.98175414007549e-11	1.74214395101673e-10
RIPK2	1273.39977377174	1.10478177795291	0.164727072968195	-6.70674078065009	1.99019337528633e-11	1.74863956192704e-10
LAPTM4A	4722.84432264638	-0.80663294795812	0.120313331135258	6.70443533020701	2.0218667020491e-11	1.77553167664122e-10
DNAJC3	1422.86639977987	-1.02725849845321	0.153231880581621	6.70394760250968	2.02863030325467e-11	1.78053213227149e-10
AGPAT3	3041.45740692073	-0.858479128112023	0.128066920804552	6.70336354398791	2.03675893148356e-11	1.78672477393052e-10
RRAS2	1607.89752348052	1.01255159568014	0.151085218588909	-6.70185743606867	2.05786760277354e-11	1.80429150006211e-10
ARG2	239.670832598354	2.23580120052211	0.333627163006758	-6.70149630615303	2.0629607245503e-11	1.8078050559875e-10
LIG1	2145.2342226889	-0.91985136008918	0.137272249155312	6.70092728682872	2.0710108253123e-11	1.81390479965544e-10
NDUFA1	1606.54299944373	-0.988487150758962	0.147516985589733	6.70083615664501	2.07230292757971e-11	1.8140822157835e-10
MXRA7	829.387931410286	-1.20764447330876	0.180237415197393	6.70029844794526	2.07994299018145e-11	1.8198134937741e-10
ITGAM	149.776867151079	3.09295410525508	0.461688440471639	-6.69922361949429	2.09529749488015e-11	1.83228483664677e-10
GALNT18	1550.84125382956	-0.99617792904122	0.148742230749706	6.69734428494301	2.1224118941644e-11	1.85502141930904e-10
ARF3	4750.70414644474	-0.800869772834585	0.119761970131058	6.68717934381154	2.27512999338859e-11	1.98745615896748e-10
RPS20	5840.1285123743	-0.774869458606172	0.115879342212034	6.68686449037937	2.28002818338245e-11	1.9906905743743e-10
RPL14	5621.39766517702	-0.80869982798591	0.120956722056995	6.68586097765486	2.29570886944766e-11	2.00333085305574e-10
KIAA0100	7209.56397402055	-0.781482431188678	0.116909699204496	6.68449612398475	2.3172053484604e-11	2.02103033273261e-10
NR1D2	3242.06891745523	0.872321053946924	0.130512850445906	-6.68379436175504	2.32833470239283e-11	2.02967396831626e-10
NKX3-1	1033.8694312722	1.17520367222678	0.17586115043564	-6.68256558833822	2.34794817244243e-11	2.04570052701028e-10
CLIC1	11415.119000615	-0.746772621813746	0.111759008238479	6.68199041477027	2.3571844800902e-11	2.05267372350951e-10
ACTN2	202.036278899751	2.48331746658672	0.371915105057744	-6.67710838526217	2.43702721669559e-11	2.12109268991017e-10
AFAP1L1	1835.10290213085	-0.979727631717289	0.146740647959906	6.676593332101	2.44560341990692e-11	2.12744498126699e-10
CKB	664.285819614998	-1.34772575303923	0.201913118903209	6.67478052124631	2.47602436222069e-11	2.1527835838629e-10
HPRT1	851.079082305072	-1.25078084883495	0.187451466409455	6.67255835760085	2.51382035444479e-11	2.18450463995332e-10
DDX41	3130.44281950717	-0.848712384198163	0.12721223562683	6.67162541414502	2.52985626307621e-11	2.19729299844647e-10
ZNF230	939.238511131492	1.2086814406434	0.181196896392528	-6.67054163016691	2.54861065049249e-11	2.21242791088113e-10
NDUFB6	978.883134689144	-1.17894923038201	0.176788619349626	6.66869414286483	2.58089478697915e-11	2.23928599287144e-10
ZNF597	546.25941405387	1.48159727722229	0.22218966708631	-6.66816462102516	2.59022156013467e-11	2.24620775917929e-10
PSAP	24804.2613156792	-0.701296084653506	0.105175200014443	6.66788448757126	2.59516904785134e-11	2.24932663439484e-10
HMGCR	1872.51301131179	-0.944954811628916	0.141825232114194	6.66281166998593	2.68637818933818e-11	2.32716945122168e-10
C12ORF66	431.616217233277	1.64270402117008	0.246563679797449	-6.6623925410245	2.6940529334863e-11	2.3326043339858e-10
KIF20B	1675.8682905287	-1.01299485929338	0.152057999978229	6.66189782476696	2.70313938987418e-11	2.33925524123728e-10
CMBL	2234.38994333408	-0.911926589599397	0.136894602023377	6.66152336264999	2.71003707777853e-11	2.3440060958448e-10
RPL4	26072.5647808226	-0.702678788568432	0.105515945384859	6.65945593346559	2.74843092094028e-11	2.37598000174743e-10
NAP1L4	5895.99475260924	-0.771002881690271	0.115783379222061	6.65901174132741	2.75674914942428e-11	2.3819342676655e-10
ZC3H7A	9639.71627023297	-0.757352988307585	0.113752067217693	6.65792725206657	2.77716165892093e-11	2.39832684756398e-10
INTS6	1069.06644099714	1.15112737928887	0.172920879050832	-6.65696002476649	2.79549179902855e-11	2.41290505203864e-10
VANGL1	1417.42500682047	-1.06407755245806	0.159866920367642	6.65602083289666	2.81340393304205e-11	2.42710753809068e-10
SQLE	1469.94389956216	-1.02259957456022	0.153644943235625	6.6556018898194	2.82143014215435e-11	2.43277119973433e-10
FBXO38	2684.47745874966	0.887536837364999	0.133354423832177	-6.65547352581224	2.8238938522059e-11	2.43363522977372e-10
RPL38	6208.48212488253	-0.776345226275985	0.116683899849423	6.65340485943506	2.86388971589371e-11	2.46682688927213e-10
GORASP2	3682.07685187704	-0.824717204138965	0.123961499841864	6.65301085571769	2.87157004667951e-11	2.47216345797383e-10
SRPRA	4218.27297003482	-0.821519331436965	0.123544970057988	6.64955708881852	2.93976308017861e-11	2.52956358061881e-10
LOC105370526	288.234958539313	2.017585955984	0.303531284828555	-6.64704449534287	2.99036653240606e-11	2.5717770023017e-10
ZNF263	1300.47408005645	1.07915266743429	0.162387362609539	-6.64554587310537	3.02095353142797e-11	2.59674116150107e-10
RPP38	765.956586012988	1.29419957750148	0.194758421373818	-6.64515335651339	3.02901529812557e-11	2.60232738461253e-10
PXMP4	496.768822675389	-1.59804453207002	0.240488711756701	6.64498770190399	3.03242393758455e-11	2.60391225171649e-10
FLOT2	1900.29096271629	-1.00943451638175	0.151925475722082	6.64427418498468	3.04714878355578e-11	2.6152075900105e-10
TRMT13	1021.01739393777	1.15712693627349	0.174244425179145	-6.64082615603808	3.1192977093337e-11	2.67574996704823e-10
RUBCNL	703.467931958514	1.36057024215205	0.204948282131639	-6.63860281238248	3.16670431327468e-11	2.71501682883746e-10
MYH10	540.736251577889	-1.44014928735999	0.216942262803358	6.63839893965416	3.17108645877107e-11	2.71737465458252e-10
SLC16A1	2402.59520960404	-0.903422729724177	0.136105735020173	6.63765365647726	3.18715652129436e-11	2.72974053907156e-10
ZC3H7B	5109.59911479146	0.816894601520331	0.123107971523194	-6.63559468499911	3.23196819402756e-11	2.76669770851202e-10
PTPN18	1475.81533873652	-1.03738667371835	0.156340297773259	6.63544005284469	3.23535840840215e-11	2.76817664439341e-10
DDX20	1643.84550063179	0.995984966238458	0.150173826842787	-6.632214062715	3.30688523119088e-11	2.8279218849167e-10
TSPAN33	1394.86708981614	-1.0371437730174	0.15639274863564	6.63166151925441	3.31929051627593e-11	2.83707325954796e-10
P4HA3	1456.33370648329	1.02953527207594	0.155383286441418	-6.62577871567991	3.45422304098073e-11	2.95088833413695e-10
ZNF224	2091.67898073675	0.971542682015383	0.146665357097669	-6.62421379691186	3.49101190775652e-11	2.98078709046903e-10
LIMCH1	8804.24198538766	-0.791618459386675	0.119518235674457	6.6234115230991	3.51002054420358e-11	2.99548139728291e-10
SVEP1	2432.7149718397	-1.00086725032807	0.151126411627433	6.62271564281878	3.52659035277668e-11	3.00808039824445e-10
PFN1	17073.6949859771	-0.711404992720144	0.107456354383081	6.62040878647338	3.58206892152277e-11	3.05383755982356e-10
TBL1X	1440.34592810774	-1.00565412995609	0.151962824108574	6.61776415287972	3.64672207152086e-11	3.10736553177187e-10
PFKM	2003.51652551604	-0.940934791248513	0.142346500590733	6.61017156968149	3.83874864767722e-11	3.26931790198597e-10
ZNF767P	947.418444207936	1.18121636617664	0.178766738816979	-6.60758468825663	3.90640725471035e-11	3.32523930423964e-10
PTPDC1	1775.28124226591	0.972958464025892	0.147273979625256	-6.6064519102534	3.93640057119894e-11	3.34905822741249e-10
OSBPL8	3276.57894522706	-0.944758651668435	0.143010945303329	6.60619821556025	3.94314863511068e-11	3.35308604568911e-10
BRIP1	584.609504754834	-1.36107843280513	0.206040993111817	6.60586232015727	3.95210058571079e-11	3.35898288678329e-10
BSN	653.683545318782	1.35804748994884	0.20565558196618	-6.60350415468992	4.01551037058274e-11	3.41113508521442e-10
PSMA7	7646.69863650845	-0.764626884046151	0.115796803771928	6.60317780059069	4.02436390309003e-11	3.41691274790663e-10
TXNDC17	1920.76560904466	-1.01138261810272	0.15319897950786	6.60175819285289	4.06309864865253e-11	3.44804243119595e-10
SPG21	6704.12898857087	-0.760853626675197	0.115283232398467	6.59986375161108	4.11535817655893e-11	3.49061200406043e-10
DNAH3	116.548175222808	4.05966136962843	0.615156242235268	-6.5993988045655	4.1282842541544e-11	3.49890629956129e-10
ANKFY1	3629.33207326703	0.975671952434734	0.14784339992902	-6.59936089743036	4.12933986704981e-11	3.49890629956129e-10
RNF40	4019.81967182389	0.813117916046033	0.123223685769508	-6.59871445143252	4.14738237781385e-11	3.51240674418111e-10
ZNF227	1655.55571056877	0.988251450593166	0.149805206860915	-6.5969098891916	4.19815746173827e-11	3.55360049506569e-10
PSMB8-AS1	384.789636806961	1.92008158828011	0.291076068441621	-6.59649416923881	4.2099405194133203e-11	3.56176370163779e-10
ADAMTS15	439.453328257959	1.62041221057223	0.245676717034185	-6.59570931317337	4.23227455416534e-11	3.57884059557404e-10
GPC4	952.740357134424	-1.18760152757031	0.180059132102188	6.59561952623603	4.23483692858867e-11	3.57918958685286e-10
ZNF783	913.862341174589	1.19285237090399	0.180899011554089	-6.59402370779304	4.2806330697741e-11	3.61605989912424e-10
METRNL	499.21413545239	1.585508644106	0.240547001574486	-6.59126338606653	4.36099422562115e-11	3.68207676757567e-10
RNF25	1968.49501333397	0.959080029963561	0.145542532306278	-6.58968903980098	4.40748718140658e-11	3.71944559404052e-10
RPS18	18841.9166238278	-0.701470840474994	0.10645810630832	6.58917263137687	4.42284290790363e-11	3.73051339496431e-10
ZNF225	888.277374090385	1.23785029706604	0.18792075247901	-6.587086741281	4.4854026293885e-11	3.78136474831993e-10
USP5	2089.88923418945	-0.911785271398171	0.13842428229981	6.58688819800674	4.49140224007196e-11	3.7845064421659e-10
TOR1B	1176.33133484507	-1.08990510539481	0.165513732881542	6.58498292812268	4.54937661660811e-11	3.83141733265175e-10
RRN3	1789.19181459695	0.964414704808366	0.146513337634095	-6.58243625039047	4.62801263117337e-11	3.89567291754482e-10
ATAD2B	1743.40944275014	0.998038506694895	0.151633427625773	-6.58191615346207	4.64423487354933e-11	3.90735273595737e-10
SYBU	168.415508279823	2.74460020218648	0.417008878381194	-6.5816349350663	4.65302946082412e-11	3.91277477387483e-10
DONSON	1361.76457278828	-1.01447424079304	0.154172445551438	6.58012679999013	4.70047231999776e-11	3.95067461524294e-10
ARID5B	900.782272538345	1.20036132332385	0.182462344537098	-6.5786797071425	4.74643967105086e-11	3.9872966964176e-10
TMX4	1247.7511857226	-1.07472324064376	0.163476059631567	6.57419345111395	4.89175986881304e-11	4.10730215913954e-10
CASC15	266.636683116352	2.07489167597808	0.315623851097774	-6.57393815062258	4.90015926799909e-11	4.1122808373077e-10
CRY2	1281.72885761774	1.07767945462548	0.164099123689997	-6.56724685904689	5.12540395932744e-11	4.29914236386911e-10
ATAD3B	772.262958440189	1.26383324644432	0.192484127602443	-6.56590889953605	5.17164283873768e-11	4.33574286329216e-10
SNX10	820.597668697949	-1.2241426223799	0.186480767786213	6.56444434947466	5.22272444350624e-11	4.37636446826265e-10
BMS1P4	486.215572575231	1.5592306894936	0.237546347044447	-6.56390093509562	5.24180330183467e-11	4.39014210138568e-10
ZNF3	2179.53945997503	0.91448136234129	0.139336248053701	-6.56312607175158	5.269126125176e-11	4.41080693736453e-10
MORC3	1912.24750341776	0.951593782822513	0.145240576229592	-6.55184527303351	5.68304096056235e-11	4.75490613031975e-10
SDHC	1690.82970996163	-0.981012107639559	0.149745508053563	6.55119556099578	5.70782523823303e-11	4.77324410932094e-10
FJX1	1621.39000795008	1.03996612903784	0.158765450595553	-6.55033022069207	5.74099923427343e-11	4.79857616720143e-10
B4GALT6	382.870660089916	-1.59986812700745	0.244248253763123	6.55017222173892	5.74707666671965e-11	4.79883783855979e-10
NUFIP1	541.136289140617	1.46607692037065	0.223821228063635	-6.55021390533085	5.7454726957958e-11	4.79883783855979e-10
CLTCL1	1214.55792037469	1.07777548444204	0.164579163628113	-6.54867518270665	5.80497348004966e-11	4.84475230289859e-10
COMMD4	805.621549931324	-1.19599048436427	0.18263698623909	6.54845718270121	5.81345190789801e-11	4.84939750834178e-10
TNFSF18	118.960995842654	4.0882429893014	0.624520870606669	-6.54620715129988	5.90167056052646e-11	4.92052152392417e-10
FAM46B	311.920870130857	1.91180143246701	0.292260698209723	-6.54142498179869	6.09353987347199e-11	5.07794989455999e-10
TRIM22	6497.8533991084	3.55768570019987	0.543969923773611	-6.54022501008805	6.14263448801697e-11	5.11374321127413e-10
[truncated: 19,699 more rows]
