# Supplementary material for: Mapping the landscape of genetic dependencies in chordoma
Source: Nat Commun. 2023 Apr 6;14:1933. doi: 10.1038/s41467-023-37593-8 (PMC10079670; doi:10.1038/s41467-023-37593-8)
Supplement: Supplementary file 9 — Supplementary Data 6 [file 41467_2023_37593_MOESM9_ESM.xlsx]

## Sheet: Supplementary Data 6
cell_line	cpd_name	AUC	EC50	effect_size
U-CH1	RMC-4550	0.478939	0.560907	0.901585
UM-Chor1	RMC-4550	0.643609	3.58489	0.778778
U-CH2	RMC-4550	0.700909	10.5804	0.641603
U-CH1	SHP099	0.714339	5.68983	0.822749
JHC7	RMC-4550	0.77203	16.2478	0.641334
UM-Chor1	SHP099	0.796281	14.7195	0.698602
U-CH2	SHP099	0.822662	38.0517	0.533771
MUG-Chor1	RMC-4550	0.831857	13.5262	0.84847
JHC7	SHP099	0.863495	40.4982	0.534539
MUG-Chor1	SHP099	0.888269	25.5377	0.701378
CH22	RMC-4550	0.973042	45.3483	0.59606
A2058	RMC-4550	0.977378	NaN	0.819511
MDA-MB-468	RMC-4550	0.981869	NaN	0.904387
MDA-MB-468	SHP099	0.994466	NaN	0.0698999
CH22	SHP099	0.999142	NaN	0.0775401
A2058	SHP099	1	NaN	4.63484e-09
