# Supplementary material for: Mapping the landscape of genetic dependencies in chordoma
Source: Nat Commun. 2023 Apr 6;14:1933. doi: 10.1038/s41467-023-37593-8 (PMC10079670; doi:10.1038/s41467-023-37593-8)
Supplement: Supplementary file 10 — Supplementary Data 7 [file 41467_2023_37593_MOESM10_ESM.xlsx]

## Sheet: Supplementary Data 7
figure	treatment	statistical test	p value	effect size (± SEM)	degrees of freedom	test statistic	95% confidence interval (lower)	95% confidence interval (upper)
Fig. 2c	sg-EGFP/sg-PTPN11-1	Two-way ANOVA	8.7904e-07	18.55 (% of total variation from time x treatment interaction)	3	F (3, 18) = 26.16
Fig. 2c	sg-EGFP/sg-PTPN11-2	Two-way ANOVA	2.82767e-07	20.68 (% of total variation from time x treatment interaction)	3	F (3, 18) = 30.53
Fig. 2c	sg-EGFP/sg-SRRM2-1	Two-way ANOVA	3.35e-13	25.95 (% of total variation from time x treatment interaction)	3	F (3, 18) = 161.6
Fig. 2c	sg-EGFP/sg-SRRM2-2	Two-way ANOVA	6e-15	28.58 (% of total variation from time x treatment interaction)	3	F (3, 18) = 256.0
Fig. 2c	sg-EGFP/sg-FANCM-1	Two-way ANOVA	2.97e-13	24.24 (% of total variation from time x treatment interaction)	3	F (3, 18) = 163.8
Fig. 2c	sg-EGFP/sg-FANCM-2	Two-way ANOVA	6e-14	23.76 (% of total variation from time x treatment interaction)	3	F (3, 18) = 197.1
Fig. 2c	sg-EGFP/sg-PRKRA-1	Two-way ANOVA	4.09025e-05	8.462 (% of total variation from time x treatment interaction)	3	F (3, 16) = 16.26
Fig. 2c	sg-EGFP/sg-PRKRA-2	Two-way ANOVA	2.00712e-07	13.85 (% of total variation from time x treatment interaction)	3	F (3, 16) = 36.97
Fig. 2c	sg-EGFP/sg-ADAR-1	Two-way ANOVA	2e-15	38.8 (% of total variation from time x treatment interaction)	3	F (3, 18) = 294.9
Fig. 2c	sg-EGFP/sg-ADAR-2	Two-way ANOVA	<1E-15	36.24 (% of total variation from time x treatment interaction)	3	F (3, 18) = 364.0
Fig. 2c	sg-EGFP/sg-SLC2A1-1	Two-way ANOVA	2e-15	32.94 (% of total variation from time x treatment interaction)	3	F (3, 18) = 291.4
Fig. 2c	sg-EGFP/sg-SLC2A1-2	Two-way ANOVA	2e-15	31.15 (% of total variation from time x treatment interaction)	3	F (3, 18) = 283.5
Fig. 2c	sg-EGFP/sg-SLC7A5-1	Two-way ANOVA	1.36207e-05	12.07 (% of total variation from time x treatment interaction)	3	F (3, 18) = 17.62
Fig. 2c	sg-EGFP/sg-SLC7A5-2	Two-way ANOVA	0.000786739	5.425 (% of total variation from time x treatment interaction)	3	F (3, 18) = 8.892
Fig. 2c	sg-EGFP/sg-SOX9-1	Two-way ANOVA	<1E-15	33.11 (% of total variation from time x treatment interaction)	3	F (3, 18) = 315.0
Fig. 2c	sg-EGFP/sg-SOX9-2	Two-way ANOVA	4.27e-13	28.89 (% of total variation from time x treatment interaction)	3	F (3, 18) = 157.1
Fig. 2c	sg-EGFP/sg-CDK6-1	Two-way ANOVA	1.3665e-08	30.16 (% of total variation from time x treatment interaction)	3	F (3, 18) = 45.29
Fig. 2c	sg-EGFP/sg-CDK6-2	Two-way ANOVA	2.8637e-08	26.33 (% of total variation from time x treatment interaction)	3	F (3, 18) = 41.22
Fig. 2c	sg-EGFP/sg-LUC7L2-1	Two-way ANOVA	9.94129e-09	19.63 (% of total variation from time x treatment interaction)	3	F (3, 16) = 56.41
Fig. 2c	sg-EGFP/sg-LUC7L2-2	Two-way ANOVA	2.47961e-08	20.04 (% of total variation from time x treatment interaction)	3	F (3, 16) = 49.71
Fig. 2c	sg-EGFP/sg-THAP1-1	Two-way ANOVA	2e-15	32.95 (% of total variation from time x treatment interaction)	3	F (3, 18) = 296.6
Fig. 2c	sg-EGFP/sg-THAP1-2	Two-way ANOVA	2e-15	34.84 (% of total variation from time x treatment interaction)	3	F (3, 18) = 294.0
Fig. 4c	sg-EGFP/sg-ADAR-1_24h	Two-tailed unpaired t test	0.0077	3.386 ± 0.2994	2	t (2) = 11.31	2.098	4.674
Fig. 4c	sg-EGFP/sg-ADAR-1_48h	Two-tailed unpaired t test	0.0025	9.215 ± 0.4642	2	t (2) = 19.85	7.218	11.21
Fig. 4c	sg-EGFP/sg-ADAR-1_72h	Two-tailed unpaired t test	0.0068	10.85 ± 0.8984	2	t (2) = 12.08	6.987	14.72
Fig. 4c	sg-EGFP/sg-ADAR-2_24h	Two-tailed unpaired t test	0.0106	3.033 ± 0.3147	2	t (2) = 9.638	1.679	4.388
Fig. 4c	sg-EGFP/sg-ADAR-2_48h	Two-tailed unpaired t test	0.0106	5.097 ± 0.5283	2	t (2) = 9.648	2.824	7.37
Fig. 4c	sg-EGFP/sg-ADAR-2_72h	Two-tailed unpaired t test	0.0002	4.828 ± 0.06848	2	t (2) = 70.49	4.533	5.122
Fig. 4d	sg-EGFP/sg-ADAR-1_untreated	Two-tailed unpaired t test	0.0006	-0.5362 ± 0.08264	6	t (6) = 6.488	-0.7384	-0.334
Fig. 4d	sg-EGFP/sg-ADAR-1_IFNtypeI_NAb	Two-tailed unpaired t test	0.5201	0.06125 ± 0.08969	6	t (6) = 0.6829	-0.1582	0.2807
Fig. 4d	sg-EGFP/sg-ADAR-1_IFNbeta_NAb	Two-tailed unpaired t test	0.0384	0.2462 ± 0.09315	6	t (6) = 2.643	0.0183	0.4741
Fig. 4d	sg-EGFP/sg-ADAR-2_untreated	Two-tailed unpaired t test	0.0002	-0.6517 ± 0.08071	6	t (6) = 8.074	-0.8492	-0.4542
Fig. 4d	sg-EGFP/sg-ADAR-2_IFNtypeI_NAb	Two-tailed unpaired t test	0.9	0.01800 ± 0.1373	6	t (6) = 0.1311	-0.318	0.354
Fig. 4d	sg-EGFP/sg-ADAR-2_IFNbeta_NAb	Two-tailed unpaired t test	0.1569	0.1437 ± 0.08887	6	t (6) = 1.617	-0.07373	0.3612
Fig. 5d	U-CH1_Vehicle/RMC_10mg/kg	Two-way ANOVA with repeated measures	0.0597593	5.745 (% of total variation from time x treatment interaction)	6	F (6, 42) = 2.220
Fig. 5d	U-CH1_Vehicle/RMC_30mg/kg	Two-way ANOVA with repeated measures	0.0443225	6.793 (% of total variation from time x treatment interaction)	6	F (6, 42) = 2.394
Fig. 5d	U-CH1_Untreated/TNO_20mg/kg	Two-way ANOVA with repeated measures	1.27008e-06	8.264 (% of total variation from time x treatment interaction)	9	F (9, 99) = 5.950
Fig. 5d	CF539_Vehicle/TNO_10mg/kg	Two-way ANOVA with repeated measures	<1E-15	25.26 (% of total variation from time x treatment interaction)	10	F (10, 110) = 49.23
Fig. 5d	CF466_Untreated/TNO_20mg/kg	Two-way ANOVA with repeated measures	<1E-15	17.72 (% of total variation from time x treatment interaction)	12	F (12, 144) = 17.61
Supp. Fig. 3	TBXT/ARNT_with chordoma	Two-tailed one-sample t test	0.0202786	0.13339 ± 0.05735	767	t (767) = 2.325995	0.0208129	0.245962
Supp. Fig. 3	TBXT/ARNT_without chordoma	Two-tailed one-sample t test	0.771645	-0.02189315 ± 0.07540843	763	t (763) = -0.2903276	-0.169926	0.126139
Supp. Fig. 5	TBXT expression/TBXT dependency_with chordoma	Two-tailed one-sample t test	2.21567e-51	-0.09997532 ± 0.006141585	765	t (765) = -16.27842	-0.112032	-0.087919
Supp. Fig. 5	TBXT expression/TBXT dependency_without chordoma	Two-tailed one-sample t test	0.000600062	-0.02621936 ± 0.007608539	761	t (761) = -3.446043	-0.0411556	-0.0112831
Supp. Fig. 5	TBXT expression/TBXT dependency_without chordoma_without H460	Two-tailed one-sample t test	0.25524	-0.01011604 ± 0.008884834	760	t (760) = -1.138573	-0.0275578	0.0073257
Supp. Fig. 6	ISG score/ADAR	Two-tailed one-sample t test	9.37406e-17	-0.1203753 ± 0.01415077	765	t (765) = -8.506624	-0.148154	-0.0925963
Supp. Fig. 14	Ki67 positivity_Vehicle/TNO155	Two-tailed unpaired t test	0.0004	-8.126 ± 1.630	11	t (11) = 4.984	-11.71	-4.538
Supp. Fig. 14	Ki67 H-Score_Vehicle/TNO155	Two-tailed unpaired t test	<1E-4	-23.84 ± 2.462	11	t (11) = 9.683	-29.26	-18.42
Supp. Fig. 14	Cleaved caspase-3 positivity_Vehicle/TNO155	Two-tailed unpaired t test	0.3077	-1.299 ± 1.214	11	t (11) = 1.07	-3.971	1.374
Supp. Fig. 14	Cleaved caspase-3 H-Score_Vehicle/TNO155	Two-tailed unpaired t test	0.254	-2.485 ± 2.065	11	t (11) = 1.204	-7.029	2.059
