# Supplementary material for: Mapping the landscape of genetic dependencies in chordoma
Source: Nat Commun. 2023 Apr 6;14:1933. doi: 10.1038/s41467-023-37593-8 (PMC10079670; doi:10.1038/s41467-023-37593-8)
Supplement: Supplementary file 11 — Source Data [file 41467_2023_37593_MOESM11_ESM.xlsx]

## Sheet: Fig 1c
depmap_id	cell_line	disease	hgnc_symbol	ceres
ACH-000004	HEL	other	TBXT	0.129426
ACH-000005	HEL9217	other	TBXT	0.1125
ACH-000007	LS513	other	TBXT	-0.0691085
ACH-000009	C2BBE1	other	TBXT	0.157421
ACH-000011	253J	other	TBXT	0.0659392
ACH-000012	HCC827	other	TBXT	0.102063
ACH-000013	ONCODG1	other	TBXT	0.116648
ACH-000014	HS294T	other	TBXT	0.00535304
ACH-000015	NCIH1581	other	TBXT	-0.0761524
ACH-000017	SKBR3	other	TBXT	0.237075
ACH-000018	T24	other	TBXT	0.0185121
ACH-000019	MCF7	other	TBXT	0.0374696
ACH-000021	NCIH1693	other	TBXT	-0.0755238
ACH-000022	PATU8988S	other	TBXT	0.0773052
ACH-000024	OPM2	other	TBXT	0.0270116
ACH-000025	CH157MN	other	TBXT	0.206634
ACH-000028	KPL1	other	TBXT	0.325969
ACH-000029	HCC827GR5	other	TBXT	0.0456333
ACH-000030	PC14	other	TBXT	0.104024
ACH-000035	NCIH1650	other	TBXT	0.240766
ACH-000036	U343	other	TBXT	0.0857029
ACH-000037	S117	other	TBXT	-0.00938713
ACH-000039	SKNMC	other	TBXT	0.130728
ACH-000040	U118MG	other	TBXT	0.0440401
ACH-000041	RDES	other	TBXT	0.0391684
ACH-000042	PANC0203	other	TBXT	-0.0185806
ACH-000045	MV411	other	TBXT	0.00424996
ACH-000047	GCIY	other	TBXT	0.0834147
ACH-000048	TOV112D	other	TBXT	0.198467
ACH-000052	A673	other	TBXT	-0.109314
ACH-000053	KARPAS299	other	TBXT	0.136397
ACH-000054	HT1080	other	TBXT	0.0466696
ACH-000055	D283MED	other	TBXT	0.142841
ACH-000060	PANC1005	other	TBXT	-0.0011897
ACH-000067	HS683	other	TBXT	0.0911151
ACH-000070	697	other	TBXT	0.173582
ACH-000074	KU812	other	TBXT	0.0743717
ACH-000075	U87MG	other	TBXT	0.15379
ACH-000076	NCO2	other	TBXT	0.290696
ACH-000078	MHHNB11	other	TBXT	-0.0724731
ACH-000082	G292CLONEA141B1	other	TBXT	0.140623
ACH-000085	T3M4	other	TBXT	0.0868944
ACH-000086	ACCMESO1	other	TBXT	0.165871
ACH-000087	SKES1	other	TBXT	0.17001
ACH-000092	NCIH2452	other	TBXT	0.0569066
ACH-000095	D341	other	TBXT	0.0640936
ACH-000096	G401	other	TBXT	0.14079
ACH-000097	ZR751	other	TBXT	0.0425947
ACH-000098	GAMG	other	TBXT	0.0245686
ACH-000099	SIMA	other	TBXT	-0.200829
ACH-000108	KP3	other	TBXT	0.050706
ACH-000111	HCC1187	other	TBXT	-0.0801189
ACH-000113	OCIAML2	other	TBXT	0.203973
ACH-000114	SU8686	other	TBXT	0.00450887
ACH-000115	VCAP	other	TBXT	0.0799837
ACH-000116	OAW28	other	TBXT	0.159702
ACH-000118	HUPT3	other	TBXT	-0.0202548
ACH-000120	CHP212	other	TBXT	0.0217292
ACH-000123	COV434	other	TBXT	0.0693669
ACH-000127	SLR20	other	TBXT	-0.0281102
ACH-000128	LN319	other	TBXT	-0.214246
ACH-000132	JHOS2	other	TBXT	-0.0976037
ACH-000133	HS729	other	TBXT	0.206871
ACH-000137	8MGBA	other	TBXT	0.105868
ACH-000138	CFPAC1	other	TBXT	0.0860059
ACH-000141	SNU308	other	TBXT	0.0964367
ACH-000142	CAL29	other	TBXT	0.144952
ACH-000143	HCC2429	other	TBXT	0.105089
ACH-000146	THP1	other	TBXT	-0.123102
ACH-000148	HS578T	other	TBXT	0.108751
ACH-000150	HCC2935	other	TBXT	-0.269668
ACH-000151	JM1	other	TBXT	0.212396
ACH-000152	M059K	other	TBXT	0.184931
ACH-000153	NCIH2052	other	TBXT	0.0989015
ACH-000159	OSRC2	other	TBXT	0.139343
ACH-000160	BT12	other	TBXT	0.153952
ACH-000163	SW579	other	TBXT	0.101971
ACH-000164	PANC1	other	TBXT	0.148987
ACH-000167	KE97	other	TBXT	0.105527
ACH-000168	NOMO1	other	TBXT	0.000638857
ACH-000169	RD	other	TBXT	0.070061
ACH-000174	CAL62	other	TBXT	0.110703
ACH-000178	HS766T	other	TBXT	0.0452848
ACH-000182	SNU869	other	TBXT	0.174801
ACH-000183	L363	other	TBXT	0.100706
ACH-000187	CORL311	other	TBXT	-0.283037
ACH-000188	SCC25	other	TBXT	-0.0488115
ACH-000189	RCC10RGB	other	TBXT	0.0574966
ACH-000190	HDMYZ	other	TBXT	0.00717708
ACH-000198	EOL1	other	TBXT	0.0761116
ACH-000200	NMCG1	other	TBXT	0.222313
ACH-000202	COLO320	other	TBXT	0.244358
ACH-000204	LP1	other	TBXT	0.269824
ACH-000206	C8166	other	TBXT	0.268958
ACH-000207	DETROIT562	other	TBXT	0.332388
ACH-000209	SNU1079	other	TBXT	-0.0845779
ACH-000211	DAOY	other	TBXT	-0.0209649
ACH-000212	CAL120	other	TBXT	-0.0282223
ACH-000215	LN382	other	TBXT	-0.0110651
ACH-000217	JHH6	other	TBXT	0.0530774
ACH-000219	A375	other	TBXT	0.0148588
ACH-000221	SNU398	other	TBXT	0.132707
ACH-000222	ASPC1	other	TBXT	0.00108471
ACH-000223	HCC1937	other	TBXT	0.0728167
ACH-000226	SUPM2	other	TBXT	0.244112
ACH-000227	KPNYN	other	TBXT	0.378088
ACH-000228	BICR31	other	TBXT	-0.020232
ACH-000231	KALS1	other	TBXT	0.0976094
ACH-000232	U251MG	other	TBXT	-0.0155801
ACH-000233	DEL	other	TBXT	0.0146183
ACH-000234	CAKI2	other	TBXT	0.150284
ACH-000235	PANC0403	other	TBXT	0.0126373
ACH-000237	JHOM1	other	TBXT	0.0731224
ACH-000238	SCC4	other	TBXT	0.14751
ACH-000243	DANG	other	TBXT	0.121125
ACH-000244	DKMG	other	TBXT	0.167288
ACH-000246	SLR23	other	TBXT	0.0201029
ACH-000247	OCUM1	other	TBXT	-0.279988
ACH-000248	AU565	other	TBXT	0.0322201
ACH-000249	CL11	other	TBXT	0.0996306
ACH-000250	KMRC20	other	TBXT	-0.00133875
ACH-000251	NCIH2887	other	TBXT	-0.263372
ACH-000253	COLO201	other	TBXT	0.123772
ACH-000255	LMSU	other	TBXT	0.032816
ACH-000256	COV318	other	TBXT	0.222035
ACH-000257	CORL279	other	TBXT	0.368401
ACH-000258	DU4475	other	TBXT	0.34938
ACH-000259	KELLY	other	TBXT	-0.0251527
ACH-000260	SKNAS	other	TBXT	0.0466287
ACH-000261	RERFLCAI	other	TBXT	0.105882
ACH-000262	UOK101	other	TBXT	-0.0845714
ACH-000263	KASUMI1	other	TBXT	0.202629
ACH-000264	CALU6	other	TBXT	0.157291
ACH-000265	KP4	other	TBXT	0.121878
ACH-000266	SNU213	other	TBXT	-5.2125e-05
ACH-000271	SUDHL10	other	TBXT	0.198186
ACH-000272	SLR24	other	TBXT	0.0291202
ACH-000273	SF539	other	TBXT	-0.105891
ACH-000274	HS852T	other	TBXT	0.0565169
ACH-000276	HCC38	other	TBXT	0.00387451
ACH-000277	HCC1419	other	TBXT	0.0723417
ACH-000278	COV362	other	TBXT	0.0488887
ACH-000279	EWS502	other	TBXT	-0.0919422
ACH-000280	SNU840	other	TBXT	0.0109414
ACH-000281	KP2	other	TBXT	-0.0148683
ACH-000286	SNU1033	other	TBXT	0.056602
ACH-000288	BT549	other	TBXT	0.102371
ACH-000290	NCIH209	other	TBXT	0.139707
ACH-000291	OV90	other	TBXT	-0.00569532
ACH-000292	NCIH841	other	TBXT	0.030897
ACH-000293	KLE	other	TBXT	0.206992
ACH-000294	NB4	other	TBXT	0.021833
ACH-000295	EM2	other	TBXT	-0.304435
ACH-000296	OUMS23	other	TBXT	0.135415
ACH-000302	SNU1077	other	TBXT	0.187163
ACH-000304	WM115	other	TBXT	-0.202616
ACH-000305	ECGI10	other	TBXT	0.0347896
ACH-000307	PK1	other	TBXT	0.0367819
ACH-000308	EFO21	other	TBXT	0.0586078
ACH-000310	IMR32	other	TBXT	-0.0130847
ACH-000311	NCIH2122	other	TBXT	0.165346
ACH-000312	SKNBE2	other	TBXT	0.124966
ACH-000315	KARPAS422	other	TBXT	-0.0615782
ACH-000316	SNU886	other	TBXT	0.0171907
ACH-000317	TUHR14TKB	other	TBXT	-0.0225732
ACH-000318	TE10	other	TBXT	0.179127
ACH-000319	MPP89	other	TBXT	0.0987478
ACH-000320	PSN1	other	TBXT	-0.0416663
ACH-000322	HT144	other	TBXT	0.0846908
ACH-000323	42MGBA	other	TBXT	0.124941
ACH-000324	JHOC5	other	TBXT	0.049011
ACH-000326	JURLMK1	other	TBXT	-0.0634911
ACH-000329	CCFSTTG1	other	TBXT	-0.00901271
ACH-000330	EFM19	other	TBXT	-0.0190671
ACH-000331	ISTMES2	other	TBXT	0.0410997
ACH-000332	YAPC	other	TBXT	0.0224388
ACH-000334	DB	other	TBXT	0.0383027
ACH-000335	MSTO211H	other	TBXT	0.381439
ACH-000336	OCIAML3	other	TBXT	0.275204
ACH-000337	NCIH3122	other	TBXT	0.256794
ACH-000339	HCC461	other	TBXT	-0.0161637
ACH-000341	SKNFI	other	TBXT	0.39071
ACH-000343	NCIH522	other	TBXT	0.130454
ACH-000344	SNU668	other	TBXT	0.212325
ACH-000348	RPMI7951	other	TBXT	0.113455
ACH-000350	COLO678	other	TBXT	0.112839
ACH-000352	HCC1428	other	TBXT	0.0998789
ACH-000355	NCIH82	other	TBXT	-0.0950916
ACH-000356	MKN45	other	TBXT	0.0332974
ACH-000361	SKHEP1	other	TBXT	0.150839
ACH-000362	MOLM13	other	TBXT	-0.0344038
ACH-000363	SKMM2	other	TBXT	0.109424
ACH-000364	U2OS	other	TBXT	0.198879
ACH-000365	SUDHL4	other	TBXT	0.00903272
ACH-000366	SKNDZ	other	TBXT	-0.0452947
ACH-000368	SNU1105	other	TBXT	-0.172995
ACH-000370	SNU626	other	TBXT	-0.67861
ACH-000374	HCC1143	other	TBXT	0.260462
ACH-000375	G402	other	TBXT	0.0823507
ACH-000376	SF295	other	TBXT	-0.00841527
ACH-000377	SNU478	other	TBXT	0.0139661
ACH-000378	NCIH647	other	TBXT	-0.0768673
ACH-000381	T84	other	TBXT	-0.00907775
ACH-000383	OE33	other	TBXT	0.122701
ACH-000385	SKRC20	other	TBXT	0.0750734
ACH-000387	TF1	other	TBXT	0.0805121
ACH-000389	H4	other	TBXT	0.0508594
ACH-000390	LUDLU1	other	TBXT	-0.0607837
ACH-000393	HLF	other	TBXT	0.0866145
ACH-000395	NCIH520	other	TBXT	-0.0018563
ACH-000397	TEN	other	TBXT	0.14808
ACH-000401	COLO800	other	TBXT	-0.0424812
ACH-000402	BL70	other	TBXT	-0.117665
ACH-000403	NCIH747	other	TBXT	0.0631943
ACH-000404	K029AX	other	TBXT	0.192891
ACH-000405	MEC1	other	TBXT	-0.168444
ACH-000406	U937	other	TBXT	0.0469762
ACH-000407	SNU685	other	TBXT	0.0938984
ACH-000408	TE5	other	TBXT	0.0943809
ACH-000410	SAOS2	other	TBXT	0.11406
ACH-000411	769P	other	TBXT	-0.0150373
ACH-000414	NCIH1944	other	TBXT	-0.0618057
ACH-000415	BICR6	other	TBXT	-0.254592
ACH-000416	NCIH838	other	TBXT	0.067829
ACH-000420	SNU449	other	TBXT	0.131168
ACH-000421	SW837	other	TBXT	0.0949327
ACH-000422	SNU475	other	TBXT	0.00779126
ACH-000424	TC71	other	TBXT	0.168941
ACH-000425	UACC62	other	TBXT	0.0995465
ACH-000426	KMS20	other	TBXT	0.289903
ACH-000427	NCIN87	other	TBXT	0.316531
ACH-000431	NCIH1694	other	TBXT	0.277294
ACH-000433	CAKI1	other	TBXT	-0.0409657
ACH-000434	NCIH1915	other	TBXT	0.203682
ACH-000435	EFE184	other	TBXT	0.18306
ACH-000436	OCIMY7	other	TBXT	0.124742
ACH-000437	SW1088	other	TBXT	-0.0291564
ACH-000438	LU65	other	TBXT	-0.0471992
ACH-000444	LU99	other	TBXT	-0.109624
ACH-000445	KNS60	other	TBXT	-0.15314
ACH-000448	NCIH1666	other	TBXT	-0.118828
ACH-000450	MELHO	other	TBXT	-0.313865
ACH-000452	TE8	other	TBXT	0.00185423
ACH-000454	HCC95	other	TBXT	0.273335
ACH-000458	CJM	other	TBXT	0.0051405
ACH-000459	TUHR10TKB	other	TBXT	0.0673446
ACH-000460	SNU8	other	TBXT	0.02688
ACH-000461	SNU1196	other	TBXT	0.0900727
ACH-000463	NCIH460	other	TBXT	-0.56468
ACH-000464	CAS1	other	TBXT	0.120557
ACH-000466	SNU216	other	TBXT	0.0419205
ACH-000467	HCC56	other	TBXT	-0.0484127
ACH-000468	PK45H	other	TBXT	-0.113264
ACH-000469	YH13	other	TBXT	-0.0667828
ACH-000470	SW1463	other	TBXT	0.0806745
ACH-000471	LI7	other	TBXT	0.0536382
ACH-000472	HSC2	other	TBXT	0.115272
ACH-000473	RT112	other	TBXT	0.17383
ACH-000475	HUH1	other	TBXT	0.0268012
ACH-000476	JHH4	other	TBXT	0.0841927
ACH-000477	MALME3M	other	TBXT	0.190526
ACH-000478	SNU387	other	TBXT	0.156107
ACH-000480	HUH7	other	TBXT	0.0847559
ACH-000481	NCIH2170	other	TBXT	0.214129
ACH-000483	SNU182	other	TBXT	-0.0572221
ACH-000484	VMRCRCW	other	TBXT	0.0419429
ACH-000485	GSU	other	TBXT	-0.0242963
ACH-000486	KU1919	other	TBXT	0.0719072
ACH-000487	F36P	other	TBXT	-0.00965667
ACH-000488	TE11	other	TBXT	0.0944582
ACH-000490	SF767	other	TBXT	0.101744
ACH-000491	NCIH716	other	TBXT	-0.0307918
ACH-000493	SNU423	other	TBXT	0.185166
ACH-000495	TUHR4TKB	other	TBXT	0.015466
ACH-000496	NCIH1792	other	TBXT	0.0690534
ACH-000498	KO52	other	TBXT	-0.404763
ACH-000499	EW8	other	TBXT	0.201794
ACH-000500	SNU46	other	TBXT	0.198201
ACH-000502	TCCPAN2	other	TBXT	-0.00315045
ACH-000503	BICR16	other	TBXT	0.199458
ACH-000504	SNB75	other	TBXT	-0.0387651
ACH-000505	RKN	other	TBXT	0.0430228
ACH-000507	KE39	other	TBXT	0.0820787
ACH-000510	NCIH1299	other	TBXT	0.189536
ACH-000511	CALU1	other	TBXT	0.107756
ACH-000512	INA6	other	TBXT	0.256202
ACH-000514	NCIH1092	other	TBXT	-0.0291049
ACH-000516	CAL78	other	TBXT	0.153144
ACH-000517	SNU410	other	TBXT	0.060239
ACH-000518	CAL33	other	TBXT	0.0773668
ACH-000520	59M	other	TBXT	0.236577
ACH-000521	NCIH2030	other	TBXT	0.00921929
ACH-000522	UMUC3	other	TBXT	0.123174
ACH-000524	KURAMOCHI	other	TBXT	0.137225
ACH-000527	OVISE	other	TBXT	0.147096
ACH-000528	ABC1	other	TBXT	0.0321361
ACH-000535	BXPC3	other	TBXT	0.122132
ACH-000537	SNU761	other	TBXT	-0.0258204
ACH-000541	KMS34	other	TBXT	0.197414
ACH-000542	HEYA8	other	TBXT	0.100841
ACH-000544	OE21	other	TBXT	0.0542094
ACH-000545	VMCUB1	other	TBXT	0.222258
ACH-000547	HT1197	other	TBXT	0.0868606
ACH-000548	BHY	other	TBXT	0.269779
ACH-000549	SNU1076	other	TBXT	-0.0414726
ACH-000550	IGR39	other	TBXT	0.0599165
ACH-000551	K562	other	TBXT	-0.183458
ACH-000552	HT29	other	TBXT	0.0678006
ACH-000556	SIHA	other	TBXT	0.182238
ACH-000557	AML193	other	TBXT	0.0146381
ACH-000563	EBC1	other	TBXT	0.196299
ACH-000570	YKG1	other	TBXT	0.161909
ACH-000571	T98G	other	TBXT	0.00775797
ACH-000573	MDAMB436	other	TBXT	0.0600927
ACH-000576	KMS27	other	TBXT	0.15189
ACH-000577	JHH2	other	TBXT	0.372199
ACH-000579	UACC257	other	TBXT	0.0919082
ACH-000580	C32	other	TBXT	-0.0547772
ACH-000581	SNU16	other	TBXT	0.0449337
ACH-000583	MC116	other	TBXT	-0.220192
ACH-000584	JHOS4	other	TBXT	-0.126357
ACH-000585	EPLC272H	other	TBXT	0.0791115
ACH-000587	NCIH1975	other	TBXT	0.0155653
ACH-000588	KMS26	other	TBXT	0.112232
ACH-000589	NCIH1437	other	TBXT	0.209295
ACH-000591	LN235	other	TBXT	0.00654206
ACH-000592	TM31	other	TBXT	0.140875
ACH-000593	BC3C	other	TBXT	0.0215006
ACH-000596	LCLC97TM1	other	TBXT	0.20835
ACH-000599	PATU8902	other	TBXT	-0.0323251
ACH-000600	SLR26	other	TBXT	0.213218
ACH-000601	MIAPACA2	other	TBXT	-0.0869873
ACH-000604	KYO1	other	TBXT	-0.219704
ACH-000605	TE6	other	TBXT	0.0236425
ACH-000606	PECAPJ34CLONEC12	other	TBXT	0.122018
ACH-000608	COV644	other	TBXT	0.113335
ACH-000614	RVH421	other	TBXT	0.0595797
ACH-000616	HS746T	other	TBXT	0.187519
ACH-000618	SNU1041	other	TBXT	0.222475
ACH-000619	PECAPJ15	other	TBXT	0.147042
ACH-000620	JHH1	other	TBXT	-0.0495322
ACH-000621	MDAMB157	other	TBXT	0.181408
ACH-000622	KNS42	other	TBXT	0.0525797
ACH-000623	SNU201	other	TBXT	0.110369
ACH-000624	HCC1806	other	TBXT	0.11159
ACH-000627	LCLC103H	other	TBXT	0.0159342
ACH-000630	YD8	other	TBXT	0.050726
ACH-000632	HS944T	other	TBXT	0.00640151
ACH-000633	FU97	other	TBXT	-0.0677574
ACH-000634	LN340	other	TBXT	0.156422
ACH-000637	KYSE520	other	TBXT	0.103311
ACH-000638	NCIH441	other	TBXT	0.0952915
ACH-000639	NCIH211	other	TBXT	-0.0343366
ACH-000646	OVMANA	other	TBXT	0.174314
ACH-000647	TE1	other	TBXT	0.163582
ACH-000648	NCIH28	other	TBXT	0.084876
ACH-000649	786O	other	TBXT	0.07216
ACH-000651	SW620	other	TBXT	0.016322
ACH-000652	SUIT2	other	TBXT	-0.0157077
ACH-000653	JJN3	other	TBXT	0.17048
ACH-000654	RAJI	other	TBXT	0.0138973
ACH-000655	SF268	other	TBXT	0.0202213
ACH-000657	A2780	other	TBXT	0.115779
ACH-000658	KMS18	other	TBXT	0.0770389
ACH-000661	WM1799	other	TBXT	0.10839
ACH-000662	CORL23	other	TBXT	0.0927256
ACH-000663	OVTOKO	other	TBXT	-0.0263402
ACH-000665	SKMES1	other	TBXT	0.174277
ACH-000667	HCC44	other	TBXT	-0.0633516
ACH-000671	HUH6	other	TBXT	0.00547755
ACH-000673	LN443	other	TBXT	0.0477812
ACH-000676	LN464	other	TBXT	-0.023672
ACH-000677	SW1573	other	TBXT	0.083957
ACH-000680	SW948	other	TBXT	-0.515107
ACH-000681	A549	other	TBXT	0.0105954
ACH-000682	SNU1066	other	TBXT	0.0683492
ACH-000683	SNU503	other	TBXT	0.0864931
ACH-000684	KMRC1	other	TBXT	-0.387042
ACH-000685	L33	other	TBXT	0.05268
ACH-000688	OV7	other	TBXT	0.229315
ACH-000693	KYSE180	other	TBXT	0.106068
ACH-000694	TE9	other	TBXT	0.139827
ACH-000695	CORL47	other	TBXT	0.380487
ACH-000696	OVCAR8	other	TBXT	0.109532
ACH-000697	A3KAW	other	TBXT	-0.103554
ACH-000698	DMS53	other	TBXT	0.186404
ACH-000699	HCC1395	other	TBXT	0.0536279
ACH-000700	NCIH2882	other	TBXT	0.104585
ACH-000701	RMUGS	other	TBXT	0.0447395
ACH-000702	L1236	other	TBXT	0.158415
ACH-000706	EKVX	other	TBXT	0.0708562
ACH-000711	JIMT1	other	TBXT	0.127056
ACH-000713	CAOV3	other	TBXT	0.0952768
ACH-000714	KMS11	other	TBXT	-0.00691389
ACH-000718	NCIH2291	other	TBXT	0.080086
ACH-000720	TCCSUP	other	TBXT	-0.00852467
ACH-000721	HMC18	other	TBXT	-0.00738041
ACH-000724	HT1376	other	TBXT	0.44676
ACH-000725	HCC202	other	TBXT	0.166441
ACH-000732	PECAPJ41CLONED2	other	TBXT	0.244154
ACH-000734	JHH5	other	TBXT	0.0176253
ACH-000735	PECAPJ49	other	TBXT	0.0258901
ACH-000736	SNU601	other	TBXT	-0.00291895
ACH-000738	GB1	other	TBXT	0.0332011
ACH-000739	HEPG2	other	TBXT	-0.0536801
ACH-000740	A253	other	TBXT	0.0364009
ACH-000746	GSS	other	TBXT	0.059719
ACH-000747	NCIH1703	other	TBXT	0.11098
ACH-000748	SJSA1	other	TBXT	0.130376
ACH-000753	JMSU1	other	TBXT	0.021229
ACH-000756	GI1	other	TBXT	0.107136
ACH-000757	A427	other	TBXT	0.278893
ACH-000758	MKN74	other	TBXT	0.0886164
ACH-000760	LNZ308	other	TBXT	-0.0116572
ACH-000762	YD38	other	TBXT	0.0290163
ACH-000763	MM1S	other	TBXT	0.297006
ACH-000764	SH10TC	other	TBXT	0.199832
ACH-000765	WM983B	other	TBXT	-0.130095
ACH-000766	NCIH1648	other	TBXT	0.257001
ACH-000767	NCIH526	other	TBXT	0.156874
ACH-000768	MDAMB231	other	TBXT	-0.0649212
ACH-000769	LK2	other	TBXT	0.118278
ACH-000770	P31FUJ	other	TBXT	0.0866457
ACH-000771	BICR56	other	TBXT	0.158762
ACH-000773	KIJK	other	TBXT	0.186321
ACH-000774	RERFLCAD2	other	TBXT	0.0533176
ACH-000775	NCIH727	other	TBXT	-0.118437
ACH-000776	ONS76	other	TBXT	0.0758381
ACH-000777	KYSE30	other	TBXT	0.00497256
ACH-000778	HSC3	other	TBXT	0.310562
ACH-000781	NCIH2023	other	TBXT	0.14142
ACH-000782	SEM	other	TBXT	-0.274834
ACH-000783	CAMA1	other	TBXT	0.004459
ACH-000784	KYSE70	other	TBXT	0.0906504
ACH-000785	NCIH2126	other	TBXT	-0.0357811
ACH-000787	LXF289	other	TBXT	0.116038
ACH-000788	A2058	other	TBXT	0.0356005
ACH-000790	SHP77	other	TBXT	-0.0222892
ACH-000791	RERFLCAD1	other	TBXT	0.150134
ACH-000792	BFTC909	other	TBXT	0.0862026
ACH-000793	KATOIII	other	TBXT	0.0397346
ACH-000794	BICR22	other	TBXT	-0.083168
ACH-000796	MCAS	other	TBXT	-0.0377225
ACH-000799	HS695T	other	TBXT	0.117667
ACH-000800	NCIH446	other	TBXT	0.124291
ACH-000801	HS936T	other	TBXT	0.128896
ACH-000802	BFTC905	other	TBXT	0.168523
ACH-000804	NB1	other	TBXT	0.108337
ACH-000805	COLO679	other	TBXT	0.21893
ACH-000807	SNU738	other	TBXT	0.145562
ACH-000809	KYSE410	other	TBXT	0.119097
ACH-000810	SKMEL30	other	TBXT	0.333776
ACH-000811	SKOV3	other	TBXT	0.181368
ACH-000814	HS939T	other	TBXT	-0.194178
ACH-000817	RPMI8226	other	TBXT	0.138934
ACH-000819	LN18	other	TBXT	0.0678852
ACH-000820	SW403	other	TBXT	0.0313104
ACH-000821	EJM	other	TBXT	0.301588
ACH-000822	SKMEL24	other	TBXT	0.0285498
ACH-000823	KYSE140	other	TBXT	0.057717
ACH-000824	KYSE510	other	TBXT	-0.0318419
ACH-000826	CAL12T	other	TBXT	0.155666
ACH-000827	WM793	other	TBXT	0.118942
ACH-000829	HUNS1	other	TBXT	0.0799239
ACH-000831	HEC50B	other	TBXT	0.2249
ACH-000832	CAL27	other	TBXT	0.233697
ACH-000833	RH30	other	TBXT	0.0437944
ACH-000834	UMUC1	other	TBXT	-0.0104681
ACH-000835	GCT	other	TBXT	0.0341527
ACH-000836	YD15	other	TBXT	0.0904733
ACH-000837	NCIH322	other	TBXT	0.112959
ACH-000838	AMO1	other	TBXT	-0.0122753
ACH-000839	SCABER	other	TBXT	0.140029
ACH-000840	HCC366	other	TBXT	0.108157
ACH-000841	NCIH2087	other	TBXT	0.103049
ACH-000843	HARA	other	TBXT	0.188249
ACH-000846	FADU	other	TBXT	0.0789738
ACH-000847	HGC27	other	TBXT	0.336719
ACH-000848	JHH7	other	TBXT	-0.0769371
ACH-000849	MDAMB468	other	TBXT	0.0383985
ACH-000851	MORCPR	other	TBXT	0.120182
ACH-000853	NCIH661	other	TBXT	-0.00208993
ACH-000854	OCIMY5	other	TBXT	0.167185
ACH-000855	KYSE150	other	TBXT	0.169043
ACH-000856	CAL51	other	TBXT	0.174436
ACH-000858	KNS62	other	TBXT	0.0443099
ACH-000859	HCC1954	other	TBXT	0.320631
ACH-000861	HOP62	other	TBXT	0.0805783
ACH-000862	KMBC2	other	TBXT	0.148786
ACH-000865	KYSE450	other	TBXT	0.0985073
ACH-000866	NCIH1048	other	TBXT	-0.0121681
ACH-000867	CHAGOK1	other	TBXT	0.018572
ACH-000869	NCIH1568	other	TBXT	0.008186
ACH-000872	HCC515	other	TBXT	0.124873
ACH-000873	KYSE270	other	TBXT	-0.0348544
ACH-000876	MDAMB415	other	TBXT	0.12113
ACH-000878	HCC15	other	TBXT	-0.0851376
ACH-000880	AGS	other	TBXT	-0.00915553
ACH-000881	MELJUSO	other	TBXT	0.12229
ACH-000882	IGR1	other	TBXT	-0.0389668
ACH-000884	MDAMB435S	other	TBXT	-0.0616044
ACH-000885	TOV21G	other	TBXT	0.0893011
ACH-000887	SF172	other	TBXT	0.0973358
ACH-000888	NCIH1793	other	TBXT	0.0912349
ACH-000889	KMM1	other	TBXT	0.114689
ACH-000890	SW1271	other	TBXT	0.0699455
ACH-000896	647V	other	TBXT	0.209547
ACH-000898	SNU719	other	TBXT	-0.0564567
ACH-000899	WM88	other	TBXT	-0.0768106
ACH-000900	NCIH23	other	TBXT	0.110036
ACH-000901	HCC1359	other	TBXT	0.108443
ACH-000903	FTC133	other	TBXT	0.0302076
ACH-000905	5637	other	TBXT	0.227907
ACH-000906	ES2	other	TBXT	-0.00491139
ACH-000907	SNU349	other	TBXT	-0.111555
ACH-000910	MDAMB453	other	TBXT	0.0148075
ACH-000911	NUGC3	other	TBXT	0.0998042
ACH-000912	NCIH2286	other	TBXT	-0.0967393
ACH-000913	ESS1	other	TBXT	-0.0614335
ACH-000914	HT	other	TBXT	0.00514936
ACH-000915	IPC298	other	TBXT	0.0966133
ACH-000916	NCIH1573	other	TBXT	0.198735
ACH-000917	TE4	other	TBXT	0.0221986
ACH-000921	NCIH1339	other	TBXT	0.0983483
ACH-000924	NCIH2172	other	TBXT	-0.0100861
ACH-000926	HT55	other	TBXT	0.0364593
ACH-000928	JHUEM1	other	TBXT	0.0429357
ACH-000929	NCIH2110	other	TBXT	-0.128558
ACH-000932	SNU1	other	TBXT	0.0253558
ACH-000935	MDST8	other	TBXT	0.0547716
ACH-000936	EFO27	other	TBXT	0.118758
ACH-000937	PF382	other	TBXT	-0.0868573
ACH-000938	NALM6	other	TBXT	0.101208
ACH-000939	SKUT1	other	TBXT	0.102211
ACH-000941	HEC1B	other	TBXT	0.216343
ACH-000943	RKO	other	TBXT	0.113195
ACH-000946	HEC265	other	TBXT	0.114259
ACH-000947	OVK18	other	TBXT	0.0197379
ACH-000948	2313287	other	TBXT	0.210964
ACH-000950	LOVO	other	TBXT	-0.0394222
ACH-000953	SUPT1	other	TBXT	-0.208643
ACH-000957	LS180	other	TBXT	0.258268
ACH-000958	SW48	other	TBXT	0.134347
ACH-000959	SNUC4	other	TBXT	-0.0207462
ACH-000960	REH	other	TBXT	0.125391
ACH-000961	ISHIKAWAHERAKLIO02ER	other	TBXT	0.192227
ACH-000963	CCK81	other	TBXT	0.223868
ACH-000965	RL952	other	TBXT	0.205437
ACH-000968	COLO792	other	TBXT	-0.0862408
ACH-000969	KM12	other	TBXT	0.314792
ACH-000973	639V	other	TBXT	0.0110598
ACH-000974	SNGM	other	TBXT	-0.0335856
ACH-000975	HCC2450	other	TBXT	0.0799409
ACH-000976	HUCCT1	other	TBXT	-0.00813839
ACH-000978	EN	other	TBXT	0.2403
ACH-000980	NCIH1155	other	TBXT	0.0875877
ACH-000983	KCL22	other	TBXT	0.107043
ACH-000984	HEC6	other	TBXT	-0.0772272
ACH-000986	HT115	other	TBXT	0.0422616
ACH-000988	MFE319	other	TBXT	0.237346
ACH-000993	JHUEM7	other	TBXT	0.0118491
ACH-000994	HEC59	other	TBXT	-0.0206259
ACH-000996	HEC251	other	TBXT	0.159839
ACH-001001	143B	other	TBXT	0.0696566
ACH-001020	BT16	other	TBXT	0.127461
ACH-001028	CHLA06ATRT	other	TBXT	0.0950573
ACH-001031	CHLA266	other	TBXT	-0.0329706
ACH-001033	CHLA57	other	TBXT	0.385804
ACH-001038	COGE352	other	TBXT	0.160558
ACH-001048	COV504	other	TBXT	-0.0167662
ACH-001050	CW9019	other	TBXT	0.056185
ACH-001053	D425	other	TBXT	0.103962
ACH-001054	D458	other	TBXT	0.140518
ACH-001061	DLD1	other	TBXT	0.0939319
ACH-001067	F5	other	TBXT	-0.0369965
ACH-001075	NCIH292	other	TBXT	0.0662871
ACH-001096	JR	other	TBXT	-0.322306
ACH-001129	MONOMAC1	other	TBXT	0.208469
ACH-001134	MYLA	other	TBXT	0.0212837
ACH-001151	OVCAR5	other	TBXT	0.043955
ACH-001163	CCLFPEDS0001T	other	TBXT	0.136825
ACH-001164	CCLFPEDS0003T	other	TBXT	0.17212
ACH-001173	R262	other	TBXT	0.0721236
ACH-001183	RT11284	other	TBXT	0.116615
ACH-001184	SCMCRM2	other	TBXT	-0.157839
ACH-001190	SKMEL2	other	TBXT	-0.0696867
ACH-001192	SKNEP1	other	TBXT	-0.112021
ACH-001193	SKPNDW	other	TBXT	-0.00890173
ACH-001196	SMSCTR	other	TBXT	0.10709
ACH-001197	SMZ1	other	TBXT	0.183914
ACH-001205	TC32	other	TBXT	0.188202
ACH-001211	TTC549	other	TBXT	0.156792
ACH-001212	TTC642	other	TBXT	0.0658924
ACH-001228	UPCISCC152	other	TBXT	0.0562464
ACH-001232	UW228	other	TBXT	0.16106
ACH-001239	WM2664	other	TBXT	0.0431175
ACH-001274	SW982	other	TBXT	0.160499
ACH-001275	SYO1	other	TBXT	0.0722108
ACH-001277	YAMATO	other	TBXT	-0.198929
ACH-001278	BIN67	other	TBXT	0.141397
ACH-001279	SCCOHT1	other	TBXT	0.137991
ACH-001280	SCS214	other	TBXT	-0.0417795
ACH-001283	TC106	other	TBXT	0.0928732
ACH-001289	COGAR359	other	TBXT	0.10547
ACH-001295	Y79	other	TBXT	0.0617738
ACH-001300	CHLA15	other	TBXT	-0.0387398
ACH-001301	COGN278	other	TBXT	0.0678489
ACH-001302	COGN305	other	TBXT	0.179168
ACH-001303	NB1643	other	TBXT	0.340877
ACH-001306	8305C	other	TBXT	0.0129644
ACH-001318	PLCPRF5	other	TBXT	0.270755
ACH-001322	CME1	other	TBXT	-0.227457
ACH-001328	A431	other	TBXT	0.0558691
ACH-001329	ANGMCSS	other	TBXT	0.0904005
ACH-001332	BICR78	other	TBXT	-0.026728
ACH-001333	C33A	other	TBXT	0.208406
ACH-001335	C4II	other	TBXT	0.223438
ACH-001336	CASKI	other	TBXT	0.171206
ACH-001340	COV413A	other	TBXT	0.0894812
ACH-001341	DOTC24510	other	TBXT	0.0869132
ACH-001344	GIMEN	other	TBXT	0.714908
ACH-001345	GP5D	other	TBXT	0.26371
ACH-001346	H103	other	TBXT	0.229646
ACH-001353	JOPACA1	other	TBXT	0.0964682
ACH-001354	LAN2	other	TBXT	0.0988714
ACH-001356	MB1	other	TBXT	0.169019
ACH-001366	NGP	other	TBXT	0.0612474
ACH-001368	OACM51	other	TBXT	0.0810191
ACH-001369	OCIC5X	other	TBXT	0.158135
ACH-001374	PA1	other	TBXT	-0.744966
ACH-001375	PACADD119	other	TBXT	-0.0338059
ACH-001377	PACADD137	other	TBXT	0.0309284
ACH-001379	PACADD161	other	TBXT	0.201476
ACH-001380	PACADD165	other	TBXT	0.16594
ACH-001382	PACADD188	other	TBXT	0.3741
ACH-001390	SUM149PT	other	TBXT	-0.0680032
ACH-001391	SUM159PT	other	TBXT	0.106365
ACH-001394	SUM229PE	other	TBXT	0.0918713
ACH-001396	SUM52PE	other	TBXT	-0.485287
ACH-001402	SW756	other	TBXT	-0.0169761
ACH-001403	TO14	other	TBXT	-0.0754035
ACH-001407	UMUC13	other	TBXT	0.170419
ACH-001408	UMUC14	other	TBXT	0.128156
ACH-001409	UMUC16	other	TBXT	-0.0423772
ACH-001411	UMUC5	other	TBXT	0.0534437
ACH-001412	UMUC10	other	TBXT	0.152502
ACH-001413	UMUC11	other	TBXT	0.0425526
ACH-001414	UMUC6	other	TBXT	0.195828
ACH-001415	UMUC7	other	TBXT	0.170976
ACH-001416	UMUC9	other	TBXT	0.306742
ACH-001418	UWB1289	other	TBXT	0.136659
ACH-001430	TC138	other	TBXT	-0.0352921
ACH-001431	TC205	other	TBXT	0.124134
ACH-001433	CCLFPEDS0008T	other	TBXT	0.101078
ACH-001442	A388	other	TBXT	0.0955301
ACH-001443	ASH3	other	TBXT	0.0928292
ACH-001450	BLUE1	other	TBXT	-0.190991
ACH-001451	BOKU	other	TBXT	0.139093
ACH-001454	C10	other	TBXT	0.254953
ACH-001458	C75	other	TBXT	-0.0338747
ACH-001459	C80	other	TBXT	0.0924563
ACH-001460	C84	other	TBXT	-0.0580687
ACH-001461	C99	other	TBXT	-0.155328
ACH-001484	CI	other	TBXT	0.205337
ACH-001485	CII	other	TBXT	0.0842809
ACH-001494	EGI1	other	TBXT	0.143732
ACH-001495	EMTOKA	other	TBXT	0.31569
ACH-001496	ESO26	other	TBXT	0.00910247
ACH-001500	FLO1	other	TBXT	-0.0880628
ACH-001509	H357	other	TBXT	0.391761
ACH-001510	H376	other	TBXT	0.0155504
ACH-001511	H413	other	TBXT	-0.021897
ACH-001513	HCA1	other	TBXT	0.0581978
ACH-001515	HCS2	other	TBXT	0.0737713
ACH-001517	HEC1	other	TBXT	0.098659
ACH-001520	HG3	other	TBXT	0.0607298
ACH-001521	HKA1	other	TBXT	0.289875
ACH-001522	HMY1	other	TBXT	0.21596
ACH-001523	HSC1	other	TBXT	0.0967501
ACH-001524	HSC5	other	TBXT	0.0712258
ACH-001525	HT3	other	TBXT	0.009091
ACH-001526	HUO9	other	TBXT	0.192039
ACH-001529	JAR	other	TBXT	0.181026
ACH-001530	JEG3	other	TBXT	0.00331402
ACH-001532	JMURTK2	other	TBXT	0.0370936
ACH-001536	KKU100	other	TBXT	-0.0898876
ACH-001538	KKU213	other	TBXT	0.112756
ACH-001542	KON	other	TBXT	0.00214217
ACH-001548	LS	other	TBXT	-0.0731792
ACH-001549	LU135	other	TBXT	0.0336344
ACH-001550	MCC13	other	TBXT	0.205208
ACH-001551	MCC142	other	TBXT	0.0251315
ACH-001552	MCC26	other	TBXT	0.00448555
ACH-001554	MEL202	other	TBXT	0.110426
ACH-001555	MERO14	other	TBXT	-0.00573029
ACH-001559	MERO82	other	TBXT	-0.0187936
ACH-001563	MM127	other	TBXT	-0.0522382
ACH-001566	MM370	other	TBXT	-0.0481476
ACH-001567	MM383	other	TBXT	-0.0224168
ACH-001568	MM386	other	TBXT	-0.0542909
ACH-001570	MM426	other	TBXT	0.0163575
ACH-001607	NOZ	other	TBXT	-0.057518
ACH-001608	NP2	other	TBXT	-0.00101443
ACH-001609	NP3	other	TBXT	0.0328868
ACH-001610	NP5	other	TBXT	0.0785414
ACH-001611	NP8	other	TBXT	0.314673
ACH-001618	OCIM2	other	TBXT	0.0901942
ACH-001619	OCUG1	other	TBXT	0.033899
ACH-001622	ONDA7	other	TBXT	0.0642002
ACH-001623	ONDA8	other	TBXT	-0.00235948
ACH-001624	ONDA9	other	TBXT	0.158357
ACH-001628	PEA1	other	TBXT	0.170775
ACH-001645	SEKI	other	TBXT	-0.14993
ACH-001647	SHI1	other	TBXT	0.0136986
ACH-001650	SISO	other	TBXT	0.108597
ACH-001651	SKGI	other	TBXT	0.191052
ACH-001652	SKGII	other	TBXT	0.0758512
ACH-001653	SKGT2	other	TBXT	0.0916222
ACH-001654	SKGT4	other	TBXT	0.00882821
ACH-001655	SKN	other	TBXT	-0.0701188
ACH-001664	SNU638	other	TBXT	0.073886
ACH-001673	TFK1	other	TBXT	-0.00978582
ACH-001677	U2904	other	TBXT	0.185692
ACH-001685	UHO1	other	TBXT	0.0272712
ACH-001715	CAL72	other	TBXT	0.0204534
ACH-001735	SEMK2	other	TBXT	-0.109766
ACH-001736	HB1119	other	TBXT	-0.0153889
ACH-001737	HSB2	other	TBXT	-0.501855
ACH-001740	RH28	other	TBXT	0.00748044
ACH-001745	RHJT	other	TBXT	0.0435536
ACH-001750	TTC442	other	TBXT	0.088005
ACH-001765	RH4	other	TBXT	-0.0126769
ACH-001786	SNU1544	other	TBXT	-0.0139542
ACH-001790	RH18DM	other	TBXT	0.365577
ACH-001791	LPS6	other	TBXT	0.103994
ACH-001793	LPS27	other	TBXT	0.0651233
ACH-001796	95T1000	other	TBXT	0.18671
ACH-001799	LPS141	other	TBXT	0.253578
ACH-001802	LPS853	other	TBXT	0.0821698
ACH-001814	OS252	other	TBXT	0.205762
ACH-001835	ICC106	other	TBXT	0.112602
ACH-001836	ICC108	other	TBXT	0.104415
ACH-001838	ICC12	other	TBXT	-0.0872167
ACH-001841	ICC15	other	TBXT	0.0194354
ACH-001842	ICC2	other	TBXT	-0.234149
ACH-001843	ICC3	other	TBXT	-0.106654
ACH-001848	ICC8	other	TBXT	0.0427419
ACH-001849	ICC9	other	TBXT	-0.0608533
ACH-001852	HKGZCC	other	TBXT	0.0356263
ACH-001853	KMCH1	other	TBXT	0.128804
ACH-001856	RBE	other	TBXT	0.0324215
ACH-001857	SG231	other	TBXT	-0.0210586
ACH-001858	SSP25	other	TBXT	0.0915631
ACH-001864	YSCCC	other	TBXT	0.170574
ACH-001955	JHC7	chordoma	TBXT	-1.02229
ACH-001956	MUGCHOR1	chordoma	TBXT	-1.63913
ACH-001957	UMCHOR1	chordoma	TBXT	-1.24915
ACH-001959	CCLP1	other	TBXT	0.102849
ACH-001960	CCSW1	other	TBXT	0.00749172
ACH-001997	ECC2	other	TBXT	0.0131171
ACH-001999	9505BIK	other	TBXT	0.283209
ACH-002001	A375SKINCJ1	other	TBXT	0.111863
ACH-002002	A375SKINCJ2	other	TBXT	0.0800975
ACH-002003	A375SKINCJ3	other	TBXT	0.219794
ACH-002004	UACC62SKINCJ1	other	TBXT	0.617416
ACH-002005	SKMEL19	other	TBXT	0.0333048
ACH-002015	MEL285	other	TBXT	-0.0241429
ACH-002016	MEL290	other	TBXT	0.063087
ACH-002204	UCH2	chordoma	TBXT	-2.08471
ACH-000004	HEL	other	PTPN11	-0.62525
ACH-000005	HEL9217	other	PTPN11	-0.9269
ACH-000007	LS513	other	PTPN11	-0.786663
ACH-000009	C2BBE1	other	PTPN11	-1.00821
ACH-000011	253J	other	PTPN11	-0.674232
ACH-000012	HCC827	other	PTPN11	-1.03494
ACH-000013	ONCODG1	other	PTPN11	-0.0747271
ACH-000014	HS294T	other	PTPN11	-0.238797
ACH-000015	NCIH1581	other	PTPN11	-0.768088
ACH-000017	SKBR3	other	PTPN11	-0.343176
ACH-000018	T24	other	PTPN11	-0.346512
ACH-000019	MCF7	other	PTPN11	-0.370015
ACH-000021	NCIH1693	other	PTPN11	-0.541654
ACH-000022	PATU8988S	other	PTPN11	-0.502782
ACH-000024	OPM2	other	PTPN11	-0.95643
ACH-000025	CH157MN	other	PTPN11	-0.289495
ACH-000028	KPL1	other	PTPN11	-0.517251
ACH-000029	HCC827GR5	other	PTPN11	-1.00638
ACH-000030	PC14	other	PTPN11	-0.717686
ACH-000035	NCIH1650	other	PTPN11	-1.02508
ACH-000036	U343	other	PTPN11	-0.957363
ACH-000037	S117	other	PTPN11	-0.858539
ACH-000039	SKNMC	other	PTPN11	-0.878199
ACH-000040	U118MG	other	PTPN11	-0.894094
ACH-000041	RDES	other	PTPN11	-0.541177
ACH-000042	PANC0203	other	PTPN11	-0.907044
ACH-000045	MV411	other	PTPN11	-1.13967
ACH-000047	GCIY	other	PTPN11	-0.922077
ACH-000048	TOV112D	other	PTPN11	-0.89627
ACH-000052	A673	other	PTPN11	-0.495444
ACH-000053	KARPAS299	other	PTPN11	-1.13678
ACH-000054	HT1080	other	PTPN11	-0.19539
ACH-000055	D283MED	other	PTPN11	-0.552114
ACH-000060	PANC1005	other	PTPN11	-0.843755
ACH-000067	HS683	other	PTPN11	-1.05902
ACH-000070	697	other	PTPN11	-0.331585
ACH-000074	KU812	other	PTPN11	-1.09266
ACH-000075	U87MG	other	PTPN11	-0.972547
ACH-000076	NCO2	other	PTPN11	-0.97248
ACH-000078	MHHNB11	other	PTPN11	-0.71265
ACH-000082	G292CLONEA141B1	other	PTPN11	-0.897143
ACH-000085	T3M4	other	PTPN11	-0.126333
ACH-000086	ACCMESO1	other	PTPN11	-0.863737
ACH-000087	SKES1	other	PTPN11	-0.39844
ACH-000092	NCIH2452	other	PTPN11	-0.467949
ACH-000095	D341	other	PTPN11	-0.179906
ACH-000096	G401	other	PTPN11	-0.588481
ACH-000097	ZR751	other	PTPN11	-0.642848
ACH-000098	GAMG	other	PTPN11	-0.880794
ACH-000099	SIMA	other	PTPN11	-0.945096
ACH-000108	KP3	other	PTPN11	-0.557549
ACH-000111	HCC1187	other	PTPN11	-1.13184
ACH-000113	OCIAML2	other	PTPN11	-0.252434
ACH-000114	SU8686	other	PTPN11	-0.651147
ACH-000115	VCAP	other	PTPN11	-0.324629
ACH-000116	OAW28	other	PTPN11	-0.786448
ACH-000118	HUPT3	other	PTPN11	-0.751856
ACH-000120	CHP212	other	PTPN11	-0.196886
ACH-000123	COV434	other	PTPN11	-0.742272
ACH-000127	SLR20	other	PTPN11	-0.309029
ACH-000128	LN319	other	PTPN11	-0.665445
ACH-000132	JHOS2	other	PTPN11	-1.10899
ACH-000133	HS729	other	PTPN11	-0.711488
ACH-000137	8MGBA	other	PTPN11	-0.361376
ACH-000138	CFPAC1	other	PTPN11	-0.348663
ACH-000141	SNU308	other	PTPN11	-1.01713
ACH-000142	CAL29	other	PTPN11	-0.77147
ACH-000143	HCC2429	other	PTPN11	-0.619349
ACH-000146	THP1	other	PTPN11	-0.208529
ACH-000148	HS578T	other	PTPN11	-0.598457
ACH-000150	HCC2935	other	PTPN11	-0.613829
ACH-000151	JM1	other	PTPN11	-0.280269
ACH-000152	M059K	other	PTPN11	-0.612055
ACH-000153	NCIH2052	other	PTPN11	-0.216151
ACH-000159	OSRC2	other	PTPN11	-0.468195
ACH-000160	BT12	other	PTPN11	-0.317652
ACH-000163	SW579	other	PTPN11	-0.843981
ACH-000164	PANC1	other	PTPN11	-0.221416
ACH-000167	KE97	other	PTPN11	-0.552201
ACH-000168	NOMO1	other	PTPN11	-0.260571
ACH-000169	RD	other	PTPN11	0.0368265
ACH-000174	CAL62	other	PTPN11	-0.0079046
ACH-000178	HS766T	other	PTPN11	-0.30392
ACH-000182	SNU869	other	PTPN11	-0.188319
ACH-000183	L363	other	PTPN11	-0.1902
ACH-000187	CORL311	other	PTPN11	-0.265745
ACH-000188	SCC25	other	PTPN11	-0.644929
ACH-000189	RCC10RGB	other	PTPN11	-0.632172
ACH-000190	HDMYZ	other	PTPN11	-0.100777
ACH-000198	EOL1	other	PTPN11	-1.21154
ACH-000200	NMCG1	other	PTPN11	-0.177747
ACH-000202	COLO320	other	PTPN11	-0.598446
ACH-000204	LP1	other	PTPN11	-0.293727
ACH-000206	C8166	other	PTPN11	-0.455209
ACH-000207	DETROIT562	other	PTPN11	-0.727748
ACH-000209	SNU1079	other	PTPN11	-1.06146
ACH-000211	DAOY	other	PTPN11	-0.500656
ACH-000212	CAL120	other	PTPN11	-0.918644
ACH-000215	LN382	other	PTPN11	-0.730204
ACH-000217	JHH6	other	PTPN11	-0.846514
ACH-000219	A375	other	PTPN11	-0.262652
ACH-000221	SNU398	other	PTPN11	-0.577927
ACH-000222	ASPC1	other	PTPN11	-0.734332
ACH-000223	HCC1937	other	PTPN11	-0.426891
ACH-000226	SUPM2	other	PTPN11	-1.22126
ACH-000227	KPNYN	other	PTPN11	-0.684442
ACH-000228	BICR31	other	PTPN11	-0.911732
ACH-000231	KALS1	other	PTPN11	-0.900459
ACH-000232	U251MG	other	PTPN11	-0.967553
ACH-000233	DEL	other	PTPN11	-0.661715
ACH-000234	CAKI2	other	PTPN11	-1.069
ACH-000235	PANC0403	other	PTPN11	-0.432661
ACH-000237	JHOM1	other	PTPN11	-0.80816
ACH-000238	SCC4	other	PTPN11	-0.675351
ACH-000243	DANG	other	PTPN11	-0.377948
ACH-000244	DKMG	other	PTPN11	-0.651765
ACH-000246	SLR23	other	PTPN11	-0.949286
ACH-000247	OCUM1	other	PTPN11	-0.196446
ACH-000248	AU565	other	PTPN11	-0.583656
ACH-000249	CL11	other	PTPN11	-0.376992
ACH-000250	KMRC20	other	PTPN11	-1.01267
ACH-000251	NCIH2887	other	PTPN11	-0.717339
ACH-000253	COLO201	other	PTPN11	-0.354026
ACH-000255	LMSU	other	PTPN11	-0.850533
ACH-000256	COV318	other	PTPN11	-0.38196
ACH-000257	CORL279	other	PTPN11	-0.0470927
ACH-000258	DU4475	other	PTPN11	-0.0831247
ACH-000259	KELLY	other	PTPN11	-1.10874
ACH-000260	SKNAS	other	PTPN11	-0.144435
ACH-000261	RERFLCAI	other	PTPN11	-0.948585
ACH-000262	UOK101	other	PTPN11	-0.567021
ACH-000263	KASUMI1	other	PTPN11	-1.48265
ACH-000264	CALU6	other	PTPN11	-0.220393
ACH-000265	KP4	other	PTPN11	-0.627056
ACH-000266	SNU213	other	PTPN11	-0.793195
ACH-000271	SUDHL10	other	PTPN11	-0.303956
ACH-000272	SLR24	other	PTPN11	-0.569561
ACH-000273	SF539	other	PTPN11	-0.93169
ACH-000274	HS852T	other	PTPN11	-0.93774
ACH-000276	HCC38	other	PTPN11	-0.785556
ACH-000277	HCC1419	other	PTPN11	-0.755885
ACH-000278	COV362	other	PTPN11	-1.01281
ACH-000279	EWS502	other	PTPN11	-0.146998
ACH-000280	SNU840	other	PTPN11	-0.903732
ACH-000281	KP2	other	PTPN11	-0.456666
ACH-000286	SNU1033	other	PTPN11	-0.423671
ACH-000288	BT549	other	PTPN11	-0.614574
ACH-000290	NCIH209	other	PTPN11	-0.173135
ACH-000291	OV90	other	PTPN11	-0.144862
ACH-000292	NCIH841	other	PTPN11	-0.759881
ACH-000293	KLE	other	PTPN11	-0.153129
ACH-000294	NB4	other	PTPN11	-0.0992907
ACH-000295	EM2	other	PTPN11	-0.578448
ACH-000296	OUMS23	other	PTPN11	-0.365467
ACH-000302	SNU1077	other	PTPN11	-0.548915
ACH-000304	WM115	other	PTPN11	-0.0609051
ACH-000305	ECGI10	other	PTPN11	-0.653961
ACH-000307	PK1	other	PTPN11	-0.25667
ACH-000308	EFO21	other	PTPN11	-0.286153
ACH-000310	IMR32	other	PTPN11	-0.436165
ACH-000311	NCIH2122	other	PTPN11	-0.492496
ACH-000312	SKNBE2	other	PTPN11	-0.83924
ACH-000315	KARPAS422	other	PTPN11	-0.12322
ACH-000316	SNU886	other	PTPN11	-0.931042
ACH-000317	TUHR14TKB	other	PTPN11	-0.72662
ACH-000318	TE10	other	PTPN11	-1.03666
ACH-000319	MPP89	other	PTPN11	-0.77691
ACH-000320	PSN1	other	PTPN11	-0.515073
ACH-000322	HT144	other	PTPN11	-0.62898
ACH-000323	42MGBA	other	PTPN11	-0.770901
ACH-000324	JHOC5	other	PTPN11	-0.941016
ACH-000326	JURLMK1	other	PTPN11	-1.0444
ACH-000329	CCFSTTG1	other	PTPN11	-0.670099
ACH-000330	EFM19	other	PTPN11	-0.428344
ACH-000331	ISTMES2	other	PTPN11	-0.950933
ACH-000332	YAPC	other	PTPN11	-0.530368
ACH-000334	DB	other	PTPN11	-0.494564
ACH-000335	MSTO211H	other	PTPN11	-1.06906
ACH-000336	OCIAML3	other	PTPN11	-0.342092
ACH-000337	NCIH3122	other	PTPN11	-0.759734
ACH-000339	HCC461	other	PTPN11	-0.31815
ACH-000341	SKNFI	other	PTPN11	-0.814248
ACH-000343	NCIH522	other	PTPN11	-0.706707
ACH-000344	SNU668	other	PTPN11	-0.0935441
ACH-000348	RPMI7951	other	PTPN11	-0.179214
ACH-000350	COLO678	other	PTPN11	-0.60035
ACH-000352	HCC1428	other	PTPN11	-0.58348
ACH-000355	NCIH82	other	PTPN11	-0.0186535
ACH-000356	MKN45	other	PTPN11	-1.09051
ACH-000361	SKHEP1	other	PTPN11	-0.293673
ACH-000362	MOLM13	other	PTPN11	-1.02391
ACH-000363	SKMM2	other	PTPN11	-0.221152
ACH-000364	U2OS	other	PTPN11	-0.685886
ACH-000365	SUDHL4	other	PTPN11	-0.226487
ACH-000366	SKNDZ	other	PTPN11	-0.369266
ACH-000368	SNU1105	other	PTPN11	-0.651216
ACH-000370	SNU626	other	PTPN11	-0.704334
ACH-000374	HCC1143	other	PTPN11	-0.741043
ACH-000375	G402	other	PTPN11	-0.83662
ACH-000376	SF295	other	PTPN11	-0.779367
ACH-000377	SNU478	other	PTPN11	-0.964298
ACH-000378	NCIH647	other	PTPN11	-0.336713
ACH-000381	T84	other	PTPN11	-0.416024
ACH-000383	OE33	other	PTPN11	-0.997797
ACH-000385	SKRC20	other	PTPN11	-0.893988
ACH-000387	TF1	other	PTPN11	-1.37692
ACH-000389	H4	other	PTPN11	-1.05772
ACH-000390	LUDLU1	other	PTPN11	-0.729876
ACH-000393	HLF	other	PTPN11	-0.409257
ACH-000395	NCIH520	other	PTPN11	-0.798696
ACH-000397	TEN	other	PTPN11	-0.567034
ACH-000401	COLO800	other	PTPN11	-0.12506
ACH-000402	BL70	other	PTPN11	-0.125463
ACH-000403	NCIH747	other	PTPN11	-0.577185
ACH-000404	K029AX	other	PTPN11	-0.305058
ACH-000405	MEC1	other	PTPN11	-0.0937965
ACH-000406	U937	other	PTPN11	-1.0857
ACH-000407	SNU685	other	PTPN11	-0.345645
ACH-000408	TE5	other	PTPN11	-0.564547
ACH-000410	SAOS2	other	PTPN11	-0.62313
ACH-000411	769P	other	PTPN11	-0.679425
ACH-000414	NCIH1944	other	PTPN11	-0.675614
ACH-000415	BICR6	other	PTPN11	-0.663251
ACH-000416	NCIH838	other	PTPN11	-0.563021
ACH-000420	SNU449	other	PTPN11	-0.675796
ACH-000421	SW837	other	PTPN11	-0.632171
ACH-000422	SNU475	other	PTPN11	-0.843691
ACH-000424	TC71	other	PTPN11	-0.944673
ACH-000425	UACC62	other	PTPN11	-0.256587
ACH-000426	KMS20	other	PTPN11	-0.59586
ACH-000427	NCIN87	other	PTPN11	-0.729765
ACH-000431	NCIH1694	other	PTPN11	-0.275617
ACH-000433	CAKI1	other	PTPN11	-0.933241
ACH-000434	NCIH1915	other	PTPN11	-0.420277
ACH-000435	EFE184	other	PTPN11	-0.366135
ACH-000436	OCIMY7	other	PTPN11	-0.280329
ACH-000437	SW1088	other	PTPN11	-0.672573
ACH-000438	LU65	other	PTPN11	-1.19978
ACH-000444	LU99	other	PTPN11	-0.736941
ACH-000445	KNS60	other	PTPN11	-0.811613
ACH-000448	NCIH1666	other	PTPN11	-0.963526
ACH-000450	MELHO	other	PTPN11	-0.26533
ACH-000452	TE8	other	PTPN11	-1.06657
ACH-000454	HCC95	other	PTPN11	-0.586477
ACH-000458	CJM	other	PTPN11	-0.075749
ACH-000459	TUHR10TKB	other	PTPN11	-0.304093
ACH-000460	SNU8	other	PTPN11	-0.640582
ACH-000461	SNU1196	other	PTPN11	-0.629129
ACH-000463	NCIH460	other	PTPN11	-0.121524
ACH-000464	CAS1	other	PTPN11	-1.15247
ACH-000466	SNU216	other	PTPN11	-0.935007
ACH-000467	HCC56	other	PTPN11	-0.627786
ACH-000468	PK45H	other	PTPN11	-0.11235
ACH-000469	YH13	other	PTPN11	-0.906814
ACH-000470	SW1463	other	PTPN11	-0.517566
ACH-000471	LI7	other	PTPN11	-1.05471
ACH-000472	HSC2	other	PTPN11	-0.738716
ACH-000473	RT112	other	PTPN11	-0.818622
ACH-000475	HUH1	other	PTPN11	-0.823342
ACH-000476	JHH4	other	PTPN11	-0.749192
ACH-000477	MALME3M	other	PTPN11	-0.101694
ACH-000478	SNU387	other	PTPN11	-0.750734
ACH-000480	HUH7	other	PTPN11	-1.0952
ACH-000481	NCIH2170	other	PTPN11	-0.4694
ACH-000483	SNU182	other	PTPN11	-0.821352
ACH-000484	VMRCRCW	other	PTPN11	-0.0714947
ACH-000485	GSU	other	PTPN11	-0.484198
ACH-000486	KU1919	other	PTPN11	-0.0343618
ACH-000487	F36P	other	PTPN11	-1.18519
ACH-000488	TE11	other	PTPN11	-0.677741
ACH-000490	SF767	other	PTPN11	-0.720514
ACH-000491	NCIH716	other	PTPN11	-1.06622
ACH-000493	SNU423	other	PTPN11	-0.82282
ACH-000495	TUHR4TKB	other	PTPN11	-0.495883
ACH-000496	NCIH1792	other	PTPN11	-0.862964
ACH-000498	KO52	other	PTPN11	-0.86259
ACH-000499	EW8	other	PTPN11	-0.228493
ACH-000500	SNU46	other	PTPN11	-0.906429
ACH-000502	TCCPAN2	other	PTPN11	-0.289928
ACH-000503	BICR16	other	PTPN11	-0.685181
ACH-000504	SNB75	other	PTPN11	-0.90422
ACH-000505	RKN	other	PTPN11	0.0334804
ACH-000507	KE39	other	PTPN11	-0.90481
ACH-000510	NCIH1299	other	PTPN11	-0.0420946
ACH-000511	CALU1	other	PTPN11	-0.315181
ACH-000512	INA6	other	PTPN11	-0.231315
ACH-000514	NCIH1092	other	PTPN11	-0.141425
ACH-000516	CAL78	other	PTPN11	-0.465442
ACH-000517	SNU410	other	PTPN11	-0.490861
ACH-000518	CAL33	other	PTPN11	-0.665383
ACH-000520	59M	other	PTPN11	-0.952988
ACH-000521	NCIH2030	other	PTPN11	-0.601225
ACH-000522	UMUC3	other	PTPN11	-0.496827
ACH-000524	KURAMOCHI	other	PTPN11	-0.550668
ACH-000527	OVISE	other	PTPN11	-0.706434
ACH-000528	ABC1	other	PTPN11	-0.45335
ACH-000535	BXPC3	other	PTPN11	-0.0630965
ACH-000537	SNU761	other	PTPN11	-0.972542
ACH-000541	KMS34	other	PTPN11	-1.40824
ACH-000542	HEYA8	other	PTPN11	-0.474303
ACH-000544	OE21	other	PTPN11	-0.673933
ACH-000545	VMCUB1	other	PTPN11	-0.534424
ACH-000547	HT1197	other	PTPN11	-0.127592
ACH-000548	BHY	other	PTPN11	-0.907136
ACH-000549	SNU1076	other	PTPN11	-1.12818
ACH-000550	IGR39	other	PTPN11	0.0844558
ACH-000551	K562	other	PTPN11	-1.03779
ACH-000552	HT29	other	PTPN11	-0.434938
ACH-000556	SIHA	other	PTPN11	-0.810458
ACH-000557	AML193	other	PTPN11	-0.166479
ACH-000563	EBC1	other	PTPN11	-1.2596
ACH-000570	YKG1	other	PTPN11	-1.02509
ACH-000571	T98G	other	PTPN11	-0.51248
ACH-000573	MDAMB436	other	PTPN11	-0.794382
ACH-000576	KMS27	other	PTPN11	-0.165067
ACH-000577	JHH2	other	PTPN11	-0.951546
ACH-000579	UACC257	other	PTPN11	-0.146469
ACH-000580	C32	other	PTPN11	0.0988148
ACH-000581	SNU16	other	PTPN11	-0.978821
ACH-000583	MC116	other	PTPN11	-0.455551
ACH-000584	JHOS4	other	PTPN11	-0.650217
ACH-000585	EPLC272H	other	PTPN11	-1.19359
ACH-000587	NCIH1975	other	PTPN11	-1.1237
ACH-000588	KMS26	other	PTPN11	-0.457992
ACH-000589	NCIH1437	other	PTPN11	-0.183499
ACH-000591	LN235	other	PTPN11	-0.936653
ACH-000592	TM31	other	PTPN11	-0.751508
ACH-000593	BC3C	other	PTPN11	-0.825335
ACH-000596	LCLC97TM1	other	PTPN11	-0.36635
ACH-000599	PATU8902	other	PTPN11	-0.606994
ACH-000600	SLR26	other	PTPN11	-0.868968
ACH-000601	MIAPACA2	other	PTPN11	-0.759254
ACH-000604	KYO1	other	PTPN11	-1.09568
ACH-000605	TE6	other	PTPN11	-0.488814
ACH-000606	PECAPJ34CLONEC12	other	PTPN11	-0.748169
ACH-000608	COV644	other	PTPN11	-1.18221
ACH-000614	RVH421	other	PTPN11	-0.143166
ACH-000616	HS746T	other	PTPN11	-1.12105
ACH-000618	SNU1041	other	PTPN11	-0.656677
ACH-000619	PECAPJ15	other	PTPN11	-0.546314
ACH-000620	JHH1	other	PTPN11	-0.896948
ACH-000621	MDAMB157	other	PTPN11	-0.765082
ACH-000622	KNS42	other	PTPN11	-0.355439
ACH-000623	SNU201	other	PTPN11	-0.88129
ACH-000624	HCC1806	other	PTPN11	-0.225189
ACH-000627	LCLC103H	other	PTPN11	-0.752351
ACH-000630	YD8	other	PTPN11	-0.942043
ACH-000632	HS944T	other	PTPN11	-0.0950506
ACH-000633	FU97	other	PTPN11	-1.10487
ACH-000634	LN340	other	PTPN11	-1.30208
ACH-000637	KYSE520	other	PTPN11	-0.739932
ACH-000638	NCIH441	other	PTPN11	-0.932243
ACH-000639	NCIH211	other	PTPN11	-0.755097
ACH-000646	OVMANA	other	PTPN11	-0.561136
ACH-000647	TE1	other	PTPN11	-0.389024
ACH-000648	NCIH28	other	PTPN11	-0.460499
ACH-000649	786O	other	PTPN11	-0.624608
ACH-000651	SW620	other	PTPN11	-0.396531
ACH-000652	SUIT2	other	PTPN11	-0.678842
ACH-000653	JJN3	other	PTPN11	-0.0761141
ACH-000654	RAJI	other	PTPN11	-0.426429
ACH-000655	SF268	other	PTPN11	-0.651566
ACH-000657	A2780	other	PTPN11	-1.08895
ACH-000658	KMS18	other	PTPN11	-0.94164
ACH-000661	WM1799	other	PTPN11	-0.0293353
ACH-000662	CORL23	other	PTPN11	-0.394474
ACH-000663	OVTOKO	other	PTPN11	-0.674483
ACH-000665	SKMES1	other	PTPN11	-0.86942
ACH-000667	HCC44	other	PTPN11	-0.419187
ACH-000671	HUH6	other	PTPN11	-0.708476
ACH-000673	LN443	other	PTPN11	-0.707158
ACH-000676	LN464	other	PTPN11	-0.0553072
ACH-000677	SW1573	other	PTPN11	-0.0228195
ACH-000680	SW948	other	PTPN11	-0.832271
ACH-000681	A549	other	PTPN11	-0.480579
ACH-000682	SNU1066	other	PTPN11	-0.506753
ACH-000683	SNU503	other	PTPN11	-0.680272
ACH-000684	KMRC1	other	PTPN11	-0.89758
ACH-000685	L33	other	PTPN11	-0.11637
ACH-000688	OV7	other	PTPN11	-0.786202
ACH-000693	KYSE180	other	PTPN11	-0.72238
ACH-000694	TE9	other	PTPN11	-0.48703
ACH-000695	CORL47	other	PTPN11	0.0711846
ACH-000696	OVCAR8	other	PTPN11	-0.79346
ACH-000697	A3KAW	other	PTPN11	-0.511401
ACH-000698	DMS53	other	PTPN11	-0.699725
ACH-000699	HCC1395	other	PTPN11	-0.80922
ACH-000700	NCIH2882	other	PTPN11	-1.26193
ACH-000701	RMUGS	other	PTPN11	-0.51505
ACH-000702	L1236	other	PTPN11	0.0239542
ACH-000706	EKVX	other	PTPN11	-0.727903
ACH-000711	JIMT1	other	PTPN11	-0.658774
ACH-000713	CAOV3	other	PTPN11	-0.906534
ACH-000714	KMS11	other	PTPN11	-1.1968
ACH-000718	NCIH2291	other	PTPN11	-0.559202
ACH-000720	TCCSUP	other	PTPN11	-0.536914
ACH-000721	HMC18	other	PTPN11	-0.65738
ACH-000724	HT1376	other	PTPN11	-0.642204
ACH-000725	HCC202	other	PTPN11	-0.608551
ACH-000732	PECAPJ41CLONED2	other	PTPN11	-0.868695
ACH-000734	JHH5	other	PTPN11	-1.02187
ACH-000735	PECAPJ49	other	PTPN11	-0.781596
ACH-000736	SNU601	other	PTPN11	-0.278044
ACH-000738	GB1	other	PTPN11	-1.04176
ACH-000739	HEPG2	other	PTPN11	-0.66781
ACH-000740	A253	other	PTPN11	-1.0986
ACH-000746	GSS	other	PTPN11	-0.654273
ACH-000747	NCIH1703	other	PTPN11	-0.827761
ACH-000748	SJSA1	other	PTPN11	-0.293565
ACH-000753	JMSU1	other	PTPN11	-0.994299
ACH-000756	GI1	other	PTPN11	-0.986196
ACH-000757	A427	other	PTPN11	-0.513273
ACH-000758	MKN74	other	PTPN11	-0.834433
ACH-000760	LNZ308	other	PTPN11	-0.689743
ACH-000762	YD38	other	PTPN11	-1.07831
ACH-000763	MM1S	other	PTPN11	-0.529327
ACH-000764	SH10TC	other	PTPN11	-0.254443
ACH-000765	WM983B	other	PTPN11	-0.108922
ACH-000766	NCIH1648	other	PTPN11	-1.14712
ACH-000767	NCIH526	other	PTPN11	-0.302471
ACH-000768	MDAMB231	other	PTPN11	-0.197312
ACH-000769	LK2	other	PTPN11	-0.560354
ACH-000770	P31FUJ	other	PTPN11	-0.410749
ACH-000771	BICR56	other	PTPN11	-0.753102
ACH-000773	KIJK	other	PTPN11	-1.00153
ACH-000774	RERFLCAD2	other	PTPN11	-0.0395853
ACH-000775	NCIH727	other	PTPN11	-0.44236
ACH-000776	ONS76	other	PTPN11	-0.178787
ACH-000777	KYSE30	other	PTPN11	-0.877973
ACH-000778	HSC3	other	PTPN11	-0.536823
ACH-000781	NCIH2023	other	PTPN11	-0.923588
ACH-000782	SEM	other	PTPN11	-0.875
ACH-000783	CAMA1	other	PTPN11	-0.708817
ACH-000784	KYSE70	other	PTPN11	-0.95379
ACH-000785	NCIH2126	other	PTPN11	-0.655667
ACH-000787	LXF289	other	PTPN11	-1.0703
ACH-000788	A2058	other	PTPN11	0.0139553
ACH-000790	SHP77	other	PTPN11	-0.0896934
ACH-000791	RERFLCAD1	other	PTPN11	-0.88946
ACH-000792	BFTC909	other	PTPN11	-0.640974
ACH-000793	KATOIII	other	PTPN11	-0.910352
ACH-000794	BICR22	other	PTPN11	-0.985105
ACH-000796	MCAS	other	PTPN11	-0.453205
ACH-000799	HS695T	other	PTPN11	-0.333269
ACH-000800	NCIH446	other	PTPN11	-0.773712
ACH-000801	HS936T	other	PTPN11	-0.0110564
ACH-000802	BFTC905	other	PTPN11	-0.232937
ACH-000804	NB1	other	PTPN11	-1.06724
ACH-000805	COLO679	other	PTPN11	-0.191199
ACH-000807	SNU738	other	PTPN11	-0.550244
ACH-000809	KYSE410	other	PTPN11	-0.803085
ACH-000810	SKMEL30	other	PTPN11	-0.269399
ACH-000811	SKOV3	other	PTPN11	-0.450519
ACH-000814	HS939T	other	PTPN11	0.0860789
ACH-000817	RPMI8226	other	PTPN11	-0.888782
ACH-000819	LN18	other	PTPN11	-0.620123
ACH-000820	SW403	other	PTPN11	-0.56635
ACH-000821	EJM	other	PTPN11	-0.114196
ACH-000822	SKMEL24	other	PTPN11	-0.0698539
ACH-000823	KYSE140	other	PTPN11	-0.667464
ACH-000824	KYSE510	other	PTPN11	-0.605788
ACH-000826	CAL12T	other	PTPN11	-0.893394
ACH-000827	WM793	other	PTPN11	-0.154726
ACH-000829	HUNS1	other	PTPN11	-0.581642
ACH-000831	HEC50B	other	PTPN11	-0.293779
ACH-000832	CAL27	other	PTPN11	-1.04124
ACH-000833	RH30	other	PTPN11	-0.517155
ACH-000834	UMUC1	other	PTPN11	-1.06837
ACH-000835	GCT	other	PTPN11	-0.103924
ACH-000836	YD15	other	PTPN11	-0.987822
ACH-000837	NCIH322	other	PTPN11	-0.675311
ACH-000838	AMO1	other	PTPN11	-0.0670904
ACH-000839	SCABER	other	PTPN11	-0.757097
ACH-000840	HCC366	other	PTPN11	-0.93493
ACH-000841	NCIH2087	other	PTPN11	-0.437838
ACH-000843	HARA	other	PTPN11	-0.69211
ACH-000846	FADU	other	PTPN11	-0.501228
ACH-000847	HGC27	other	PTPN11	-0.701467
ACH-000848	JHH7	other	PTPN11	-1.02063
ACH-000849	MDAMB468	other	PTPN11	-1.05181
ACH-000851	MORCPR	other	PTPN11	-0.46205
ACH-000853	NCIH661	other	PTPN11	-1.02031
ACH-000854	OCIMY5	other	PTPN11	-0.0751742
ACH-000855	KYSE150	other	PTPN11	-0.381219
ACH-000856	CAL51	other	PTPN11	-0.721366
ACH-000858	KNS62	other	PTPN11	-0.143639
ACH-000859	HCC1954	other	PTPN11	-0.738042
ACH-000861	HOP62	other	PTPN11	-0.467094
ACH-000862	KMBC2	other	PTPN11	-0.677159
ACH-000865	KYSE450	other	PTPN11	-0.851999
ACH-000866	NCIH1048	other	PTPN11	-0.802586
ACH-000867	CHAGOK1	other	PTPN11	-0.247593
ACH-000869	NCIH1568	other	PTPN11	-0.652408
ACH-000872	HCC515	other	PTPN11	-0.324911
ACH-000873	KYSE270	other	PTPN11	-0.809489
ACH-000876	MDAMB415	other	PTPN11	-0.537231
ACH-000878	HCC15	other	PTPN11	-0.24972
ACH-000880	AGS	other	PTPN11	-0.878729
ACH-000881	MELJUSO	other	PTPN11	-0.20922
ACH-000882	IGR1	other	PTPN11	-0.146101
ACH-000884	MDAMB435S	other	PTPN11	0.0154814
ACH-000885	TOV21G	other	PTPN11	-0.723302
ACH-000887	SF172	other	PTPN11	-0.634201
ACH-000888	NCIH1793	other	PTPN11	-1.04344
ACH-000889	KMM1	other	PTPN11	-0.139083
ACH-000890	SW1271	other	PTPN11	-0.156503
ACH-000896	647V	other	PTPN11	-0.938313
ACH-000898	SNU719	other	PTPN11	-0.609822
ACH-000899	WM88	other	PTPN11	-0.454603
ACH-000900	NCIH23	other	PTPN11	-0.610672
ACH-000901	HCC1359	other	PTPN11	-0.8671
ACH-000903	FTC133	other	PTPN11	-0.854172
ACH-000905	5637	other	PTPN11	-0.898582
ACH-000906	ES2	other	PTPN11	-0.0577504
ACH-000907	SNU349	other	PTPN11	-0.730559
ACH-000910	MDAMB453	other	PTPN11	-0.737504
ACH-000911	NUGC3	other	PTPN11	-0.732167
ACH-000912	NCIH2286	other	PTPN11	-1.0155
ACH-000913	ESS1	other	PTPN11	-0.636571
ACH-000914	HT	other	PTPN11	-0.15497
ACH-000915	IPC298	other	PTPN11	-0.0619339
ACH-000916	NCIH1573	other	PTPN11	-0.729677
ACH-000917	TE4	other	PTPN11	-0.864323
ACH-000921	NCIH1339	other	PTPN11	-0.183846
ACH-000924	NCIH2172	other	PTPN11	-0.51441
ACH-000926	HT55	other	PTPN11	-0.905666
ACH-000928	JHUEM1	other	PTPN11	-0.639191
ACH-000929	NCIH2110	other	PTPN11	-0.701782
ACH-000932	SNU1	other	PTPN11	-0.402545
ACH-000935	MDST8	other	PTPN11	-0.126709
ACH-000936	EFO27	other	PTPN11	-0.532068
ACH-000937	PF382	other	PTPN11	-0.54762
ACH-000938	NALM6	other	PTPN11	-0.231189
ACH-000939	SKUT1	other	PTPN11	-0.801491
ACH-000941	HEC1B	other	PTPN11	-0.351879
ACH-000943	RKO	other	PTPN11	-0.149432
ACH-000946	HEC265	other	PTPN11	-0.473903
ACH-000947	OVK18	other	PTPN11	-0.293963
ACH-000948	2313287	other	PTPN11	-0.9096
ACH-000950	LOVO	other	PTPN11	-0.221563
ACH-000953	SUPT1	other	PTPN11	-0.532964
ACH-000957	LS180	other	PTPN11	-0.544734
ACH-000958	SW48	other	PTPN11	-0.726684
ACH-000959	SNUC4	other	PTPN11	-0.809973
ACH-000960	REH	other	PTPN11	-0.13973
ACH-000961	ISHIKAWAHERAKLIO02ER	other	PTPN11	-0.898666
ACH-000963	CCK81	other	PTPN11	-0.485122
ACH-000965	RL952	other	PTPN11	-0.920382
ACH-000968	COLO792	other	PTPN11	-1.00649
ACH-000969	KM12	other	PTPN11	-0.61408
ACH-000973	639V	other	PTPN11	-0.707442
ACH-000974	SNGM	other	PTPN11	-0.472765
ACH-000975	HCC2450	other	PTPN11	-0.503613
ACH-000976	HUCCT1	other	PTPN11	-0.517323
ACH-000978	EN	other	PTPN11	-0.522702
ACH-000980	NCIH1155	other	PTPN11	-0.147055
ACH-000983	KCL22	other	PTPN11	-1.03539
ACH-000984	HEC6	other	PTPN11	-0.166119
ACH-000986	HT115	other	PTPN11	-0.857333
ACH-000988	MFE319	other	PTPN11	-1.06647
ACH-000993	JHUEM7	other	PTPN11	-0.594664
ACH-000994	HEC59	other	PTPN11	-0.202363
ACH-000996	HEC251	other	PTPN11	-0.400968
ACH-001001	143B	other	PTPN11	-0.0409214
ACH-001020	BT16	other	PTPN11	-0.81036
ACH-001028	CHLA06ATRT	other	PTPN11	-0.754382
ACH-001031	CHLA266	other	PTPN11	-1.0056
ACH-001033	CHLA57	other	PTPN11	-1.21684
ACH-001038	COGE352	other	PTPN11	-0.42923
ACH-001048	COV504	other	PTPN11	-0.82186
ACH-001050	CW9019	other	PTPN11	-0.84
ACH-001053	D425	other	PTPN11	-0.036663
ACH-001054	D458	other	PTPN11	-0.270965
ACH-001061	DLD1	other	PTPN11	-0.262215
ACH-001067	F5	other	PTPN11	-0.405664
ACH-001075	NCIH292	other	PTPN11	-0.678383
ACH-001096	JR	other	PTPN11	-0.847534
ACH-001129	MONOMAC1	other	PTPN11	-0.989467
ACH-001134	MYLA	other	PTPN11	-0.297398
ACH-001151	OVCAR5	other	PTPN11	-0.567577
ACH-001163	CCLFPEDS0001T	other	PTPN11	-0.696055
ACH-001164	CCLFPEDS0003T	other	PTPN11	-0.505441
ACH-001173	R262	other	PTPN11	-0.715212
ACH-001183	RT11284	other	PTPN11	-0.79465
ACH-001184	SCMCRM2	other	PTPN11	-0.363821
ACH-001190	SKMEL2	other	PTPN11	0.0138912
ACH-001192	SKNEP1	other	PTPN11	-0.131633
ACH-001193	SKPNDW	other	PTPN11	-0.02918
ACH-001196	SMSCTR	other	PTPN11	-0.267166
ACH-001197	SMZ1	other	PTPN11	-0.261992
ACH-001205	TC32	other	PTPN11	-0.555375
ACH-001211	TTC549	other	PTPN11	-0.761966
ACH-001212	TTC642	other	PTPN11	-0.796764
ACH-001228	UPCISCC152	other	PTPN11	-0.988475
ACH-001232	UW228	other	PTPN11	-0.912393
ACH-001239	WM2664	other	PTPN11	-0.116673
ACH-001274	SW982	other	PTPN11	-0.382496
ACH-001275	SYO1	other	PTPN11	-0.821689
ACH-001277	YAMATO	other	PTPN11	-0.881361
ACH-001278	BIN67	other	PTPN11	-0.988198
ACH-001279	SCCOHT1	other	PTPN11	-0.842505
ACH-001280	SCS214	other	PTPN11	-0.477738
ACH-001283	TC106	other	PTPN11	-0.840554
ACH-001289	COGAR359	other	PTPN11	-0.799464
ACH-001295	Y79	other	PTPN11	-0.412564
ACH-001300	CHLA15	other	PTPN11	-0.77336
ACH-001301	COGN278	other	PTPN11	-0.870792
ACH-001302	COGN305	other	PTPN11	-0.356714
ACH-001303	NB1643	other	PTPN11	-1.03188
ACH-001306	8305C	other	PTPN11	-0.116447
ACH-001318	PLCPRF5	other	PTPN11	-1.01391
ACH-001322	CME1	other	PTPN11	-0.775371
ACH-001328	A431	other	PTPN11	-0.647681
ACH-001329	ANGMCSS	other	PTPN11	-0.579899
ACH-001332	BICR78	other	PTPN11	-0.861108
ACH-001333	C33A	other	PTPN11	-0.798845
ACH-001335	C4II	other	PTPN11	-0.722498
ACH-001336	CASKI	other	PTPN11	-0.830277
ACH-001340	COV413A	other	PTPN11	-1.04904
ACH-001341	DOTC24510	other	PTPN11	-0.610697
ACH-001344	GIMEN	other	PTPN11	-0.853396
ACH-001345	GP5D	other	PTPN11	-0.284561
ACH-001346	H103	other	PTPN11	-0.550721
ACH-001353	JOPACA1	other	PTPN11	-0.757196
ACH-001354	LAN2	other	PTPN11	-0.708868
ACH-001356	MB1	other	PTPN11	-0.28703
ACH-001366	NGP	other	PTPN11	-0.53011
ACH-001368	OACM51	other	PTPN11	-0.794211
ACH-001369	OCIC5X	other	PTPN11	-0.418698
ACH-001374	PA1	other	PTPN11	-0.0168
ACH-001375	PACADD119	other	PTPN11	-0.498335
ACH-001377	PACADD137	other	PTPN11	-0.64919
ACH-001379	PACADD161	other	PTPN11	-0.610761
ACH-001380	PACADD165	other	PTPN11	-0.769248
ACH-001382	PACADD188	other	PTPN11	-0.333146
ACH-001390	SUM149PT	other	PTPN11	-1.06833
ACH-001391	SUM159PT	other	PTPN11	-0.283193
ACH-001394	SUM229PE	other	PTPN11	-1.01623
ACH-001396	SUM52PE	other	PTPN11	-2.66174
ACH-001402	SW756	other	PTPN11	-0.522201
ACH-001403	TO14	other	PTPN11	-0.604089
ACH-001407	UMUC13	other	PTPN11	-0.90616
ACH-001408	UMUC14	other	PTPN11	-0.787023
ACH-001409	UMUC16	other	PTPN11	-1.35903
ACH-001411	UMUC5	other	PTPN11	-0.916229
ACH-001412	UMUC10	other	PTPN11	-0.865211
ACH-001413	UMUC11	other	PTPN11	-0.940835
ACH-001414	UMUC6	other	PTPN11	-0.430823
ACH-001415	UMUC7	other	PTPN11	-0.414412
ACH-001416	UMUC9	other	PTPN11	-0.72977
ACH-001418	UWB1289	other	PTPN11	-0.732104
ACH-001430	TC138	other	PTPN11	-0.607128
ACH-001431	TC205	other	PTPN11	-0.207933
ACH-001433	CCLFPEDS0008T	other	PTPN11	-1.04075
ACH-001442	A388	other	PTPN11	-0.578124
ACH-001443	ASH3	other	PTPN11	0.0910623
ACH-001450	BLUE1	other	PTPN11	0.035459
ACH-001451	BOKU	other	PTPN11	-0.711914
ACH-001454	C10	other	PTPN11	-0.701603
ACH-001458	C75	other	PTPN11	-1.21952
ACH-001459	C80	other	PTPN11	-0.520387
ACH-001460	C84	other	PTPN11	-0.861872
ACH-001461	C99	other	PTPN11	-1.12732
ACH-001484	CI	other	PTPN11	-0.419329
ACH-001485	CII	other	PTPN11	-0.531963
ACH-001494	EGI1	other	PTPN11	-0.593585
ACH-001495	EMTOKA	other	PTPN11	-0.88917
ACH-001496	ESO26	other	PTPN11	-0.943121
ACH-001500	FLO1	other	PTPN11	-0.0806045
ACH-001509	H357	other	PTPN11	-0.898169
ACH-001510	H376	other	PTPN11	-0.834654
ACH-001511	H413	other	PTPN11	-0.512679
ACH-001513	HCA1	other	PTPN11	-0.589311
ACH-001515	HCS2	other	PTPN11	-0.981068
ACH-001517	HEC1	other	PTPN11	-0.204789
ACH-001520	HG3	other	PTPN11	-0.479259
ACH-001521	HKA1	other	PTPN11	-0.584892
ACH-001522	HMY1	other	PTPN11	-0.0155609
ACH-001523	HSC1	other	PTPN11	-1.04485
ACH-001524	HSC5	other	PTPN11	-0.763027
ACH-001525	HT3	other	PTPN11	-0.69506
ACH-001526	HUO9	other	PTPN11	-0.514428
ACH-001529	JAR	other	PTPN11	-0.428488
ACH-001530	JEG3	other	PTPN11	-0.213781
ACH-001532	JMURTK2	other	PTPN11	-1.04225
ACH-001536	KKU100	other	PTPN11	-0.609244
ACH-001538	KKU213	other	PTPN11	-0.12365
ACH-001542	KON	other	PTPN11	-0.820133
ACH-001548	LS	other	PTPN11	-0.712118
ACH-001549	LU135	other	PTPN11	-0.261946
ACH-001550	MCC13	other	PTPN11	-0.383085
ACH-001551	MCC142	other	PTPN11	-1.16112
ACH-001552	MCC26	other	PTPN11	-0.612659
ACH-001554	MEL202	other	PTPN11	-0.477046
ACH-001555	MERO14	other	PTPN11	-1.10691
ACH-001559	MERO82	other	PTPN11	-1.12564
ACH-001563	MM127	other	PTPN11	-0.0416398
ACH-001566	MM370	other	PTPN11	-0.263486
ACH-001567	MM383	other	PTPN11	-0.033352
ACH-001568	MM386	other	PTPN11	-0.0515267
ACH-001570	MM426	other	PTPN11	-0.174968
ACH-001607	NOZ	other	PTPN11	-0.113034
ACH-001608	NP2	other	PTPN11	-0.662812
ACH-001609	NP3	other	PTPN11	-0.779559
ACH-001610	NP5	other	PTPN11	-0.465946
ACH-001611	NP8	other	PTPN11	-0.822833
ACH-001618	OCIM2	other	PTPN11	-0.523819
ACH-001619	OCUG1	other	PTPN11	-0.872131
ACH-001622	ONDA7	other	PTPN11	-0.94412
ACH-001623	ONDA8	other	PTPN11	-0.806933
ACH-001624	ONDA9	other	PTPN11	-0.457921
ACH-001628	PEA1	other	PTPN11	-0.437535
ACH-001645	SEKI	other	PTPN11	-0.0577929
ACH-001647	SHI1	other	PTPN11	-0.198544
ACH-001650	SISO	other	PTPN11	-0.643914
ACH-001651	SKGI	other	PTPN11	-1.07134
ACH-001652	SKGII	other	PTPN11	-0.804051
ACH-001653	SKGT2	other	PTPN11	-0.74704
ACH-001654	SKGT4	other	PTPN11	-0.980224
ACH-001655	SKN	other	PTPN11	-0.770106
ACH-001664	SNU638	other	PTPN11	-0.893666
ACH-001673	TFK1	other	PTPN11	-0.756124
ACH-001677	U2904	other	PTPN11	-0.523838
ACH-001685	UHO1	other	PTPN11	-0.235269
ACH-001715	CAL72	other	PTPN11	-0.916864
ACH-001735	SEMK2	other	PTPN11	-0.904039
ACH-001736	HB1119	other	PTPN11	-1.13163
ACH-001737	HSB2	other	PTPN11	-1.38458
ACH-001740	RH28	other	PTPN11	-0.522636
ACH-001745	RHJT	other	PTPN11	-0.417965
ACH-001750	TTC442	other	PTPN11	-1.03379
ACH-001765	RH4	other	PTPN11	-0.641392
ACH-001786	SNU1544	other	PTPN11	-0.987359
ACH-001790	RH18DM	other	PTPN11	-0.192415
ACH-001791	LPS6	other	PTPN11	-0.867416
ACH-001793	LPS27	other	PTPN11	-0.899633
ACH-001796	95T1000	other	PTPN11	-1.1436
ACH-001799	LPS141	other	PTPN11	-0.696311
ACH-001802	LPS853	other	PTPN11	-0.759358
ACH-001814	OS252	other	PTPN11	-0.857168
ACH-001835	ICC106	other	PTPN11	-1.13204
ACH-001836	ICC108	other	PTPN11	-1.14367
ACH-001838	ICC12	other	PTPN11	-0.0219965
ACH-001841	ICC15	other	PTPN11	-0.925455
ACH-001842	ICC2	other	PTPN11	-1.03667
ACH-001843	ICC3	other	PTPN11	-0.877379
ACH-001848	ICC8	other	PTPN11	-0.191548
ACH-001849	ICC9	other	PTPN11	-0.768074
ACH-001852	HKGZCC	other	PTPN11	-0.587521
ACH-001853	KMCH1	other	PTPN11	-0.759392
ACH-001856	RBE	other	PTPN11	-0.932922
ACH-001857	SG231	other	PTPN11	-0.202313
ACH-001858	SSP25	other	PTPN11	-0.723582
ACH-001864	YSCCC	other	PTPN11	-0.991424
ACH-001955	JHC7	chordoma	PTPN11	-0.981736
ACH-001956	MUGCHOR1	chordoma	PTPN11	-1.065
ACH-001957	UMCHOR1	chordoma	PTPN11	-1.04393
ACH-001959	CCLP1	other	PTPN11	-0.933498
ACH-001960	CCSW1	other	PTPN11	-1.00703
ACH-001997	ECC2	other	PTPN11	-0.332216
ACH-001999	9505BIK	other	PTPN11	-0.267522
ACH-002001	A375SKINCJ1	other	PTPN11	-0.110186
ACH-002002	A375SKINCJ2	other	PTPN11	-0.242758
ACH-002003	A375SKINCJ3	other	PTPN11	-0.161419
ACH-002004	UACC62SKINCJ1	other	PTPN11	-0.304816
ACH-002005	SKMEL19	other	PTPN11	-0.207544
ACH-002015	MEL285	other	PTPN11	-0.86917
ACH-002016	MEL290	other	PTPN11	-0.817963
ACH-002204	UCH2	chordoma	PTPN11	-1.15258
ACH-000004	HEL	other	ADAR	-0.355625
ACH-000005	HEL9217	other	ADAR	-0.208569
ACH-000007	LS513	other	ADAR	-0.367632
ACH-000009	C2BBE1	other	ADAR	-0.300057
ACH-000011	253J	other	ADAR	-0.681801
ACH-000012	HCC827	other	ADAR	-0.620114
ACH-000013	ONCODG1	other	ADAR	-0.613547
ACH-000014	HS294T	other	ADAR	-0.625485
ACH-000015	NCIH1581	other	ADAR	-0.510868
ACH-000017	SKBR3	other	ADAR	-0.0268966
ACH-000018	T24	other	ADAR	-0.458988
ACH-000019	MCF7	other	ADAR	-0.498307
ACH-000021	NCIH1693	other	ADAR	-0.542502
ACH-000022	PATU8988S	other	ADAR	-0.448358
ACH-000024	OPM2	other	ADAR	-0.543316
ACH-000025	CH157MN	other	ADAR	-0.369623
ACH-000028	KPL1	other	ADAR	-0.387643
ACH-000029	HCC827GR5	other	ADAR	-0.698582
ACH-000030	PC14	other	ADAR	-0.00520271
ACH-000035	NCIH1650	other	ADAR	-0.948855
ACH-000036	U343	other	ADAR	-0.722639
ACH-000037	S117	other	ADAR	-0.164022
ACH-000039	SKNMC	other	ADAR	-0.0678087
ACH-000040	U118MG	other	ADAR	-0.0964748
ACH-000041	RDES	other	ADAR	0.142662
ACH-000042	PANC0203	other	ADAR	-0.837166
ACH-000045	MV411	other	ADAR	-0.382695
ACH-000047	GCIY	other	ADAR	-0.0655972
ACH-000048	TOV112D	other	ADAR	-0.6469
ACH-000052	A673	other	ADAR	-0.236956
ACH-000053	KARPAS299	other	ADAR	-1.0003
ACH-000054	HT1080	other	ADAR	-0.00899501
ACH-000055	D283MED	other	ADAR	-0.195635
ACH-000060	PANC1005	other	ADAR	-0.57138
ACH-000067	HS683	other	ADAR	-0.119791
ACH-000070	697	other	ADAR	-0.161479
ACH-000074	KU812	other	ADAR	-0.435024
ACH-000075	U87MG	other	ADAR	-0.0459628
ACH-000076	NCO2	other	ADAR	-0.594166
ACH-000078	MHHNB11	other	ADAR	-0.194269
ACH-000082	G292CLONEA141B1	other	ADAR	-0.44173
ACH-000085	T3M4	other	ADAR	-0.0104401
ACH-000086	ACCMESO1	other	ADAR	-0.401482
ACH-000087	SKES1	other	ADAR	0.0847293
ACH-000092	NCIH2452	other	ADAR	-0.717877
ACH-000095	D341	other	ADAR	-0.16259
ACH-000096	G401	other	ADAR	-0.407678
ACH-000097	ZR751	other	ADAR	-0.225322
ACH-000098	GAMG	other	ADAR	-0.213613
ACH-000099	SIMA	other	ADAR	-0.0393048
ACH-000108	KP3	other	ADAR	-0.338943
ACH-000111	HCC1187	other	ADAR	-0.812895
ACH-000113	OCIAML2	other	ADAR	-0.173538
ACH-000114	SU8686	other	ADAR	-0.63285
ACH-000115	VCAP	other	ADAR	-0.443786
ACH-000116	OAW28	other	ADAR	-0.444658
ACH-000118	HUPT3	other	ADAR	-0.883214
ACH-000120	CHP212	other	ADAR	0.0132918
ACH-000123	COV434	other	ADAR	-0.522426
ACH-000127	SLR20	other	ADAR	-0.625382
ACH-000128	LN319	other	ADAR	-0.578302
ACH-000132	JHOS2	other	ADAR	-0.110449
ACH-000133	HS729	other	ADAR	-0.0511453
ACH-000137	8MGBA	other	ADAR	-0.637016
ACH-000138	CFPAC1	other	ADAR	-0.737562
ACH-000141	SNU308	other	ADAR	0.0998946
ACH-000142	CAL29	other	ADAR	-0.855177
ACH-000143	HCC2429	other	ADAR	-0.362848
ACH-000146	THP1	other	ADAR	-0.687111
ACH-000148	HS578T	other	ADAR	-0.101285
ACH-000150	HCC2935	other	ADAR	-0.00972688
ACH-000151	JM1	other	ADAR	-0.124437
ACH-000152	M059K	other	ADAR	-0.0399932
ACH-000153	NCIH2052	other	ADAR	-0.859482
ACH-000159	OSRC2	other	ADAR	-0.417371
ACH-000160	BT12	other	ADAR	-0.906536
ACH-000163	SW579	other	ADAR	-0.166163
ACH-000164	PANC1	other	ADAR	0.152764
ACH-000167	KE97	other	ADAR	-0.801924
ACH-000168	NOMO1	other	ADAR	-0.309762
ACH-000169	RD	other	ADAR	-0.416865
ACH-000174	CAL62	other	ADAR	-1.00316
ACH-000178	HS766T	other	ADAR	-0.518429
ACH-000182	SNU869	other	ADAR	-0.345532
ACH-000183	L363	other	ADAR	-0.444595
ACH-000187	CORL311	other	ADAR	-0.433895
ACH-000188	SCC25	other	ADAR	-0.811119
ACH-000189	RCC10RGB	other	ADAR	-0.461416
ACH-000190	HDMYZ	other	ADAR	-0.583911
ACH-000198	EOL1	other	ADAR	-0.300834
ACH-000200	NMCG1	other	ADAR	-0.301554
ACH-000202	COLO320	other	ADAR	-0.413253
ACH-000204	LP1	other	ADAR	-0.802075
ACH-000206	C8166	other	ADAR	-0.395062
ACH-000207	DETROIT562	other	ADAR	-0.795439
ACH-000209	SNU1079	other	ADAR	-0.528975
ACH-000211	DAOY	other	ADAR	-0.33452
ACH-000212	CAL120	other	ADAR	-0.305267
ACH-000215	LN382	other	ADAR	-0.155361
ACH-000217	JHH6	other	ADAR	-0.109841
ACH-000219	A375	other	ADAR	-0.74209
ACH-000221	SNU398	other	ADAR	-0.41248
ACH-000222	ASPC1	other	ADAR	-0.294457
ACH-000223	HCC1937	other	ADAR	-0.851308
ACH-000226	SUPM2	other	ADAR	-0.618191
ACH-000227	KPNYN	other	ADAR	-0.357049
ACH-000228	BICR31	other	ADAR	-1.08222
ACH-000231	KALS1	other	ADAR	-0.936689
ACH-000232	U251MG	other	ADAR	-0.330748
ACH-000233	DEL	other	ADAR	-0.724206
ACH-000234	CAKI2	other	ADAR	-0.218726
ACH-000235	PANC0403	other	ADAR	-0.241936
ACH-000237	JHOM1	other	ADAR	-0.681174
ACH-000238	SCC4	other	ADAR	-0.191574
ACH-000243	DANG	other	ADAR	-0.748904
ACH-000244	DKMG	other	ADAR	-0.426552
ACH-000246	SLR23	other	ADAR	-0.538924
ACH-000247	OCUM1	other	ADAR	-0.0929714
ACH-000248	AU565	other	ADAR	-0.14979
ACH-000249	CL11	other	ADAR	-0.805207
ACH-000250	KMRC20	other	ADAR	-0.472156
ACH-000251	NCIH2887	other	ADAR	-0.400762
ACH-000253	COLO201	other	ADAR	-0.819204
ACH-000255	LMSU	other	ADAR	-0.282719
ACH-000256	COV318	other	ADAR	-1.22363
ACH-000257	CORL279	other	ADAR	-0.172953
ACH-000258	DU4475	other	ADAR	-0.275163
ACH-000259	KELLY	other	ADAR	-0.145266
ACH-000260	SKNAS	other	ADAR	-0.59081
ACH-000261	RERFLCAI	other	ADAR	0.00690447
ACH-000262	UOK101	other	ADAR	-0.279904
ACH-000263	KASUMI1	other	ADAR	-0.770206
ACH-000264	CALU6	other	ADAR	-0.486322
ACH-000265	KP4	other	ADAR	-0.30834
ACH-000266	SNU213	other	ADAR	-0.737067
ACH-000271	SUDHL10	other	ADAR	-0.745789
ACH-000272	SLR24	other	ADAR	-0.465852
ACH-000273	SF539	other	ADAR	-1.06147
ACH-000274	HS852T	other	ADAR	-0.179584
ACH-000276	HCC38	other	ADAR	-0.510527
ACH-000277	HCC1419	other	ADAR	-0.311594
ACH-000278	COV362	other	ADAR	-0.185085
ACH-000279	EWS502	other	ADAR	-0.16169
ACH-000280	SNU840	other	ADAR	-0.195682
ACH-000281	KP2	other	ADAR	-0.280861
ACH-000286	SNU1033	other	ADAR	-0.392646
ACH-000288	BT549	other	ADAR	-0.147044
ACH-000290	NCIH209	other	ADAR	-0.697918
ACH-000291	OV90	other	ADAR	-0.607065
ACH-000292	NCIH841	other	ADAR	-0.417975
ACH-000293	KLE	other	ADAR	-0.59213
ACH-000294	NB4	other	ADAR	-0.702297
ACH-000295	EM2	other	ADAR	-0.440655
ACH-000296	OUMS23	other	ADAR	-0.0835735
ACH-000302	SNU1077	other	ADAR	-0.173836
ACH-000304	WM115	other	ADAR	-0.572734
ACH-000305	ECGI10	other	ADAR	-0.813644
ACH-000307	PK1	other	ADAR	-0.340724
ACH-000308	EFO21	other	ADAR	-0.879164
ACH-000310	IMR32	other	ADAR	-0.2819
ACH-000311	NCIH2122	other	ADAR	-0.260667
ACH-000312	SKNBE2	other	ADAR	-0.357143
ACH-000315	KARPAS422	other	ADAR	-0.73165
ACH-000316	SNU886	other	ADAR	-0.372187
ACH-000317	TUHR14TKB	other	ADAR	-0.467681
ACH-000318	TE10	other	ADAR	-0.579695
ACH-000319	MPP89	other	ADAR	-0.650846
ACH-000320	PSN1	other	ADAR	-0.396631
ACH-000322	HT144	other	ADAR	-0.386965
ACH-000323	42MGBA	other	ADAR	-0.306516
ACH-000324	JHOC5	other	ADAR	-0.0854347
ACH-000326	JURLMK1	other	ADAR	-0.305501
ACH-000329	CCFSTTG1	other	ADAR	-0.569568
ACH-000330	EFM19	other	ADAR	-0.170837
ACH-000331	ISTMES2	other	ADAR	-0.506444
ACH-000332	YAPC	other	ADAR	-0.871785
ACH-000334	DB	other	ADAR	-0.169922
ACH-000335	MSTO211H	other	ADAR	-0.64193
ACH-000336	OCIAML3	other	ADAR	-0.452218
ACH-000337	NCIH3122	other	ADAR	-0.725034
ACH-000339	HCC461	other	ADAR	-0.257975
ACH-000341	SKNFI	other	ADAR	-0.31226
ACH-000343	NCIH522	other	ADAR	-0.425293
ACH-000344	SNU668	other	ADAR	-0.622386
ACH-000348	RPMI7951	other	ADAR	-0.250177
ACH-000350	COLO678	other	ADAR	-0.0286331
ACH-000352	HCC1428	other	ADAR	0.00649631
ACH-000355	NCIH82	other	ADAR	-0.0685071
ACH-000356	MKN45	other	ADAR	-0.127887
ACH-000361	SKHEP1	other	ADAR	-0.47942
ACH-000362	MOLM13	other	ADAR	-0.29736
ACH-000363	SKMM2	other	ADAR	-0.272904
ACH-000364	U2OS	other	ADAR	-0.462406
ACH-000365	SUDHL4	other	ADAR	-0.0414714
ACH-000366	SKNDZ	other	ADAR	-0.0114554
ACH-000368	SNU1105	other	ADAR	-0.197387
ACH-000370	SNU626	other	ADAR	-0.666662
ACH-000374	HCC1143	other	ADAR	-0.436627
ACH-000375	G402	other	ADAR	-0.375052
ACH-000376	SF295	other	ADAR	-0.68819
ACH-000377	SNU478	other	ADAR	-0.239077
ACH-000378	NCIH647	other	ADAR	-0.131542
ACH-000381	T84	other	ADAR	-0.273563
ACH-000383	OE33	other	ADAR	-1.16973
ACH-000385	SKRC20	other	ADAR	-0.202785
ACH-000387	TF1	other	ADAR	-0.49027
ACH-000389	H4	other	ADAR	-0.362292
ACH-000390	LUDLU1	other	ADAR	-0.392474
ACH-000393	HLF	other	ADAR	0.0110327
ACH-000395	NCIH520	other	ADAR	-0.785648
ACH-000397	TEN	other	ADAR	-0.75043
ACH-000401	COLO800	other	ADAR	-0.202775
ACH-000402	BL70	other	ADAR	-0.331417
ACH-000403	NCIH747	other	ADAR	-0.634691
ACH-000404	K029AX	other	ADAR	-0.363993
ACH-000405	MEC1	other	ADAR	-0.644741
ACH-000406	U937	other	ADAR	-0.186112
ACH-000407	SNU685	other	ADAR	0.0655916
ACH-000408	TE5	other	ADAR	-0.734052
ACH-000410	SAOS2	other	ADAR	-0.589346
ACH-000411	769P	other	ADAR	-0.501666
ACH-000414	NCIH1944	other	ADAR	-0.110585
ACH-000415	BICR6	other	ADAR	-0.352849
ACH-000416	NCIH838	other	ADAR	-0.104967
ACH-000420	SNU449	other	ADAR	-0.076312
ACH-000421	SW837	other	ADAR	-0.732397
ACH-000422	SNU475	other	ADAR	-0.282086
ACH-000424	TC71	other	ADAR	-0.286729
ACH-000425	UACC62	other	ADAR	-0.614003
ACH-000426	KMS20	other	ADAR	-0.268522
ACH-000427	NCIN87	other	ADAR	-1.08376
ACH-000431	NCIH1694	other	ADAR	-0.51369
ACH-000433	CAKI1	other	ADAR	-0.246009
ACH-000434	NCIH1915	other	ADAR	-0.0199762
ACH-000435	EFE184	other	ADAR	-0.46778
ACH-000436	OCIMY7	other	ADAR	-0.758511
ACH-000437	SW1088	other	ADAR	-0.0854743
ACH-000438	LU65	other	ADAR	-0.0440452
ACH-000444	LU99	other	ADAR	-0.331784
ACH-000445	KNS60	other	ADAR	-0.791034
ACH-000448	NCIH1666	other	ADAR	-0.126118
ACH-000450	MELHO	other	ADAR	-0.32305
ACH-000452	TE8	other	ADAR	-0.484808
ACH-000454	HCC95	other	ADAR	-0.647501
ACH-000458	CJM	other	ADAR	-0.821009
ACH-000459	TUHR10TKB	other	ADAR	-0.438156
ACH-000460	SNU8	other	ADAR	-0.440348
ACH-000461	SNU1196	other	ADAR	-0.0472161
ACH-000463	NCIH460	other	ADAR	-0.217128
ACH-000464	CAS1	other	ADAR	-0.187777
ACH-000466	SNU216	other	ADAR	-0.286444
ACH-000467	HCC56	other	ADAR	-0.251545
ACH-000468	PK45H	other	ADAR	-0.118119
ACH-000469	YH13	other	ADAR	-0.894836
ACH-000470	SW1463	other	ADAR	-0.667846
ACH-000471	LI7	other	ADAR	-0.217422
ACH-000472	HSC2	other	ADAR	-0.488248
ACH-000473	RT112	other	ADAR	-0.49587
ACH-000475	HUH1	other	ADAR	-0.0097931
ACH-000476	JHH4	other	ADAR	-0.393207
ACH-000477	MALME3M	other	ADAR	0.0114564
ACH-000478	SNU387	other	ADAR	0.00883758
ACH-000480	HUH7	other	ADAR	-0.384604
ACH-000481	NCIH2170	other	ADAR	0.0562346
ACH-000483	SNU182	other	ADAR	-0.378514
ACH-000484	VMRCRCW	other	ADAR	-0.0241609
ACH-000485	GSU	other	ADAR	-0.119413
ACH-000486	KU1919	other	ADAR	-0.30294
ACH-000487	F36P	other	ADAR	-0.806151
ACH-000488	TE11	other	ADAR	-0.666736
ACH-000490	SF767	other	ADAR	-0.759791
ACH-000491	NCIH716	other	ADAR	0.024623
ACH-000493	SNU423	other	ADAR	-0.829968
ACH-000495	TUHR4TKB	other	ADAR	-0.744733
ACH-000496	NCIH1792	other	ADAR	-0.037501
ACH-000498	KO52	other	ADAR	-0.340541
ACH-000499	EW8	other	ADAR	-0.333386
ACH-000500	SNU46	other	ADAR	-0.560346
ACH-000502	TCCPAN2	other	ADAR	-0.541932
ACH-000503	BICR16	other	ADAR	-0.633165
ACH-000504	SNB75	other	ADAR	-1.21921
ACH-000505	RKN	other	ADAR	0.0281161
ACH-000507	KE39	other	ADAR	0.0790664
ACH-000510	NCIH1299	other	ADAR	-0.564066
ACH-000511	CALU1	other	ADAR	-0.195309
ACH-000512	INA6	other	ADAR	-0.667337
ACH-000514	NCIH1092	other	ADAR	-0.219879
ACH-000516	CAL78	other	ADAR	-0.397967
ACH-000517	SNU410	other	ADAR	-0.805819
ACH-000518	CAL33	other	ADAR	-0.702165
ACH-000520	59M	other	ADAR	-0.652606
ACH-000521	NCIH2030	other	ADAR	-0.604683
ACH-000522	UMUC3	other	ADAR	-0.0593481
ACH-000524	KURAMOCHI	other	ADAR	-0.638411
ACH-000527	OVISE	other	ADAR	-0.716771
ACH-000528	ABC1	other	ADAR	-0.831937
ACH-000535	BXPC3	other	ADAR	-0.0357611
ACH-000537	SNU761	other	ADAR	-0.164946
ACH-000541	KMS34	other	ADAR	-0.788788
ACH-000542	HEYA8	other	ADAR	-0.0788132
ACH-000544	OE21	other	ADAR	-1.17784
ACH-000545	VMCUB1	other	ADAR	-0.171257
ACH-000547	HT1197	other	ADAR	-0.680026
ACH-000548	BHY	other	ADAR	-1.1302
ACH-000549	SNU1076	other	ADAR	-0.710295
ACH-000550	IGR39	other	ADAR	-0.31336
ACH-000551	K562	other	ADAR	0.034709
ACH-000552	HT29	other	ADAR	-0.919495
ACH-000556	SIHA	other	ADAR	-0.66798
ACH-000557	AML193	other	ADAR	0.17124
ACH-000563	EBC1	other	ADAR	-0.516832
ACH-000570	YKG1	other	ADAR	-0.445816
ACH-000571	T98G	other	ADAR	0.0749474
ACH-000573	MDAMB436	other	ADAR	-0.836867
ACH-000576	KMS27	other	ADAR	-0.101061
ACH-000577	JHH2	other	ADAR	-0.196242
ACH-000579	UACC257	other	ADAR	-0.530783
ACH-000580	C32	other	ADAR	0.30149
ACH-000581	SNU16	other	ADAR	-0.941261
ACH-000583	MC116	other	ADAR	-0.596917
ACH-000584	JHOS4	other	ADAR	-0.534666
ACH-000585	EPLC272H	other	ADAR	-0.901608
ACH-000587	NCIH1975	other	ADAR	-0.423583
ACH-000588	KMS26	other	ADAR	-0.273444
ACH-000589	NCIH1437	other	ADAR	-0.28965
ACH-000591	LN235	other	ADAR	-0.55323
ACH-000592	TM31	other	ADAR	-0.438037
ACH-000593	BC3C	other	ADAR	0.000787431
ACH-000596	LCLC97TM1	other	ADAR	-0.273076
ACH-000599	PATU8902	other	ADAR	-1.23632
ACH-000600	SLR26	other	ADAR	-0.15168
ACH-000601	MIAPACA2	other	ADAR	-0.602535
ACH-000604	KYO1	other	ADAR	-0.260681
ACH-000605	TE6	other	ADAR	-0.558103
ACH-000606	PECAPJ34CLONEC12	other	ADAR	-0.843442
ACH-000608	COV644	other	ADAR	0.00611686
ACH-000614	RVH421	other	ADAR	0.0998976
ACH-000616	HS746T	other	ADAR	-0.138518
ACH-000618	SNU1041	other	ADAR	-0.658608
ACH-000619	PECAPJ15	other	ADAR	-0.791229
ACH-000620	JHH1	other	ADAR	-0.015593
ACH-000621	MDAMB157	other	ADAR	-1.12098
ACH-000622	KNS42	other	ADAR	-0.203109
ACH-000623	SNU201	other	ADAR	-0.353961
ACH-000624	HCC1806	other	ADAR	-0.924337
ACH-000627	LCLC103H	other	ADAR	-0.202536
ACH-000630	YD8	other	ADAR	-0.667811
ACH-000632	HS944T	other	ADAR	-0.270539
ACH-000633	FU97	other	ADAR	-0.0647897
ACH-000634	LN340	other	ADAR	-0.565048
ACH-000637	KYSE520	other	ADAR	-0.654017
ACH-000638	NCIH441	other	ADAR	-0.696019
ACH-000639	NCIH211	other	ADAR	-0.639598
ACH-000646	OVMANA	other	ADAR	-1.20568
ACH-000647	TE1	other	ADAR	-0.512813
ACH-000648	NCIH28	other	ADAR	-0.37755
ACH-000649	786O	other	ADAR	-0.420682
ACH-000651	SW620	other	ADAR	-0.39671
ACH-000652	SUIT2	other	ADAR	-0.297792
ACH-000653	JJN3	other	ADAR	-0.166425
ACH-000654	RAJI	other	ADAR	-0.165084
ACH-000655	SF268	other	ADAR	-0.303764
ACH-000657	A2780	other	ADAR	-0.672823
ACH-000658	KMS18	other	ADAR	-0.385189
ACH-000661	WM1799	other	ADAR	0.0201535
ACH-000662	CORL23	other	ADAR	-0.741976
ACH-000663	OVTOKO	other	ADAR	-0.465759
ACH-000665	SKMES1	other	ADAR	-0.19766
ACH-000667	HCC44	other	ADAR	-0.319373
ACH-000671	HUH6	other	ADAR	0.00528228
ACH-000673	LN443	other	ADAR	0.0389593
ACH-000676	LN464	other	ADAR	-0.376363
ACH-000677	SW1573	other	ADAR	-0.818923
ACH-000680	SW948	other	ADAR	-0.292765
ACH-000681	A549	other	ADAR	-0.347051
ACH-000682	SNU1066	other	ADAR	-0.670402
ACH-000683	SNU503	other	ADAR	-0.457621
ACH-000684	KMRC1	other	ADAR	-0.403698
ACH-000685	L33	other	ADAR	-0.437243
ACH-000688	OV7	other	ADAR	0.105984
ACH-000693	KYSE180	other	ADAR	-0.756804
ACH-000694	TE9	other	ADAR	-0.778847
ACH-000695	CORL47	other	ADAR	-0.610229
ACH-000696	OVCAR8	other	ADAR	-0.687511
ACH-000697	A3KAW	other	ADAR	-0.489162
ACH-000698	DMS53	other	ADAR	-0.242705
ACH-000699	HCC1395	other	ADAR	-0.087021
ACH-000700	NCIH2882	other	ADAR	-0.966421
ACH-000701	RMUGS	other	ADAR	-0.260791
ACH-000702	L1236	other	ADAR	-0.861473
ACH-000706	EKVX	other	ADAR	-0.119314
ACH-000711	JIMT1	other	ADAR	-0.313326
ACH-000713	CAOV3	other	ADAR	-0.78064
ACH-000714	KMS11	other	ADAR	-0.12566
ACH-000718	NCIH2291	other	ADAR	-0.00125534
ACH-000720	TCCSUP	other	ADAR	-0.404588
ACH-000721	HMC18	other	ADAR	-0.16884
ACH-000724	HT1376	other	ADAR	0.335039
ACH-000725	HCC202	other	ADAR	-1.38875
ACH-000732	PECAPJ41CLONED2	other	ADAR	-0.604692
ACH-000734	JHH5	other	ADAR	-0.153267
ACH-000735	PECAPJ49	other	ADAR	-0.541549
ACH-000736	SNU601	other	ADAR	-0.453
ACH-000738	GB1	other	ADAR	-0.383038
ACH-000739	HEPG2	other	ADAR	-0.08518
ACH-000740	A253	other	ADAR	-0.724125
ACH-000746	GSS	other	ADAR	0.0685003
ACH-000747	NCIH1703	other	ADAR	-0.778835
ACH-000748	SJSA1	other	ADAR	-0.349775
ACH-000753	JMSU1	other	ADAR	-0.244294
ACH-000756	GI1	other	ADAR	-0.153407
ACH-000757	A427	other	ADAR	-0.616399
ACH-000758	MKN74	other	ADAR	-0.540533
ACH-000760	LNZ308	other	ADAR	-0.982513
ACH-000762	YD38	other	ADAR	-0.599312
ACH-000763	MM1S	other	ADAR	-0.28328
ACH-000764	SH10TC	other	ADAR	-0.373637
ACH-000765	WM983B	other	ADAR	-0.11521
ACH-000766	NCIH1648	other	ADAR	-0.212756
ACH-000767	NCIH526	other	ADAR	-0.863181
ACH-000768	MDAMB231	other	ADAR	-0.582769
ACH-000769	LK2	other	ADAR	-0.212382
ACH-000770	P31FUJ	other	ADAR	-0.759621
ACH-000771	BICR56	other	ADAR	-0.281071
ACH-000773	KIJK	other	ADAR	-0.617524
ACH-000774	RERFLCAD2	other	ADAR	-0.265817
ACH-000775	NCIH727	other	ADAR	-0.36402
ACH-000776	ONS76	other	ADAR	-0.863549
ACH-000777	KYSE30	other	ADAR	-0.464537
ACH-000778	HSC3	other	ADAR	-0.413238
ACH-000781	NCIH2023	other	ADAR	-0.0638384
ACH-000782	SEM	other	ADAR	-0.50523
ACH-000783	CAMA1	other	ADAR	-0.368288
ACH-000784	KYSE70	other	ADAR	-1.135
ACH-000785	NCIH2126	other	ADAR	-0.391271
ACH-000787	LXF289	other	ADAR	-0.415024
ACH-000788	A2058	other	ADAR	-0.0755226
ACH-000790	SHP77	other	ADAR	-0.608224
ACH-000791	RERFLCAD1	other	ADAR	-0.80115
ACH-000792	BFTC909	other	ADAR	-0.338944
ACH-000793	KATOIII	other	ADAR	-0.360388
ACH-000794	BICR22	other	ADAR	-1.07021
ACH-000796	MCAS	other	ADAR	0.088736
ACH-000799	HS695T	other	ADAR	-0.567205
ACH-000800	NCIH446	other	ADAR	-0.165756
ACH-000801	HS936T	other	ADAR	-0.361724
ACH-000802	BFTC905	other	ADAR	-0.485963
ACH-000804	NB1	other	ADAR	-0.162032
ACH-000805	COLO679	other	ADAR	-0.389296
ACH-000807	SNU738	other	ADAR	0.0760091
ACH-000809	KYSE410	other	ADAR	-0.64048
ACH-000810	SKMEL30	other	ADAR	-0.913733
ACH-000811	SKOV3	other	ADAR	-0.133846
ACH-000814	HS939T	other	ADAR	-0.655466
ACH-000817	RPMI8226	other	ADAR	-0.441289
ACH-000819	LN18	other	ADAR	-0.806783
ACH-000820	SW403	other	ADAR	-1.08169
ACH-000821	EJM	other	ADAR	-0.0201098
ACH-000822	SKMEL24	other	ADAR	-0.275039
ACH-000823	KYSE140	other	ADAR	-0.966651
ACH-000824	KYSE510	other	ADAR	-0.338081
[truncated: 14,150 more rows]

## Sheet: Fig 2a
Nodes			Edges
name	dependency_probability		node1	node2	correlation
AHR	0.525288		UBIAD1	PRKRA	0.201939
ARNT	0.56214		ZEB2	FANCM	0.213205
EGFR	0.567982		SRRM2	FANCM	0.218599
ZEB2	0.608519		ARNT	TBXT	0.234029
DSCC1	0.617519		PRKRA	ADAR	0.300114
PRKAR1A	0.703823		PTPN11	EGFR	0.303801
IER3IP1	0.828555		DSCC1	FANCM	0.394462
SOX9	0.871166		AHR	ARNT	0.600615
FANCM	0.882663
HEATR3	0.895114
OTUD5	0.904267
UBIAD1	0.904792
ADAR	0.913056
LUC7L2	0.914083
SLC2A1	0.936131
PTPN11	0.96383
SLC7A5	0.970259
SRRM2	0.986593
CDK6	0.996135
TBXT	0.997424
PRKRA	1

## Sheet: Fig 2b
Nodes			Edges
name	dependency_probability		node1	node2	combined_string_score
AHR	0.525288		AHR	SLC7A5	0.407
ARNT	0.56214		AHR	EGFR	0.425
EGFR	0.567982		AHR	ARNT	0.998
ZEB2	0.608519		EGFR	SOX9	0.636
DSCC1	0.617519		EGFR	PRKAR1A	0.439
PRKAR1A	0.703823		EGFR	SLC2A1	0.518
IER3IP1	0.828555		EGFR	ZEB2	0.534
SOX9	0.871166		EGFR	PTPN11	0.999
FANCM	0.882663		ARNT	SLC2A1	0.692
HEATR3	0.895114		SLC2A1	SLC7A5	0.682
OTUD5	0.904267
UBIAD1	0.904792
ADAR	0.913056
LUC7L2	0.914083
SLC2A1	0.936131
PTPN11	0.96383
SLC7A5	0.970259
SRRM2	0.986593
CDK6	0.996135
TBXT	0.997424
PRKRA	1

## Sheet: Fig 2c
Top panel														Bottom panel
Day	sg_PTPN11_1				sg_PTPN11_2				sg_EGFP					amplicon	unmodified%	modified%	treatment
0	0.3	0.3	0.3		0.3	0.3	0.3		0.3	0.3	0.3			PTPN11_sg1_amplicon	0.537128	99.4629	PTPN11_sg1
1	0.2131	0.2021	0.1901		0.2241	0.1901	0.2131		0.2581	0.1341	0.2131			PTPN11_sg1_amplicon	99.5356	0.464393	PTPN11_sg1_control
6	1.043	0.9181	0.7501		0.5041	0.6501	0.4591		0.9861	1.02	0.8181			PTPN11_sg2_amplicon	37.9389	62.0611	PTPN11_sg2
10	1.367	1.188	1.222	1.065	0.8851	1.065	0.9971	1.11	2.364	3.652	3.294	2.857		PTPN11_sg2_amplicon	99.45	0.54997	PTPN11_sg2_control
														SRRM2_sg1_amplicon	19.2972	80.7028	SRRM2_sg1
Day	sg_SRRM2_1				sg_SRRM2_2				sg_EGFP					SRRM2_sg1_amplicon	99.0271	0.972865	SRRM2_sg1_control
0	0.3	0.3	0.3		0.3	0.3	0.3		0.3	0.3	0.3			SRRM2_sg2_amplicon	39.0136	60.9864	SRRM2_sg2
1	0.101	0.213	0.246		0.224	0.179	0.101		0.19	0.246	0.258			SRRM2_sg2_amplicon	99.689	0.311028	SRRM2_sg2_control
6	0.573	0.465	0.477		0.358	0.286	0.286		1.063	1.123	0.895			FANCM_sg1_amplicon	21.3561	78.6439	FANCM_sg1
10	0.616	0.986	0.963	0.941	0.661	0.717	0.616	0.706	3.395	3.518	3.887	3.339		FANCM_sg1_amplicon	99.8929	0.107123	FANCM_sg1_control
														FANCM_sg2_amplicon	17.4919	82.5081	FANCM_sg2
Day	sg_FANCM_1				sg_FANCM_2				sg_EGFP					FANCM_sg2_amplicon	99.476	0.523975	FANCM_sg2_control
0	0.3	0.3	0.3		0.3	0.3	0.3		0.3	0.3	0.3			PRKRA_sg1_amplicon	26.873	73.127	PRKRA_sg1
1	0.123	0.168	0.078		0.235	0.101	0.09		0.19	0.246	0.258			PRKRA_sg1_amplicon	99.8467	0.153269	PRKRA_sg1_control
6	0.394	0.537	0.441		0.298	0.191	0.31		1.063	1.123	0.895			PRKRA_sg2_amplicon	28.8768	71.1232	PRKRA_sg2
10	0.795	1.054	0.762	1.043	0.885	0.806	0.941	0.963	3.395	3.518	3.887	3.339		PRKRA_sg2_amplicon	99.7259	0.27406	PRKRA_sg2_control
														ADAR_sg1_amplicon	38.7342	61.2658	ADAR_sg1
Day	sg_PRKRA_1				sg_PRKRA_2				sg_EGFP					ADAR_sg1_amplicon	99.2275	0.772518	ADAR_sg1_control
0	0.3	0.3	0.3		0.3	0.3	0.3		0.3	0.3	0.3			ADAR_sg2_amplicon	29.5955	70.4045	ADAR_sg2
1	0.19	0.381	0.224		0.235	0.179	0.123		0.157	0.168	0.213			ADAR_sg2_amplicon	99.4613	0.538697	ADAR_sg2_control
6	1.087	0.9181	1.155		0.8061	1.166	0.8621		1.558	1.939	1.838			SLC2A1_sg1_amplicon	30.0782	69.9218	SLC2A1_sg1
10	2.062	3.003	2.308		1.815	1.95	1.972		4.918	4.66	3.753			SLC2A1_sg1_amplicon	99.9343	0.0657424	SLC2A1_sg1_control
														SLC2A1_sg2_amplicon	29.4794	70.5206	SLC2A1_sg2
Day	sg_ADAR_1				sg_ADAR_2				sg_EGFP					SLC2A1_sg2_amplicon	99.8608	0.139205	SLC2A1_sg2_control
0	0.3	0.3	0.3		0.3	0.3	0.3		0.3	0.3	0.3			SLC7A5_sg1_amplicon	26.4933	73.5067	SLC7A5_sg1
1	0.258	0.213	0.358		0.157	0.09	0.146		0.19	0.246	0.258			SLC7A5_sg1_amplicon	99.7724	0.227586	SLC7A5_sg1_control
6	0.191	0.346	0.227		0.072	0.131	0.048		1.063	1.123	0.895			SLC7A5_sg2_amplicon	23.2356	76.7644	SLC7A5_sg2
10	0.258	0.325	0.045	0.134	0.168	0.202	0.123	0.134	3.395	3.518	3.887	3.339		SLC7A5_sg2_amplicon	92.7685	7.23153	SLC7A5_sg2_control
														SOX9_sg1_amplicon	18.0589	81.9411	SOX9_sg1
Day	sg_SLC2A1_1				sg_SLC2A1_2				sg_EGFP					SOX9_sg1_amplicon	99.7116	0.288442	SOX9_sg1_control
0	0.3	0.3	0.3		0.3	0.3	0.3		0.3	0.3	0.3			SOX9_sg2_amplicon	25.283	74.717	SOX9_sg2
1	0.19	0.202	0.202		0.179	0.157	0.134		0.19	0.246	0.258			SOX9_sg2_amplicon	99.5053	0.494675	SOX9_sg2_control
6	0.298	0.251	0.107		0.286	0.239	0.358		1.063	1.123	0.895			CDK6_sg1_amplicon	38.2748	61.7252	CDK6_sg1
10	0.381	0.493	0.448	0.426	0.594	0.47	0.504	0.549	3.395	3.518	3.887	3.339		CDK6_sg1_amplicon	98.5084	1.49157	CDK6_sg1_control
														CDK6_sg2_amplicon	46.1937	53.8063	CDK6_sg2
Day	sg_SLC7A5_1				sg_SLC7A5_2				sg_EGFP					CDK6_sg2_amplicon	99.6284	0.371552	CDK6_sg2_control
0	0.3	0.3	0.3		0.3	0.3	0.3		0.3	0.3	0.3			LUC7L2_sg1_amplicon	37.3251	62.6749	LUC7L2_sg1
1	0.1901	0.1791	0.3921		0.1231	0.2461	0.1341		0.2581	0.1341	0.2131			LUC7L2_sg1_amplicon	99.7082	0.291808	LUC7L2_sg1_control
6	0.5261	0.7501	0.6721		1.009	1.143	0.8851		0.9861	1.02	0.8181			LUC7L2_sg2_amplicon	35.7458	64.2542	LUC7L2_sg2
10	1.367	1.591	1.58	1.435	2.129	1.894	1.939	2.051	2.364	3.652	3.294	2.857		LUC7L2_sg2_amplicon	99.1933	0.806737	LUC7L2_sg2_control
														THAP1_sg1_amplicon	39.8368	60.1632	THAP1_sg1
Day	sg_SOX9_1				sg_SOX9_2				sg_EGFP					THAP1_sg1_amplicon	99.5761	0.423911	THAP1_sg1_control
0	0.3	0.3	0.3		0.3	0.3	0.3		0.3	0.3	0.3			THAP1_sg2_amplicon	22.468	77.532	THAP1_sg2
1	0.09	0.123	0.112		0.246	0.291	0.123		0.19	0.246	0.258			THAP1_sg2_amplicon	99.8065	0.193539	THAP1_sg2_control
6	0.203	0.191	0.274		0.406	0.298	0.143		1.063	1.123	0.895
10	0.448	0.336	0.347	0.336	0.448	0.874	0.806	0.582	3.395	3.518	3.887	3.339
Day	sg_CDK6_1				sg_CDK6_2				sg_EGFP
0	0.3	0.3	0.3		0.3	0.3	0.3		0.3	0.3	0.3
1	0.2241	0.3361	0.1901		0.1461	0.1461	0.2131		0.2581	0.1341	0.2131
6	0.4591	0.4371	0.3811		0.3361	0.3251	0.3471		0.9861	1.02	0.8181
10	0.4701	0.6051	0.7171	0.5601	0.7171	0.6941	0.5711	0.7391	2.364	3.652	3.294	2.857
Day	sg_LUC7L2_1				sg_LUC7L2_2				sg_EGFP
0	0.3	0.3	0.3		0.3	0.3	0.3		0.3	0.3	0.3
1	0.179	0.246	0.19		0.213	0.202	0.28		0.157	0.168	0.213
6	0.7951	0.7841	0.6941		0.7171	0.8061	0.9411		1.558	1.939	1.838
10	1.479	1.502	1.457		1.625	1.199	1.58		4.918	4.66	3.753
Day	sg_THAP1_1				sg_THAP1_2				sg_EGFP
0	0.3	0.3	0.3		0.3	0.3	0.3		0.3	0.3	0.3
1	0.134	0.213	0.224		0.157	0.213	0.224		0.19	0.246	0.258
6	0.203	0.298	0.251		0.203	0.167	0.298		1.063	1.123	0.895
10	0.347	0.47	0.47	0.482	0.381	0.37	0.19	0.403	3.395	3.518	3.887	3.339

## Sheet: Fig 4a
depmap_id	cell_name	disease	score
ACH-000001	NIHOVCAR3	Ovarian Cancer	0.0332456
ACH-000002	HL60	Leukemia	-0.941116
ACH-000003	CACO2	Colon/Colorectal Cancer	0.0637129
ACH-000004	HEL	Leukemia	0.249349
ACH-000005	HEL9217	Leukemia	0.493602
ACH-000006	MONOMAC6	Leukemia	0.491575
ACH-000007	LS513	Colon/Colorectal Cancer	-0.518003
ACH-000008	A101D	Skin Cancer	0.126772
ACH-000009	C2BBE1	Colon/Colorectal Cancer	-0.33326
ACH-000010	NCIH2077	Lung Cancer	-0.648934
ACH-000011	253J	Bladder Cancer	-0.0603032
ACH-000012	HCC827	Lung Cancer	0.102697
ACH-000013	ONCODG1	Ovarian Cancer	-0.292218
ACH-000014	HS294T	Skin Cancer	0.253099
ACH-000015	NCIH1581	Lung Cancer	-0.643461
ACH-000016	SLR21	Kidney Cancer	-0.0576589
ACH-000017	SKBR3	Breast Cancer	-0.353811
ACH-000018	T24	Bladder Cancer	0.465972
ACH-000019	MCF7	Breast Cancer	-0.668213
ACH-000020	MHHCALL2	Leukemia	0.422936
ACH-000021	NCIH1693	Lung Cancer	-0.124514
ACH-000022	PATU8988S	Pancreatic Cancer	-0.342619
ACH-000023	PATU8988T	Pancreatic Cancer	-0.275557
ACH-000024	OPM2	Myeloma	-0.509367
ACH-000025	CH157MN	Brain Cancer	0.453073
ACH-000026	253JBV	Bladder Cancer	0.562594
ACH-000027	GOS3	Brain Cancer	0.648057
ACH-000028	KPL1	Breast Cancer	-0.450501
ACH-000029	HCC827GR5	Lung Cancer	-0.0247251
ACH-000030	PC14	Lung Cancer	-0.36288
ACH-000031	PANC0213	Pancreatic Cancer	0.424647
ACH-000032	MHHCALL3	Leukemia	0.900326
ACH-000033	NCIH1819	Lung Cancer	-0.53629
ACH-000034	PLB985	Leukemia	-0.75278
ACH-000035	NCIH1650	Lung Cancer	1.40322
ACH-000036	U343	Brain Cancer	-0.138968
ACH-000037	S117	Sarcoma	-0.36455
ACH-000038	EHEB	Lymphoma	2.26862
ACH-000039	SKNMC	Bone Cancer	-0.886946
ACH-000040	U118MG	Brain Cancer	0.504388
ACH-000041	RDES	Bone Cancer	-0.191682
ACH-000042	PANC0203	Pancreatic Cancer	0.615369
ACH-000043	HS895T	Fibroblast	-0.531745
ACH-000044	MDAMB134VI	Breast Cancer	-0.379867
ACH-000045	MV411	Leukemia	-0.661485
ACH-000046	ACHN	Kidney Cancer	0.231207
ACH-000047	GCIY	Gastric Cancer	0.462453
ACH-000048	TOV112D	Ovarian Cancer	-0.44534
ACH-000050	NCIH929	Myeloma	-0.171713
ACH-000051	TE617T	Sarcoma	-0.357465
ACH-000053	KARPAS299	Lymphoma	1.17856
ACH-000054	HT1080	Sarcoma	-0.295554
ACH-000055	D283MED	Brain Cancer	-1.02536
ACH-000056	DOHH2	Lymphoma	-0.615919
ACH-000057	OPM1	Myeloma	-0.568338
ACH-000058	ML1	Thyroid Cancer	1.23802
ACH-000059	SUPB15	Leukemia	0.47479
ACH-000060	PANC1005	Pancreatic Cancer	1.20464
ACH-000061	HH	Lymphoma	-0.046586
ACH-000062	RERFLCMS	Lung Cancer	0.376748
ACH-000063	HS616T	Fibroblast	-0.152162
ACH-000065	OCIAML5	Leukemia	0.267328
ACH-000066	HCC4006	Lung Cancer	1.70849
ACH-000067	HS683	Brain Cancer	0.556849
ACH-000068	REC1	Lymphoma	0.310535
ACH-000069	HS611T	Lymphoma	1.20993
ACH-000070	697	Leukemia	-0.154032
ACH-000071	HS706T	Fibroblast	0.0612764
ACH-000072	MEG01	Leukemia	0.383226
ACH-000073	GRANTA519	Lymphoma	0.61295
ACH-000074	KU812	Leukemia	-0.0155424
ACH-000075	U87MG	Brain Cancer	0.0263214
ACH-000076	NCO2	Leukemia	0.133644
ACH-000077	MJ	Lymphoma	1.49245
ACH-000078	MHHNB11	Neuroblastoma	-1.13221
ACH-000079	TE125T	Fibroblast	-0.140916
ACH-000080	BDCM	Leukemia	0.891229
ACH-000081	GDM1	Leukemia	1.0707
ACH-000082	G292CLONEA141B1	Bone Cancer	-0.8469
ACH-000083	HS281T	Fibroblast	-0.0885691
ACH-000084	MUTZ3	Leukemia	1.35241
ACH-000085	T3M4	Pancreatic Cancer	0.71944
ACH-000086	ACCMESO1	Lung Cancer	0.625854
ACH-000087	SKES1	Bone Cancer	-0.807481
ACH-000088	HS172T	Fibroblast	0.68268
ACH-000089	NCIH684	Colon/Colorectal Cancer	1.80847
ACH-000090	PC3	Prostate Cancer	-0.45434
ACH-000091	OV56	Ovarian Cancer	0.930749
ACH-000092	NCIH2452	Lung Cancer	1.41757
ACH-000093	PANC0504	Pancreatic Cancer	1.2063
ACH-000094	HPAFII	Pancreatic Cancer	0.715225
ACH-000095	D341	Brain Cancer	-1.68286
ACH-000096	G401	Rhabdoid	-0.803362
ACH-000097	ZR751	Breast Cancer	-0.122825
ACH-000098	GAMG	Brain Cancer	0.331736
ACH-000099	SIMA	Neuroblastoma	-1.33327
ACH-000100	RH41	Sarcoma	-1.06912
ACH-000101	KE37	Leukemia	0.660758
ACH-000102	GMS10	Brain Cancer	2.43554
ACH-000103	CAOV4	Ovarian Cancer	0.835267
ACH-000104	LOUCY	Leukemia	0.714248
ACH-000105	ALLSIL	Leukemia	0.699941
ACH-000106	JVM2	Lymphoma	1.70144
ACH-000107	CAPAN2	Pancreatic Cancer	0.684658
ACH-000108	KP3	Pancreatic Cancer	0.42033
ACH-000109	NCIH3255	Lung Cancer	0.488509
ACH-000110	NCCSTCK140	Gastric Cancer	0.197727
ACH-000111	HCC1187	Breast Cancer	0.794067
ACH-000112	SIGM5	Leukemia	-0.176679
ACH-000113	OCIAML2	Leukemia	0.135223
ACH-000114	SU8686	Pancreatic Cancer	1.00205
ACH-000115	VCAP	Prostate Cancer	-0.438522
ACH-000116	OAW28	Ovarian Cancer	0.230551
ACH-000117	EFM192A	Breast Cancer	-0.0563298
ACH-000118	HUPT3	Pancreatic Cancer	0.290747
ACH-000119	HS863T	Fibroblast	-0.373928
ACH-000120	CHP212	Neuroblastoma	-0.0789065
ACH-000121	NCIH2405	Lung Cancer	0.662369
ACH-000122	SUPT11	Leukemia	-0.0467951
ACH-000123	COV434	Ovarian Cancer	-0.0678652
ACH-000124	OCILY19	Lymphoma	-0.116279
ACH-000125	TO175T	Fibroblast	-0.097076
ACH-000126	KG1C	Brain Cancer	1.13483
ACH-000127	SLR20	Kidney Cancer	0.717409
ACH-000128	LN319	Brain Cancer	0.142749
ACH-000129	NCIH1341	Lung Cancer	-0.826927
ACH-000130	NALM19	Leukemia	0.515641
ACH-000131	HS229T	Fibroblast	-0.296526
ACH-000132	JHOS2	Ovarian Cancer	0.205007
ACH-000133	HS729	Fibroblast	0.460697
ACH-000134	HS274T	Fibroblast	-0.0344792
ACH-000135	HS940T	Fibroblast	-0.0355334
ACH-000136	CHP126	Neuroblastoma	-1.57845
ACH-000137	8MGBA	Brain Cancer	2.20068
ACH-000138	CFPAC1	Pancreatic Cancer	0.903803
ACH-000139	PANC0327	Pancreatic Cancer	1.43521
ACH-000140	PFEIFFER	Lymphoma	-0.178482
ACH-000141	SNU308	Gallbladder Cancer	-0.0761314
ACH-000142	CAL29	Bladder Cancer	0.637001
ACH-000143	HCC2429	Lung Cancer	0.264863
ACH-000144	RERFGC1B	Gastric Cancer	-0.262135
ACH-000145	SKLMS1	Sarcoma	0.158843
ACH-000146	THP1	Leukemia	0.368952
ACH-000147	T47D	Breast Cancer	-0.441353
ACH-000148	HS578T	Breast Cancer	-0.50761
ACH-000149	SKNSH	Neuroblastoma	-0.404888
ACH-000150	HCC2935	Lung Cancer	0.867748
ACH-000151	JM1	Leukemia	-0.255075
ACH-000152	M059K	Brain Cancer	-0.0570837
ACH-000153	NCIH2052	Lung Cancer	0.496637
ACH-000154	HS888T	Fibroblast	0.112596
ACH-000155	SW1990	Pancreatic Cancer	0.532327
ACH-000156	MHHCALL4	Leukemia	0.971568
ACH-000157	A4FUK	Lymphoma	1.0129
ACH-000158	OCILY3	Lymphoma	0.564206
ACH-000159	OSRC2	Kidney Cancer	0.125128
ACH-000160	BT12	Rhabdoid	-0.735135
ACH-000161	CORL105	Lung Cancer	0.0684902
ACH-000162	GA10	Lymphoma	-0.460265
ACH-000163	SW579	Thyroid Cancer	-0.141526
ACH-000164	PANC1	Pancreatic Cancer	0.0296781
ACH-000165	HS751T	Fibroblast	-0.0334567
ACH-000166	KASUMI6	Leukemia	0.547948
ACH-000167	KE97	Gastric Cancer	0.996923
ACH-000168	NOMO1	Leukemia	0.202381
ACH-000169	RD	Sarcoma	0.610222
ACH-000171	VMRCRCZ	Kidney Cancer	-0.276155
ACH-000172	TM87	Rhabdoid	-0.0816366
ACH-000173	JHUEM3	Endometrial/Uterine Cancer	0.754143
ACH-000174	CAL62	Thyroid Cancer	-0.424227
ACH-000175	TE159T	Fibroblast	-0.48634
ACH-000176	LOUNH91	Lung Cancer	0.692434
ACH-000177	NCIH660	Prostate Cancer	0.573255
ACH-000178	HS766T	Pancreatic Cancer	1.0547
ACH-000179	NCIH1618	Lung Cancer	-0.0646373
ACH-000180	HS839T	Fibroblast	-0.281732
ACH-000181	SCC9	Head and Neck Cancer	-0.125521
ACH-000182	SNU869	Bile Duct Cancer	1.67715
ACH-000183	L363	Myeloma	-0.209171
ACH-000184	HS343T	Fibroblast	-0.287641
ACH-000185	HS737T	Fibroblast	-0.222349
ACH-000186	NCIH2444	Lung Cancer	-0.358131
ACH-000187	CORL311	Lung Cancer	-1.13216
ACH-000188	SCC25	Head and Neck Cancer	1.2231
ACH-000189	RCC10RGB	Kidney Cancer	1.15304
ACH-000190	HDMYZ	Lymphoma	-0.0655241
ACH-000191	BHT101	Thyroid Cancer	1.50066
ACH-000192	MFE280	Endometrial/Uterine Cancer	-0.447884
ACH-000193	KARPAS620	Myeloma	-0.197449
ACH-000194	HS934T	Fibroblast	-0.195901
ACH-000195	SET2	Leukemia	0.976007
ACH-000196	HCC1599	Breast Cancer	-0.583921
ACH-000197	TALL1	Leukemia	0.237695
ACH-000198	EOL1	Leukemia	0.0390167
ACH-000199	HS255T	Fibroblast	0.133584
ACH-000200	NMCG1	Brain Cancer	0.230819
ACH-000201	A204	Rhabdoid	0.63195
ACH-000202	COLO320	Colon/Colorectal Cancer	-0.654182
ACH-000203	NH6	Neuroblastoma	-0.695473
ACH-000204	LP1	Myeloma	1.08571
ACH-000205	PK59	Pancreatic Cancer	-0.0621451
ACH-000206	C8166	Lymphoma	-0.776628
ACH-000207	DETROIT562	Head and Neck Cancer	0.135869
ACH-000208	U178	Brain Cancer	0.158891
ACH-000209	SNU1079	Bile Duct Cancer	-0.146703
ACH-000210	CADOES1	Bone Cancer	-0.97279
ACH-000211	DAOY	Brain Cancer	0.531161
ACH-000212	CAL120	Breast Cancer	-0.416565
ACH-000213	HUPT4	Pancreatic Cancer	0.162994
ACH-000214	HS675T	Fibroblast	0.536238
ACH-000215	LN382	Brain Cancer	1.78493
ACH-000216	JHESOAD1	Esophageal Cancer	0.314994
ACH-000217	JHH6	Liver Cancer	0.0677346
ACH-000218	PL21	Leukemia	-0.155729
ACH-000219	A375	Skin Cancer	-0.182934
ACH-000220	MINO	Lymphoma	-0.274135
ACH-000221	SNU398	Liver Cancer	-0.437053
ACH-000222	ASPC1	Pancreatic Cancer	0.677433
ACH-000223	HCC1937	Breast Cancer	1.50135
ACH-000224	HS819T	Fibroblast	-0.632989
ACH-000225	ECC12	Gastric Cancer	-0.632277
ACH-000226	SUPM2	Lymphoma	1.11606
ACH-000227	KPNYN	Neuroblastoma	-1.35811
ACH-000228	BICR31	Head and Neck Cancer	0.241128
ACH-000229	HS822T	Fibroblast	0.0869031
ACH-000230	HS742T	Fibroblast	-1.01738
ACH-000231	KALS1	Brain Cancer	1.84465
ACH-000232	U251MG	Brain Cancer	0.0301256
ACH-000233	DEL	Lymphoma	0.540488
ACH-000234	CAKI2	Kidney Cancer	0.271865
ACH-000235	PANC0403	Pancreatic Cancer	0.531386
ACH-000236	SW1417	Colon/Colorectal Cancer	0.341255
ACH-000237	JHOM1	Ovarian Cancer	1.07398
ACH-000238	SCC4	Head and Neck Cancer	0.0746888
ACH-000239	HUG1N	Gastric Cancer	-0.112383
ACH-000240	HS600T	Fibroblast	-0.195932
ACH-000241	JK1	Leukemia	0.168615
ACH-000242	RT4	Bladder Cancer	0.108718
ACH-000243	DANG	Pancreatic Cancer	0.189495
ACH-000244	DKMG	Brain Cancer	-0.106095
ACH-000245	BL41	Lymphoma	-0.433525
ACH-000246	SLR23	Kidney Cancer	0.068402
ACH-000247	OCUM1	Gastric Cancer	-0.92454
ACH-000248	AU565	Breast Cancer	-0.0430144
ACH-000249	CL11	Colon/Colorectal Cancer	0.128072
ACH-000250	KMRC20	Kidney Cancer	0.35517
ACH-000251	NCIH2887	Lung Cancer	0.251161
ACH-000252	LS1034	Colon/Colorectal Cancer	0.274791
ACH-000253	COLO201	Colon/Colorectal Cancer	1.17626
ACH-000254	SCC15	Head and Neck Cancer	0.657497
ACH-000255	LMSU	Gastric Cancer	-0.105364
ACH-000256	COV318	Ovarian Cancer	0.686324
ACH-000257	CORL279	Lung Cancer	-0.36562
ACH-000258	DU4475	Breast Cancer	-0.304312
ACH-000259	KELLY	Neuroblastoma	-1.44771
ACH-000260	SKNAS	Neuroblastoma	0.174327
ACH-000261	RERFLCAI	Lung Cancer	-0.239162
ACH-000262	UOK101	Kidney Cancer	0.293267
ACH-000263	KASUMI1	Leukemia	-0.470326
ACH-000264	CALU6	Lung Cancer	-0.573927
ACH-000265	KP4	Pancreatic Cancer	-0.172869
ACH-000266	SNU213	Pancreatic Cancer	0.702194
ACH-000267	HDLM2	Lymphoma	1.49592
ACH-000268	SNU245	Bile Duct Cancer	-0.701228
ACH-000269	AM38	Brain Cancer	-0.410299
ACH-000270	HPAC	Pancreatic Cancer	-0.353564
ACH-000271	SUDHL10	Lymphoma	-0.548009
ACH-000272	SLR24	Kidney Cancer	-0.297994
ACH-000273	SF539	Brain Cancer	2.67864
ACH-000274	HS852T	Skin Cancer	0.952483
ACH-000275	HS834T	Fibroblast	-0.407455
ACH-000276	HCC38	Breast Cancer	0.564611
ACH-000277	HCC1419	Breast Cancer	-0.558605
ACH-000278	COV362	Ovarian Cancer	1.10477
ACH-000279	EWS502	Bone Cancer	-0.639941
ACH-000280	SNU840	Ovarian Cancer	0.609087
ACH-000281	KP2	Pancreatic Cancer	0.362604
ACH-000282	NCIH1755	Lung Cancer	-0.0428994
ACH-000283	A1207	Brain Cancer	0.206506
ACH-000284	HS840T	Fibroblast	-0.0250079
ACH-000285	TOLEDO	Lymphoma	0.0169925
ACH-000286	SNU1033	Colon/Colorectal Cancer	-0.620638
ACH-000287	NUDUL1	Lymphoma	0.209622
ACH-000288	BT549	Breast Cancer	-0.248973
ACH-000289	SNU466	Brain Cancer	-0.32124
ACH-000290	NCIH209	Lung Cancer	-0.501039
ACH-000291	OV90	Ovarian Cancer	-0.593878
ACH-000292	NCIH841	Lung Cancer	-0.282006
ACH-000293	KLE	Endometrial/Uterine Cancer	0.195414
ACH-000294	NB4	Leukemia	-0.0599153
ACH-000295	EM2	Leukemia	-0.0284121
ACH-000296	OUMS23	Colon/Colorectal Cancer	-0.929086
ACH-000297	NCIH889	Lung Cancer	-0.387084
ACH-000298	NCIH2029	Lung Cancer	0.158531
ACH-000299	HNT34	Leukemia	0.315514
ACH-000300	SLR25	Kidney Cancer	0.43864
ACH-000301	LAMA84	Leukemia	0.105926
ACH-000302	SNU1077	Endometrial/Uterine Cancer	-0.588728
ACH-000303	SNU5	Gastric Cancer	0.832442
ACH-000304	WM115	Skin Cancer	0.0344697
ACH-000305	ECGI10	Esophageal Cancer	0.317081
ACH-000306	HS688AT	Fibroblast	-0.551202
ACH-000307	PK1	Pancreatic Cancer	0.260361
ACH-000308	EFO21	Ovarian Cancer	0.705772
ACH-000309	SKLU1	Lung Cancer	-0.0140507
ACH-000310	IMR32	Neuroblastoma	-1.4829
ACH-000311	NCIH2122	Lung Cancer	-0.243802
ACH-000312	SKNBE2	Neuroblastoma	-1.1718
ACH-000313	KMRC3	Kidney Cancer	2.75909
ACH-000314	HCC2108	Lung Cancer	0.412344
ACH-000315	KARPAS422	Lymphoma	3.00177
ACH-000316	SNU886	Liver Cancer	0.476277
ACH-000317	TUHR14TKB	Kidney Cancer	0.480016
ACH-000318	TE10	Esophageal Cancer	-0.495169
ACH-000319	MPP89	Lung Cancer	1.52972
ACH-000320	PSN1	Pancreatic Cancer	0.342008
ACH-000321	MOLM6	Leukemia	-0.116658
ACH-000322	HT144	Skin Cancer	-0.0950063
ACH-000323	42MGBA	Brain Cancer	-0.0291517
ACH-000324	JHOC5	Ovarian Cancer	0.110052
ACH-000325	SNU620	Gastric Cancer	0.333443
ACH-000326	JURLMK1	Leukemia	0.154366
ACH-000327	NCIH1395	Lung Cancer	-0.650732
ACH-000328	LN215	Brain Cancer	1.67425
ACH-000329	CCFSTTG1	Brain Cancer	0.342136
ACH-000330	EFM19	Breast Cancer	-0.574661
ACH-000331	ISTMES2	Lung Cancer	0.660708
ACH-000332	YAPC	Pancreatic Cancer	1.08013
ACH-000333	JHOM2B	Ovarian Cancer	0.935519
ACH-000334	DB	Lymphoma	-0.790967
ACH-000335	MSTO211H	Lung Cancer	0.418281
ACH-000336	OCIAML3	Leukemia	-0.491293
ACH-000337	NCIH3122	Lung Cancer	-0.379556
ACH-000338	SR786	Lymphoma	0.990594
ACH-000339	HCC461	Lung Cancer	-0.080504
ACH-000340	HS870T	Fibroblast	-0.31104
ACH-000341	SKNFI	Neuroblastoma	-0.282982
ACH-000342	CL14	Colon/Colorectal Cancer	-0.199376
ACH-000343	NCIH522	Lung Cancer	-0.394714
ACH-000344	SNU668	Gastric Cancer	-0.15519
ACH-000345	KPNRTBM1	Neuroblastoma	-1.00895
ACH-000346	JVM3	Leukemia	1.80512
ACH-000347	QGP1	Pancreatic Cancer	-0.523886
ACH-000348	RPMI7951	Skin Cancer	1.13783
ACH-000349	HCC1500	Breast Cancer	-0.151593
ACH-000350	COLO678	Colon/Colorectal Cancer	0.232098
ACH-000351	MKN1	Gastric Cancer	0.488303
ACH-000352	HCC1428	Breast Cancer	0.0335875
ACH-000353	TE15	Esophageal Cancer	0.295879
ACH-000354	CAPAN1	Pancreatic Cancer	0.405689
ACH-000355	NCIH82	Lung Cancer	-1.50142
ACH-000356	MKN45	Gastric Cancer	-0.127895
ACH-000357	JEKO1	Lymphoma	-0.022884
ACH-000358	NCIH69	Lung Cancer	-0.943535
ACH-000359	MG63	Bone Cancer	-0.184966
ACH-000360	NCIH508	Colon/Colorectal Cancer	-0.221218
ACH-000361	SKHEP1	Liver Cancer	-0.111202
ACH-000362	MOLM13	Leukemia	-0.322054
ACH-000363	SKMM2	Myeloma	-0.194762
ACH-000364	U2OS	Bone Cancer	-0.418297
ACH-000365	SUDHL4	Lymphoma	-1.00376
ACH-000366	SKNDZ	Neuroblastoma	-1.24014
ACH-000367	NCIH226	Lung Cancer	0.350592
ACH-000368	SNU1105	Brain Cancer	-0.289389
ACH-000369	MOLM16	Leukemia	0.0421564
ACH-000370	SNU626	Brain Cancer	0.82164
ACH-000371	RL	Lymphoma	-0.113351
ACH-000372	P12ICHIKAWA	Leukemia	0.588105
ACH-000373	SKM1	Leukemia	0.260222
ACH-000374	HCC1143	Breast Cancer	1.16123
ACH-000375	G402	Kidney Cancer	-0.580065
ACH-000376	SF295	Brain Cancer	0.317591
ACH-000377	SNU478	Bile Duct Cancer	0.399829
ACH-000378	NCIH647	Lung Cancer	-0.168573
ACH-000379	NCIH1781	Lung Cancer	0.767665
ACH-000380	KMS12BM	Myeloma	-0.802477
ACH-000381	T84	Colon/Colorectal Cancer	1.38486
ACH-000382	CORL24	Lung Cancer	-0.448885
ACH-000383	OE33	Esophageal Cancer	1.10596
ACH-000384	SW780	Bladder Cancer	0.870185
ACH-000385	SKRC20	Kidney Cancer	2.21609
ACH-000386	KG1	Leukemia	0.823156
ACH-000387	TF1	Leukemia	-0.0141431
ACH-000388	NUDHL1	Lymphoma	-0.104162
ACH-000389	H4	Brain Cancer	1.0283
ACH-000390	LUDLU1	Lung Cancer	-0.126097
ACH-000391	MHHES1	Bone Cancer	1.902
ACH-000392	CALU3	Lung Cancer	0.120043
ACH-000393	HLF	Liver Cancer	0.0739974
ACH-000394	NCIH2081	Lung Cancer	-0.33828
ACH-000395	NCIH520	Lung Cancer	-0.145531
ACH-000396	J82	Bladder Cancer	0.330234
ACH-000397	TEN	Endometrial/Uterine Cancer	-0.0490648
ACH-000398	RI1	Lymphoma	0.060917
ACH-000399	NCIH2196	Lung Cancer	0.661051
ACH-000400	SKCO1	Colon/Colorectal Cancer	-0.672391
ACH-000401	COLO800	Skin Cancer	0.112079
ACH-000402	BL70	Lymphoma	-0.429228
ACH-000403	NCIH747	Colon/Colorectal Cancer	1.0785
ACH-000404	K029AX	Skin Cancer	-0.174073
ACH-000405	MEC1	Leukemia	1.50499
ACH-000406	U937	Leukemia	-0.055869
ACH-000407	SNU685	Endometrial/Uterine Cancer	-0.960133
ACH-000408	TE5	Esophageal Cancer	0.520966
ACH-000409	OVSAHO	Ovarian Cancer	-0.346812
ACH-000410	SAOS2	Bone Cancer	-0.280771
ACH-000411	769P	Kidney Cancer	-0.33329
ACH-000412	SNU1197	Colon/Colorectal Cancer	1.31744
ACH-000413	HS739T	Fibroblast	-0.276523
ACH-000414	NCIH1944	Lung Cancer	-0.0521186
ACH-000415	BICR6	Head and Neck Cancer	-0.639622
ACH-000416	NCIH838	Lung Cancer	-0.779571
ACH-000417	PANC0813	Pancreatic Cancer	1.35022
ACH-000418	SW1353	Bone Cancer	0.0387837
ACH-000419	KMS28BM	Myeloma	-0.0748289
ACH-000420	SNU449	Liver Cancer	-0.465472
ACH-000421	SW837	Colon/Colorectal Cancer	1.39329
ACH-000422	SNU475	Liver Cancer	0.810258
ACH-000423	SKMEL3	Skin Cancer	0.434989
ACH-000424	TC71	Bone Cancer	-0.911591
ACH-000425	UACC62	Skin Cancer	-0.230014
ACH-000426	KMS20	Myeloma	1.00626
ACH-000427	NCIN87	Gastric Cancer	0.438481
ACH-000428	UO31	Kidney Cancer	-0.0176734
ACH-000429	A704	Kidney Cancer	-0.25165
ACH-000430	TYKNU	Ovarian Cancer	0.378658
ACH-000431	NCIH1694	Lung Cancer	-0.624981
ACH-000432	BV173	Leukemia	0.166788
ACH-000433	CAKI1	Kidney Cancer	-0.125214
ACH-000434	NCIH1915	Lung Cancer	-0.903511
ACH-000435	EFE184	Endometrial/Uterine Cancer	0.456293
ACH-000436	OCIMY7	Myeloma	-0.833457
ACH-000437	SW1088	Brain Cancer	0.502132
ACH-000438	LU65	Lung Cancer	-0.630691
ACH-000439	ME1	Leukemia	-0.117096
ACH-000440	CA46	Lymphoma	-0.328803
ACH-000441	SH4	Skin Cancer	0.11756
ACH-000442	RERFLCSQ1	Lung Cancer	0.217181
ACH-000443	OVKATE	Ovarian Cancer	0.852741
ACH-000444	LU99	Lung Cancer	-0.502563
ACH-000445	KNS60	Brain Cancer	0.223266
ACH-000446	KPNSI9S	Neuroblastoma	-0.222058
ACH-000447	NCIH2228	Lung Cancer	0.758547
ACH-000448	NCIH1666	Lung Cancer	0.136116
ACH-000449	MESSA	Sarcoma	-0.162883
ACH-000450	MELHO	Skin Cancer	-0.149323
ACH-000451	NCIH2085	Lung Cancer	-0.465388
ACH-000452	TE8	Esophageal Cancer	-0.0481545
ACH-000453	MOLP2	Myeloma	-0.180683
ACH-000454	HCC95	Lung Cancer	-0.359684
ACH-000455	LN428	Brain Cancer	0.0459125
ACH-000456	BCPAP	Thyroid Cancer	0.694605
ACH-000457	CAL54	Kidney Cancer	0.0975891
ACH-000458	CJM	Skin Cancer	0.445587
ACH-000459	TUHR10TKB	Kidney Cancer	2.34553
ACH-000460	SNU8	Ovarian Cancer	0.666581
ACH-000461	SNU1196	Bile Duct Cancer	-0.50338
ACH-000462	NALM1	Leukemia	0.595806
ACH-000463	NCIH460	Lung Cancer	-0.384175
ACH-000464	CAS1	Brain Cancer	-0.209362
ACH-000465	SKMEL1	Skin Cancer	-0.057578
ACH-000466	SNU216	Gastric Cancer	0.192348
ACH-000467	HCC56	Colon/Colorectal Cancer	-0.297795
ACH-000468	PK45H	Pancreatic Cancer	0.0436651
ACH-000469	YH13	Brain Cancer	0.339455
ACH-000470	SW1463	Colon/Colorectal Cancer	-0.391718
ACH-000471	LI7	Liver Cancer	-0.0725484
ACH-000472	HSC2	Head and Neck Cancer	-0.454468
ACH-000473	RT112	Bladder Cancer	0.0265357
ACH-000475	HUH1	Liver Cancer	-0.375931
ACH-000476	JHH4	Liver Cancer	0.065656
ACH-000477	MALME3M	Skin Cancer	0.274545
ACH-000478	SNU387	Liver Cancer	0.211273
ACH-000479	KNS81	Brain Cancer	0.358937
ACH-000480	HUH7	Liver Cancer	-0.599202
ACH-000481	NCIH2170	Lung Cancer	-0.444191
ACH-000482	RERFLCKJ	Lung Cancer	0.528672
ACH-000483	SNU182	Liver Cancer	-1.0364
ACH-000484	VMRCRCW	Kidney Cancer	0.238332
ACH-000485	GSU	Gastric Cancer	-0.49685
ACH-000486	KU1919	Bladder Cancer	-0.450904
ACH-000487	F36P	Leukemia	0.858835
ACH-000488	TE11	Esophageal Cancer	0.0522565
ACH-000489	SW1116	Colon/Colorectal Cancer	0.0967331
ACH-000490	SF767	Brain Cancer	0.118639
ACH-000491	NCIH716	Colon/Colorectal Cancer	-0.690683
ACH-000492	MUTZ5	Leukemia	0.632175
ACH-000493	SNU423	Liver Cancer	-0.0080115
ACH-000495	TUHR4TKB	Kidney Cancer	0.365188
ACH-000496	NCIH1792	Lung Cancer	0.378298
ACH-000498	KO52	Leukemia	0.125549
ACH-000499	EW8	Bone Cancer	-0.416826
ACH-000500	SNU46	Head and Neck Cancer	0.607798
ACH-000501	LS123	Colon/Colorectal Cancer	1.98387
ACH-000502	TCCPAN2	Pancreatic Cancer	0.358743
ACH-000503	BICR16	Head and Neck Cancer	-0.551193
ACH-000504	SNB75	Brain Cancer	1.94416
ACH-000505	RKN	Sarcoma	-0.188554
ACH-000506	NCIH146	Lung Cancer	-0.98132
ACH-000507	KE39	Gastric Cancer	-0.489759
ACH-000508	CORL88	Lung Cancer	-0.554167
ACH-000509	HUT78	Lymphoma	1.1634
ACH-000510	NCIH1299	Lung Cancer	-0.617573
ACH-000511	CALU1	Lung Cancer	0.646531
ACH-000512	INA6	Myeloma	-0.0733491
ACH-000513	SNU1272	Kidney Cancer	0.126478
ACH-000514	NCIH1092	Lung Cancer	-0.770057
ACH-000515	HCC33	Lung Cancer	-1.00098
ACH-000516	CAL78	Bone Cancer	0.398774
ACH-000517	SNU410	Pancreatic Cancer	1.51124
ACH-000518	CAL33	Head and Neck Cancer	1.66157
ACH-000519	PEER	Leukemia	0.431976
ACH-000520	59M	Ovarian Cancer	0.196999
ACH-000521	NCIH2030	Lung Cancer	0.088835
ACH-000522	UMUC3	Bladder Cancer	-0.469953
ACH-000523	NCIH1184	Lung Cancer	-0.636429
ACH-000524	KURAMOCHI	Ovarian Cancer	0.221636
ACH-000525	NCIH2171	Lung Cancer	-1.04417
ACH-000526	HS821T	Fibroblast	-0.169352
ACH-000527	OVISE	Ovarian Cancer	0.358002
ACH-000528	ABC1	Lung Cancer	-0.584522
ACH-000529	T173	Fibroblast	-0.134268
ACH-000530	DMS114	Lung Cancer	-0.290653
ACH-000531	RS5	Fibroblast	-0.387475
ACH-000532	SNU61	Colon/Colorectal Cancer	0.448877
ACH-000533	NCIH2004RT	Rhabdoid	-0.125047
ACH-000534	WSUDLCL2	Lymphoma	-0.966384
ACH-000535	BXPC3	Pancreatic Cancer	1.09164
ACH-000536	BT20	Breast Cancer	0.336054
ACH-000537	SNU761	Liver Cancer	-0.0478846
ACH-000538	HUTU80	Gastric Cancer	-0.612734
ACH-000539	HS618T	Fibroblast	-0.00932605
ACH-000540	HS606T	Fibroblast	-0.20995
ACH-000541	KMS34	Myeloma	0.04112
ACH-000542	HEYA8	Ovarian Cancer	-0.400694
ACH-000543	SNU489	Brain Cancer	0.257626
ACH-000544	OE21	Esophageal Cancer	0.350456
ACH-000545	VMCUB1	Bladder Cancer	0.523494
ACH-000546	HSC4	Head and Neck Cancer	1.39657
ACH-000547	HT1197	Bladder Cancer	0.676244
ACH-000548	BHY	Head and Neck Cancer	2.29852
ACH-000549	SNU1076	Head and Neck Cancer	1.43566
ACH-000550	IGR39	Skin Cancer	1.17913
ACH-000551	K562	Leukemia	-0.255451
ACH-000552	HT29	Colon/Colorectal Cancer	-0.485393
ACH-000553	SQ1	Lung Cancer	0.0676874
ACH-000554	UACC893	Breast Cancer	-0.505859
ACH-000555	A498	Kidney Cancer	0.00882354
ACH-000556	SIHA	Cervical Cancer	0.890821
ACH-000557	AML193	Leukemia	0.171737
ACH-000558	A172	Brain Cancer	0.142792
ACH-000559	NCIH1836	Lung Cancer	-0.332873
ACH-000560	ECC10	Gastric Cancer	-0.779867
ACH-000561	TDOTT	Esophageal Cancer	-0.360687
ACH-000562	HCC78	Lung Cancer	1.04133
ACH-000563	EBC1	Lung Cancer	0.255047
ACH-000564	KHM1B	Myeloma	-0.772535
ACH-000565	RCM1	Colon/Colorectal Cancer	0.779
ACH-000566	SW1710	Bladder Cancer	0.207786
ACH-000567	ST486	Lymphoma	0.276705
ACH-000568	UACC812	Breast Cancer	-0.793687
ACH-000569	ISTMES1	Lung Cancer	0.880014
ACH-000570	YKG1	Brain Cancer	-0.0512504
ACH-000571	T98G	Brain Cancer	0.63924
ACH-000572	G361	Skin Cancer	0.0933073
ACH-000573	MDAMB436	Breast Cancer	0.660126
ACH-000574	FUOV1	Ovarian Cancer	-0.795939
ACH-000575	HCC364	Lung Cancer	0.0465095
ACH-000576	KMS27	Myeloma	-0.272747
ACH-000577	JHH2	Liver Cancer	-0.363242
ACH-000578	HCC1171	Lung Cancer	0.671737
ACH-000579	UACC257	Skin Cancer	-0.320691
ACH-000580	C32	Skin Cancer	0.100415
ACH-000581	SNU16	Gastric Cancer	-0.468587
ACH-000582	COLO741	Skin Cancer	-0.391594
ACH-000583	MC116	Lymphoma	-0.144978
ACH-000584	JHOS4	Ovarian Cancer	0.763234
ACH-000585	EPLC272H	Lung Cancer	0.110934
ACH-000586	NCIH1876	Lung Cancer	-0.0017497
ACH-000587	NCIH1975	Lung Cancer	0.669608
ACH-000588	KMS26	Myeloma	-0.224558
ACH-000589	NCIH1437	Lung Cancer	-0.429531
ACH-000590	NCIH2073	Lung Cancer	-0.168048
ACH-000591	LN235	Brain Cancer	0.753538
ACH-000592	TM31	Brain Cancer	0.0572973
ACH-000593	BC3C	Bladder Cancer	-0.0783653
ACH-000594	DMS153	Lung Cancer	0.332248
ACH-000595	LN229	Brain Cancer	0.0533046
ACH-000596	LCLC97TM1	Lung Cancer	1.19483
ACH-000597	TTC709	Rhabdoid	-0.514855
ACH-000598	KMS21BM	Myeloma	-0.630695
ACH-000599	PATU8902	Pancreatic Cancer	0.574253
ACH-000600	SLR26	Kidney Cancer	0.269313
ACH-000601	MIAPACA2	Pancreatic Cancer	-0.685162
ACH-000602	M07E	Leukemia	-0.213334
ACH-000603	BEN	Lung Cancer	-0.565441
ACH-000604	KYO1	Leukemia	-0.297164
ACH-000605	TE6	Esophageal Cancer	0.496011
ACH-000606	PECAPJ34CLONEC12	Head and Neck Cancer	1.21466
ACH-000607	KYM1	Rhabdoid	0.466044
ACH-000608	COV644	Ovarian Cancer	0.652107
ACH-000609	SF126	Brain Cancer	0.969045
ACH-000610	NCIH2227	Lung Cancer	-0.174227
ACH-000611	SUDHL6	Lymphoma	-0.878879
ACH-000612	HUT102	Lymphoma	1.21734
ACH-000613	HOS	Bone Cancer	-0.713322
ACH-000614	RVH421	Skin Cancer	-0.163438
ACH-000615	SKMEL28	Skin Cancer	0.0893714
ACH-000616	HS746T	Gastric Cancer	0.617633
ACH-000617	OVCAR4	Ovarian Cancer	-0.432106
ACH-000618	SNU1041	Head and Neck Cancer	-0.580269
ACH-000619	PECAPJ15	Head and Neck Cancer	1.7205
ACH-000620	JHH1	Liver Cancer	-0.411958
ACH-000621	MDAMB157	Breast Cancer	0.591358
ACH-000622	KNS42	Brain Cancer	0.0682513
ACH-000623	SNU201	Brain Cancer	0.616336
ACH-000624	HCC1806	Breast Cancer	0.201492
ACH-000625	HEP3B217	Liver Cancer	-0.729363
ACH-000626	U266B1	Myeloma	0.27897
ACH-000627	LCLC103H	Lung Cancer	0.377933
ACH-000628	NCIH596	Lung Cancer	2.64292
ACH-000629	IOMMLEE	Brain Cancer	-0.259145
ACH-000630	YD8	Head and Neck Cancer	2.06071
ACH-000631	KS1	Brain Cancer	-0.205967
ACH-000632	HS944T	Skin Cancer	0.695673
ACH-000633	FU97	Gastric Cancer	-0.438353
ACH-000634	LN340	Brain Cancer	0.189294
ACH-000635	SNU119	Ovarian Cancer	-0.27526
ACH-000636	RPMI8402	Leukemia	0.651822
ACH-000637	KYSE520	Esophageal Cancer	0.245275
ACH-000638	NCIH441	Lung Cancer	0.477902
ACH-000639	NCIH211	Lung Cancer	-0.517817
ACH-000640	SKMEL31	Skin Cancer	0.298253
ACH-000641	CMK	Leukemia	0.0194291
ACH-000643	HDQP1	Breast Cancer	1.50157
ACH-000644	COLO829	Skin Cancer	0.276235
ACH-000645	JL1	Lung Cancer	0.0863205
ACH-000646	OVMANA	Ovarian Cancer	-0.193805
ACH-000647	TE1	Esophageal Cancer	0.12946
ACH-000648	NCIH28	Lung Cancer	-0.783668
ACH-000649	786O	Kidney Cancer	0.110939
ACH-000650	IGR37	Skin Cancer	-0.171422
ACH-000651	SW620	Colon/Colorectal Cancer	-0.756204
ACH-000652	SUIT2	Pancreatic Cancer	0.171854
ACH-000653	JJN3	Myeloma	-0.292767
ACH-000654	RAJI	Lymphoma	-0.29147
ACH-000655	SF268	Brain Cancer	-0.2563
ACH-000656	SUDHL8	Lymphoma	-0.0689824
ACH-000657	A2780	Ovarian Cancer	0.476535
ACH-000658	KMS18	Myeloma	-0.505358
ACH-000659	SCLC21H	Lung Cancer	-0.663182
ACH-000660	SUDHL5	Lymphoma	0.423137
ACH-000661	WM1799	Skin Cancer	-0.350378
ACH-000662	CORL23	Lung Cancer	0.0935123
ACH-000663	OVTOKO	Ovarian Cancer	-0.525296
ACH-000664	SUDHL1	Lymphoma	0.476139
ACH-000665	SKMES1	Lung Cancer	1.10167
ACH-000666	NCIH1355	Lung Cancer	0.152185
ACH-000667	HCC44	Lung Cancer	-0.23927
ACH-000668	HCC70	Breast Cancer	1.48679
ACH-000669	SW900	Lung Cancer	1.57403
ACH-000670	SBC5	Lung Cancer	-0.518095
ACH-000671	HUH6	Liver Cancer	-1.02846
ACH-000672	IALM	Lung Cancer	0.0184645
ACH-000673	LN443	Brain Cancer	-0.339253
ACH-000674	NUGC4	Gastric Cancer	-0.265723
ACH-000675	NCIH1734	Lung Cancer	0.370659
ACH-000676	LN464	Brain Cancer	0.069646
ACH-000677	SW1573	Lung Cancer	0.0664936
ACH-000678	MKN7	Gastric Cancer	1.17937
ACH-000679	OE19	Esophageal Cancer	-0.547172
ACH-000680	SW948	Colon/Colorectal Cancer	-0.436654
ACH-000681	A549	Lung Cancer	-0.61833
ACH-000682	SNU1066	Head and Neck Cancer	1.27214
ACH-000683	SNU503	Colon/Colorectal Cancer	-0.0965974
ACH-000684	KMRC1	Kidney Cancer	-0.406462
ACH-000685	L33	Pancreatic Cancer	-0.235393
ACH-000686	SNU878	Liver Cancer	0.312422
ACH-000687	CI1	Lymphoma	0.674726
ACH-000688	OV7	Ovarian Cancer	0.118782
ACH-000689	RH18	Sarcoma	-0.197811
ACH-000690	HCC2814	Lung Cancer	-0.532442
ACH-000691	HCC2157	Breast Cancer	-0.614949
ACH-000692	SNU899	Head and Neck Cancer	0.674952
ACH-000693	KYSE180	Esophageal Cancer	-0.509208
ACH-000694	TE9	Esophageal Cancer	0.458278
ACH-000695	CORL47	Lung Cancer	-0.418487
ACH-000696	OVCAR8	Ovarian Cancer	-0.724441
ACH-000697	A3KAW	Lymphoma	-0.482063
ACH-000698	DMS53	Lung Cancer	-0.0772341
ACH-000699	HCC1395	Breast Cancer	0.304986
ACH-000700	NCIH2882	Lung Cancer	-0.22186
ACH-000701	RMUGS	Ovarian Cancer	-0.257699
ACH-000702	L1236	Lymphoma	1.27413
ACH-000703	DMS79	Lung Cancer	0.14922
ACH-000704	OAW42	Ovarian Cancer	-0.276955
ACH-000705	LC1F	Lung Cancer	-0.148713
ACH-000706	EKVX	Lung Cancer	-0.632933
ACH-000707	P3HR1	Lymphoma	-0.356772
ACH-000708	SNU283	Colon/Colorectal Cancer	-0.363479
ACH-000709	KMRC2	Kidney Cancer	-0.648922
ACH-000710	NCIH854	Lung Cancer	-1.04927
ACH-000711	JIMT1	Breast Cancer	0.36084
ACH-000712	HCC1833	Lung Cancer	-0.455921
ACH-000713	CAOV3	Ovarian Cancer	0.951439
ACH-000714	KMS11	Myeloma	0.439053
ACH-000715	SNU1214	Head and Neck Cancer	0.974587
ACH-000716	TT2609C02	Thyroid Cancer	0.830902
ACH-000717	COLO680N	Esophageal Cancer	0.722524
ACH-000718	NCIH2291	Lung Cancer	0.471942
ACH-000719	RMGI	Ovarian Cancer	-1.08997
ACH-000720	TCCSUP	Bladder Cancer	1.19184
ACH-000721	HMC18	Breast Cancer	-0.932719
ACH-000722	SNUC1	Colon/Colorectal Cancer	-0.830687
ACH-000723	YD10B	Head and Neck Cancer	1.01141
ACH-000724	HT1376	Bladder Cancer	0.983143
ACH-000725	HCC202	Breast Cancer	0.539795
ACH-000726	TE14	Esophageal Cancer	0.374873
ACH-000727	NCIH2066	Lung Cancer	-0.653937
ACH-000728	KASUMI2	Leukemia	0.49992
ACH-000729	NCIH1963	Lung Cancer	-0.569993
ACH-000730	SKMEL5	Skin Cancer	-0.192685
ACH-000731	HCC2279	Lung Cancer	0.967
ACH-000732	PECAPJ41CLONED2	Head and Neck Cancer	1.30463
ACH-000733	NCIH1838	Lung Cancer	-0.0102886
ACH-000734	JHH5	Liver Cancer	-0.4235
ACH-000735	PECAPJ49	Head and Neck Cancer	0.59004
ACH-000736	SNU601	Gastric Cancer	0.91234
ACH-000737	NCIH1385	Lung Cancer	-0.855943
ACH-000738	GB1	Brain Cancer	0.0241617
ACH-000739	HEPG2	Liver Cancer	-0.661507
ACH-000740	A253	Head and Neck Cancer	0.34055
ACH-000741	UBLC1	Bladder Cancer	0.229278
ACH-000742	DM3	Fibroblast	-0.35966
ACH-000743	CORL95	Lung Cancer	-0.0244371
ACH-000744	NCIH1623	Lung Cancer	-0.196051
ACH-000745	MOLP8	Myeloma	-0.195534
ACH-000746	GSS	Gastric Cancer	-0.729654
ACH-000747	NCIH1703	Lung Cancer	-0.261583
ACH-000748	SJSA1	Bone Cancer	0.0559363
ACH-000749	DMS273	Lung Cancer	-0.739401
ACH-000750	LOXIMVI	Skin Cancer	-0.072032
ACH-000751	OCIM1	Leukemia	1.2425
ACH-000752	NCIH196	Lung Cancer	0.60425
ACH-000753	JMSU1	Bladder Cancer	-0.00507946
ACH-000754	L428	Lymphoma	0.87122
ACH-000755	HCC2218	Breast Cancer	-0.599749
ACH-000756	GI1	Brain Cancer	-0.768366
ACH-000757	A427	Lung Cancer	0.0296477
ACH-000758	MKN74	Gastric Cancer	2.38405
ACH-000759	MDAMB175VII	Breast Cancer	-0.0177603
ACH-000760	LNZ308	Brain Cancer	-0.254651
ACH-000761	NUGC2	Gastric Cancer	1.82873
ACH-000762	YD38	Head and Neck Cancer	0.49783
ACH-000763	MM1S	Myeloma	0.263065
ACH-000764	SH10TC	Gastric Cancer	-0.360103
ACH-000765	WM983B	Skin Cancer	0.182614
ACH-000766	NCIH1648	Lung Cancer	1.32683
ACH-000767	NCIH526	Lung Cancer	-0.369696
ACH-000768	MDAMB231	Breast Cancer	0.545854
ACH-000769	LK2	Lung Cancer	-0.782371
ACH-000770	P31FUJ	Leukemia	1.15613
ACH-000771	BICR56	Head and Neck Cancer	0.0650666
ACH-000772	TE441T	Sarcoma	-0.656205
ACH-000773	KIJK	Lymphoma	0.988581
ACH-000774	RERFLCAD2	Lung Cancer	1.10629
ACH-000775	NCIH727	Lung Cancer	-0.159169
ACH-000776	ONS76	Brain Cancer	-0.309442
ACH-000777	KYSE30	Esophageal Cancer	0.125551
ACH-000778	HSC3	Head and Neck Cancer	-0.0818984
ACH-000779	PC9	Lung Cancer	-0.823565
ACH-000780	NCIH1105	Lung Cancer	-0.627914
ACH-000781	NCIH2023	Lung Cancer	0.0282979
ACH-000782	SEM	Leukemia	0.488727
ACH-000783	CAMA1	Breast Cancer	-0.170717
ACH-000784	KYSE70	Esophageal Cancer	-1.15217
ACH-000785	NCIH2126	Lung Cancer	0.279505
ACH-000786	DAUDI	Lymphoma	0.908076
ACH-000787	LXF289	Lung Cancer	0.181924
ACH-000788	A2058	Skin Cancer	-0.159554
ACH-000789	NCIH810	Lung Cancer	-0.53035
ACH-000790	SHP77	Lung Cancer	-0.490778
ACH-000791	RERFLCAD1	Lung Cancer	1.55489
ACH-000792	BFTC909	Kidney Cancer	-0.300775
ACH-000793	KATOIII	Gastric Cancer	-0.0458256
ACH-000794	BICR22	Head and Neck Cancer	1.46942
ACH-000795	MOLT13	Leukemia	0.719497
ACH-000796	MCAS	Ovarian Cancer	-0.24333
ACH-000797	HLFA	Fibroblast	0.136628
ACH-000798	CL40	Colon/Colorectal Cancer	0.198249
ACH-000799	HS695T	Skin Cancer	-0.0801478
ACH-000800	NCIH446	Lung Cancer	-1.48675
ACH-000801	HS936T	Skin Cancer	0.0332421
ACH-000802	BFTC905	Bladder Cancer	1.1051
ACH-000803	COLO668	Lung Cancer	0.110787
ACH-000804	NB1	Neuroblastoma	-0.649265
ACH-000805	COLO679	Skin Cancer	-0.426828
ACH-000806	L540	Lymphoma	0.824204
ACH-000807	SNU738	Brain Cancer	-0.802935
ACH-000808	HUH28	Bile Duct Cancer	-0.221439
ACH-000809	KYSE410	Esophageal Cancer	-0.305781
ACH-000810	SKMEL30	Skin Cancer	0.458341
ACH-000811	SKOV3	Ovarian Cancer	0.311815
ACH-000812	COLO783	Skin Cancer	1.36169
ACH-000813	T3M10	Lung Cancer	1.44901
ACH-000814	HS939T	Skin Cancer	1.135
ACH-000815	KMH2	Lymphoma	0.51748
ACH-000816	NCIH524	Lung Cancer	-1.17391
ACH-000817	RPMI8226	Myeloma	0.0378815
ACH-000818	BT483	Breast Cancer	0.129215
ACH-000819	LN18	Brain Cancer	0.536845
ACH-000820	SW403	Colon/Colorectal Cancer	0.0658459
ACH-000821	EJM	Myeloma	-0.0878995
ACH-000822	SKMEL24	Skin Cancer	0.0623179
ACH-000823	KYSE140	Esophageal Cancer	-1.0834
ACH-000824	KYSE510	Esophageal Cancer	0.201371
ACH-000825	HOP92	Lung Cancer	-0.124183
ACH-000826	CAL12T	Lung Cancer	0.104406
ACH-000827	WM793	Skin Cancer	0.324283
ACH-000828	ZR7530	Breast Cancer	-0.613315
ACH-000829	HUNS1	Myeloma	1.05733
ACH-000830	NCIH1436	Lung Cancer	-0.159697
ACH-000831	HEC50B	Endometrial/Uterine Cancer	-0.642377
ACH-000832	CAL27	Head and Neck Cancer	2.54405
ACH-000833	RH30	Sarcoma	-0.947609
ACH-000834	UMUC1	Bladder Cancer	-0.39569
ACH-000835	GCT	Sarcoma	0.327145
ACH-000836	YD15	Head and Neck Cancer	0.161005
ACH-000837	NCIH322	Lung Cancer	-0.573916
ACH-000838	AMO1	Myeloma	-0.534397
ACH-000839	SCABER	Bladder Cancer	1.30049
ACH-000840	HCC366	Lung Cancer	2.21055
ACH-000841	NCIH2087	Lung Cancer	0.346558
ACH-000842	SW480	Colon/Colorectal Cancer	-0.974179
ACH-000843	HARA	Lung Cancer	0.0649043
ACH-000844	DMS454	Lung Cancer	0.120451
ACH-000845	NCIH1373	Lung Cancer	0.430947
ACH-000846	FADU	Head and Neck Cancer	1.04549
ACH-000847	HGC27	Gastric Cancer	-0.800813
ACH-000848	JHH7	Liver Cancer	0.176963
ACH-000849	MDAMB468	Breast Cancer	0.642721
ACH-000850	HS698T	Fibroblast	-0.28461
ACH-000851	MORCPR	Lung Cancer	-0.870746
ACH-000852	NCIH1435	Lung Cancer	-0.310509
ACH-000853	NCIH661	Lung Cancer	-0.52245
ACH-000854	OCIMY5	Myeloma	-0.351396
ACH-000855	KYSE150	Esophageal Cancer	-0.00689511
ACH-000856	CAL51	Breast Cancer	-0.496232
ACH-000857	CAL851	Breast Cancer	-0.0983848
ACH-000858	KNS62	Lung Cancer	-0.547883
ACH-000859	HCC1954	Breast Cancer	1.15539
ACH-000860	NCIH358	Lung Cancer	0.312614
ACH-000861	HOP62	Lung Cancer	-0.0344162
ACH-000862	KMBC2	Bladder Cancer	1.18771
ACH-000863	DBTRG05MG	Brain Cancer	-0.0489169
ACH-000864	COLO684	Endometrial/Uterine Cancer	-0.881037
ACH-000865	KYSE450	Esophageal Cancer	0.99468
ACH-000866	NCIH1048	Lung Cancer	0.280555
ACH-000867	CHAGOK1	Lung Cancer	-0.152536
ACH-000868	HCC1195	Lung Cancer	-0.0304248
ACH-000869	NCIH1568	Lung Cancer	-0.196121
ACH-000870	NCIH1930	Lung Cancer	-0.397161
ACH-000871	NCIH510	Lung Cancer	-0.277817
ACH-000872	HCC515	Lung Cancer	-0.579792
ACH-000873	KYSE270	Esophageal Cancer	-0.497813
ACH-000874	RS411	Leukemia	-0.320377
ACH-000875	NCIH2347	Lung Cancer	0.445662
ACH-000876	MDAMB415	Breast Cancer	0.423346
ACH-000877	EB1	Lymphoma	2.09644
ACH-000878	HCC15	Lung Cancer	0.448308
ACH-000879	MFE296	Endometrial/Uterine Cancer	0.400669
ACH-000880	AGS	Gastric Cancer	0.641354
ACH-000881	MELJUSO	Skin Cancer	-0.290848
ACH-000882	IGR1	Skin Cancer	-0.450188
ACH-000883	SW1783	Brain Cancer	0.278221
ACH-000884	MDAMB435S	Skin Cancer	0.316539
ACH-000885	TOV21G	Ovarian Cancer	-0.362694
ACH-000886	NCIH2009	Lung Cancer	0.354528
ACH-000887	SF172	Brain Cancer	-0.290902
ACH-000888	NCIH1793	Lung Cancer	0.103546
ACH-000889	KMM1	Myeloma	-0.301595
ACH-000890	SW1271	Lung Cancer	0.238794
ACH-000891	HCC1438	Lung Cancer	1.99647
ACH-000892	NCIH1563	Lung Cancer	-0.175505
ACH-000893	NCIH1651	Lung Cancer	0.799521
ACH-000894	NCIH1869	Lung Cancer	0.868631
ACH-000895	CL34	Colon/Colorectal Cancer	0.242257
ACH-000896	647V	Bladder Cancer	0.242254
ACH-000897	FTC238	Thyroid Cancer	-0.276847
ACH-000898	SNU719	Gastric Cancer	0.14245
ACH-000899	WM88	Skin Cancer	-0.0316165
ACH-000900	NCIH23	Lung Cancer	-0.620565
ACH-000901	HCC1359	Lung Cancer	-0.213642
ACH-000902	CAL148	Breast Cancer	-0.747035
ACH-000903	FTC133	Thyroid Cancer	0.0365353
ACH-000904	NCIH2106	Lung Cancer	-0.459292
ACH-000905	5637	Bladder Cancer	0.309153
ACH-000906	ES2	Ovarian Cancer	-0.759888
ACH-000907	SNU349	Kidney Cancer	0.179477
ACH-000908	SNU520	Gastric Cancer	-0.23188
ACH-000909	JHUEM2	Endometrial/Uterine Cancer	-0.25818
ACH-000910	MDAMB453	Breast Cancer	-0.682083
ACH-000911	NUGC3	Gastric Cancer	-0.073555
ACH-000912	NCIH2286	Lung Cancer	0.286529
ACH-000913	ESS1	Endometrial/Uterine Cancer	1.95704
ACH-000914	HT	Lymphoma	0.115328
ACH-000915	IPC298	Skin Cancer	0.153336
ACH-000916	NCIH1573	Lung Cancer	0.454833
ACH-000917	TE4	Esophageal Cancer	-0.140848
ACH-000918	MOLT16	Leukemia	0.707248
ACH-000919	IM95	Gastric Cancer	0.322013
ACH-000920	CMLT1	Leukemia	0.479726
ACH-000921	NCIH1339	Lung Cancer	0.099011
ACH-000922	RCHACV	Leukemia	0.220673
ACH-000923	BCP1	Lymphoma	-0.845201
ACH-000924	NCIH2172	Lung Cancer	-0.880392
ACH-000925	DV90	Lung Cancer	0.291219
ACH-000926	HT55	Colon/Colorectal Cancer	-0.680668
ACH-000927	BT474	Breast Cancer	-0.531215
ACH-000928	JHUEM1	Endometrial/Uterine Cancer	-0.338569
ACH-000929	NCIH2110	Lung Cancer	0.140442
ACH-000930	HCC1569	Breast Cancer	0.487618
ACH-000931	HMCB	Skin Cancer	-0.180384
ACH-000932	SNU1	Gastric Cancer	-0.715463
ACH-000933	SNU324	Pancreatic Cancer	-0.00235224
ACH-000934	MDAMB361	Breast Cancer	-0.0244887
ACH-000935	MDST8	Colon/Colorectal Cancer	-0.382489
ACH-000936	EFO27	Ovarian Cancer	0.256298
ACH-000937	PF382	Leukemia	1.02785
ACH-000938	NALM6	Leukemia	0.426215
ACH-000939	SKUT1	Sarcoma	0.209643
ACH-000940	AN3CA	Endometrial/Uterine Cancer	-0.225626
ACH-000941	HEC1B	Endometrial/Uterine Cancer	-0.938587
ACH-000942	HPBALL	Leukemia	0.353485
ACH-000943	RKO	Colon/Colorectal Cancer	-0.389625
ACH-000944	NAMALWA	Lymphoma	0.993949
ACH-000945	NCIH650	Lung Cancer	0.160051
ACH-000946	HEC265	Endometrial/Uterine Cancer	-0.50063
ACH-000947	OVK18	Ovarian Cancer	-0.196853
ACH-000948	2313287	Gastric Cancer	-0.136361
ACH-000949	TGBC11TKB	Gastric Cancer	1.88309
ACH-000950	LOVO	Colon/Colorectal Cancer	0.372914
ACH-000951	NCIH2342	Lung Cancer	-0.140823
ACH-000952	MDAPCA2B	Prostate Cancer	-0.579179
ACH-000953	SUPT1	Leukemia	-0.105259
ACH-000954	HEC1A	Endometrial/Uterine Cancer	-0.132352
ACH-000955	SNU407	Colon/Colorectal Cancer	1.01266
ACH-000956	22RV1	Prostate Cancer	-0.529137
ACH-000957	LS180	Colon/Colorectal Cancer	0.00213886
ACH-000958	SW48	Colon/Colorectal Cancer	-0.213747
ACH-000959	SNUC4	Colon/Colorectal Cancer	-0.000900224
ACH-000960	REH	Leukemia	0.942546
ACH-000961	ISHIKAWAHERAKLIO02ER	Endometrial/Uterine Cancer	-0.73682
ACH-000962	OC314	Ovarian Cancer	0.277047
ACH-000963	CCK81	Colon/Colorectal Cancer	-0.588492
ACH-000964	MOLT3	Leukemia	0.185529
ACH-000965	RL952	Endometrial/Uterine Cancer	0.459244
ACH-000966	IGROV1	Ovarian Cancer	-0.555168
ACH-000967	SNUC2A	Colon/Colorectal Cancer	1.39566
ACH-000968	COLO792	Skin Cancer	-0.268977
ACH-000969	KM12	Colon/Colorectal Cancer	-0.541881
ACH-000970	SNUC5	Colon/Colorectal Cancer	0.356172
ACH-000971	HCT116	Colon/Colorectal Cancer	-0.23582
ACH-000972	HEC151	Endometrial/Uterine Cancer	-0.427265
ACH-000973	639V	Bladder Cancer	0.172655
ACH-000974	SNGM	Endometrial/Uterine Cancer	-0.462118
ACH-000975	HCC2450	Lung Cancer	-0.362298
ACH-000976	HUCCT1	Bile Duct Cancer	-0.240618
ACH-000977	LNCAPCLONEFGC	Prostate Cancer	-0.398915
ACH-000978	EN	Endometrial/Uterine Cancer	-0.890319
ACH-000979	DU145	Prostate Cancer	0.413335
ACH-000980	NCIH1155	Lung Cancer	-0.0710158
ACH-000981	DND41	Leukemia	0.949047
ACH-000982	GP2D	Colon/Colorectal Cancer	-0.346549
ACH-000983	KCL22	Leukemia	0.810403
ACH-000984	HEC6	Endometrial/Uterine Cancer	0.60133
ACH-000985	LS411N	Colon/Colorectal Cancer	-0.271972
ACH-000986	HT115	Colon/Colorectal Cancer	-0.124749
ACH-000987	MEWO	Skin Cancer	-0.475628
ACH-000988	MFE319	Endometrial/Uterine Cancer	-1.09305
ACH-000989	SNU175	Colon/Colorectal Cancer	-0.0624442
ACH-000990	HEC108	Endometrial/Uterine Cancer	0.0673626
ACH-000991	SNU81	Colon/Colorectal Cancer	0.926369
ACH-000992	BICR18	Head and Neck Cancer	-0.094053
ACH-000993	JHUEM7	Endometrial/Uterine Cancer	0.182631
ACH-000994	HEC59	Endometrial/Uterine Cancer	0.268685
ACH-000995	JURKAT	Leukemia	0.46457
ACH-000996	HEC251	Endometrial/Uterine Cancer	-0.337094
ACH-000997	HCT15	Colon/Colorectal Cancer	0.0387455
ACH-000998	CW2	Colon/Colorectal Cancer	1.30134
ACH-000999	SNU1040	Colon/Colorectal Cancer	0.0306195
ACH-001001	143B	Bone Cancer	-0.704707
ACH-001016	BECKER	Brain Cancer	0.117484
ACH-001020	BT16	Rhabdoid	-1.07539
ACH-001022	CBAGPN	Bone Cancer	-0.671317
ACH-001028	CHLA06ATRT	Rhabdoid	-1.14364
ACH-001029	CHLA10	Bone Cancer	-0.552054
ACH-001030	CHLA218	Bone Cancer	-0.362298
ACH-001031	CHLA266	Rhabdoid	-0.28138
ACH-001032	CHLA32	Bone Cancer	-0.679632
ACH-001033	CHLA57	Bone Cancer	-0.687159
ACH-001034	CHLA9	Bone Cancer	-0.643444
ACH-001035	CHLA99	Bone Cancer	-0.987359
ACH-001038	COGE352	Bone Cancer	-1.14868
ACH-001041	COLO699	Lung Cancer	-0.036955
ACH-001048	COV504	Ovarian Cancer	1.49984
ACH-001050	CW9019	Sarcoma	-0.662053
ACH-001053	D425	Brain Cancer	-1.67904
ACH-001054	D458	Brain Cancer	-2.05098
ACH-001057	DERL2	Lymphoma	0.350253
ACH-001059	DL	Rhabdoid	-0.449923
ACH-001060	DL40	Lymphoma	0.474688
ACH-001061	DLD1	Colon/Colorectal Cancer	0.065241
ACH-001067	F5	Brain Cancer	-0.408339
ACH-001068	FEPD	Lymphoma	-0.326583
ACH-001075	NCIH292	Lung Cancer	-0.0531191
ACH-001078	HCC1588	Lung Cancer	-0.531401
ACH-001086	HELA	Cervical Cancer	-0.797384
ACH-001096	JR	Sarcoma	-0.562102
ACH-001097	KARPAS384	Lymphoma	-0.33874
ACH-001098	KCIMOH1	Pancreatic Cancer	0.764287
ACH-001099	KD	Rhabdoid	0.453235
ACH-001100	KHYG	Lymphoma	-0.646308
ACH-001106	KOPN8	Leukemia	0.585494
ACH-001109	KPMRTRY	Rhabdoid	-0.657783
ACH-001111	L82	Lymphoma	-0.302318
ACH-001113	LC1SQSF	Lung Cancer	0.11268
ACH-001119	MAC2A	Lymphoma	-0.104527
ACH-001128	MON	Rhabdoid	-0.618888
ACH-001129	MONOMAC1	Leukemia	0.395995
ACH-001132	MTA	Lymphoma	0.731652
ACH-001134	MYLA	Lymphoma	-1.02584
ACH-001143	NKL	Lymphoma	-1.48184
ACH-001145	OC316	Ovarian Cancer	0.46281
ACH-001147	OCILY12	Lymphoma	0.141362
ACH-001148	OCILY132	Lymphoma	0.539444
ACH-001163	CCLFPEDS0001T	Kidney Cancer	-1.19817
ACH-001164	CCLFPEDS0003T	Sarcoma	-1.15914
ACH-001172	R256	Brain Cancer	0.423276
ACH-001173	R262	Brain Cancer	-0.133259
ACH-001183	RT11284	Bladder Cancer	-0.331684
ACH-001184	SCMCRM2	Sarcoma	-1.8393
ACH-001190	SKMEL2	Skin Cancer	0.682861
ACH-001192	SKNEP1	Bone Cancer	-0.619332
ACH-001193	SKPNDW	Bone Cancer	-1.15355
ACH-001196	SMSCTR	Sarcoma	-1.3174
ACH-001197	SMZ1	Lymphoma	0.939355
ACH-001200	STM9101	Rhabdoid	-1.01702
ACH-001201	SUMB002	Brain Cancer	-1.45759
ACH-001205	TC32	Bone Cancer	0.00322407
ACH-001207	TIG3TD	Fibroblast	-0.377482
ACH-001210	TTC1240	Rhabdoid	-0.82547
ACH-001211	TTC549	Rhabdoid	-0.46014
ACH-001212	TTC642	Rhabdoid	0.282473
ACH-001228	UPCISCC152	Head and Neck Cancer	-0.326747
ACH-001232	UW228	Brain Cancer	2.28336
ACH-001239	WM2664	Skin Cancer	0.388323
ACH-001270	127399	Sarcoma	-0.0882202
ACH-001274	SW982	Sarcoma	0.521074
ACH-001275	SYO1	Sarcoma	-0.0734566
ACH-001277	YAMATO	Sarcoma	-1.11738
ACH-001278	BIN67	Ovarian Cancer	-0.791358
ACH-001279	SCCOHT1	Ovarian Cancer	-0.127213
ACH-001280	SCS214	Sarcoma	-0.439037
ACH-001283	TC106	Bone Cancer	-0.890166
ACH-001289	COGAR359	Rhabdoid	-0.481857
ACH-001295	Y79	Eye Cancer	-1.50989
ACH-001300	CHLA15	Neuroblastoma	-1.5089
ACH-001301	COGN278	Neuroblastoma	-0.770369
ACH-001302	COGN305	Neuroblastoma	-1.38828
ACH-001303	NB1643	Neuroblastoma	-1.48909
ACH-001306	8305C	Thyroid Cancer	-0.216355
ACH-001307	8505C	Thyroid Cancer	-0.0129776
ACH-001318	PLCPRF5	Liver Cancer	-0.134232
ACH-001321	TT	Thyroid Cancer	0.246258
ACH-001322	CME1	Sarcoma	0.129527
ACH-001328	A431	Skin Cancer	0.157503
ACH-001329	ANGMCSS	Brain Cancer	0.321913
ACH-001332	BICR78	Head and Neck Cancer	-0.730843
ACH-001333	C33A	Cervical Cancer	-1.01132
ACH-001334	C4I	Cervical Cancer	0.75159
ACH-001335	C4II	Cervical Cancer	1.14764
ACH-001336	CASKI	Cervical Cancer	-0.612546
ACH-001340	COV413A	Ovarian Cancer	0.399935
ACH-001341	DOTC24510	Cervical Cancer	0.552008
ACH-001344	GIMEN	Neuroblastoma	-0.302678
ACH-001345	GP5D	Colon/Colorectal Cancer	-0.795553
ACH-001346	H103	Head and Neck Cancer	0.882004
ACH-001353	JOPACA1	Pancreatic Cancer	1.17423
ACH-001354	LAN2	Neuroblastoma	-0.948251
ACH-001356	MB1	Thyroid Cancer	0.425332
ACH-001360	MS751	Cervical Cancer	-0.408252
ACH-001366	NGP	Neuroblastoma	-1.79143
ACH-001367	NMB	Neuroblastoma	-1.35407
ACH-001368	OACM51	Esophageal Cancer	-1.21938
ACH-001369	OCIC5X	Ovarian Cancer	0.354568
ACH-001373	OV17R	Ovarian Cancer	-0.837225
ACH-001374	PA1	Ovarian Cancer	-0.696088
ACH-001375	PACADD119	Pancreatic Cancer	0.383863
ACH-001376	PACADD135	Pancreatic Cancer	0.503404
ACH-001377	PACADD137	Pancreatic Cancer	-1.17635
ACH-001378	PACADD159	Pancreatic Cancer	-0.179222
ACH-001379	PACADD161	Pancreatic Cancer	-0.111525
ACH-001380	PACADD165	Pancreatic Cancer	-0.242493
ACH-001382	PACADD188	Pancreatic Cancer	0.410904
ACH-001386	SCLC22H	Lung Cancer	-0.760198
ACH-001390	SUM149PT	Breast Cancer	-1.15943
ACH-001391	SUM159PT	Breast Cancer	-0.43673
ACH-001392	SUM185PE	Breast Cancer	-1.42173
ACH-001394	SUM229PE	Breast Cancer	0.801097
ACH-001396	SUM52PE	Breast Cancer	-1.05926
ACH-001399	SW626	Colon/Colorectal Cancer	-0.478731
ACH-001400	SW954	Cervical Cancer	-0.913662
ACH-001402	SW756	Cervical Cancer	-0.00147218
ACH-001403	TO14	Ovarian Cancer	-0.498746
ACH-001407	UMUC13	Bladder Cancer	-0.0431096
ACH-001408	UMUC14	Bladder Cancer	0.82173
ACH-001409	UMUC16	Bladder Cancer	1.73374
ACH-001410	UMUC4	Bladder Cancer	-0.336955
ACH-001411	UMUC5	Bladder Cancer	0.284324
ACH-001412	UMUC10	Bladder Cancer	0.462731
ACH-001413	UMUC11	Bladder Cancer	0.24454
ACH-001414	UMUC6	Bladder Cancer	-0.277113
ACH-001415	UMUC7	Bladder Cancer	0.757459
ACH-001416	UMUC9	Bladder Cancer	-0.426961
ACH-001418	UWB1289	Ovarian Cancer	0.0661562
ACH-001421	WERIRB1	Eye Cancer	-1.17141
ACH-001430	TC138	Bone Cancer	-0.532661
ACH-001431	TC205	Bone Cancer	-0.877553
ACH-001433	CCLFPEDS0008T	Sarcoma	0.202676
ACH-001442	A388	Cervical Cancer	0.820873
ACH-001443	ASH3	Thyroid Cancer	-0.185644
ACH-001450	BLUE1	Lymphoma	-0.906525
ACH-001451	BOKU	Cervical Cancer	1.91106
ACH-001454	C10	Colon/Colorectal Cancer	0.41847
ACH-001456	C125PM	Colon/Colorectal Cancer	-1.01086
ACH-001458	C75	Colon/Colorectal Cancer	-0.541111
ACH-001459	C80	Colon/Colorectal Cancer	-1.0731
ACH-001460	C84	Colon/Colorectal Cancer	-0.0223325
ACH-001461	C99	Colon/Colorectal Cancer	-1.04985
ACH-001484	CI	Leukemia	1.21081
ACH-001485	CII	Leukemia	-0.0282223
ACH-001494	EGI1	Bile Duct Cancer	0.545486
ACH-001495	EMTOKA	Endometrial/Uterine Cancer	-0.525375
ACH-001496	ESO26	Esophageal Cancer	0.875922
ACH-001497	ESO51	Esophageal Cancer	-0.191129
ACH-001498	FARAGE	Lymphoma	-0.714083
ACH-001500	FLO1	Esophageal Cancer	0.475496
ACH-001509	H357	Head and Neck Cancer	0.504859
ACH-001510	H376	Head and Neck Cancer	-1.19527
ACH-001511	H413	Head and Neck Cancer	-0.332009
ACH-001513	HCA1	Cervical Cancer	-1.13184
ACH-001515	HCS2	Cervical Cancer	1.35912
ACH-001517	HEC1	Endometrial/Uterine Cancer	-1.09957
ACH-001520	HG3	Leukemia	0.135453
ACH-001521	HKA1	Skin Cancer	-0.0600796
ACH-001522	HMY1	Skin Cancer	-0.0397045
ACH-001523	HSC1	Skin Cancer	0.848906
ACH-001524	HSC5	Skin Cancer	1.30655
ACH-001525	HT3	Cervical Cancer	0.768231
ACH-001526	HUO9	Bone Cancer	-0.776859
ACH-001529	JAR	Endometrial/Uterine Cancer	-1.56481
ACH-001530	JEG3	Endometrial/Uterine Cancer	-1.04421
ACH-001532	JMURTK2	Rhabdoid	-0.903703
ACH-001536	KKU100	Bile Duct Cancer	0.83472
ACH-001538	KKU213	Bile Duct Cancer	1.25306
ACH-001540	KMLS1	Liposarcoma	-1.09257
ACH-001542	KON	Head and Neck Cancer	0.302194
ACH-001543	KOSC2CL343	Head and Neck Cancer	0.659256
ACH-001548	LS	Neuroblastoma	-1.17781
ACH-001549	LU135	Lung Cancer	-1.09357
ACH-001550	MCC13	Skin Cancer	-0.0653936
ACH-001551	MCC142	Skin Cancer	-0.68404
ACH-001552	MCC26	Skin Cancer	0.0580054
ACH-001554	MEL202	Eye Cancer	-0.701969
ACH-001555	MERO14	Lung Cancer	1.68936
ACH-001556	MERO25	Lung Cancer	0.788835
ACH-001557	MERO41	Lung Cancer	0.427532
ACH-001558	MERO48A	Lung Cancer	0.646031
ACH-001559	MERO82	Lung Cancer	1.73174
ACH-001560	MERO83	Lung Cancer	-0.117729
ACH-001561	MERO84	Lung Cancer	-0.506817
ACH-001562	MERO95	Lung Cancer	0.523995
ACH-001563	MM127	Skin Cancer	-0.520834
ACH-001566	MM370	Skin Cancer	-0.447935
ACH-001567	MM383	Skin Cancer	-0.585039
ACH-001568	MM386	Skin Cancer	-0.819814
ACH-001570	MM426	Skin Cancer	0.426642
ACH-001607	NOZ	Gallbladder Cancer	0.0571002
ACH-001608	NP2	Brain Cancer	-0.217363
ACH-001609	NP3	Brain Cancer	-0.416544
ACH-001610	NP5	Brain Cancer	-0.277734
ACH-001611	NP8	Brain Cancer	0.204473
ACH-001613	OCIAML4	Leukemia	-0.207658
ACH-001617	OCILY7	Lymphoma	-0.4115
ACH-001618	OCIM2	Leukemia	0.275044
ACH-001619	OCUG1	Gallbladder Cancer	-0.512986
ACH-001622	ONDA7	Brain Cancer	0.201756
ACH-001623	ONDA8	Brain Cancer	0.34852
ACH-001624	ONDA9	Brain Cancer	-0.34133
ACH-001628	PEA1	Ovarian Cancer	0.0592614
ACH-001634	PGA1	Leukemia	1.05483
ACH-001636	RAMOS	Lymphoma	-0.974706
ACH-001638	RCK8	Lymphoma	1.88779
ACH-001642	SCC3	Lymphoma	-0.802308
ACH-001645	SEKI	Skin Cancer	-0.834679
ACH-001647	SHI1	Leukemia	-0.0605128
ACH-001650	SISO	Cervical Cancer	-0.521671
ACH-001651	SKGI	Endometrial/Uterine Cancer	-0.392805
ACH-001652	SKGII	Endometrial/Uterine Cancer	-0.428549
ACH-001653	SKGT2	Gastric Cancer	-0.358344
ACH-001654	SKGT4	Esophageal Cancer	-0.139914
ACH-001655	SKN	Endometrial/Uterine Cancer	-0.93061
ACH-001656	SKNO1	Leukemia	-0.156279
ACH-001664	SNU638	Gastric Cancer	0.105804
ACH-001670	TASK1	Brain Cancer	-1.05074
ACH-001673	TFK1	Bile Duct Cancer	1.02777
ACH-001674	TGW	Neuroblastoma	-1.77206
ACH-001677	U2904	Lymphoma	0.0648722
ACH-001685	UHO1	Lymphoma	1.13074
ACH-001699	UPCISCC131	Head and Neck Cancer	0.310429
ACH-001702	VAESBJ	Sarcoma	-0.494334
ACH-001711	PFSK1	Brain Cancer	-0.872135
ACH-001712	HS860T	Bone Cancer	-0.0668648
ACH-001715	CAL72	Bone Cancer	-0.160489
ACH-001735	SEMK2	Leukemia	0.183046
ACH-001736	HB1119	Leukemia	0.108085
ACH-001737	HSB2	Leukemia	0.326867
ACH-001740	RH28	Sarcoma	-1.15756
ACH-001741	RMS13	Sarcoma	-1.48188
ACH-001743	RC2	Sarcoma	-1.05093
ACH-001745	RHJT	Sarcoma	-1.56759
ACH-001750	TTC442	Sarcoma	0.784767
ACH-001751	RH36	Sarcoma	-1.55142
ACH-001765	RH4	Sarcoma	-1.6513
ACH-001786	SNU1544	Colon/Colorectal Cancer	0.221364
ACH-001790	RH18DM	Sarcoma	-0.688984
ACH-001791	LPS6	Liposarcoma	-1.60682
ACH-001793	LPS27	Liposarcoma	2.57736
ACH-001794	93T449	Liposarcoma	1.58379
ACH-001795	94T778	Liposarcoma	2.25703
ACH-001796	95T1000	Liposarcoma	-0.972422
ACH-001799	LPS141	Liposarcoma	-0.331671
ACH-001802	LPS853	Liposarcoma	-0.212687
ACH-001804	LPS510	Liposarcoma	-0.761254
ACH-001807	LPS067	Liposarcoma	0.156508
ACH-001814	OS252	Bone Cancer	-0.149388
ACH-001818	C396	Bone Cancer	-0.551048
ACH-001819	MFM223	Breast Cancer	-0.684396
ACH-001835	ICC106	Bile Duct Cancer	0.180375
ACH-001836	ICC108	Bile Duct Cancer	1.69205
ACH-001838	ICC12	Bile Duct Cancer	0.150963
ACH-001839	ICC137	Bile Duct Cancer	-0.104811
ACH-001841	ICC15	Bile Duct Cancer	1.57834
ACH-001842	ICC2	Bile Duct Cancer	1.85744
ACH-001843	ICC3	Bile Duct Cancer	-0.304432
ACH-001844	ICC4	Bile Duct Cancer	1.69336
ACH-001845	ICC5	Bile Duct Cancer	-0.344433
ACH-001846	ICC6	Bile Duct Cancer	0.164495
ACH-001848	ICC8	Bile Duct Cancer	0.281764
ACH-001849	ICC9	Bile Duct Cancer	-0.189775
ACH-001850	G415	Gallbladder Cancer	-0.687843
ACH-001852	HKGZCC	Bile Duct Cancer	1.01824
ACH-001853	KMCH1	Bile Duct Cancer	-0.09407
ACH-001856	RBE	Bile Duct Cancer	-0.907121
ACH-001857	SG231	Bile Duct Cancer	-0.919905
ACH-001858	SSP25	Bile Duct Cancer	-0.0318529
ACH-001861	TGBC1TKB	Gallbladder Cancer	1.37343
ACH-001862	TGBC52TKB	Bile Duct Cancer	0.923077
ACH-001863	TKKK	Bile Duct Cancer	-0.086426
ACH-001864	YSCCC	Bile Duct Cancer	0.458982
ACH-001955	JHC7	Chordoma	1.18754
ACH-001956	MUGCHOR1	Chordoma	1.24099
ACH-001957	UMCHOR1	Chordoma	0.275787
ACH-001959	CCLP1	Bile Duct Cancer	-0.896145
ACH-001960	CCSW1	Bile Duct Cancer	-0.394829
ACH-001961	GB2	Gallbladder Cancer	1.66819
ACH-001993	NALM16	Leukemia	0.457256
ACH-001997	ECC2	Bile Duct Cancer	1.70236
ACH-001999	9505BIK	Pancreatic Cancer	1.31003
ACH-002001	A375SKINCJ1	Skin Cancer	-0.248211
ACH-002002	A375SKINCJ2	Skin Cancer	0.128115
ACH-002003	A375SKINCJ3	Skin Cancer	-0.298257
ACH-002004	UACC62SKINCJ1	Skin Cancer	0.203246
ACH-002005	SKMEL19	Skin Cancer	-0.131508
ACH-002011	MP46	Eye Cancer	-0.926691
ACH-002015	MEL285	Eye Cancer	-0.00790013
ACH-002016	MEL290	Eye Cancer	-0.392847
ACH-002017	OMM1	Eye Cancer	-0.763124
ACH-002018	OMM25	Eye Cancer	-0.904342
ACH-002029	SAS	Head and Neck Cancer	0.0410608
ACH-002044	HSQ89	Head and Neck Cancer	-1.20392
ACH-002045	HO1U1	Head and Neck Cancer	-0.427754
ACH-002059	P30OHK	Leukemia	-0.0512609
ACH-002066	HSSCH2	Sarcoma	-0.245882
ACH-002204	UCH2	Chordoma	-0.263657
ACH-002335	UCH1	Chordoma	0.545789
ACH-002446	CCLFUPGI0005T	Gastric Cancer	-0.38242
ACH-002509	WM4235	Skin Cancer	-0.200252

## Sheet: Fig 4c
	24h		48h		72h
sg-EGFP	0.348636	0	0.198716	0	0	0
sg_ADAR-1	3.80398	3.31718	9.76797	8.86107	11.7512	9.9544
sg-ADAR-2	2.94566	3.46975	5.71559	4.67782	4.75917	4.89614

## Sheet: Fig 4d
	Conditioned media				Conditioned media + Type I IFN NAb				Conditioned media + IFNB NAb
sg-EGFP	0.9541	0.7891	1.088	1.119	1.108	1.334	1.16	1.18	0.8511	1.108	1.119	1.067
sg-ADAR-1	0.4921	0.4411	0.5131	0.3591	1.262	1.436	1.262	1.067	1.19	1.283	1.18	1.477
sg-ADAR-2	0.2871	0.3281	0.3081	0.4201	1.58	1.201	1.016	1.057	1.067	1.231	1.334	1.088

## Sheet: Fig 5b
cell_name	treatment	conc_uM	norm_response	response_fit_curve	log2_value	raw_value	DMSO_num_wells	DMSO_log2_median	DMSO_raw_median
A2058	RMC-4550	0.00995	0.865347	1	18.4301	353200	48	18.6388	408160
A2058	RMC-4550	0.00995	0.902881	1	18.4914	368520	48	18.6388	408160
A2058	RMC-4550	0.00995	1.0638	1	18.728	434200	48	18.6388	408160
A2058	RMC-4550	0.00995	1.29871	1	19.0159	530080	48	18.6388	408160
A2058	RMC-4550	0.024875	0.93728	1	18.5453	382560	48	18.6388	408160
A2058	RMC-4550	0.024875	1.02146	1	18.6694	416920	48	18.6388	408160
A2058	RMC-4550	0.024875	1.0785	1	18.7478	440200	48	18.6388	408160
A2058	RMC-4550	0.024875	1.21315	1	18.9175	495160	48	18.6388	408160
A2058	RMC-4550	0.06965	0.999216	1	18.6376	407840	48	18.6388	408160
A2058	RMC-4550	0.06965	1.03185	1	18.684	421160	48	18.6388	408160
A2058	RMC-4550	0.06965	1.07781	1	18.7469	439920	48	18.6388	408160
A2058	RMC-4550	0.06965	1.23883	1	18.9478	505640	48	18.6388	408160
A2058	RMC-4550	0.203975	0.841827	1	18.3904	343600	48	18.6388	408160
A2058	RMC-4550	0.203975	0.971188	1	18.5966	396400	48	18.6388	408160
A2058	RMC-4550	0.203975	1.00245	1	18.6423	409160	48	18.6388	408160
A2058	RMC-4550	0.203975	1.05733	1	18.7192	431560	48	18.6388	408160
A2058	RMC-4550	0.6169	0.818307	1	18.3495	334000	48	18.6388	408160
A2058	RMC-4550	0.6169	0.926205	1	18.5282	378040	48	18.6388	408160
A2058	RMC-4550	0.6169	0.927871	1	18.5308	378720	48	18.6388	408160
A2058	RMC-4550	0.6169	1.1522	1	18.8432	470280	48	18.6388	408160
A2058	RMC-4550	1.8905	1.01254	1	18.6568	413280	48	18.6388	408160
A2058	RMC-4550	1.8905	1.09761	1	18.7731	448000	48	18.6388	408160
A2058	RMC-4550	1.8905	1.13848	1	18.8259	464680	48	18.6388	408160
A2058	RMC-4550	1.8905	1.1814	1	18.8793	482200	48	18.6388	408160
A2058	RMC-4550	5.57201	0.844963	1	18.3957	344880	48	18.6388	408160
A2058	RMC-4550	5.57201	0.929439	1	18.5332	379360	48	18.6388	408160
A2058	RMC-4550	5.57201	0.994806	1	18.6313	406040	48	18.6388	408160
A2058	RMC-4550	5.57201	1.07076	1	18.7374	437040	48	18.6388	408160
A2058	RMC-4550	16.716	0.891023	0.999732	18.4723	363680	48	18.6388	408160
A2058	RMC-4550	16.716	0.99706	0.999732	18.6345	406960	48	18.6388	408160
A2058	RMC-4550	16.716	1.0492	0.999732	18.7081	428240	48	18.6388	408160
A2058	RMC-4550	16.716	1.12368	0.999732	18.807	458640	48	18.6388	408160
A2058	RMC-4550	50.0485	0.167875	0.180489	16.0642	68520	48	18.6388	408160
A2058	RMC-4550	50.0485	0.180419	0.180489	16.1682	73640	48	18.6388	408160
A2058	RMC-4550	50.0485	0.185515	0.180489	16.2084	75720	48	18.6388	408160
A2058	RMC-4550	50.0485	0.190906	0.180489	16.2497	77920	48	18.6388	408160
A2058	SHP099	0.00995	0.873383	1	18.4435	356480	48	18.6388	408160
A2058	SHP099	0.00995	0.926499	1	18.5286	378160	48	18.6388	408160
A2058	SHP099	0.00995	0.980008	1	18.6096	400000	48	18.6388	408160
A2058	SHP099	0.00995	1.09682	1	18.7721	447680	48	18.6388	408160
A2058	SHP099	0.024875	0.912191	1	18.5062	372320	48	18.6388	408160
A2058	SHP099	0.024875	1.03675	1	18.6908	423160	48	18.6388	408160
A2058	SHP099	0.024875	1.05331	1	18.7137	429920	48	18.6388	408160
A2058	SHP099	0.024875	1.12348	1	18.8068	458560	48	18.6388	408160
A2058	SHP099	0.06965	1.02166	1	18.6697	417000	48	18.6388	408160
A2058	SHP099	0.06965	1.05282	1	18.713	429720	48	18.6388	408160
A2058	SHP099	0.06965	1.17248	1	18.8683	478560	48	18.6388	408160
A2058	SHP099	0.06965	1.23432	1	18.9425	503800	48	18.6388	408160
A2058	SHP099	0.203975	0.967562	1	18.5912	394920	48	18.6388	408160
A2058	SHP099	0.203975	1.02842	1	18.6792	419760	48	18.6388	408160
A2058	SHP099	0.203975	1.1076	1	18.7862	452080	48	18.6388	408160
A2058	SHP099	0.203975	1.1567	1	18.8488	472120	48	18.6388	408160
A2058	SHP099	0.6169	0.842121	1	18.3909	343720	48	18.6388	408160
A2058	SHP099	0.6169	0.97207	1	18.5979	396760	48	18.6388	408160
A2058	SHP099	0.6169	0.983242	1	18.6144	401320	48	18.6388	408160
A2058	SHP099	0.6169	1.08506	1	18.7566	442880	48	18.6388	408160
A2058	SHP099	1.8905	0.930615	1	18.535	379840	48	18.6388	408160
A2058	SHP099	1.8905	0.990494	1	18.625	404280	48	18.6388	408160
A2058	SHP099	1.8905	1.0833	1	18.7542	442160	48	18.6388	408160
A2058	SHP099	1.8905	1.1129	1	18.7931	454240	48	18.6388	408160
A2058	SHP099	5.57201	0.846531	1	18.3984	345520	48	18.6388	408160
A2058	SHP099	5.57201	0.902587	1	18.4909	368400	48	18.6388	408160
A2058	SHP099	5.57201	1.03655	1	18.6906	423080	48	18.6388	408160
A2058	SHP099	5.57201	1.11035	1	18.7898	453200	48	18.6388	408160
A2058	SHP099	16.716	0.991866	1	18.627	404840	48	18.6388	408160
A2058	SHP099	16.716	1.05566	1	18.7169	430880	48	18.6388	408160
A2058	SHP099	16.716	1.07928	1	18.7488	440520	48	18.6388	408160
A2058	SHP099	16.716	1.22668	1	18.9335	500680	48	18.6388	408160
A2058	SHP099	50.0485	0.951294	1	18.5667	388280	48	18.6388	408160
A2058	SHP099	50.0485	0.978146	1	18.6069	399240	48	18.6388	408160
A2058	SHP099	50.0485	1.06184	1	18.7253	433400	48	18.6388	408160
A2058	SHP099	50.0485	1.09437	1	18.7689	446680	48	18.6388	408160
CH22	RMC-4550	0.00995	0.959151	1	19.3749	679880	48	19.4351	708840
CH22	RMC-4550	0.00995	1.04165	1	19.494	738360	48	19.4351	708840
CH22	RMC-4550	0.00995	1.13104	1	19.6127	801720	48	19.4351	708840
CH22	RMC-4550	0.00995	1.1443	1	19.6296	811120	48	19.4351	708840
CH22	RMC-4550	0.024875	0.977209	1	19.4018	692680	48	19.4351	708840
CH22	RMC-4550	0.024875	1.00667	1	19.4447	713560	48	19.4351	708840
CH22	RMC-4550	0.024875	1.10937	1	19.5848	786360	48	19.4351	708840
CH22	RMC-4550	0.024875	1.15796	1	19.6467	820800	48	19.4351	708840
CH22	RMC-4550	0.06965	0.967164	1	19.3869	685560	48	19.4351	708840
CH22	RMC-4550	0.06965	1.0851	1	19.5529	769160	48	19.4351	708840
CH22	RMC-4550	0.06965	1.09408	1	19.5648	775520	48	19.4351	708840
CH22	RMC-4550	0.06965	1.13736	1	19.6208	806200	48	19.4351	708840
CH22	RMC-4550	0.203975	0.984319	1	19.4123	697720	48	19.4351	708840
CH22	RMC-4550	0.203975	1.03392	1	19.4832	732880	48	19.4351	708840
CH22	RMC-4550	0.203975	1.03753	1	19.4882	735440	48	19.4351	708840
CH22	RMC-4550	0.203975	1.15559	1	19.6437	819120	48	19.4351	708840
CH22	RMC-4550	0.6169	1.00288	1	19.4392	710880	48	19.4351	708840
CH22	RMC-4550	0.6169	1.01259	1	19.4531	717760	48	19.4351	708840
CH22	RMC-4550	0.6169	1.15316	1	19.6407	817400	48	19.4351	708840
CH22	RMC-4550	0.6169	1.15903	1	19.648	821560	48	19.4351	708840
CH22	RMC-4550	1.8905	0.996339	0.999996	19.4298	706240	48	19.4351	708840
CH22	RMC-4550	1.8905	1.01806	0.999996	19.4609	721640	48	19.4351	708840
CH22	RMC-4550	1.8905	1.01981	0.999996	19.4634	722880	48	19.4351	708840
CH22	RMC-4550	1.8905	1.1535	0.999996	19.6411	817640	48	19.4351	708840
CH22	RMC-4550	5.57201	0.959997	0.999744	19.3762	680480	48	19.4351	708840
CH22	RMC-4550	5.57201	1.0127	0.999744	19.4533	717840	48	19.4351	708840
CH22	RMC-4550	5.57201	1.04961	0.999744	19.5049	744000	48	19.4351	708840
CH22	RMC-4550	5.57201	1.14221	0.999744	19.6269	809640	48	19.4351	708840
CH22	RMC-4550	16.716	0.953564	0.980872	19.3665	675920	48	19.4351	708840
CH22	RMC-4550	16.716	0.963158	0.980872	19.3809	682720	48	19.4351	708840
CH22	RMC-4550	16.716	0.967785	0.980872	19.3878	686000	48	19.4351	708840
CH22	RMC-4550	16.716	1.03432	0.980872	19.4838	733160	48	19.4351	708840
CH22	RMC-4550	50.0485	0.357601	0.40394	17.9515	253480	48	19.4351	708840
CH22	RMC-4550	50.0485	0.395579	0.40394	18.0971	280400	48	19.4351	708840
CH22	RMC-4550	50.0485	0.423963	0.40394	18.1971	300520	48	19.4351	708840
CH22	RMC-4550	50.0485	0.438804	0.40394	18.2467	311040	48	19.4351	708840
CH22	SHP099	0.00995	0.959885	1	19.376	680400	48	19.4351	708840
CH22	SHP099	0.00995	1.00153	1	19.4373	709920	48	19.4351	708840
CH22	SHP099	0.00995	1.01942	1	19.4628	722600	48	19.4351	708840
CH22	SHP099	0.00995	1.11671	1	19.5943	791560	48	19.4351	708840
CH22	SHP099	0.024875	1.00266	1	19.4389	710720	48	19.4351	708840
CH22	SHP099	0.024875	1.03844	1	19.4895	736080	48	19.4351	708840
CH22	SHP099	0.024875	1.04876	1	19.5038	743400	48	19.4351	708840
CH22	SHP099	0.024875	1.09791	1	19.5699	778240	48	19.4351	708840
CH22	SHP099	0.06965	1.01942	1	19.4628	722600	48	19.4351	708840
CH22	SHP099	0.06965	1.05531	1	19.5128	748040	48	19.4351	708840
CH22	SHP099	0.06965	1.11157	1	19.5877	787920	48	19.4351	708840
CH22	SHP099	0.06965	1.13815	1	19.6218	806760	48	19.4351	708840
CH22	SHP099	0.203975	0.99995	1	19.435	708800	48	19.4351	708840
CH22	SHP099	0.203975	1.00621	1	19.444	713240	48	19.4351	708840
CH22	SHP099	0.203975	1.01744	1	19.46	721200	48	19.4351	708840
CH22	SHP099	0.203975	1.09848	1	19.5706	778640	48	19.4351	708840
CH22	SHP099	0.6169	0.970155	1	19.3914	687680	48	19.4351	708840
CH22	SHP099	0.6169	1.0579	1	19.5163	749880	48	19.4351	708840
CH22	SHP099	0.6169	1.06123	1	19.5208	752240	48	19.4351	708840
CH22	SHP099	0.6169	1.06925	1	19.5317	757920	48	19.4351	708840
CH22	SHP099	1.8905	0.94572	1	19.3546	670360	48	19.4351	708840
CH22	SHP099	1.8905	0.974331	1	19.3976	690640	48	19.4351	708840
CH22	SHP099	1.8905	1.05	1	19.5055	744280	48	19.4351	708840
CH22	SHP099	1.8905	1.11733	1	19.5951	792000	48	19.4351	708840
CH22	SHP099	5.57201	1.00345	1	19.4401	711280	48	19.4351	708840
CH22	SHP099	5.57201	1.00785	1	19.4464	714400	48	19.4351	708840
CH22	SHP099	5.57201	1.00841	1	19.4472	714800	48	19.4351	708840
CH22	SHP099	5.57201	1.02517	1	19.471	726680	48	19.4351	708840
CH22	SHP099	16.716	0.950517	1	19.3619	673760	48	19.4351	708840
CH22	SHP099	16.716	0.994589	1	19.4273	705000	48	19.4351	708840
CH22	SHP099	16.716	1.00593	1	19.4436	713040	48	19.4351	708840
CH22	SHP099	16.716	1.06044	1	19.5198	751680	48	19.4351	708840
CH22	SHP099	50.0485	0.888613	0.92246	19.2647	629880	48	19.4351	708840
CH22	SHP099	50.0485	0.901817	0.92246	19.286	639240	48	19.4351	708840
CH22	SHP099	50.0485	0.903962	0.92246	19.2894	640760	48	19.4351	708840
CH22	SHP099	50.0485	0.989341	0.92246	19.4196	701280	48	19.4351	708840
JHC7	RMC-4550	0.00995	0.941128	0.978577	18.2864	319720	48	18.374	339720
JHC7	RMC-4550	0.00995	0.956553	0.978577	18.3099	324960	48	18.374	339720
JHC7	RMC-4550	0.00995	0.966325	0.978577	18.3246	328280	48	18.374	339720
JHC7	RMC-4550	0.00995	1.00071	0.978577	18.375	339960	48	18.374	339720
JHC7	RMC-4550	0.024875	0.882138	0.96605	18.1931	299680	48	18.374	339720
JHC7	RMC-4550	0.024875	0.923113	0.96605	18.2586	313600	48	18.374	339720
JHC7	RMC-4550	0.024875	0.929236	0.96605	18.2681	315680	48	18.374	339720
JHC7	RMC-4550	0.024875	0.969151	0.96605	18.3288	329240	48	18.374	339720
JHC7	RMC-4550	0.06965	0.843283	0.943558	18.1281	286480	48	18.374	339720
JHC7	RMC-4550	0.06965	0.854586	0.943558	18.1473	290320	48	18.374	339720
JHC7	RMC-4550	0.06965	0.857648	0.943558	18.1524	291360	48	18.374	339720
JHC7	RMC-4550	0.06965	0.8779	0.943558	18.1861	298240	48	18.374	339720
JHC7	RMC-4550	0.203975	0.764865	0.905629	17.9873	259840	48	18.374	339720
JHC7	RMC-4550	0.203975	0.804545	0.905629	18.0602	273320	48	18.374	339720
JHC7	RMC-4550	0.203975	0.832097	0.905629	18.1088	282680	48	18.374	339720
JHC7	RMC-4550	0.203975	0.859649	0.905629	18.1558	292040	48	18.374	339720
JHC7	RMC-4550	0.6169	0.79701	0.844185	18.0467	270760	48	18.374	339720
JHC7	RMC-4550	0.6169	0.811257	0.844185	18.0722	275600	48	18.374	339720
JHC7	RMC-4550	0.6169	0.83351	0.844185	18.1113	283160	48	18.374	339720
JHC7	RMC-4550	0.6169	0.836807	0.844185	18.117	284280	48	18.374	339720
JHC7	RMC-4550	1.8905	0.758743	0.752353	17.9757	257760	48	18.374	339720
JHC7	RMC-4550	1.8905	0.772636	0.752353	18.0018	262480	48	18.374	339720
JHC7	RMC-4550	1.8905	0.77452	0.752353	18.0054	263120	48	18.374	339720
JHC7	RMC-4550	1.8905	0.804192	0.752353	18.0596	273200	48	18.374	339720
JHC7	RMC-4550	5.57201	0.720947	0.634793	17.902	244920	48	18.374	339720
JHC7	RMC-4550	5.57201	0.731662	0.634793	17.9232	248560	48	18.374	339720
JHC7	RMC-4550	5.57201	0.743083	0.634793	17.9456	252440	48	18.374	339720
JHC7	RMC-4550	5.57201	0.754504	0.634793	17.9676	256320	48	18.374	339720
JHC7	RMC-4550	16.716	0.57412	0.496332	17.5734	195040	48	18.374	339720
JHC7	RMC-4550	16.716	0.595667	0.496332	17.6266	202360	48	18.374	339720
JHC7	RMC-4550	16.716	0.606735	0.496332	17.6531	206120	48	18.374	339720
JHC7	RMC-4550	16.716	0.624514	0.496332	17.6948	212160	48	18.374	339720
JHC7	RMC-4550	50.0485	0.174261	0.358666	15.8533	59200	48	18.374	339720
JHC7	RMC-4550	50.0485	0.181679	0.358666	15.9135	61720	48	18.374	339720
JHC7	RMC-4550	50.0485	0.209231	0.358666	16.1172	71080	48	18.374	339720
JHC7	RMC-4550	50.0485	0.210409	0.358666	16.1253	71480	48	18.374	339720
JHC7	SHP099	0.00995	1.03968	0.995644	18.4301	353200	48	18.374	339720
JHC7	SHP099	0.00995	1.04192	0.995644	18.4332	353960	48	18.374	339720
JHC7	SHP099	0.00995	1.05051	0.995644	18.4451	356880	48	18.374	339720
JHC7	SHP099	0.00995	1.08772	0.995644	18.4953	369520	48	18.374	339720
JHC7	SHP099	0.024875	0.984576	0.9921	18.3516	334480	48	18.374	339720
JHC7	SHP099	0.024875	0.993407	0.9921	18.3644	337480	48	18.374	339720
JHC7	SHP099	0.024875	1.01295	0.9921	18.3926	344120	48	18.374	339720
JHC7	SHP099	0.024875	1.08289	0.9921	18.4889	367880	48	18.374	339720
JHC7	SHP099	0.06965	0.987048	0.984634	18.3552	335320	48	18.374	339720
JHC7	SHP099	0.06965	1.01484	0.984634	18.3952	344760	48	18.374	339720
JHC7	SHP099	0.06965	1.01601	0.984634	18.3969	345160	48	18.374	339720
JHC7	SHP099	0.06965	1.02037	0.984634	18.4031	346640	48	18.374	339720
JHC7	SHP099	0.203975	0.931002	0.969465	18.2708	316280	48	18.374	339720
JHC7	SHP099	0.203975	0.931002	0.969465	18.2708	316280	48	18.374	339720
JHC7	SHP099	0.203975	0.941952	0.969465	18.2877	320000	48	18.374	339720
JHC7	SHP099	0.203975	0.958437	0.969465	18.3127	325600	48	18.374	339720
JHC7	SHP099	0.6169	0.90922	0.939038	18.2367	308880	48	18.374	339720
JHC7	SHP099	0.6169	0.925233	0.939038	18.2619	314320	48	18.374	339720
JHC7	SHP099	0.6169	0.925468	0.939038	18.2622	314400	48	18.374	339720
JHC7	SHP099	0.6169	0.946191	0.939038	18.2942	321440	48	18.374	339720
JHC7	SHP099	1.8905	0.803956	0.881081	18.0592	273120	48	18.374	339720
JHC7	SHP099	1.8905	0.821147	0.881081	18.0897	278960	48	18.374	339720
JHC7	SHP099	1.8905	0.835159	0.881081	18.1141	283720	48	18.374	339720
JHC7	SHP099	1.8905	0.837631	0.881081	18.1184	284560	48	18.374	339720
JHC7	SHP099	5.57201	0.776875	0.78521	18.0097	263920	48	18.374	339720
JHC7	SHP099	5.57201	0.802426	0.78521	18.0564	272600	48	18.374	339720
JHC7	SHP099	5.57201	0.827034	0.78521	18.1	280960	48	18.374	339720
JHC7	SHP099	5.57201	0.830096	0.78521	18.1053	282000	48	18.374	339720
JHC7	SHP099	16.716	0.669728	0.640678	17.7956	227520	48	18.374	339720
JHC7	SHP099	16.716	0.691275	0.640678	17.8413	234840	48	18.374	339720
JHC7	SHP099	16.716	0.691511	0.640678	17.8418	234920	48	18.374	339720
JHC7	SHP099	16.716	0.702932	0.640678	17.8654	238800	48	18.374	339720
JHC7	SHP099	50.0485	0.410809	0.465461	17.0905	139560	48	18.374	339720
JHC7	SHP099	50.0485	0.428353	0.465461	17.1509	145520	48	18.374	339720
JHC7	SHP099	50.0485	0.440951	0.465461	17.1927	149800	48	18.374	339720
JHC7	SHP099	50.0485	0.445543	0.465461	17.2076	151360	48	18.374	339720
MDA-MB-468	RMC-4550	0.00995	0.888302	1	18.6922	423560	48	18.8631	476820
MDA-MB-468	RMC-4550	0.00995	0.966319	1	18.8137	460760	48	18.8631	476820
MDA-MB-468	RMC-4550	0.00995	0.978818	1	18.8322	466720	48	18.8631	476820
MDA-MB-468	RMC-4550	0.00995	1.03913	1	18.9185	495480	48	18.8631	476820
MDA-MB-468	RMC-4550	0.024875	0.97261	1	18.823	463760	48	18.8631	476820
MDA-MB-468	RMC-4550	0.024875	1.01246	1	18.8809	482760	48	18.8631	476820
MDA-MB-468	RMC-4550	0.024875	1.08787	1	18.9846	518720	48	18.8631	476820
MDA-MB-468	RMC-4550	0.024875	1.09249	1	18.9907	520920	48	18.8631	476820
MDA-MB-468	RMC-4550	0.06965	0.99526	1	18.8562	474560	48	18.8631	476820
MDA-MB-468	RMC-4550	0.06965	1.02932	1	18.9048	490800	48	18.8631	476820
MDA-MB-468	RMC-4550	0.06965	1.07739	1	18.9706	513720	48	18.8631	476820
MDA-MB-468	RMC-4550	0.06965	1.0841	1	18.9796	516920	48	18.8631	476820
MDA-MB-468	RMC-4550	0.203975	0.934441	1	18.7653	445560	48	18.8631	476820
MDA-MB-468	RMC-4550	0.203975	1.0258	1	18.8998	489120	48	18.8631	476820
MDA-MB-468	RMC-4550	0.203975	1.09073	1	18.9884	520080	48	18.8631	476820
MDA-MB-468	RMC-4550	0.203975	1.10625	1	19.0088	527480	48	18.8631	476820
MDA-MB-468	RMC-4550	0.6169	0.995344	1	18.8564	474600	48	18.8631	476820
MDA-MB-468	RMC-4550	0.6169	1.04828	1	18.9311	499840	48	18.8631	476820
MDA-MB-468	RMC-4550	0.6169	1.07101	1	18.9621	510680	48	18.8631	476820
MDA-MB-468	RMC-4550	0.6169	1.08569	1	18.9817	517680	48	18.8631	476820
MDA-MB-468	RMC-4550	1.8905	0.988717	1	18.8467	471440	48	18.8631	476820
MDA-MB-468	RMC-4550	1.8905	0.997274	1	18.8591	475520	48	18.8631	476820
MDA-MB-468	RMC-4550	1.8905	1.02412	1	18.8975	488320	48	18.8631	476820
MDA-MB-468	RMC-4550	1.8905	1.03653	1	18.9149	494240	48	18.8631	476820
MDA-MB-468	RMC-4550	5.57201	1.04635	1	18.9284	498920	48	18.8631	476820
MDA-MB-468	RMC-4550	5.57201	1.05071	1	18.9345	501000	48	18.8631	476820
MDA-MB-468	RMC-4550	5.57201	1.09719	1	18.9969	523160	48	18.8631	476820
MDA-MB-468	RMC-4550	5.57201	1.14047	1	19.0527	543800	48	18.8631	476820
MDA-MB-468	RMC-4550	16.716	1.08183	0.999999	18.9766	515840	48	18.8631	476820
MDA-MB-468	RMC-4550	16.716	1.09232	0.999999	18.9905	520840	48	18.8631	476820
MDA-MB-468	RMC-4550	16.716	1.16581	0.999999	19.0844	555880	48	18.8631	476820
MDA-MB-468	RMC-4550	16.716	1.20112	0.999999	19.1275	572720	48	18.8631	476820
MDA-MB-468	RMC-4550	50.0485	0.0814563	0.0956308	15.2453	38840	48	18.8631	476820
MDA-MB-468	RMC-4550	50.0485	0.0954658	0.0956308	15.4742	45520	48	18.8631	476820
MDA-MB-468	RMC-4550	50.0485	0.0989052	0.0956308	15.5253	47160	48	18.8631	476820
MDA-MB-468	RMC-4550	50.0485	0.106707	0.0956308	15.6348	50880	48	18.8631	476820
MDA-MB-468	SHP099	0.00995	0.9685	1	18.8169	461800	48	18.8631	476820
MDA-MB-468	SHP099	0.00995	0.978902	1	18.8323	466760	48	18.8631	476820
MDA-MB-468	SHP099	0.00995	0.994505	1	18.8551	474200	48	18.8631	476820
MDA-MB-468	SHP099	0.00995	1.1372	1	19.0486	542240	48	18.8631	476820
MDA-MB-468	SHP099	0.024875	0.975462	0.999999	18.8272	465120	48	18.8631	476820
MDA-MB-468	SHP099	0.024875	0.982006	0.999999	18.8369	468240	48	18.8631	476820
MDA-MB-468	SHP099	0.024875	1.01481	0.999999	18.8843	483880	48	18.8631	476820
MDA-MB-468	SHP099	0.024875	1.04056	0.999999	18.9204	496160	48	18.8631	476820
MDA-MB-468	SHP099	0.06965	0.967409	0.999997	18.8153	461280	48	18.8631	476820
MDA-MB-468	SHP099	0.06965	1.01925	0.999997	18.8906	486000	48	18.8631	476820
MDA-MB-468	SHP099	0.06965	1.02135	0.999997	18.8936	487000	48	18.8631	476820
MDA-MB-468	SHP099	0.06965	1.11027	0.999997	19.014	529400	48	18.8631	476820
MDA-MB-468	SHP099	0.203975	0.960866	0.999984	18.8055	458160	48	18.8631	476820
MDA-MB-468	SHP099	0.203975	0.987626	0.999984	18.8451	470920	48	18.8631	476820
MDA-MB-468	SHP099	0.203975	0.993247	0.999984	18.8533	473600	48	18.8631	476820
MDA-MB-468	SHP099	0.203975	1.05667	0.999984	18.9426	503840	48	18.8631	476820
MDA-MB-468	SHP099	0.6169	1.00675	0.999912	18.8728	480040	48	18.8631	476820
MDA-MB-468	SHP099	0.6169	1.01531	0.999912	18.885	484120	48	18.8631	476820
MDA-MB-468	SHP099	0.6169	1.02345	0.999912	18.8965	488000	48	18.8631	476820
MDA-MB-468	SHP099	0.6169	1.03259	0.999912	18.9094	492360	48	18.8631	476820
MDA-MB-468	SHP099	1.8905	0.961621	0.99951	18.8066	458520	48	18.8631	476820
MDA-MB-468	SHP099	1.8905	0.987878	0.99951	18.8455	471040	48	18.8631	476820
MDA-MB-468	SHP099	1.8905	1.00315	0.99951	18.8676	478320	48	18.8631	476820
MDA-MB-468	SHP099	1.8905	1.007	0.99951	18.8732	480160	48	18.8631	476820
MDA-MB-468	SHP099	5.57201	0.970513	0.997428	18.8199	462760	48	18.8631	476820
MDA-MB-468	SHP099	5.57201	1.01573	0.997428	18.8856	484320	48	18.8631	476820
MDA-MB-468	SHP099	5.57201	1.04845	0.997428	18.9313	499920	48	18.8631	476820
MDA-MB-468	SHP099	5.57201	1.1023	0.997428	19.0036	525600	48	18.8631	476820
MDA-MB-468	SHP099	16.716	0.914978	0.986251	18.7349	436280	48	18.8631	476820
MDA-MB-468	SHP099	16.716	0.949037	0.986251	18.7876	452520	48	18.8631	476820
MDA-MB-468	SHP099	16.716	0.994338	0.986251	18.8549	474120	48	18.8631	476820
MDA-MB-468	SHP099	16.716	1.01179	0.986251	18.88	482440	48	18.8631	476820
MDA-MB-468	SHP099	50.0485	0.858185	0.9301	18.6424	409200	48	18.8631	476820
MDA-MB-468	SHP099	50.0485	0.938048	0.9301	18.7708	447280	48	18.8631	476820
MDA-MB-468	SHP099	50.0485	0.959859	0.9301	18.804	457680	48	18.8631	476820
MDA-MB-468	SHP099	50.0485	0.972862	0.9301	18.8234	463880	48	18.8631	476820
MUG-Chor1	RMC-4550	0.00995	1.01445	0.999925	17.7597	221920	48	17.739	218760
MUG-Chor1	RMC-4550	0.00995	1.02213	0.999925	17.7706	223600	48	17.739	218760
MUG-Chor1	RMC-4550	0.00995	1.05284	0.999925	17.8133	230320	48	17.739	218760
MUG-Chor1	RMC-4550	0.00995	1.05796	0.999925	17.8203	231440	48	17.739	218760
MUG-Chor1	RMC-4550	0.024875	0.996161	0.99975	17.7334	217920	48	17.739	218760
MUG-Chor1	RMC-4550	0.024875	1.00786	0.99975	17.7503	220480	48	17.739	218760
MUG-Chor1	RMC-4550	0.024875	1.03748	0.99975	17.7921	226960	48	17.739	218760
MUG-Chor1	RMC-4550	0.024875	1.04425	0.99975	17.8015	228440	48	17.739	218760
MUG-Chor1	RMC-4550	0.06965	1.01573	0.99903	17.7615	222200	48	17.739	218760
MUG-Chor1	RMC-4550	0.06965	1.02194	0.99903	17.7703	223560	48	17.739	218760
MUG-Chor1	RMC-4550	0.06965	1.04535	0.99903	17.803	228680	48	17.739	218760
MUG-Chor1	RMC-4550	0.06965	1.07826	0.99903	17.8477	235880	48	17.739	218760
MUG-Chor1	RMC-4550	0.203975	0.940575	0.99602	17.6506	205760	48	17.739	218760
MUG-Chor1	RMC-4550	0.203975	0.944414	0.99602	17.6565	206600	48	17.739	218760
MUG-Chor1	RMC-4550	0.203975	0.982447	0.99602	17.7134	214920	48	17.739	218760
MUG-Chor1	RMC-4550	0.203975	1.02688	0.99602	17.7773	224640	48	17.739	218760
MUG-Chor1	RMC-4550	0.6169	0.872372	0.983132	17.542	190840	48	17.739	218760
MUG-Chor1	RMC-4550	0.6169	0.918084	0.983132	17.6157	200840	48	17.739	218760
MUG-Chor1	RMC-4550	0.6169	0.927775	0.983132	17.6308	202960	48	17.739	218760
MUG-Chor1	RMC-4550	0.6169	0.956117	0.983132	17.6742	209160	48	17.739	218760
MUG-Chor1	RMC-4550	1.8905	0.809289	0.930271	17.4337	177040	48	17.739	218760
MUG-Chor1	RMC-4550	1.8905	0.848053	0.930271	17.5012	185520	48	17.739	218760
MUG-Chor1	RMC-4550	1.8905	0.877857	0.930271	17.551	192040	48	17.739	218760
MUG-Chor1	RMC-4550	1.8905	0.902176	0.930271	17.5905	197360	48	17.739	218760
MUG-Chor1	RMC-4550	5.57201	0.723533	0.762727	17.2721	158280	48	17.739	218760
MUG-Chor1	RMC-4550	5.57201	0.772902	0.762727	17.3673	169080	48	17.739	218760
MUG-Chor1	RMC-4550	5.57201	0.79521	0.762727	17.4084	173960	48	17.739	218760
MUG-Chor1	RMC-4550	5.57201	0.811666	0.762727	17.4379	177560	48	17.739	218760
MUG-Chor1	RMC-4550	16.716	0.426221	0.430753	16.5087	93240	48	17.739	218760
MUG-Chor1	RMC-4550	16.716	0.50192	0.430753	16.7445	109800	48	17.739	218760
MUG-Chor1	RMC-4550	16.716	0.50448	0.430753	16.7519	110360	48	17.739	218760
MUG-Chor1	RMC-4550	16.716	0.507771	0.430753	16.7612	111080	48	17.739	218760
MUG-Chor1	RMC-4550	50.0485	0.0691169	0.151532	13.8842	15120	48	17.739	218760
MUG-Chor1	RMC-4550	50.0485	0.0718596	0.151532	13.9403	15720	48	17.739	218760
MUG-Chor1	RMC-4550	50.0485	0.0722253	0.151532	13.9476	15800	48	17.739	218760
MUG-Chor1	RMC-4550	50.0485	0.082282	0.151532	14.1357	18000	48	17.739	218760
MUG-Chor1	SHP099	0.00995	1.02798	0.999953	17.7788	224880	48	17.739	218760
MUG-Chor1	SHP099	0.00995	1.02944	0.999953	17.7808	225200	48	17.739	218760
MUG-Chor1	SHP099	0.00995	1.05138	0.999953	17.8113	230000	48	17.739	218760
MUG-Chor1	SHP099	0.00995	1.07442	0.999953	17.8425	235040	48	17.739	218760
MUG-Chor1	SHP099	0.024875	1.03511	0.999849	17.7888	226440	48	17.739	218760
MUG-Chor1	SHP099	0.024875	1.04352	0.999849	17.8004	228280	48	17.739	218760
MUG-Chor1	SHP099	0.024875	1.0682	0.999849	17.8342	233680	48	17.739	218760
MUG-Chor1	SHP099	0.024875	1.1077	0.999849	17.8866	242320	48	17.739	218760
MUG-Chor1	SHP099	0.06965	0.972939	0.999443	17.6994	212840	48	17.739	218760
MUG-Chor1	SHP099	0.06965	1.00494	0.999443	17.7461	219840	48	17.739	218760
MUG-Chor1	SHP099	0.06965	1.0331	0.999443	17.786	226000	48	17.739	218760
MUG-Chor1	SHP099	0.06965	1.05943	0.999443	17.8223	231760	48	17.739	218760
MUG-Chor1	SHP099	0.203975	0.959225	0.997827	17.6789	209840	48	17.739	218760
MUG-Chor1	SHP099	0.203975	0.961419	0.997827	17.6822	210320	48	17.739	218760
MUG-Chor1	SHP099	0.203975	0.991407	0.997827	17.7265	216880	48	17.739	218760
MUG-Chor1	SHP099	0.203975	0.997989	0.997827	17.7361	218320	48	17.739	218760
MUG-Chor1	SHP099	0.6169	0.912233	0.991207	17.6065	199560	48	17.739	218760
MUG-Chor1	SHP099	0.6169	0.966173	0.991207	17.6893	211360	48	17.739	218760
MUG-Chor1	SHP099	0.6169	0.989212	0.991207	17.7233	216400	48	17.739	218760
MUG-Chor1	SHP099	0.6169	0.994881	0.991207	17.7316	217640	48	17.739	218760
MUG-Chor1	SHP099	1.8905	0.900531	0.964557	17.5878	197000	48	17.739	218760
MUG-Chor1	SHP099	1.8905	0.907296	0.964557	17.5986	198480	48	17.739	218760
MUG-Chor1	SHP099	1.8905	0.929969	0.964557	17.6342	203440	48	17.739	218760
MUG-Chor1	SHP099	1.8905	0.940209	0.964557	17.65	205680	48	17.739	218760
MUG-Chor1	SHP099	5.57201	0.829951	0.873472	17.4701	181560	48	17.739	218760
MUG-Chor1	SHP099	5.57201	0.845127	0.873472	17.4962	184880	48	17.739	218760
MUG-Chor1	SHP099	5.57201	0.882977	0.873472	17.5594	193160	48	17.739	218760
MUG-Chor1	SHP099	5.57201	0.891205	0.873472	17.5728	194960	48	17.739	218760
MUG-Chor1	SHP099	16.716	0.608887	0.631303	17.0232	133200	48	17.739	218760
MUG-Chor1	SHP099	16.716	0.669958	0.631303	17.1611	146560	48	17.739	218760
MUG-Chor1	SHP099	16.716	0.692266	0.631303	17.2084	151440	48	17.739	218760
MUG-Chor1	SHP099	16.716	0.693363	0.631303	17.2107	151680	48	17.739	218760
MUG-Chor1	SHP099	50.0485	0.258365	0.298622	15.7865	56520	48	17.739	218760
MUG-Chor1	SHP099	50.0485	0.273359	0.298622	15.8679	59800	48	17.739	218760
MUG-Chor1	SHP099	50.0485	0.279576	0.298622	15.9003	61160	48	17.739	218760
MUG-Chor1	SHP099	50.0485	0.286524	0.298622	15.9357	62680	48	17.739	218760
U-CH1	RMC-4550	0.00995	0.924595	0.879584	18.7725	447800	24	18.8856	484320
U-CH1	RMC-4550	0.00995	0.952181	0.879584	18.8149	461160	24	18.8856	484320
U-CH1	RMC-4550	0.00995	0.965312	0.879584	18.8347	467520	24	18.8856	484320
U-CH1	RMC-4550	0.00995	0.990255	0.879584	18.8715	479600	24	18.8856	484320
U-CH1	RMC-4550	0.024875	0.856211	0.82297	18.6616	414680	24	18.8856	484320
U-CH1	RMC-4550	0.024875	0.874381	0.82297	18.6919	423480	24	18.8856	484320
U-CH1	RMC-4550	0.024875	0.935745	0.82297	18.7898	453200	24	18.8856	484320
U-CH1	RMC-4550	0.024875	0.940535	0.82297	18.7972	455520	24	18.8856	484320
U-CH1	RMC-4550	0.06965	0.720268	0.736685	18.4122	348840	24	18.8856	484320
U-CH1	RMC-4550	0.06965	0.723406	0.736685	18.4185	350360	24	18.8856	484320
U-CH1	RMC-4550	0.06965	0.737364	0.736685	18.446	357120	24	18.8856	484320
U-CH1	RMC-4550	0.06965	0.797159	0.736685	18.5585	386080	24	18.8856	484320
U-CH1	RMC-4550	0.203975	0.485299	0.622196	17.8425	235040	24	18.8856	484320
U-CH1	RMC-4550	0.203975	0.49298	0.622196	17.8652	238760	24	18.8856	484320
U-CH1	RMC-4550	0.203975	0.521226	0.622196	17.9456	252440	24	18.8856	484320
U-CH1	RMC-4550	0.203975	0.540056	0.622196	17.9968	261560	24	18.8856	484320
U-CH1	RMC-4550	0.6169	0.409068	0.48827	17.596	198120	24	18.8856	484320
U-CH1	RMC-4550	0.6169	0.409316	0.48827	17.5969	198240	24	18.8856	484320
U-CH1	RMC-4550	0.6169	0.416254	0.48827	17.6211	201600	24	18.8856	484320
U-CH1	RMC-4550	0.6169	0.424843	0.48827	17.6506	205760	24	18.8856	484320
U-CH1	RMC-4550	1.8905	0.344483	0.354518	17.3481	166840	24	18.8856	484320
U-CH1	RMC-4550	1.8905	0.374298	0.354518	17.4679	181280	24	18.8856	484320
U-CH1	RMC-4550	1.8905	0.392055	0.354518	17.5347	189880	24	18.8856	484320
U-CH1	RMC-4550	1.8905	0.393872	0.354518	17.5414	190760	24	18.8856	484320
U-CH1	RMC-4550	5.57201	0.290882	0.243732	17.1041	140880	24	18.8856	484320
U-CH1	RMC-4550	5.57201	0.335976	0.243732	17.312	162720	24	18.8856	484320
U-CH1	RMC-4550	5.57201	0.33738	0.243732	17.318	163400	24	18.8856	484320
U-CH1	RMC-4550	5.57201	0.35555	0.243732	17.3937	172200	24	18.8856	484320
U-CH1	RMC-4550	16.716	0.196482	0.157873	16.5381	95160	24	18.8856	484320
U-CH1	RMC-4550	16.716	0.201189	0.157873	16.5722	97440	24	18.8856	484320
U-CH1	RMC-4550	16.716	0.212256	0.157873	16.6495	102800	24	18.8856	484320
U-CH1	RMC-4550	16.716	0.223158	0.157873	16.7217	108080	24	18.8856	484320
U-CH1	RMC-4550	50.0485	0.0511232	0.0984136	14.5957	24760	24	18.8856	484320
U-CH1	RMC-4550	50.0485	0.0540965	0.0984136	14.6773	26200	24	18.8856	484320
U-CH1	RMC-4550	50.0485	0.0555831	0.0984136	14.7164	26920	24	18.8856	484320
U-CH1	RMC-4550	50.0485	0.0558309	0.0984136	14.7228	27040	24	18.8856	484320
U-CH1	SHP099	0.00995	0.962917	0.98882	18.8311	466360	24	18.8856	484320
U-CH1	SHP099	0.00995	0.996944	0.98882	18.8812	482840	24	18.8856	484320
U-CH1	SHP099	0.00995	1.06599	0.98882	18.9778	516280	24	18.8856	484320
U-CH1	SHP099	0.00995	1.15238	0.98882	19.0902	558120	24	18.8856	484320
U-CH1	SHP099	0.024875	0.908903	0.978865	18.7478	440200	24	18.8856	484320
U-CH1	SHP099	0.024875	0.962174	0.978865	18.83	466000	24	18.8856	484320
U-CH1	SHP099	0.024875	0.988685	0.978865	18.8692	478840	24	18.8856	484320
U-CH1	SHP099	0.024875	0.995293	0.978865	18.8788	482040	24	18.8856	484320
U-CH1	SHP099	0.06965	0.917906	0.957243	18.762	444560	24	18.8856	484320
U-CH1	SHP099	0.06965	0.935828	0.957243	18.7899	453240	24	18.8856	484320
U-CH1	SHP099	0.06965	0.954163	0.957243	18.8179	462120	24	18.8856	484320
U-CH1	SHP099	0.06965	0.97894	0.957243	18.8549	474120	24	18.8856	484320
U-CH1	SHP099	0.203975	0.819045	0.912927	18.5976	396680	24	18.8856	484320
U-CH1	SHP099	0.203975	0.889825	0.912927	18.7172	430960	24	18.8856	484320
U-CH1	SHP099	0.203975	0.952841	0.912927	18.8159	461480	24	18.8856	484320
U-CH1	SHP099	0.203975	0.956227	0.912927	18.821	463120	24	18.8856	484320
U-CH1	SHP099	0.6169	0.81409	0.827578	18.5889	394280	24	18.8856	484320
U-CH1	SHP099	0.6169	0.818219	0.827578	18.5962	396280	24	18.8856	484320
U-CH1	SHP099	0.6169	0.898662	0.827578	18.7315	435240	24	18.8856	484320
U-CH1	SHP099	0.6169	0.922531	0.827578	18.7693	446800	24	18.8856	484320
U-CH1	SHP099	1.8905	0.611166	0.685229	18.1752	296000	24	18.8856	484320
U-CH1	SHP099	1.8905	0.701768	0.685229	18.3747	339880	24	18.8856	484320
U-CH1	SHP099	1.8905	0.710109	0.685229	18.3917	343920	24	18.8856	484320
U-CH1	SHP099	1.8905	0.745623	0.685229	18.4621	361120	24	18.8856	484320
U-CH1	SHP099	5.57201	0.421292	0.503693	17.6385	204040	24	18.8856	484320
U-CH1	SHP099	5.57201	0.435249	0.503693	17.6855	210800	24	18.8856	484320
U-CH1	SHP099	5.57201	0.438636	0.503693	17.6967	212440	24	18.8856	484320
U-CH1	SHP099	5.57201	0.513793	0.503693	17.9249	248840	24	18.8856	484320
U-CH1	SHP099	16.716	0.306905	0.31846	17.1815	148640	24	18.8856	484320
U-CH1	SHP099	16.716	0.320532	0.31846	17.2441	155240	24	18.8856	484320
U-CH1	SHP099	16.716	0.329452	0.31846	17.2837	159560	24	18.8856	484320
U-CH1	SHP099	16.716	0.393789	0.31846	17.5411	190720	24	18.8856	484320
U-CH1	SHP099	50.0485	0.179716	0.177251	16.4094	87040	24	18.8856	484320
U-CH1	SHP099	50.0485	0.195656	0.177251	16.532	94760	24	18.8856	484320
U-CH1	SHP099	50.0485	0.200942	0.177251	16.5704	97320	24	18.8856	484320
U-CH1	SHP099	50.0485	0.213165	0.177251	16.6556	103240	24	18.8856	484320
U-CH2	RMC-4550	0.00995	0.992807	0.931602	17.1305	143480	48	17.1409	144520
U-CH2	RMC-4550	0.00995	1.02796	0.931602	17.1807	148560	48	17.1409	144520
U-CH2	RMC-4550	0.00995	1.08387	0.931602	17.2571	156640	48	17.1409	144520
U-CH2	RMC-4550	0.00995	1.13009	0.931602	17.3173	163320	48	17.1409	144520
U-CH2	RMC-4550	0.024875	0.882372	0.906209	16.9604	127520	48	17.1409	144520
U-CH2	RMC-4550	0.024875	0.888738	0.906209	16.9707	128440	48	17.1409	144520
U-CH2	RMC-4550	0.024875	0.924996	0.906209	17.0284	133680	48	17.1409	144520
U-CH2	RMC-4550	0.024875	0.983673	0.906209	17.1172	142160	48	17.1409	144520
U-CH2	RMC-4550	0.06965	0.842239	0.867884	16.8932	121720	48	17.1409	144520
U-CH2	RMC-4550	0.06965	0.871024	0.867884	16.9417	125880	48	17.1409	144520
U-CH2	RMC-4550	0.06965	0.897595	0.867884	16.985	129720	48	17.1409	144520
U-CH2	RMC-4550	0.06965	0.952951	0.867884	17.0714	137720	48	17.1409	144520
U-CH2	RMC-4550	0.203975	0.718795	0.814531	16.6646	103880	48	17.1409	144520
U-CH2	RMC-4550	0.203975	0.746197	0.814531	16.7185	107840	48	17.1409	144520
U-CH2	RMC-4550	0.203975	0.776366	0.814531	16.7757	112200	48	17.1409	144520
U-CH2	RMC-4550	0.203975	0.833382	0.814531	16.878	120440	48	17.1409	144520
U-CH2	RMC-4550	0.6169	0.634101	0.743646	16.4837	91640	48	17.1409	144520
U-CH2	RMC-4550	0.6169	0.673957	0.743646	16.5716	97400	48	17.1409	144520
U-CH2	RMC-4550	0.6169	0.686136	0.743646	16.5975	99160	48	17.1409	144520
U-CH2	RMC-4550	0.6169	0.744813	0.743646	16.7159	107640	48	17.1409	144520
U-CH2	RMC-4550	1.8905	0.600334	0.655961	16.4047	86760	48	17.1409	144520
U-CH2	RMC-4550	1.8905	0.624967	0.655961	16.4628	90320	48	17.1409	144520
U-CH2	RMC-4550	1.8905	0.642128	0.655961	16.5018	92800	48	17.1409	144520
U-CH2	RMC-4550	1.8905	0.660118	0.655961	16.5417	95400	48	17.1409	144520
U-CH2	RMC-4550	5.57201	0.52588	0.559786	16.2137	76000	48	17.1409	144520
U-CH2	RMC-4550	5.57201	0.561031	0.559786	16.3071	81080	48	17.1409	144520
U-CH2	RMC-4550	5.57201	0.580406	0.559786	16.356	83880	48	17.1409	144520
U-CH2	RMC-4550	5.57201	0.619709	0.559786	16.4506	89560	48	17.1409	144520
U-CH2	RMC-4550	16.716	0.411847	0.457258	15.8611	59520	48	17.1409	144520
U-CH2	RMC-4550	16.716	0.462775	0.457258	16.0293	66880	48	17.1409	144520
U-CH2	RMC-4550	16.716	0.497095	0.457258	16.1325	71840	48	17.1409	144520
U-CH2	RMC-4550	16.716	0.512318	0.457258	16.176	74040	48	17.1409	144520
U-CH2	RMC-4550	50.0485	0.375589	0.358397	15.7281	54280	48	17.1409	144520
U-CH2	RMC-4550	50.0485	0.376696	0.358397	15.7324	54440	48	17.1409	144520
U-CH2	RMC-4550	50.0485	0.383339	0.358397	15.7576	55400	48	17.1409	144520
U-CH2	RMC-4550	50.0485	0.390812	0.358397	15.7855	56480	48	17.1409	144520
U-CH2	SHP099	0.00995	1.00305	0.983249	17.1453	144960	48	17.1409	144520
U-CH2	SHP099	0.00995	1.00969	0.983249	17.1548	145920	48	17.1409	144520
U-CH2	SHP099	0.00995	1.01357	0.983249	17.1603	146480	48	17.1409	144520
U-CH2	SHP099	0.00995	1.1312	0.983249	17.3188	163480	48	17.1409	144520
U-CH2	SHP099	0.024875	0.962915	0.973918	17.0864	139160	48	17.1409	144520
U-CH2	SHP099	0.024875	1.03239	0.973918	17.1869	149200	48	17.1409	144520
U-CH2	SHP099	0.024875	1.0382	0.973918	17.195	150040	48	17.1409	144520
U-CH2	SHP099	0.024875	1.05204	0.973918	17.2141	152040	48	17.1409	144520
U-CH2	SHP099	0.06965	0.881542	0.957376	16.959	127400	48	17.1409	144520
U-CH2	SHP099	0.06965	0.989209	0.957376	17.1253	142960	48	17.1409	144520
U-CH2	SHP099	0.06965	1.01633	0.957376	17.1643	146880	48	17.1409	144520
U-CH2	SHP099	0.06965	1.14614	0.957376	17.3377	165640	48	17.1409	144520
U-CH2	SHP099	0.203975	0.847221	0.929648	16.9017	122440	48	17.1409	144520
U-CH2	SHP099	0.203975	0.933853	0.929648	17.0422	134960	48	17.1409	144520
U-CH2	SHP099	0.203975	0.955995	0.929648	17.076	138160	48	17.1409	144520
U-CH2	SHP099	0.203975	0.993084	0.929648	17.1309	143520	48	17.1409	144520
U-CH2	SHP099	0.6169	0.817606	0.884417	16.8504	118160	48	17.1409	144520
U-CH2	SHP099	0.6169	0.852757	0.884417	16.9111	123240	48	17.1409	144520
U-CH2	SHP099	0.6169	0.924166	0.884417	17.0271	133560	48	17.1409	144520
U-CH2	SHP099	0.6169	1.02657	0.884417	17.1787	148360	48	17.1409	144520
U-CH2	SHP099	1.8905	0.675341	0.814886	16.5746	97600	48	17.1409	144520
U-CH2	SHP099	1.8905	0.725992	0.814886	16.6789	104920	48	17.1409	144520
U-CH2	SHP099	1.8905	0.828123	0.814886	16.8688	119680	48	17.1409	144520
U-CH2	SHP099	1.8905	0.846114	0.814886	16.8998	122280	48	17.1409	144520
U-CH2	SHP099	5.57201	0.629673	0.720804	16.4736	91000	48	17.1409	144520
U-CH2	SHP099	5.57201	0.677002	0.720804	16.5781	97840	48	17.1409	144520
U-CH2	SHP099	5.57201	0.690841	0.720804	16.6073	99840	48	17.1409	144520
U-CH2	SHP099	5.57201	0.725161	0.720804	16.6773	104800	48	17.1409	144520
U-CH2	SHP099	16.716	0.572656	0.60015	16.3366	82760	48	17.1409	144520
U-CH2	SHP099	16.716	0.577085	0.60015	16.3478	83400	48	17.1409	144520
U-CH2	SHP099	16.716	0.608361	0.60015	16.4239	87920	48	17.1409	144520
U-CH2	SHP099	16.716	0.623583	0.60015	16.4596	90120	48	17.1409	144520
U-CH2	SHP099	50.0485	0.466373	0.466229	16.0405	67400	48	17.1409	144520
U-CH2	SHP099	50.0485	0.503461	0.466229	16.1509	72760	48	17.1409	144520
U-CH2	SHP099	50.0485	0.522559	0.466229	16.2046	75520	48	17.1409	144520
U-CH2	SHP099	50.0485	0.526157	0.466229	16.2145	76040	48	17.1409	144520
UM-Chor1	RMC-4550	0.00995	0.986029	0.943237	18.8117	460120	48	18.8319	466640
UM-Chor1	RMC-4550	0.00995	1.01989	0.943237	18.8604	475920	48	18.8319	466640
UM-Chor1	RMC-4550	0.00995	1.03446	0.943237	18.8808	482720	48	18.8319	466640
UM-Chor1	RMC-4550	0.00995	1.04586	0.943237	18.8966	488040	48	18.8319	466640
UM-Chor1	RMC-4550	0.024875	0.976171	0.914744	18.7972	455520	48	18.8319	466640
UM-Chor1	RMC-4550	0.024875	0.990915	0.914744	18.8188	462400	48	18.8319	466640
UM-Chor1	RMC-4550	0.024875	0.991086	0.914744	18.819	462480	48	18.8319	466640
UM-Chor1	RMC-4550	0.024875	1.0168	0.914744	18.856	474480	48	18.8319	466640
UM-Chor1	RMC-4550	0.06965	0.881966	0.867777	18.6507	411560	48	18.8319	466640
UM-Chor1	RMC-4550	0.06965	0.906224	0.867777	18.6899	422880	48	18.8319	466640
UM-Chor1	RMC-4550	0.06965	0.921482	0.867777	18.714	430000	48	18.8319	466640
UM-Chor1	RMC-4550	0.06965	0.956456	0.867777	18.7677	446320	48	18.8319	466640
UM-Chor1	RMC-4550	0.203975	0.7425	0.797133	18.4024	346480	48	18.8319	466640
UM-Chor1	RMC-4550	0.203975	0.767445	0.797133	18.4501	358120	48	18.8319	466640
UM-Chor1	RMC-4550	0.203975	0.776017	0.797133	18.4661	362120	48	18.8319	466640
UM-Chor1	RMC-4550	0.203975	0.782617	0.797133	18.4783	365200	48	18.8319	466640
UM-Chor1	RMC-4550	0.6169	0.599092	0.698491	18.0928	279560	48	18.8319	466640
UM-Chor1	RMC-4550	0.6169	0.613407	0.698491	18.1269	286240	48	18.8319	466640
UM-Chor1	RMC-4550	0.6169	0.632523	0.698491	18.1711	295160	48	18.8319	466640
UM-Chor1	RMC-4550	0.6169	0.637666	0.698491	18.1828	297560	48	18.8319	466640
UM-Chor1	RMC-4550	1.8905	0.509601	0.575783	17.8594	237800	48	18.8319	466640
UM-Chor1	RMC-4550	1.8905	0.52023	0.575783	17.8892	242760	48	18.8319	466640
UM-Chor1	RMC-4550	1.8905	0.525973	0.575783	17.905	245440	48	18.8319	466640
UM-Chor1	RMC-4550	1.8905	0.536517	0.575783	17.9336	250360	48	18.8319	466640
UM-Chor1	RMC-4550	5.57201	0.446512	0.447557	17.6687	208360	48	18.8319	466640
UM-Chor1	RMC-4550	5.57201	0.44694	0.447557	17.6701	208560	48	18.8319	466640
UM-Chor1	RMC-4550	5.57201	0.486543	0.447557	17.7926	227040	48	18.8319	466640
UM-Chor1	RMC-4550	5.57201	0.490829	0.447557	17.8052	229040	48	18.8319	466640
UM-Chor1	RMC-4550	16.716	0.371679	0.324092	17.4041	173440	48	18.8319	466640
UM-Chor1	RMC-4550	16.716	0.372022	0.324092	17.4054	173600	48	18.8319	466640
UM-Chor1	RMC-4550	16.716	0.377936	0.324092	17.4282	176360	48	18.8319	466640
UM-Chor1	RMC-4550	16.716	0.381451	0.324092	17.4415	178000	48	18.8319	466640
UM-Chor1	RMC-4550	50.0485	0.224842	0.221222	16.6789	104920	48	18.8319	466640
UM-Chor1	RMC-4550	50.0485	0.227928	0.221222	16.6986	106360	48	18.8319	466640
UM-Chor1	RMC-4550	50.0485	0.237014	0.221222	16.755	110600	48	18.8319	466640
UM-Chor1	RMC-4550	50.0485	0.243528	0.221222	16.7941	113640	48	18.8319	466640
UM-Chor1	SHP099	0.00995	0.971542	0.993399	18.7903	453360	48	18.8319	466640
UM-Chor1	SHP099	0.00995	1.00309	0.993399	18.8364	468080	48	18.8319	466640
UM-Chor1	SHP099	0.00995	1.01834	0.993399	18.8582	475200	48	18.8319	466640
UM-Chor1	SHP099	0.00995	1.04475	0.993399	18.8951	487520	48	18.8319	466640
UM-Chor1	SHP099	0.024875	0.960999	0.987685	18.7746	448440	48	18.8319	466640
UM-Chor1	SHP099	0.024875	0.981571	0.987685	18.8051	458040	48	18.8319	466640
UM-Chor1	SHP099	0.024875	1.0132	0.987685	18.8509	472800	48	18.8319	466640
UM-Chor1	SHP099	0.024875	1.02426	0.987685	18.8665	477960	48	18.8319	466640
UM-Chor1	SHP099	0.06965	0.9856	0.975333	18.811	459920	48	18.8319	466640
UM-Chor1	SHP099	0.06965	0.998458	0.975333	18.8297	465920	48	18.8319	466640
UM-Chor1	SHP099	0.06965	1.00137	0.975333	18.8339	467280	48	18.8319	466640
UM-Chor1	SHP099	0.06965	1.03652	0.975333	18.8837	483680	48	18.8319	466640
UM-Chor1	SHP099	0.203975	0.936483	0.949752	18.7373	437000	48	18.8319	466640
UM-Chor1	SHP099	0.203975	0.948227	0.949752	18.7553	442480	48	18.8319	466640
UM-Chor1	SHP099	0.203975	0.966913	0.949752	18.7834	451200	48	18.8319	466640
UM-Chor1	SHP099	0.203975	0.978314	0.949752	18.8003	456520	48	18.8319	466640
UM-Chor1	SHP099	0.6169	0.904253	0.89835	18.6867	421960	48	18.8319	466640
UM-Chor1	SHP099	0.6169	0.907339	0.89835	18.6917	423400	48	18.8319	466640
UM-Chor1	SHP099	0.6169	0.912653	0.89835	18.7001	425880	48	18.8319	466640
UM-Chor1	SHP099	0.6169	0.921911	0.89835	18.7146	430200	48	18.8319	466640
UM-Chor1	SHP099	1.8905	0.783388	0.803729	18.4797	365560	48	18.8319	466640
UM-Chor1	SHP099	1.8905	0.794189	0.803729	18.4995	370600	48	18.8319	466640
UM-Chor1	SHP099	1.8905	0.809019	0.803729	18.5262	377520	48	18.8319	466640
UM-Chor1	SHP099	1.8905	0.817419	0.803729	18.5411	381440	48	18.8319	466640
UM-Chor1	SHP099	5.57201	0.610921	0.660893	18.121	285080	48	18.8319	466640
UM-Chor1	SHP099	5.57201	0.633294	0.660893	18.1729	295520	48	18.8319	466640
UM-Chor1	SHP099	5.57201	0.645809	0.660893	18.2011	301360	48	18.8319	466640
UM-Chor1	SHP099	5.57201	0.677611	0.660893	18.2705	316200	48	18.8319	466640
UM-Chor1	SHP099	16.716	0.451569	0.478172	17.685	210720	48	18.8319	466640
UM-Chor1	SHP099	16.716	0.467256	0.478172	17.7342	218040	48	18.8319	466640
UM-Chor1	SHP099	16.716	0.470942	0.478172	17.7456	219760	48	18.8319	466640
UM-Chor1	SHP099	16.716	0.480628	0.478172	17.7749	224280	48	18.8319	466640
UM-Chor1	SHP099	50.0485	0.311932	0.301398	17.1513	145560	48	18.8319	466640
UM-Chor1	SHP099	50.0485	0.316047	0.301398	17.1702	147480	48	18.8319	466640
UM-Chor1	SHP099	50.0485	0.327876	0.301398	17.2232	153000	48	18.8319	466640
UM-Chor1	SHP099	50.0485	0.341591	0.301398	17.2823	159400	48	18.8319	466640

## Sheet: Fig 5d
U-CH1/RMC-4550
Time (days)	RMC-4550 vehicle					RMC-4550 10 mg/kg					RMC-4550 30 mg/kg
0	266	112	178	300		266	112	300	178	178	131	300	204	204	204
3	421	112	266	421		333	65	421	204	266	131	421	204	266	204
8	624	112	520	818		463	14	421	333	300	131	755	300	300	204
10	881	112	692	1123		572	0	463	366	421	178	973	379	300	300
14	1123	112	755	1582		755	0	692	463	572	204	1048	379	333	300
17	1494	112	1230	2340		1048	0	899	624	572	204	1631	520	333	333
21	1582	112	1631	3006		1230	0	1230	818	624	204	1872	572	333	333
U-CH1/TNO155
Time (days)	Untreated control							TNO155 20mg/kg
0	266	266	204	204	229	131	178	333	150	255	204	178	131
3	266	300	204	366	300	204	178	333	150	333	204	178	131
6	676	624	300	624	421	300	204	572	150	505	204	42	150
10	728	676	421	624	463	379	266	624	131	548	204	78	150
13	944	881	421	728	624	421	463	899	131	590	204	131	150
17	1273	1273	624	881	624	520	505	973	131	632	300	131	255
20	1572	1273	624	1273	818	572	505	973	131	716	300	131	255
24	2140	1733	755	1423	881	572	676	1230	131	1133	300	78	280
27	2344	1835	818	1423	1123	818	780	1318	91	1133	204	78	280
31	2925	2223	973	2140	1123	818	832	1582	112	1133	300	42	306
CF539/TNO155
Time (days)	TNO155 vehicle							TNO155 10 mg/kg
0	178	266	204	112	204	379		178	178	204	300	300	131	255
4	266	333	333	131	300	421		178	178	204	421	300	131	255
7	300	463	333	204	366	572		178	178	204	463	300	131	255
11	421	463	463	300	505	818		178	178	204	421	300	131	255
14	520	572	505	421	624	973		204	178	204	421	300	178	255
19	692	676	676	572	881	1406		204	178	204	421	300	178	255
21	755	881	1048	624	1048	1835		204	178	204	421	333	178	280
25	973	1048	1318	755	1406	2929		204	178	204	421	300	204	280
28	1230	1318	1733	973	1835	2929		204	204	204	572	300	204	280
32	1529	1733	2038	1529	2223	2929		204	204	204	572	333	204	280
35	1872	2106	2457	1631	2662	2929		204	204	204	572	333	204	280
CF466/TNO155
Time (days)	Untreated control							TNO155 20 mg/kg
0	266	178	229	150	204	204	178	266	204	204	150	204	204	178
4	379	229	266	229	379	229	178	204	178	178	204	150	204	178
6	379	300	300	229	379	255	204	204	131	178	204	150	266	178
10	572	366	300	229	379	366	204	300	204	204	150	131	204	131
13	572	505	379	229	421	366	204	300	204	204	131	131	131	131
17	572	590	421	280	463	421	204	300	131	150	131	91	131	131
20	572	590	520	280	572	463	204	300	131	204	131	91	178	131
24	755	728	463	280	755	572	266	300	131	150	131	204	266	178
27	755	728	463	306	899	572	266	300	131	150	131	131	178	131
31	755	944	572	306	1142	755	300	300	178	204	131	112	178	112
35	899	1123	755	399	1230	755	300	204	178	178	131	112	131	112
38	1142	1406	973	399	1529	818	300	204	131	178	131	112	131	131
41	1230	1406	1048	399	1529	881	300	300	178	178	131	42	204	131

## Sheet: Supplementary Fig 1
depmap_id	UMAP1	UMAP2	cell_name	primary_disease	lineage	is_chordoma
ACH-000001	-3.09891	-0.867383	NIHOVCAR3	Ovarian Cancer	ovary	FALSE
ACH-000002	-4.36907	11.8968	HL60	Leukemia	blood	FALSE
ACH-000003	-1.98306	-3.25581	CACO2	Colon/Colorectal Cancer	colorectal	FALSE
ACH-000004	-2.85599	21.5427	HEL	Leukemia	blood	FALSE
ACH-000005	-2.96437	21.3433	HEL9217	Leukemia	blood	FALSE
ACH-000006	-5.67596	12.0918	MONOMAC6	Leukemia	blood	FALSE
ACH-000007	-4.18672	-5.34287	LS513	Colon/Colorectal Cancer	colorectal	FALSE
ACH-000008	6.3347	1.57883	A101D	Skin Cancer	skin	FALSE
ACH-000009	-2.30718	-3.13174	C2BBE1	Colon/Colorectal Cancer	colorectal	FALSE
ACH-000010	-5.23244	-3.78399	NCIH2077	Lung Cancer	lung	FALSE
ACH-000011	-4.09035	1.06389	253J	Bladder Cancer	urinary_tract	FALSE
ACH-000012	1.06668	-2.14913	HCC827	Lung Cancer	lung	FALSE
ACH-000013	-3.07054	-0.487585	ONCODG1	Ovarian Cancer	ovary	FALSE
ACH-000014	6.47332	1.22922	HS294T	Skin Cancer	skin	FALSE
ACH-000015	-5.11213	-3.76158	NCIH1581	Lung Cancer	lung	FALSE
ACH-000016	-4.4184	1.2838	SLR21	Kidney Cancer	kidney	FALSE
ACH-000017	5.90947	-10.5752	SKBR3	Breast Cancer	breast	FALSE
ACH-000018	2.40405	-3.66523	T24	Bladder Cancer	urinary_tract	FALSE
ACH-000019	6.44563	-11.3322	MCF7	Breast Cancer	breast	FALSE
ACH-000020	-0.85581	13.3503	MHHCALL2	Leukemia	blood	FALSE
ACH-000021	0.180738	-2.50897	NCIH1693	Lung Cancer	lung	FALSE
ACH-000022	-3.14642	-4.10025	PATU8988S	Pancreatic Cancer	pancreas	FALSE
ACH-000023	1.42695	-3.23907	PATU8988T	Pancreatic Cancer	pancreas	FALSE
ACH-000024	17.5624	0.436008	OPM2	Myeloma	plasma_cell	FALSE
ACH-000025	3.60997	-2.67793	CH157MN	Brain Cancer	central_nervous_system	FALSE
ACH-000026	-4.00982	0.875006	253JBV	Bladder Cancer	urinary_tract	FALSE
ACH-000027	5.53417	-4.45988	GOS3	Brain Cancer	central_nervous_system	FALSE
ACH-000028	6.54295	-11.2327	KPL1	Breast Cancer	breast	FALSE
ACH-000029	0.736709	-1.47533	HCC827GR5	Lung Cancer	lung	FALSE
ACH-000030	-0.0250491	-0.690836	PC14	Lung Cancer	lung	FALSE
ACH-000031	0.0191506	0.328934	PANC0213	Pancreatic Cancer	pancreas	FALSE
ACH-000032	-0.401605	13.4903	MHHCALL3	Leukemia	blood	FALSE
ACH-000033	-0.176807	-2.28753	NCIH1819	Lung Cancer	lung	FALSE
ACH-000034	-4.50356	12.0997	PLB985	Leukemia	blood	FALSE
ACH-000035	-0.488648	-2.90335	NCIH1650	Lung Cancer	lung	FALSE
ACH-000036	4.23661	-4.22457	U343	Brain Cancer	central_nervous_system	FALSE
ACH-000037	2.83115	-4.48193	S117	Sarcoma	soft_tissue	FALSE
ACH-000038	-1.62577	9.46371	EHEB	Lymphoma	lymphocyte	FALSE
ACH-000039	-13.8464	-10.4555	SKNMC	Bone Cancer	bone	FALSE
ACH-000040	3.5751	-5.94792	U118MG	Brain Cancer	central_nervous_system	FALSE
ACH-000041	-13.9967	-10.4845	RDES	Bone Cancer	bone	FALSE
ACH-000042	-0.385063	0.35946	PANC0203	Pancreatic Cancer	pancreas	FALSE
ACH-000043	6.73402	-5.00306	HS895T	Fibroblast	fibroblast	FALSE
ACH-000044	6.58836	-11.8185	MDAMB134VI	Breast Cancer	breast	FALSE
ACH-000045	-4.83363	12.102	MV411	Leukemia	blood	FALSE
ACH-000046	-4.21327	1.10147	ACHN	Kidney Cancer	kidney	FALSE
ACH-000047	-2.71296	-1.80318	GCIY	Gastric Cancer	gastric	FALSE
ACH-000048	-4.95767	-3.50442	TOV112D	Ovarian Cancer	ovary	FALSE
ACH-000050	17.3777	1.74331	NCIH929	Myeloma	plasma_cell	FALSE
ACH-000051	-5.79512	-4.01169	TE617T	Sarcoma	soft_tissue	FALSE
ACH-000053	18.2174	21.7112	KARPAS299	Lymphoma	lymphocyte	FALSE
ACH-000054	3.37634	-3.09925	HT1080	Sarcoma	soft_tissue	FALSE
ACH-000055	-13.8948	-1.35633	D283MED	Brain Cancer	central_nervous_system	FALSE
ACH-000056	-0.742441	10.8849	DOHH2	Lymphoma	lymphocyte	FALSE
ACH-000057	17.4417	0.550017	OPM1	Myeloma	plasma_cell	FALSE
ACH-000058	1.11934	-4.41831	ML1	Thyroid Cancer	thyroid	FALSE
ACH-000059	-0.665229	13.3836	SUPB15	Leukemia	blood	FALSE
ACH-000060	-0.537689	-1.04368	PANC1005	Pancreatic Cancer	pancreas	FALSE
ACH-000061	-3.25694	8.95661	HH	Lymphoma	lymphocyte	FALSE
ACH-000062	0.936391	-4.1948	RERFLCMS	Lung Cancer	lung	FALSE
ACH-000063	6.70038	-7.04983	HS616T	Fibroblast	fibroblast	FALSE
ACH-000065	-5.3834	12.3234	OCIAML5	Leukemia	blood	FALSE
ACH-000066	0.368798	-2.78466	HCC4006	Lung Cancer	lung	FALSE
ACH-000067	3.95946	-5.30699	HS683	Brain Cancer	central_nervous_system	FALSE
ACH-000068	-0.581059	10.8762	REC1	Lymphoma	lymphocyte	FALSE
ACH-000069	-1.11655	9.95125	HS611T	Lymphoma	lymphocyte	FALSE
ACH-000070	-0.818702	12.7203	697	Leukemia	blood	FALSE
ACH-000071	4.65785	-6.16401	HS706T	Fibroblast	fibroblast	FALSE
ACH-000072	-2.86542	22.1894	MEG01	Leukemia	blood	FALSE
ACH-000073	-1.3056	9.98264	GRANTA519	Lymphoma	lymphocyte	FALSE
ACH-000074	-2.89372	21.8189	KU812	Leukemia	blood	FALSE
ACH-000075	4.23713	-5.40736	U87MG	Brain Cancer	central_nervous_system	FALSE
ACH-000076	-2.68545	22.0345	NCO2	Leukemia	blood	FALSE
ACH-000077	-3.4334	8.82134	MJ	Lymphoma	lymphocyte	FALSE
ACH-000078	-13.3085	1.45186	MHHNB11	Neuroblastoma	peripheral_nervous_system	FALSE
ACH-000079	5.67018	-7.15059	TE125T	Fibroblast	fibroblast	FALSE
ACH-000080	-1.51448	9.2642	BDCM	Leukemia	blood	FALSE
ACH-000081	-3.94296	13.5526	GDM1	Leukemia	blood	FALSE
ACH-000082	3.64445	-6.14931	G292CLONEA141B1	Bone Cancer	bone	FALSE
ACH-000083	6.21941	-6.18051	HS281T	Fibroblast	fibroblast	FALSE
ACH-000084	-3.94248	13.688	MUTZ3	Leukemia	blood	FALSE
ACH-000085	1.25267	0.398629	T3M4	Pancreatic Cancer	pancreas	FALSE
ACH-000086	3.22958	-1.74581	ACCMESO1	Lung Cancer	lung	FALSE
ACH-000087	-13.9908	-10.4319	SKES1	Bone Cancer	bone	FALSE
ACH-000088	6.60691	-5.00774	HS172T	Fibroblast	fibroblast	FALSE
ACH-000089	-3.05866	-5.20421	NCIH684	Colon/Colorectal Cancer	colorectal	FALSE
ACH-000090	-0.415366	0.588351	PC3	Prostate Cancer	prostate	FALSE
ACH-000091	1.64276	-4.2468	OV56	Ovarian Cancer	ovary	FALSE
ACH-000092	1.39327	-5.30184	NCIH2452	Lung Cancer	lung	FALSE
ACH-000093	-1.04897	-0.610287	PANC0504	Pancreatic Cancer	pancreas	FALSE
ACH-000094	-1.42225	-0.407293	HPAFII	Pancreatic Cancer	pancreas	FALSE
ACH-000095	-13.9537	-1.51068	D341	Brain Cancer	central_nervous_system	FALSE
ACH-000096	-6.16557	-2.7791	G401	Rhabdoid	kidney	FALSE
ACH-000097	6.68985	-11.6431	ZR751	Breast Cancer	breast	FALSE
ACH-000098	3.34224	-4.28965	GAMG	Brain Cancer	central_nervous_system	FALSE
ACH-000099	-13.4814	1.35955	SIMA	Neuroblastoma	peripheral_nervous_system	FALSE
ACH-000100	7.03675	-1.73102	RH41	Sarcoma	soft_tissue	FALSE
ACH-000101	-4.94589	7.83516	KE37	Leukemia	blood	FALSE
ACH-000102	3.40988	-4.8061	GMS10	Brain Cancer	central_nervous_system	FALSE
ACH-000103	-3.17235	-0.314906	CAOV4	Ovarian Cancer	ovary	FALSE
ACH-000104	-4.89739	8.02378	LOUCY	Leukemia	blood	FALSE
ACH-000105	-4.73998	7.78322	ALLSIL	Leukemia	blood	FALSE
ACH-000106	-1.73671	9.46706	JVM2	Lymphoma	lymphocyte	FALSE
ACH-000107	-1.0666	-1.16115	CAPAN2	Pancreatic Cancer	pancreas	FALSE
ACH-000108	-1.00248	-1.90639	KP3	Pancreatic Cancer	pancreas	FALSE
ACH-000109	0.193564	-2.75776	NCIH3255	Lung Cancer	lung	FALSE
ACH-000110	-0.218889	-1.56737	NCCSTCK140	Gastric Cancer	gastric	FALSE
ACH-000111	-1.23727	-3.03119	HCC1187	Breast Cancer	breast	FALSE
ACH-000112	-4.77275	12.1552	SIGM5	Leukemia	blood	FALSE
ACH-000113	-5.62115	12.136	OCIAML2	Leukemia	blood	FALSE
ACH-000114	-0.757979	0.103785	SU8686	Pancreatic Cancer	pancreas	FALSE
ACH-000115	-7.81874	-2.02401	VCAP	Prostate Cancer	prostate	FALSE
ACH-000116	-2.8645	-0.647994	OAW28	Ovarian Cancer	ovary	FALSE
ACH-000117	6.31623	-10.7629	EFM192A	Breast Cancer	breast	FALSE
ACH-000118	-0.330609	-0.951264	HUPT3	Pancreatic Cancer	pancreas	FALSE
ACH-000119	5.97668	-6.90077	HS863T	Fibroblast	fibroblast	FALSE
ACH-000120	2.7681	-6.21833	CHP212	Neuroblastoma	peripheral_nervous_system	FALSE
ACH-000121	1.61928	-3.27572	NCIH2405	Lung Cancer	lung	FALSE
ACH-000122	-4.29308	8.09869	SUPT11	Leukemia	blood	FALSE
ACH-000123	-5.43338	-3.04864	COV434	Ovarian Cancer	ovary	FALSE
ACH-000124	-0.954706	12.3879	OCILY19	Lymphoma	lymphocyte	FALSE
ACH-000125	5.44486	-7.34366	TO175T	Fibroblast	fibroblast	FALSE
ACH-000126	4.24382	-4.77559	KG1C	Brain Cancer	central_nervous_system	FALSE
ACH-000127	1.64305	-3.08268	SLR20	Kidney Cancer	kidney	FALSE
ACH-000128	5.27579	-4.63592	LN319	Brain Cancer	central_nervous_system	FALSE
ACH-000129	-5.18358	-1.07627	NCIH1341	Lung Cancer	lung	FALSE
ACH-000130	-0.707576	13.1807	NALM19	Leukemia	blood	FALSE
ACH-000131	5.93905	-5.76036	HS229T	Fibroblast	fibroblast	FALSE
ACH-000132	-1.50288	-0.427704	JHOS2	Ovarian Cancer	ovary	FALSE
ACH-000133	4.13911	-5.79698	HS729	Fibroblast	fibroblast	FALSE
ACH-000134	5.69325	-7.22915	HS274T	Fibroblast	fibroblast	FALSE
ACH-000135	6.75341	-7.12799	HS940T	Fibroblast	fibroblast	FALSE
ACH-000136	-13.5773	1.50027	CHP126	Neuroblastoma	peripheral_nervous_system	FALSE
ACH-000137	3.11623	-5.32825	8MGBA	Brain Cancer	central_nervous_system	FALSE
ACH-000138	-1.17111	0.147163	CFPAC1	Pancreatic Cancer	pancreas	FALSE
ACH-000139	-0.455731	0.624841	PANC0327	Pancreatic Cancer	pancreas	FALSE
ACH-000140	-0.106117	9.75488	PFEIFFER	Lymphoma	lymphocyte	FALSE
ACH-000141	1.01221	0.00195557	SNU308	Gallbladder Cancer	bile_duct	FALSE
ACH-000142	1.47085	-0.498065	CAL29	Bladder Cancer	urinary_tract	FALSE
ACH-000143	-3.87294	-2.66223	HCC2429	Lung Cancer	lung	FALSE
ACH-000144	-0.551296	-1.92864	RERFGC1B	Gastric Cancer	gastric	FALSE
ACH-000145	3.37658	-5.58623	SKLMS1	Sarcoma	soft_tissue	FALSE
ACH-000146	-5.90024	12.0465	THP1	Leukemia	blood	FALSE
ACH-000147	6.78074	-11.2154	T47D	Breast Cancer	breast	FALSE
ACH-000148	6.31594	-6.37816	HS578T	Breast Cancer	breast	FALSE
ACH-000149	2.71649	-6.18174	SKNSH	Neuroblastoma	peripheral_nervous_system	FALSE
ACH-000150	0.0715153	-2.85827	HCC2935	Lung Cancer	lung	FALSE
ACH-000151	-0.267234	11.3117	JM1	Leukemia	blood	FALSE
ACH-000152	3.52944	-5.26351	M059K	Brain Cancer	central_nervous_system	FALSE
ACH-000153	2.78036	-3.89786	NCIH2052	Lung Cancer	lung	FALSE
ACH-000154	6.13046	-5.70473	HS888T	Fibroblast	fibroblast	FALSE
ACH-000155	-0.300421	0.347596	SW1990	Pancreatic Cancer	pancreas	FALSE
ACH-000156	-0.53623	13.3643	MHHCALL4	Leukemia	blood	FALSE
ACH-000157	18.1048	1.70515	A4FUK	Lymphoma	lymphocyte	FALSE
ACH-000158	-1.36106	9.89728	OCILY3	Lymphoma	lymphocyte	FALSE
ACH-000159	-4.50585	1.8154	OSRC2	Kidney Cancer	kidney	FALSE
ACH-000160	-3.63909	-2.2454	BT12	Rhabdoid	soft_tissue	FALSE
ACH-000161	-0.112763	-1.4371	CORL105	Lung Cancer	lung	FALSE
ACH-000162	-0.0389477	10.4132	GA10	Lymphoma	lymphocyte	FALSE
ACH-000163	3.73666	-6.1183	SW579	Thyroid Cancer	thyroid	FALSE
ACH-000164	2.02149	-2.76941	PANC1	Pancreatic Cancer	pancreas	FALSE
ACH-000165	5.41919	-7.12922	HS751T	Fibroblast	fibroblast	FALSE
ACH-000166	-4.07747	13.6091	KASUMI6	Leukemia	blood	FALSE
ACH-000167	-1.54488	9.49907	KE97	Gastric Cancer	gastric	FALSE
ACH-000168	-5.43906	12.0621	NOMO1	Leukemia	blood	FALSE
ACH-000169	6.4828	-1.67827	RD	Sarcoma	soft_tissue	FALSE
ACH-000171	-4.81293	1.37256	VMRCRCZ	Kidney Cancer	kidney	FALSE
ACH-000172	-6.62881	-2.96674	TM87	Rhabdoid	soft_tissue	FALSE
ACH-000173	-1.55091	-1.47095	JHUEM3	Endometrial/Uterine Cancer	uterus	FALSE
ACH-000174	1.52518	-2.99963	CAL62	Thyroid Cancer	thyroid	FALSE
ACH-000175	5.91733	-7.17073	TE159T	Fibroblast	fibroblast	FALSE
ACH-000176	1.44041	-4.89769	LOUNH91	Lung Cancer	lung	FALSE
ACH-000177	-7.91982	0.63615	NCIH660	Prostate Cancer	prostate	FALSE
ACH-000178	1.17246	-3.45932	HS766T	Pancreatic Cancer	pancreas	FALSE
ACH-000179	-7.14384	0.747422	NCIH1618	Lung Cancer	lung	FALSE
ACH-000180	5.77274	-6.72449	HS839T	Fibroblast	fibroblast	FALSE
ACH-000181	1.70037	1.75601	SCC9	Head and Neck Cancer	upper_aerodigestive	FALSE
ACH-000182	-1.14149	-0.234385	SNU869	Bile Duct Cancer	bile_duct	FALSE
ACH-000183	17.5595	0.930167	L363	Myeloma	plasma_cell	FALSE
ACH-000184	5.83206	-6.38464	HS343T	Fibroblast	fibroblast	FALSE
ACH-000185	7.15773	-5.56147	HS737T	Fibroblast	fibroblast	FALSE
ACH-000186	-1.31148	0.115889	NCIH2444	Lung Cancer	lung	FALSE
ACH-000187	-4.59987	-1.01615	CORL311	Lung Cancer	lung	FALSE
ACH-000188	0.101149	3.29451	SCC25	Head and Neck Cancer	upper_aerodigestive	FALSE
ACH-000189	-4.5729	2.09484	RCC10RGB	Kidney Cancer	kidney	FALSE
ACH-000190	2.8959	-2.93354	HDMYZ	Lymphoma	lymphocyte	FALSE
ACH-000191	1.71498	-3.54522	BHT101	Thyroid Cancer	thyroid	FALSE
ACH-000192	-3.42628	-0.957111	MFE280	Endometrial/Uterine Cancer	uterus	FALSE
ACH-000193	17.2933	1.69607	KARPAS620	Myeloma	plasma_cell	FALSE
ACH-000194	5.45575	-6.69586	HS934T	Fibroblast	fibroblast	FALSE
ACH-000195	-2.81207	21.6856	SET2	Leukemia	blood	FALSE
ACH-000196	-1.15941	-2.72682	HCC1599	Breast Cancer	breast	FALSE
ACH-000197	-5.28209	7.77994	TALL1	Leukemia	blood	FALSE
ACH-000198	-5.02881	12.288	EOL1	Leukemia	blood	FALSE
ACH-000199	6.99707	-5.27501	HS255T	Fibroblast	fibroblast	FALSE
ACH-000200	4.58669	-4.75678	NMCG1	Brain Cancer	central_nervous_system	FALSE
ACH-000201	-6.40153	-3.43669	A204	Rhabdoid	soft_tissue	FALSE
ACH-000202	-4.59153	-3.00038	COLO320	Colon/Colorectal Cancer	colorectal	FALSE
ACH-000203	-13.5674	1.5565	NH6	Neuroblastoma	peripheral_nervous_system	FALSE
ACH-000204	17.5969	0.370652	LP1	Myeloma	plasma_cell	FALSE
ACH-000205	-0.728547	-0.100578	PK59	Pancreatic Cancer	pancreas	FALSE
ACH-000206	-2.88966	9.00083	C8166	Lymphoma	lymphocyte	FALSE
ACH-000207	1.2506	0.330382	DETROIT562	Head and Neck Cancer	upper_aerodigestive	FALSE
ACH-000208	4.07376	-5.83915	U178	Brain Cancer	central_nervous_system	FALSE
ACH-000209	-3.70668	1.00289	SNU1079	Bile Duct Cancer	bile_duct	FALSE
ACH-000210	-14.121	-10.355	CADOES1	Bone Cancer	bone	FALSE
ACH-000211	3.1911	-4.96474	DAOY	Brain Cancer	central_nervous_system	FALSE
ACH-000212	2.29501	-4.44194	CAL120	Breast Cancer	breast	FALSE
ACH-000213	-0.566797	0.81646	HUPT4	Pancreatic Cancer	pancreas	FALSE
ACH-000214	6.51442	-5.3942	HS675T	Fibroblast	fibroblast	FALSE
ACH-000215	3.98906	-5.42052	LN382	Brain Cancer	central_nervous_system	FALSE
ACH-000216	-0.575203	-0.176086	JHESOAD1	Esophageal Cancer	esophagus	FALSE
ACH-000217	1.3482	-4.24814	JHH6	Liver Cancer	liver	FALSE
ACH-000218	-5.15564	12.1159	PL21	Leukemia	blood	FALSE
ACH-000219	5.6036	1.30043	A375	Skin Cancer	skin	FALSE
ACH-000220	-0.385426	10.7675	MINO	Lymphoma	lymphocyte	FALSE
ACH-000221	-5.1901	-3.75608	SNU398	Liver Cancer	liver	FALSE
ACH-000222	-1.63722	-0.801459	ASPC1	Pancreatic Cancer	pancreas	FALSE
ACH-000223	-0.751767	-3.02565	HCC1937	Breast Cancer	breast	FALSE
ACH-000224	7.18161	-5.78157	HS819T	Fibroblast	fibroblast	FALSE
ACH-000225	-8.65563	-0.971045	ECC12	Gastric Cancer	gastric	FALSE
ACH-000226	18.32	21.8138	SUPM2	Lymphoma	lymphocyte	FALSE
ACH-000227	-13.4363	1.4863	KPNYN	Neuroblastoma	peripheral_nervous_system	FALSE
ACH-000228	1.34585	1.07237	BICR31	Head and Neck Cancer	upper_aerodigestive	FALSE
ACH-000229	7.26306	-5.43962	HS822T	Fibroblast	fibroblast	FALSE
ACH-000230	7.05972	-4.81806	HS742T	Fibroblast	fibroblast	FALSE
ACH-000231	3.93705	-4.83886	KALS1	Brain Cancer	central_nervous_system	FALSE
ACH-000232	5.22168	-4.45578	U251MG	Brain Cancer	central_nervous_system	FALSE
ACH-000233	18.2719	21.7656	DEL	Lymphoma	lymphocyte	FALSE
ACH-000234	-4.40177	1.1485	CAKI2	Kidney Cancer	kidney	FALSE
ACH-000235	-0.958394	0.0197379	PANC0403	Pancreatic Cancer	pancreas	FALSE
ACH-000236	-2.80453	-3.19227	SW1417	Colon/Colorectal Cancer	colorectal	FALSE
ACH-000237	1.25349	-4.84462	JHOM1	Ovarian Cancer	ovary	FALSE
ACH-000238	1.54536	1.92218	SCC4	Head and Neck Cancer	upper_aerodigestive	FALSE
ACH-000239	-2.85329	-4.23066	HUG1N	Gastric Cancer	gastric	FALSE
ACH-000240	6.24527	-7.02836	HS600T	Fibroblast	fibroblast	FALSE
ACH-000241	-2.50721	22.1949	JK1	Leukemia	blood	FALSE
ACH-000242	1.83489	-0.877365	RT4	Bladder Cancer	urinary_tract	FALSE
ACH-000243	0.173758	-0.485719	DANG	Pancreatic Cancer	pancreas	FALSE
ACH-000244	4.58041	-5.94483	DKMG	Brain Cancer	central_nervous_system	FALSE
ACH-000245	-0.101812	10.2049	BL41	Lymphoma	lymphocyte	FALSE
ACH-000246	-3.71242	1.61604	SLR23	Kidney Cancer	kidney	FALSE
ACH-000247	-3.18973	-4.2562	OCUM1	Gastric Cancer	gastric	FALSE
ACH-000248	5.97462	-10.5391	AU565	Breast Cancer	breast	FALSE
ACH-000249	-2.64817	-3.48461	CL11	Colon/Colorectal Cancer	colorectal	FALSE
ACH-000250	-4.63412	1.48301	KMRC20	Kidney Cancer	kidney	FALSE
ACH-000251	-1.00252	-1.06298	NCIH2887	Lung Cancer	lung	FALSE
ACH-000252	-4.15464	-5.43016	LS1034	Colon/Colorectal Cancer	colorectal	FALSE
ACH-000253	-2.78292	-3.64323	COLO201	Colon/Colorectal Cancer	colorectal	FALSE
ACH-000254	1.19249	1.90366	SCC15	Head and Neck Cancer	upper_aerodigestive	FALSE
ACH-000255	3.19898	-3.46127	LMSU	Gastric Cancer	gastric	FALSE
ACH-000256	-2.61877	0.374996	COV318	Ovarian Cancer	ovary	FALSE
ACH-000257	-6.68347	-0.577858	CORL279	Lung Cancer	lung	FALSE
ACH-000258	-3.39369	-3.08065	DU4475	Breast Cancer	breast	FALSE
ACH-000259	-13.2837	1.21553	KELLY	Neuroblastoma	peripheral_nervous_system	FALSE
ACH-000260	2.67026	-6.34423	SKNAS	Neuroblastoma	peripheral_nervous_system	FALSE
ACH-000261	2.57468	-4.43701	RERFLCAI	Lung Cancer	lung	FALSE
ACH-000262	-4.02481	1.16057	UOK101	Kidney Cancer	kidney	FALSE
ACH-000263	-4.61209	12.9469	KASUMI1	Leukemia	blood	FALSE
ACH-000264	0.295561	-3.11452	CALU6	Lung Cancer	lung	FALSE
ACH-000265	2.47111	-2.21495	KP4	Pancreatic Cancer	pancreas	FALSE
ACH-000266	-0.929525	-0.315503	SNU213	Pancreatic Cancer	pancreas	FALSE
ACH-000267	-3.3159	8.63487	HDLM2	Lymphoma	lymphocyte	FALSE
ACH-000268	-3.459	-4.65674	SNU245	Bile Duct Cancer	bile_duct	FALSE
ACH-000269	3.24716	-3.35653	AM38	Brain Cancer	central_nervous_system	FALSE
ACH-000270	-0.769146	0.306011	HPAC	Pancreatic Cancer	pancreas	FALSE
ACH-000271	-0.86694	10.7862	SUDHL10	Lymphoma	lymphocyte	FALSE
ACH-000272	-3.53031	1.87439	SLR24	Kidney Cancer	kidney	FALSE
ACH-000273	3.89078	-4.62788	SF539	Brain Cancer	central_nervous_system	FALSE
ACH-000274	6.48267	1.73724	HS852T	Skin Cancer	skin	FALSE
ACH-000275	6.59728	-7.03217	HS834T	Fibroblast	fibroblast	FALSE
ACH-000276	-0.179971	-3.10729	HCC38	Breast Cancer	breast	FALSE
ACH-000277	6.50012	-10.5826	HCC1419	Breast Cancer	breast	FALSE
ACH-000278	4.0585	-3.14952	COV362	Ovarian Cancer	ovary	FALSE
ACH-000279	-13.9824	-10.3502	EWS502	Bone Cancer	bone	FALSE
ACH-000280	-0.33145	-1.75205	SNU840	Ovarian Cancer	ovary	FALSE
ACH-000281	-1.13312	-0.59795	KP2	Pancreatic Cancer	pancreas	FALSE
ACH-000282	0.98048	-4.20665	NCIH1755	Lung Cancer	lung	FALSE
ACH-000283	3.28973	-3.76727	A1207	Brain Cancer	central_nervous_system	FALSE
ACH-000284	6.15663	-5.78735	HS840T	Fibroblast	fibroblast	FALSE
ACH-000285	-0.197654	11.3461	TOLEDO	Lymphoma	lymphocyte	FALSE
ACH-000286	-3.95987	-4.90449	SNU1033	Colon/Colorectal Cancer	colorectal	FALSE
ACH-000287	0.0386799	11.0968	NUDUL1	Lymphoma	lymphocyte	FALSE
ACH-000288	2.83164	-4.6719	BT549	Breast Cancer	breast	FALSE
ACH-000289	6.48292	0.674778	SNU466	Brain Cancer	central_nervous_system	FALSE
ACH-000290	-6.95289	0.476034	NCIH209	Lung Cancer	lung	FALSE
ACH-000291	-2.41077	-3.71741	OV90	Ovarian Cancer	ovary	FALSE
ACH-000292	-5.9092	-4.35082	NCIH841	Lung Cancer	lung	FALSE
ACH-000293	-2.60381	0.304322	KLE	Endometrial/Uterine Cancer	uterus	FALSE
ACH-000294	-4.74368	12.7312	NB4	Leukemia	blood	FALSE
ACH-000295	-4.96284	12.6831	EM2	Leukemia	blood	FALSE
ACH-000296	-1.34763	-2.19927	OUMS23	Colon/Colorectal Cancer	colorectal	FALSE
ACH-000297	-7.25127	0.0400602	NCIH889	Lung Cancer	lung	FALSE
ACH-000298	-8.2168	0.341435	NCIH2029	Lung Cancer	lung	FALSE
ACH-000299	-3.94485	13.4028	HNT34	Leukemia	blood	FALSE
ACH-000300	1.12681	-5.06647	SLR25	Kidney Cancer	kidney	FALSE
ACH-000301	-2.61883	22.1766	LAMA84	Leukemia	blood	FALSE
ACH-000302	-2.79769	0.772417	SNU1077	Endometrial/Uterine Cancer	uterus	FALSE
ACH-000303	-0.766685	-1.4492	SNU5	Gastric Cancer	gastric	FALSE
ACH-000304	6.73447	1.3913	WM115	Skin Cancer	skin	FALSE
ACH-000305	0.613506	0.627934	ECGI10	Esophageal Cancer	esophagus	FALSE
ACH-000306	7.13439	-5.72719	HS688AT	Fibroblast	fibroblast	FALSE
ACH-000307	0.533207	-0.262304	PK1	Pancreatic Cancer	pancreas	FALSE
ACH-000308	-2.28677	-1.14357	EFO21	Ovarian Cancer	ovary	FALSE
ACH-000309	-0.237693	3.65806	SKLU1	Lung Cancer	lung	FALSE
ACH-000310	-13.151	1.17795	IMR32	Neuroblastoma	peripheral_nervous_system	FALSE
ACH-000311	0.136512	0.0465064	NCIH2122	Lung Cancer	lung	FALSE
ACH-000312	-13.4665	1.46798	SKNBE2	Neuroblastoma	peripheral_nervous_system	FALSE
ACH-000313	-4.70125	2.18444	KMRC3	Kidney Cancer	kidney	FALSE
ACH-000314	2.10348	-3.0765	HCC2108	Lung Cancer	lung	FALSE
ACH-000315	0.395228	9.69826	KARPAS422	Lymphoma	lymphocyte	FALSE
ACH-000316	1.27982	-4.82132	SNU886	Liver Cancer	liver	FALSE
ACH-000317	-4.61145	1.84969	TUHR14TKB	Kidney Cancer	kidney	FALSE
ACH-000318	1.90213	0.466044	TE10	Esophageal Cancer	esophagus	FALSE
ACH-000319	2.08063	-4.75093	MPP89	Lung Cancer	lung	FALSE
ACH-000320	0.0340956	-2.90703	PSN1	Pancreatic Cancer	pancreas	FALSE
ACH-000321	-3.97704	13.3472	MOLM6	Leukemia	blood	FALSE
ACH-000322	6.07863	1.56752	HT144	Skin Cancer	skin	FALSE
ACH-000323	3.83493	-6.01256	42MGBA	Brain Cancer	central_nervous_system	FALSE
ACH-000324	-3.99844	0.256002	JHOC5	Ovarian Cancer	ovary	FALSE
ACH-000325	-2.96282	-4.74804	SNU620	Gastric Cancer	gastric	FALSE
ACH-000326	-2.68991	22.2723	JURLMK1	Leukemia	blood	FALSE
ACH-000327	-0.0813451	0.861249	NCIH1395	Lung Cancer	lung	FALSE
ACH-000328	3.62471	-4.94574	LN215	Brain Cancer	central_nervous_system	FALSE
ACH-000329	4.31907	-5.68141	CCFSTTG1	Brain Cancer	central_nervous_system	FALSE
ACH-000330	6.55451	-10.7892	EFM19	Breast Cancer	breast	FALSE
ACH-000331	1.09897	-5.54533	ISTMES2	Lung Cancer	lung	FALSE
ACH-000332	-1.28807	-0.909788	YAPC	Pancreatic Cancer	pancreas	FALSE
ACH-000333	-2.67185	-5.10174	JHOM2B	Ovarian Cancer	ovary	FALSE
ACH-000334	0.346414	9.76646	DB	Lymphoma	lymphocyte	FALSE
ACH-000335	3.37261	-2.99089	MSTO211H	Lung Cancer	lung	FALSE
ACH-000336	-4.69245	12.1404	OCIAML3	Leukemia	blood	FALSE
ACH-000337	0.91529	-1.25591	NCIH3122	Lung Cancer	lung	FALSE
ACH-000338	18.3157	21.8095	SR786	Lymphoma	lymphocyte	FALSE
ACH-000339	2.16606	-4.00413	HCC461	Lung Cancer	lung	FALSE
ACH-000340	5.74919	-6.48347	HS870T	Fibroblast	fibroblast	FALSE
ACH-000341	-13.5562	1.62557	SKNFI	Neuroblastoma	peripheral_nervous_system	FALSE
ACH-000342	-3.74326	-5.15353	CL14	Colon/Colorectal Cancer	colorectal	FALSE
ACH-000343	-5.90436	-4.28414	NCIH522	Lung Cancer	lung	FALSE
ACH-000344	0.0971189	-2.19754	SNU668	Gastric Cancer	gastric	FALSE
ACH-000345	-13.601	1.4459	KPNRTBM1	Neuroblastoma	peripheral_nervous_system	FALSE
ACH-000346	-1.71543	9.28462	JVM3	Leukemia	blood	FALSE
ACH-000347	-8.45846	-0.564693	QGP1	Pancreatic Cancer	pancreas	FALSE
ACH-000348	3.41087	-5.76506	RPMI7951	Skin Cancer	skin	FALSE
ACH-000349	6.5422	-11.6229	HCC1500	Breast Cancer	breast	FALSE
ACH-000350	-0.647114	-1.70431	COLO678	Colon/Colorectal Cancer	colorectal	FALSE
ACH-000351	0.766777	-3.81982	MKN1	Gastric Cancer	gastric	FALSE
ACH-000352	6.69071	-11.5414	HCC1428	Breast Cancer	breast	FALSE
ACH-000353	1.07848	0.373111	TE15	Esophageal Cancer	esophagus	FALSE
ACH-000354	-0.646822	-0.418799	CAPAN1	Pancreatic Cancer	pancreas	FALSE
ACH-000355	-13.937	-1.24046	NCIH82	Lung Cancer	lung	FALSE
ACH-000356	-2.02754	-3.83744	MKN45	Gastric Cancer	gastric	FALSE
ACH-000357	-0.00566977	10.9521	JEKO1	Lymphoma	lymphocyte	FALSE
ACH-000358	-7.54587	-0.147463	NCIH69	Lung Cancer	lung	FALSE
ACH-000359	5.52202	-5.37407	MG63	Bone Cancer	bone	FALSE
ACH-000360	-4.32656	-5.45907	NCIH508	Colon/Colorectal Cancer	colorectal	FALSE
ACH-000361	3.22174	-3.59335	SKHEP1	Liver Cancer	liver	FALSE
ACH-000362	-4.79086	12.2071	MOLM13	Leukemia	blood	FALSE
ACH-000363	17.297	1.23256	SKMM2	Myeloma	plasma_cell	FALSE
ACH-000364	2.31161	-5.4451	U2OS	Bone Cancer	bone	FALSE
ACH-000365	-1.03243	11.0968	SUDHL4	Lymphoma	lymphocyte	FALSE
ACH-000366	-13.2803	1.56932	SKNDZ	Neuroblastoma	peripheral_nervous_system	FALSE
ACH-000367	1.29024	-5.67055	NCIH226	Lung Cancer	lung	FALSE
ACH-000368	4.14126	-5.27147	SNU1105	Brain Cancer	central_nervous_system	FALSE
ACH-000369	-2.73768	21.9092	MOLM16	Leukemia	blood	FALSE
ACH-000370	5.73073	-4.33362	SNU626	Brain Cancer	central_nervous_system	FALSE
ACH-000371	-0.0354741	9.937	RL	Lymphoma	lymphocyte	FALSE
ACH-000372	-5.18867	7.58066	P12ICHIKAWA	Leukemia	blood	FALSE
ACH-000373	-5.36464	12.5048	SKM1	Leukemia	blood	FALSE
ACH-000374	-0.976793	-3.13867	HCC1143	Breast Cancer	breast	FALSE
ACH-000375	-6.22499	-3.35224	G402	Kidney Cancer	soft_tissue	FALSE
ACH-000376	4.41729	-5.17361	SF295	Brain Cancer	central_nervous_system	FALSE
ACH-000377	0.166397	-0.81583	SNU478	Bile Duct Cancer	bile_duct	FALSE
ACH-000378	1.50557	-3.5948	NCIH647	Lung Cancer	lung	FALSE
ACH-000379	-0.265546	-2.83391	NCIH1781	Lung Cancer	lung	FALSE
ACH-000380	17.5335	1.73229	KMS12BM	Myeloma	plasma_cell	FALSE
ACH-000381	-3.50445	-4.99145	T84	Colon/Colorectal Cancer	colorectal	FALSE
ACH-000382	-6.39923	-0.176611	CORL24	Lung Cancer	lung	FALSE
ACH-000383	-0.585693	-0.474139	OE33	Esophageal Cancer	esophagus	FALSE
ACH-000384	1.5495	-1.33191	SW780	Bladder Cancer	urinary_tract	FALSE
ACH-000385	-3.75438	0.850017	SKRC20	Kidney Cancer	kidney	FALSE
ACH-000386	-4.31716	13.5924	KG1	Leukemia	blood	FALSE
ACH-000387	-2.69339	21.6752	TF1	Leukemia	blood	FALSE
ACH-000388	-0.938309	11.5929	NUDHL1	Lymphoma	lymphocyte	FALSE
ACH-000389	3.73972	-5.44924	H4	Brain Cancer	central_nervous_system	FALSE
ACH-000390	2.11486	0.085904	LUDLU1	Lung Cancer	lung	FALSE
ACH-000391	-14.0643	-10.4342	MHHES1	Bone Cancer	bone	FALSE
ACH-000392	-0.371893	0.909751	CALU3	Lung Cancer	lung	FALSE
ACH-000393	2.85192	-3.13048	HLF	Liver Cancer	liver	FALSE
ACH-000394	-7.15272	-0.17124	NCIH2081	Lung Cancer	lung	FALSE
ACH-000395	-3.37251	-3.16745	NCIH520	Lung Cancer	lung	FALSE
ACH-000396	2.45758	-4.37033	J82	Bladder Cancer	urinary_tract	FALSE
ACH-000397	-2.56818	-1.53228	TEN	Endometrial/Uterine Cancer	uterus	FALSE
ACH-000398	-0.178405	10.8066	RI1	Lymphoma	lymphocyte	FALSE
ACH-000399	-8.13157	0.54788	NCIH2196	Lung Cancer	lung	FALSE
ACH-000400	-3.54561	-4.53793	SKCO1	Colon/Colorectal Cancer	colorectal	FALSE
ACH-000401	6.19433	1.68796	COLO800	Skin Cancer	skin	FALSE
ACH-000402	-0.219851	10.2915	BL70	Lymphoma	lymphocyte	FALSE
ACH-000403	-1.19607	-0.938808	NCIH747	Colon/Colorectal Cancer	colorectal	FALSE
ACH-000404	5.55536	3.55414	K029AX	Skin Cancer	skin	FALSE
ACH-000405	-1.4014	9.7565	MEC1	Leukemia	blood	FALSE
ACH-000406	-5.33686	12.3915	U937	Leukemia	blood	FALSE
ACH-000407	3.34838	-4.02494	SNU685	Endometrial/Uterine Cancer	uterus	FALSE
ACH-000408	1.431	1.65312	TE5	Esophageal Cancer	esophagus	FALSE
ACH-000409	-2.89719	0.0567001	OVSAHO	Ovarian Cancer	ovary	FALSE
ACH-000410	4.19538	-5.72401	SAOS2	Bone Cancer	bone	FALSE
ACH-000411	-3.94129	1.35239	769P	Kidney Cancer	kidney	FALSE
ACH-000412	-0.963781	0.0755717	SNU1197	Colon/Colorectal Cancer	colorectal	FALSE
ACH-000413	6.88318	-5.91324	HS739T	Fibroblast	fibroblast	FALSE
ACH-000414	0.117539	-4.06885	NCIH1944	Lung Cancer	lung	FALSE
ACH-000415	-0.427882	3.7142	BICR6	Head and Neck Cancer	upper_aerodigestive	FALSE
ACH-000416	3.1106	-1.69288	NCIH838	Lung Cancer	lung	FALSE
ACH-000417	-0.470465	-0.701097	PANC0813	Pancreatic Cancer	pancreas	FALSE
ACH-000418	2.96625	-5.51701	SW1353	Bone Cancer	bone	FALSE
ACH-000419	17.6237	0.935776	KMS28BM	Myeloma	plasma_cell	FALSE
ACH-000420	-3.37079	-0.305371	SNU449	Liver Cancer	liver	FALSE
ACH-000421	-1.89775	-1.97326	SW837	Colon/Colorectal Cancer	colorectal	FALSE
ACH-000422	1.43173	-4.77875	SNU475	Liver Cancer	liver	FALSE
ACH-000423	5.77845	3.51132	SKMEL3	Skin Cancer	skin	FALSE
ACH-000424	-14.0669	-10.0744	TC71	Bone Cancer	bone	FALSE
ACH-000425	6.26591	1.79863	UACC62	Skin Cancer	skin	FALSE
ACH-000426	18.0406	1.34338	KMS20	Myeloma	plasma_cell	FALSE
ACH-000427	-2.4249	-3.80603	NCIN87	Gastric Cancer	gastric	FALSE
ACH-000428	-4.09056	0.687481	UO31	Kidney Cancer	kidney	FALSE
ACH-000429	-3.61203	1.97458	A704	Kidney Cancer	kidney	FALSE
ACH-000430	3.14878	-2.65452	TYKNU	Ovarian Cancer	ovary	FALSE
ACH-000431	-5.91905	-0.966659	NCIH1694	Lung Cancer	lung	FALSE
ACH-000432	-0.948683	12.7246	BV173	Leukemia	blood	FALSE
ACH-000433	-3.18311	1.72012	CAKI1	Kidney Cancer	kidney	FALSE
ACH-000434	3.11576	-1.95476	NCIH1915	Lung Cancer	lung	FALSE
ACH-000435	-2.65922	0.752441	EFE184	Endometrial/Uterine Cancer	uterus	FALSE
ACH-000436	16.9423	1.94947	OCIMY7	Myeloma	plasma_cell	FALSE
ACH-000437	4.32995	-5.2844	SW1088	Brain Cancer	central_nervous_system	FALSE
ACH-000438	0.17918	-1.41758	LU65	Lung Cancer	lung	FALSE
ACH-000439	-3.94035	13.0947	ME1	Leukemia	blood	FALSE
ACH-000440	-0.697465	10.7042	CA46	Lymphoma	lymphocyte	FALSE
ACH-000441	6.26248	2.95699	SH4	Skin Cancer	skin	FALSE
ACH-000442	2.01203	-5.10364	RERFLCSQ1	Lung Cancer	lung	FALSE
ACH-000443	-3.15618	-0.529238	OVKATE	Ovarian Cancer	ovary	FALSE
ACH-000444	1.95499	-3.33883	LU99	Lung Cancer	lung	FALSE
ACH-000445	2.57542	-5.48532	KNS60	Brain Cancer	central_nervous_system	FALSE
ACH-000446	2.80303	-6.10356	KPNSI9S	Neuroblastoma	peripheral_nervous_system	FALSE
ACH-000447	0.285519	-3.04941	NCIH2228	Lung Cancer	lung	FALSE
ACH-000448	0.597795	0.134825	NCIH1666	Lung Cancer	lung	FALSE
ACH-000449	-5.39684	-3.04933	MESSA	Sarcoma	soft_tissue	FALSE
ACH-000450	5.66268	3.23472	MELHO	Skin Cancer	skin	FALSE
ACH-000451	-0.282422	-1.88341	NCIH2085	Lung Cancer	lung	FALSE
ACH-000452	0.885179	-3.15728	TE8	Esophageal Cancer	esophagus	FALSE
ACH-000453	17.0558	1.72866	MOLP2	Myeloma	plasma_cell	FALSE
ACH-000454	2.43857	0.174968	HCC95	Lung Cancer	lung	FALSE
ACH-000455	4.05187	-3.56647	LN428	Brain Cancer	central_nervous_system	FALSE
ACH-000456	3.35918	-5.73021	BCPAP	Thyroid Cancer	thyroid	FALSE
ACH-000457	-4.42904	1.30568	CAL54	Kidney Cancer	kidney	FALSE
ACH-000458	1.11917	-0.206787	CJM	Skin Cancer	skin	FALSE
ACH-000459	-4.25786	1.65328	TUHR10TKB	Kidney Cancer	kidney	FALSE
ACH-000460	-2.12712	0.322598	SNU8	Ovarian Cancer	ovary	FALSE
ACH-000461	-0.106557	-0.745415	SNU1196	Bile Duct Cancer	bile_duct	FALSE
ACH-000462	-0.592485	13.2	NALM1	Leukemia	blood	FALSE
ACH-000463	-3.23969	-2.49185	NCIH460	Lung Cancer	lung	FALSE
ACH-000464	4.12221	-4.29342	CAS1	Brain Cancer	central_nervous_system	FALSE
ACH-000465	6.34121	3.22949	SKMEL1	Skin Cancer	skin	FALSE
ACH-000466	-0.493264	-1.13227	SNU216	Gastric Cancer	gastric	FALSE
ACH-000467	-4.11064	-5.501	HCC56	Colon/Colorectal Cancer	colorectal	FALSE
ACH-000468	1.0557	-3.62555	PK45H	Pancreatic Cancer	pancreas	FALSE
ACH-000469	4.56708	-5.59686	YH13	Brain Cancer	central_nervous_system	FALSE
ACH-000470	-4.02444	-5.00083	SW1463	Colon/Colorectal Cancer	colorectal	FALSE
ACH-000471	0.188317	-4.62626	LI7	Liver Cancer	liver	FALSE
ACH-000472	0.354008	2.92177	HSC2	Head and Neck Cancer	upper_aerodigestive	FALSE
ACH-000473	1.70348	-1.07538	RT112	Bladder Cancer	urinary_tract	FALSE
ACH-000475	-0.0158458	-5.08671	HUH1	Liver Cancer	liver	FALSE
ACH-000476	-3.65444	0.228759	JHH4	Liver Cancer	liver	FALSE
ACH-000477	5.92344	3.44161	MALME3M	Skin Cancer	skin	FALSE
ACH-000478	2.15511	-4.90408	SNU387	Liver Cancer	liver	FALSE
ACH-000479	5.60427	-4.42131	KNS81	Brain Cancer	central_nervous_system	FALSE
ACH-000480	-0.73755	-5.59116	HUH7	Liver Cancer	liver	FALSE
ACH-000481	0.807172	-0.938645	NCIH2170	Lung Cancer	lung	FALSE
ACH-000482	-0.0445027	-1.94378	RERFLCKJ	Lung Cancer	lung	FALSE
ACH-000483	1.33228	-4.7077	SNU182	Liver Cancer	liver	FALSE
ACH-000484	-4.8318	1.75153	VMRCRCW	Kidney Cancer	kidney	FALSE
ACH-000485	-3.71289	-4.41719	GSU	Gastric Cancer	gastric	FALSE
ACH-000486	1.23244	1.26129	KU1919	Bladder Cancer	urinary_tract	FALSE
ACH-000487	-2.42417	22.3613	F36P	Leukemia	blood	FALSE
ACH-000488	1.54773	0.435152	TE11	Esophageal Cancer	esophagus	FALSE
ACH-000489	-4.17971	-5.26768	SW1116	Colon/Colorectal Cancer	colorectal	FALSE
ACH-000490	2.07905	1.07233	SF767	Brain Cancer	central_nervous_system	FALSE
ACH-000491	0.0395875	-3.38821	NCIH716	Colon/Colorectal Cancer	colorectal	FALSE
ACH-000492	-0.68975	12.8849	MUTZ5	Leukemia	blood	FALSE
ACH-000493	2.46246	-4.72621	SNU423	Liver Cancer	liver	FALSE
ACH-000495	-4.41234	2.01027	TUHR4TKB	Kidney Cancer	kidney	FALSE
ACH-000496	1.20222	-3.85239	NCIH1792	Lung Cancer	lung	FALSE
ACH-000498	-4.2017	13.3899	KO52	Leukemia	blood	FALSE
ACH-000499	-14.469	-9.77434	EW8	Bone Cancer	bone	FALSE
ACH-000500	1.49787	-2.92499	SNU46	Head and Neck Cancer	upper_aerodigestive	FALSE
ACH-000501	-0.560367	0.190279	LS123	Colon/Colorectal Cancer	colorectal	FALSE
ACH-000502	-1.25939	-0.54855	TCCPAN2	Pancreatic Cancer	pancreas	FALSE
ACH-000503	0.883801	2.55516	BICR16	Head and Neck Cancer	upper_aerodigestive	FALSE
ACH-000504	4.33342	-4.80488	SNB75	Brain Cancer	central_nervous_system	FALSE
ACH-000505	2.71454	-3.61578	RKN	Sarcoma	soft_tissue	FALSE
ACH-000506	-7.3916	-0.133003	NCIH146	Lung Cancer	lung	FALSE
ACH-000507	-2.75468	-4.27326	KE39	Gastric Cancer	gastric	FALSE
ACH-000508	-8.14989	0.395154	CORL88	Lung Cancer	lung	FALSE
ACH-000509	-3.98168	8.3967	HUT78	Lymphoma	lymphocyte	FALSE
ACH-000510	2.50782	-2.4757	NCIH1299	Lung Cancer	lung	FALSE
ACH-000511	2.46463	-4.41133	CALU1	Lung Cancer	lung	FALSE
ACH-000512	17.3506	1.12562	INA6	Myeloma	plasma_cell	FALSE
ACH-000513	-3.86984	2.11027	SNU1272	Kidney Cancer	kidney	FALSE
ACH-000514	-6.92239	0.0645358	NCIH1092	Lung Cancer	lung	FALSE
ACH-000515	-6.5722	0.263531	HCC33	Lung Cancer	lung	FALSE
ACH-000516	4.29395	-5.81321	CAL78	Bone Cancer	bone	FALSE
ACH-000517	1.39878	-3.83378	SNU410	Pancreatic Cancer	pancreas	FALSE
ACH-000518	0.91148	1.66213	CAL33	Head and Neck Cancer	upper_aerodigestive	FALSE
ACH-000519	-4.49507	7.9188	PEER	Leukemia	blood	FALSE
ACH-000520	3.75709	-3.34338	59M	Ovarian Cancer	ovary	FALSE
ACH-000521	0.854758	-3.75086	NCIH2030	Lung Cancer	lung	FALSE
ACH-000522	3.01231	-2.81376	UMUC3	Bladder Cancer	urinary_tract	FALSE
ACH-000523	-6.69723	0.593045	NCIH1184	Lung Cancer	lung	FALSE
ACH-000524	-3.23773	-0.0908222	KURAMOCHI	Ovarian Cancer	ovary	FALSE
ACH-000525	-6.2433	-0.907912	NCIH2171	Lung Cancer	lung	FALSE
ACH-000526	6.45506	-6.84373	HS821T	Fibroblast	fibroblast	FALSE
ACH-000527	-2.60746	-1.11523	OVISE	Ovarian Cancer	ovary	FALSE
ACH-000528	-0.596016	-2.13406	ABC1	Lung Cancer	lung	FALSE
ACH-000529	5.57464	-7.35928	T173	Fibroblast	fibroblast	FALSE
ACH-000530	-6.07795	-4.46766	DMS114	Lung Cancer	lung	FALSE
ACH-000531	6.99413	-5.03818	RS5	Fibroblast	fibroblast	FALSE
ACH-000532	-3.70414	-4.75001	SNU61	Colon/Colorectal Cancer	colorectal	FALSE
ACH-000533	-5.95459	-3.38804	NCIH2004RT	Rhabdoid	soft_tissue	FALSE
ACH-000534	-1.117	10.9415	WSUDLCL2	Lymphoma	lymphocyte	FALSE
ACH-000535	0.999562	0.761112	BXPC3	Pancreatic Cancer	pancreas	FALSE
ACH-000536	-0.714639	-3.31917	BT20	Breast Cancer	breast	FALSE
ACH-000537	1.43122	-4.3907	SNU761	Liver Cancer	liver	FALSE
ACH-000538	-5.43925	-3.71633	HUTU80	Gastric Cancer	gastric	FALSE
ACH-000539	6.19186	-5.55512	HS618T	Fibroblast	fibroblast	FALSE
ACH-000540	6.90701	-5.92368	HS606T	Fibroblast	fibroblast	FALSE
ACH-000541	17.5132	0.976943	KMS34	Myeloma	plasma_cell	FALSE
ACH-000542	3.59494	-2.15878	HEYA8	Ovarian Cancer	ovary	FALSE
ACH-000543	4.3185	-4.53117	SNU489	Brain Cancer	central_nervous_system	FALSE
ACH-000544	-0.0121591	3.37789	OE21	Esophageal Cancer	esophagus	FALSE
ACH-000545	0.887246	0.82013	VMCUB1	Bladder Cancer	urinary_tract	FALSE
ACH-000546	1.1391	1.37263	HSC4	Head and Neck Cancer	upper_aerodigestive	FALSE
ACH-000547	-0.91469	-1.4853	HT1197	Bladder Cancer	urinary_tract	FALSE
ACH-000548	0.659604	1.17698	BHY	Head and Neck Cancer	upper_aerodigestive	FALSE
ACH-000549	1.10818	1.88505	SNU1076	Head and Neck Cancer	upper_aerodigestive	FALSE
ACH-000550	3.72229	-4.91697	IGR39	Skin Cancer	skin	FALSE
ACH-000551	-2.45719	22.3309	K562	Leukemia	blood	FALSE
ACH-000552	-3.01735	-3.93688	HT29	Colon/Colorectal Cancer	colorectal	FALSE
ACH-000553	0.665347	-1.56407	SQ1	Lung Cancer	lung	FALSE
ACH-000554	6.02878	-10.5783	UACC893	Breast Cancer	breast	FALSE
ACH-000555	-3.72745	1.44732	A498	Kidney Cancer	kidney	FALSE
ACH-000556	0.227013	-3.62024	SIHA	Cervical Cancer	cervix	FALSE
ACH-000557	-5.29367	12.6085	AML193	Leukemia	blood	FALSE
ACH-000558	4.54181	-5.29599	A172	Brain Cancer	central_nervous_system	FALSE
ACH-000559	-7.40371	0.350364	NCIH1836	Lung Cancer	lung	FALSE
ACH-000560	-4.08566	-1.52721	ECC10	Gastric Cancer	gastric	FALSE
ACH-000561	2.48392	0.546898	TDOTT	Esophageal Cancer	esophagus	FALSE
ACH-000562	0.783117	-1.76635	HCC78	Lung Cancer	lung	FALSE
ACH-000563	0.177525	-0.98564	EBC1	Lung Cancer	lung	FALSE
ACH-000564	17.0825	2.0732	KHM1B	Myeloma	plasma_cell	FALSE
ACH-000565	-3.93926	-5.01184	RCM1	Colon/Colorectal Cancer	colorectal	FALSE
ACH-000566	-4.70952	1.57751	SW1710	Bladder Cancer	urinary_tract	FALSE
ACH-000567	-0.154708	11.1212	ST486	Lymphoma	lymphocyte	FALSE
ACH-000568	6.85761	-10.8771	UACC812	Breast Cancer	breast	FALSE
ACH-000569	1.17943	-5.57381	ISTMES1	Lung Cancer	lung	FALSE
ACH-000570	4.70528	-4.69254	YKG1	Brain Cancer	central_nervous_system	FALSE
ACH-000571	3.74733	-5.27097	T98G	Brain Cancer	central_nervous_system	FALSE
ACH-000572	6.02566	3.43666	G361	Skin Cancer	skin	FALSE
ACH-000573	1.69582	-3.79573	MDAMB436	Breast Cancer	breast	FALSE
ACH-000574	-2.65856	-1.98424	FUOV1	Ovarian Cancer	ovary	FALSE
ACH-000575	1.5451	-3.68831	HCC364	Lung Cancer	lung	FALSE
ACH-000576	16.839	1.63505	KMS27	Myeloma	plasma_cell	FALSE
ACH-000577	2.35166	-4.56744	JHH2	Liver Cancer	liver	FALSE
ACH-000578	0.361635	-2.51844	HCC1171	Lung Cancer	lung	FALSE
ACH-000579	5.97412	3.02195	UACC257	Skin Cancer	skin	FALSE
ACH-000580	6.83857	2.08228	C32	Skin Cancer	skin	FALSE
ACH-000581	-2.74311	-4.61616	SNU16	Gastric Cancer	gastric	FALSE
ACH-000582	5.37365	3.31269	COLO741	Skin Cancer	skin	FALSE
ACH-000583	-0.409552	10.258	MC116	Lymphoma	lymphocyte	FALSE
ACH-000584	-2.71652	-0.61428	JHOS4	Ovarian Cancer	ovary	FALSE
ACH-000585	0.815247	0.246157	EPLC272H	Lung Cancer	lung	FALSE
ACH-000586	-6.93544	0.682521	NCIH1876	Lung Cancer	lung	FALSE
ACH-000587	1.12754	-3.18593	NCIH1975	Lung Cancer	lung	FALSE
ACH-000588	17.5234	0.618375	KMS26	Myeloma	plasma_cell	FALSE
ACH-000589	0.43562	-1.0362	NCIH1437	Lung Cancer	lung	FALSE
ACH-000590	-0.291978	1.41699	NCIH2073	Lung Cancer	lung	FALSE
ACH-000591	4.41241	-4.49624	LN235	Brain Cancer	central_nervous_system	FALSE
ACH-000592	4.92173	-4.65048	TM31	Brain Cancer	central_nervous_system	FALSE
ACH-000593	2.22167	0.269378	BC3C	Bladder Cancer	urinary_tract	FALSE
ACH-000594	-8.0796	0.385675	DMS153	Lung Cancer	lung	FALSE
ACH-000595	6.07361	1.29097	LN229	Brain Cancer	central_nervous_system	FALSE
ACH-000596	0.958429	-2.07382	LCLC97TM1	Lung Cancer	lung	FALSE
ACH-000597	-5.85899	-3.20779	TTC709	Rhabdoid	soft_tissue	FALSE
ACH-000598	17.5454	2.07819	KMS21BM	Myeloma	plasma_cell	FALSE
ACH-000599	-0.129608	-0.235961	PATU8902	Pancreatic Cancer	pancreas	FALSE
ACH-000600	-4.32952	1.44896	SLR26	Kidney Cancer	kidney	FALSE
ACH-000601	-3.90956	-2.29602	MIAPACA2	Pancreatic Cancer	pancreas	FALSE
ACH-000602	-2.70151	21.9323	M07E	Leukemia	blood	FALSE
ACH-000603	-8.48393	-0.622082	BEN	Lung Cancer	lung	FALSE
ACH-000604	-2.62963	22.5221	KYO1	Leukemia	blood	FALSE
ACH-000605	2.31729	0.0998191	TE6	Esophageal Cancer	esophagus	FALSE
ACH-000606	1.70611	0.978212	PECAPJ34CLONEC12	Head and Neck Cancer	upper_aerodigestive	FALSE
ACH-000607	-6.64548	-2.88395	KYM1	Rhabdoid	soft_tissue	FALSE
ACH-000608	-0.944502	-0.595698	COV644	Ovarian Cancer	ovary	FALSE
ACH-000609	4.01722	-5.13681	SF126	Brain Cancer	central_nervous_system	FALSE
ACH-000610	-6.40018	0.325774	NCIH2227	Lung Cancer	lung	FALSE
ACH-000611	0.170156	10.0349	SUDHL6	Lymphoma	lymphocyte	FALSE
ACH-000612	-3.37619	8.66768	HUT102	Lymphoma	lymphocyte	FALSE
ACH-000613	1.48607	-3.2237	HOS	Bone Cancer	bone	FALSE
ACH-000614	5.81648	2.73165	RVH421	Skin Cancer	skin	FALSE
ACH-000615	5.92321	3.04957	SKMEL28	Skin Cancer	skin	FALSE
ACH-000616	2.99731	-5.36918	HS746T	Gastric Cancer	gastric	FALSE
ACH-000617	-2.54808	0.170715	OVCAR4	Ovarian Cancer	ovary	FALSE
ACH-000618	1.32818	0.746215	SNU1041	Head and Neck Cancer	upper_aerodigestive	FALSE
ACH-000619	0.928206	1.67356	PECAPJ15	Head and Neck Cancer	upper_aerodigestive	FALSE
ACH-000620	-2.42616	-1.44201	JHH1	Liver Cancer	liver	FALSE
ACH-000621	1.794	-4.73105	MDAMB157	Breast Cancer	breast	FALSE
ACH-000622	5.51129	-4.50405	KNS42	Brain Cancer	central_nervous_system	FALSE
ACH-000623	5.21819	-4.46204	SNU201	Brain Cancer	central_nervous_system	FALSE
ACH-000624	0.695677	2.22434	HCC1806	Breast Cancer	breast	FALSE
ACH-000625	-0.563033	-5.72225	HEP3B217	Liver Cancer	liver	FALSE
ACH-000626	17.7368	1.31184	U266B1	Myeloma	plasma_cell	FALSE
ACH-000627	2.39087	-5.15043	LCLC103H	Lung Cancer	lung	FALSE
ACH-000628	0.0690422	-3.09592	NCIH596	Lung Cancer	lung	FALSE
ACH-000629	3.36631	-2.73662	IOMMLEE	Brain Cancer	central_nervous_system	FALSE
ACH-000630	1.26738	-4.3625	YD8	Head and Neck Cancer	upper_aerodigestive	FALSE
ACH-000631	4.84482	-5.23377	KS1	Brain Cancer	central_nervous_system	FALSE
ACH-000632	6.26762	1.76719	HS944T	Skin Cancer	skin	FALSE
ACH-000633	-0.868918	-5.36521	FU97	Gastric Cancer	gastric	FALSE
ACH-000634	4.49346	-4.87608	LN340	Brain Cancer	central_nervous_system	FALSE
ACH-000635	-2.58656	-0.471989	SNU119	Ovarian Cancer	ovary	FALSE
ACH-000636	-4.88581	7.76358	RPMI8402	Leukemia	blood	FALSE
ACH-000637	1.24033	1.12714	KYSE520	Esophageal Cancer	esophagus	FALSE
ACH-000638	0.482551	-2.53294	NCIH441	Lung Cancer	lung	FALSE
ACH-000639	-4.46631	-1.06482	NCIH211	Lung Cancer	lung	FALSE
ACH-000640	6.76686	1.28094	SKMEL31	Skin Cancer	skin	FALSE
ACH-000641	-2.8602	21.5449	CMK	Leukemia	blood	FALSE
ACH-000643	0.332823	1.98691	HDQP1	Breast Cancer	breast	FALSE
ACH-000644	6.47658	2.10945	COLO829	Skin Cancer	skin	FALSE
ACH-000645	1.34584	-5.60504	JL1	Lung Cancer	lung	FALSE
ACH-000646	-0.990738	3.56458	OVMANA	Ovarian Cancer	ovary	FALSE
ACH-000647	0.00508052	-2.92318	TE1	Esophageal Cancer	esophagus	FALSE
ACH-000648	-4.07786	1.45242	NCIH28	Lung Cancer	lung	FALSE
ACH-000649	-3.95907	1.27428	786O	Kidney Cancer	kidney	FALSE
ACH-000650	6.10346	3.51565	IGR37	Skin Cancer	skin	FALSE
ACH-000651	-3.14381	-3.45622	SW620	Colon/Colorectal Cancer	colorectal	FALSE
ACH-000652	-0.452163	-3.02451	SUIT2	Pancreatic Cancer	pancreas	FALSE
ACH-000653	17.5067	0.888076	JJN3	Myeloma	plasma_cell	FALSE
ACH-000654	-0.305405	9.93085	RAJI	Lymphoma	lymphocyte	FALSE
ACH-000655	3.16201	-4.17538	SF268	Brain Cancer	central_nervous_system	FALSE
ACH-000656	-0.236269	10.9574	SUDHL8	Lymphoma	lymphocyte	FALSE
ACH-000657	-5.38841	-3.14654	A2780	Ovarian Cancer	ovary	FALSE
ACH-000658	16.8121	1.95199	KMS18	Myeloma	plasma_cell	FALSE
ACH-000659	-6.48446	-0.820638	SCLC21H	Lung Cancer	lung	FALSE
ACH-000660	0.2673	9.78771	SUDHL5	Lymphoma	lymphocyte	FALSE
ACH-000661	7.13191	2.13425	WM1799	Skin Cancer	skin	FALSE
ACH-000662	-0.171982	-0.505093	CORL23	Lung Cancer	lung	FALSE
ACH-000663	-2.97633	1.67635	OVTOKO	Ovarian Cancer	ovary	FALSE
ACH-000664	18.3732	21.867	SUDHL1	Lymphoma	lymphocyte	FALSE
ACH-000665	0.969136	-3.70935	SKMES1	Lung Cancer	lung	FALSE
ACH-000666	0.628165	-4.03684	NCIH1355	Lung Cancer	lung	FALSE
ACH-000667	-0.350397	2.70237	HCC44	Lung Cancer	lung	FALSE
ACH-000668	-0.817043	-3.40597	HCC70	Breast Cancer	breast	FALSE
ACH-000669	0.70681	-2.4022	SW900	Lung Cancer	lung	FALSE
ACH-000670	-5.63357	-4.06162	SBC5	Lung Cancer	lung	FALSE
ACH-000671	-1.15108	-4.87476	HUH6	Liver Cancer	liver	FALSE
ACH-000672	1.32721	-2.8459	IALM	Lung Cancer	lung	FALSE
ACH-000673	3.72577	-6.34884	LN443	Brain Cancer	central_nervous_system	FALSE
ACH-000674	-3.44351	-4.48818	NUGC4	Gastric Cancer	gastric	FALSE
ACH-000675	0.603181	-2.71775	NCIH1734	Lung Cancer	lung	FALSE
ACH-000676	6.05862	2.83857	LN464	Brain Cancer	central_nervous_system	FALSE
ACH-000677	2.0397	-2.60362	SW1573	Lung Cancer	lung	FALSE
ACH-000678	-0.214058	-0.38434	MKN7	Gastric Cancer	gastric	FALSE
ACH-000679	-3.17994	-4.15864	OE19	Esophageal Cancer	esophagus	FALSE
ACH-000680	-3.98775	-5.19199	SW948	Colon/Colorectal Cancer	colorectal	FALSE
ACH-000681	-0.184649	-4.00215	A549	Lung Cancer	lung	FALSE
ACH-000682	1.27989	1.57786	SNU1066	Head and Neck Cancer	upper_aerodigestive	FALSE
ACH-000683	2.52978	0.441216	SNU503	Colon/Colorectal Cancer	colorectal	FALSE
ACH-000684	-3.05659	2.07371	KMRC1	Kidney Cancer	kidney	FALSE
ACH-000685	1.33657	0.249545	L33	Pancreatic Cancer	pancreas	FALSE
ACH-000686	0.501361	-4.84149	SNU878	Liver Cancer	liver	FALSE
ACH-000687	-0.636646	9.893	CI1	Lymphoma	lymphocyte	FALSE
ACH-000688	2.83442	-4.03822	OV7	Ovarian Cancer	ovary	FALSE
ACH-000689	6.65644	-6.00217	RH18	Sarcoma	soft_tissue	FALSE
ACH-000690	2.3858	0.302943	HCC2814	Lung Cancer	lung	FALSE
ACH-000691	-1.05317	-2.64731	HCC2157	Breast Cancer	breast	FALSE
ACH-000692	1.30878	2.00886	SNU899	Head and Neck Cancer	upper_aerodigestive	FALSE
ACH-000693	1.92309	-0.0212842	KYSE180	Esophageal Cancer	esophagus	FALSE
ACH-000694	2.11758	1.07944	TE9	Esophageal Cancer	esophagus	FALSE
ACH-000695	-7.39309	0.0583817	CORL47	Lung Cancer	lung	FALSE
ACH-000696	1.70264	-3.61831	OVCAR8	Ovarian Cancer	ovary	FALSE
ACH-000697	18.082	1.97875	A3KAW	Lymphoma	lymphocyte	FALSE
ACH-000698	-8.65156	-0.249853	DMS53	Lung Cancer	lung	FALSE
ACH-000699	3.14728	-4.794	HCC1395	Breast Cancer	breast	FALSE
ACH-000700	2.04806	-4.29522	NCIH2882	Lung Cancer	lung	FALSE
ACH-000701	-0.0164576	-0.718052	RMUGS	Ovarian Cancer	ovary	FALSE
ACH-000702	-3.06082	8.67754	L1236	Lymphoma	lymphocyte	FALSE
ACH-000703	-7.50836	0.802253	DMS79	Lung Cancer	lung	FALSE
ACH-000704	-2.58135	-1.60369	OAW42	Ovarian Cancer	ovary	FALSE
ACH-000705	2.65163	0.181563	LC1F	Lung Cancer	lung	FALSE
ACH-000706	0.412764	-4.05991	EKVX	Lung Cancer	lung	FALSE
ACH-000707	-0.0525169	9.91789	P3HR1	Lymphoma	lymphocyte	FALSE
ACH-000708	-3.63935	-5.28394	SNU283	Colon/Colorectal Cancer	colorectal	FALSE
ACH-000709	-3.35142	1.99192	KMRC2	Kidney Cancer	kidney	FALSE
ACH-000710	-3.28824	-3.93674	NCIH854	Lung Cancer	lung	FALSE
ACH-000711	0.182259	-0.410914	JIMT1	Breast Cancer	breast	FALSE
ACH-000712	-8.55702	-0.511775	HCC1833	Lung Cancer	lung	FALSE
ACH-000713	-1.81504	-0.237939	CAOV3	Ovarian Cancer	ovary	FALSE
ACH-000714	17.6563	0.952992	KMS11	Myeloma	plasma_cell	FALSE
ACH-000715	2.02096	1.37481	SNU1214	Head and Neck Cancer	upper_aerodigestive	FALSE
ACH-000716	1.64398	-3.60299	TT2609C02	Thyroid Cancer	thyroid	FALSE
ACH-000717	0.831385	1.28419	COLO680N	Esophageal Cancer	esophagus	FALSE
ACH-000718	1.23394	-2.02929	NCIH2291	Lung Cancer	lung	FALSE
ACH-000719	-2.72206	1.03877	RMGI	Ovarian Cancer	ovary	FALSE
ACH-000720	3.34052	-5.01557	TCCSUP	Bladder Cancer	urinary_tract	FALSE
ACH-000721	-3.94547	-2.53682	HMC18	Breast Cancer	breast	FALSE
ACH-000722	-3.87217	-5.0117	SNUC1	Colon/Colorectal Cancer	colorectal	FALSE
ACH-000723	0.881266	2.3182	YD10B	Head and Neck Cancer	upper_aerodigestive	FALSE
ACH-000724	-0.560939	-1.82519	HT1376	Bladder Cancer	urinary_tract	FALSE
ACH-000725	6.56551	-11.2491	HCC202	Breast Cancer	breast	FALSE
ACH-000726	2.13124	0.218516	TE14	Esophageal Cancer	esophagus	FALSE
ACH-000727	-8.39465	-1.15276	NCIH2066	Lung Cancer	lung	FALSE
ACH-000728	-0.491349	13.3308	KASUMI2	Leukemia	blood	FALSE
ACH-000729	-6.75127	0.453706	NCIH1963	Lung Cancer	lung	FALSE
ACH-000730	5.57771	3.26424	SKMEL5	Skin Cancer	skin	FALSE
ACH-000731	2.1565	-4.175	HCC2279	Lung Cancer	lung	FALSE
ACH-000732	-0.0498913	3.29579	PECAPJ41CLONED2	Head and Neck Cancer	upper_aerodigestive	FALSE
ACH-000733	0.860975	-2.45136	NCIH1838	Lung Cancer	lung	FALSE
ACH-000734	-0.361098	-5.50809	JHH5	Liver Cancer	liver	FALSE
ACH-000735	1.49639	1.11563	PECAPJ49	Head and Neck Cancer	upper_aerodigestive	FALSE
ACH-000736	-2.56544	-4.06515	SNU601	Gastric Cancer	gastric	FALSE
ACH-000737	-8.15947	-0.579252	NCIH1385	Lung Cancer	lung	FALSE
ACH-000738	4.6846	-4.91995	GB1	Brain Cancer	central_nervous_system	FALSE
ACH-000739	-0.838573	-5.35104	HEPG2	Liver Cancer	liver	FALSE
ACH-000740	1.85467	1.0614	A253	Head and Neck Cancer	upper_aerodigestive	FALSE
ACH-000741	-0.675512	0.221925	UBLC1	Bladder Cancer	urinary_tract	FALSE
ACH-000742	6.82877	-5.04342	DM3	Fibroblast	fibroblast	FALSE
ACH-000743	-7.80729	0.148994	CORL95	Lung Cancer	lung	FALSE
ACH-000744	0.690669	-0.916732	NCIH1623	Lung Cancer	lung	FALSE
ACH-000745	17.7737	1.95588	MOLP8	Myeloma	plasma_cell	FALSE
ACH-000746	-3.4126	-3.28407	GSS	Gastric Cancer	gastric	FALSE
ACH-000747	2.21448	-2.44136	NCIH1703	Lung Cancer	lung	FALSE
ACH-000748	4.13413	-5.75531	SJSA1	Bone Cancer	bone	FALSE
ACH-000749	-5.35276	-1.803	DMS273	Lung Cancer	lung	FALSE
ACH-000750	3.45645	-2.82682	LOXIMVI	Skin Cancer	skin	FALSE
ACH-000751	-2.3958	22.3981	OCIM1	Leukemia	blood	FALSE
ACH-000752	3.9895	-5.5391	NCIH196	Lung Cancer	lung	FALSE
ACH-000753	2.1976	-3.79881	JMSU1	Bladder Cancer	urinary_tract	FALSE
ACH-000754	-3.11663	8.69955	L428	Lymphoma	lymphocyte	FALSE
ACH-000755	6.1738	-10.4594	HCC2218	Breast Cancer	breast	FALSE
ACH-000756	3.07175	-5.28278	GI1	Brain Cancer	central_nervous_system	FALSE
ACH-000757	2.32317	-2.21139	A427	Lung Cancer	lung	FALSE
ACH-000758	-0.947683	-2.69348	MKN74	Gastric Cancer	gastric	FALSE
ACH-000759	6.72271	-10.7416	MDAMB175VII	Breast Cancer	breast	FALSE
ACH-000760	4.60197	-5.29631	LNZ308	Brain Cancer	central_nervous_system	FALSE
ACH-000761	1.1781	0.653606	NUGC2	Gastric Cancer	gastric	FALSE
ACH-000762	0.57627	0.536296	YD38	Head and Neck Cancer	upper_aerodigestive	FALSE
ACH-000763	17.7636	1.16286	MM1S	Myeloma	plasma_cell	FALSE
ACH-000764	2.19176	-4.20425	SH10TC	Gastric Cancer	gastric	FALSE
ACH-000765	6.92928	2.18735	WM983B	Skin Cancer	skin	FALSE
ACH-000766	0.413578	0.128407	NCIH1648	Lung Cancer	lung	FALSE
ACH-000767	-4.71323	-0.822557	NCIH526	Lung Cancer	lung	FALSE
ACH-000768	1.8996	-4.02847	MDAMB231	Breast Cancer	breast	FALSE
ACH-000769	-3.59941	-2.98889	LK2	Lung Cancer	lung	FALSE
ACH-000770	-5.5799	12.2945	P31FUJ	Leukemia	blood	FALSE
ACH-000771	-0.135155	3.62699	BICR56	Head and Neck Cancer	upper_aerodigestive	FALSE
ACH-000772	-4.78844	-2.01257	TE441T	Sarcoma	soft_tissue	FALSE
ACH-000773	18.4069	21.9007	KIJK	Lymphoma	lymphocyte	FALSE
ACH-000774	-0.522475	-0.400862	RERFLCAD2	Lung Cancer	lung	FALSE
ACH-000775	-8.298	-0.75169	NCIH727	Lung Cancer	lung	FALSE
ACH-000776	3.60746	-3.09159	ONS76	Brain Cancer	central_nervous_system	FALSE
ACH-000777	0.884258	1.70819	KYSE30	Esophageal Cancer	esophagus	FALSE
ACH-000778	0.846648	0.294376	HSC3	Head and Neck Cancer	upper_aerodigestive	FALSE
ACH-000779	0.0624912	-0.324009	PC9	Lung Cancer	lung	FALSE
ACH-000780	-7.10474	0.77556	NCIH1105	Lung Cancer	lung	FALSE
ACH-000781	0.345563	-4.23193	NCIH2023	Lung Cancer	lung	FALSE
ACH-000782	-1.05475	13.2579	SEM	Leukemia	blood	FALSE
ACH-000783	6.32618	-11.3373	CAMA1	Breast Cancer	breast	FALSE
ACH-000784	2.69392	0.205986	KYSE70	Esophageal Cancer	esophagus	FALSE
ACH-000785	0.143422	-1.70589	NCIH2126	Lung Cancer	lung	FALSE
ACH-000786	-0.504121	10.5032	DAUDI	Lymphoma	lymphocyte	FALSE
ACH-000787	1.84168	-4.44033	LXF289	Lung Cancer	lung	FALSE
ACH-000788	6.14553	1.70598	A2058	Skin Cancer	skin	FALSE
ACH-000789	-8.60577	-0.947863	NCIH810	Lung Cancer	lung	FALSE
ACH-000790	-8.56048	-0.465053	SHP77	Lung Cancer	lung	FALSE
ACH-000791	0.375372	-2.66368	RERFLCAD1	Lung Cancer	lung	FALSE
ACH-000792	1.95639	-4.49418	BFTC909	Kidney Cancer	kidney	FALSE
ACH-000793	-2.58742	-4.4622	KATOIII	Gastric Cancer	gastric	FALSE
ACH-000794	-0.099768	3.59627	BICR22	Head and Neck Cancer	upper_aerodigestive	FALSE
ACH-000795	-4.89509	7.78654	MOLT13	Leukemia	blood	FALSE
ACH-000796	-0.266076	0.0408157	MCAS	Ovarian Cancer	ovary	FALSE
ACH-000797	6.52557	-5.34009	HLFA	Fibroblast	fibroblast	FALSE
ACH-000798	-4.18543	-4.69757	CL40	Colon/Colorectal Cancer	colorectal	FALSE
ACH-000799	6.29032	1.28896	HS695T	Skin Cancer	skin	FALSE
ACH-000800	-5.51314	-1.35841	NCIH446	Lung Cancer	lung	FALSE
ACH-000801	5.96625	3.26276	HS936T	Skin Cancer	skin	FALSE
ACH-000802	1.17398	0.172476	BFTC905	Bladder Cancer	urinary_tract	FALSE
ACH-000803	-8.38408	0.0200662	COLO668	Lung Cancer	lung	FALSE
ACH-000804	-13.4131	0.706553	NB1	Neuroblastoma	peripheral_nervous_system	FALSE
ACH-000805	6.3782	2.1723	COLO679	Skin Cancer	skin	FALSE
ACH-000806	-3.3652	8.68024	L540	Lymphoma	lymphocyte	FALSE
ACH-000807	1.89114	-4.40402	SNU738	Brain Cancer	central_nervous_system	FALSE
ACH-000808	2.89515	-4.66326	HUH28	Bile Duct Cancer	bile_duct	FALSE
ACH-000809	1.39665	-0.236241	KYSE410	Esophageal Cancer	esophagus	FALSE
ACH-000810	6.21802	3.0039	SKMEL30	Skin Cancer	skin	FALSE
ACH-000811	-1.77182	-1.84044	SKOV3	Ovarian Cancer	ovary	FALSE
ACH-000812	7.25876	1.96402	COLO783	Skin Cancer	skin	FALSE
ACH-000813	0.100513	-1.51539	T3M10	Lung Cancer	lung	FALSE
ACH-000814	6.80451	1.85543	HS939T	Skin Cancer	skin	FALSE
ACH-000815	-2.90069	9.0078	KMH2	Lymphoma	lymphocyte	FALSE
ACH-000816	-5.90656	-1.21653	NCIH524	Lung Cancer	lung	FALSE
ACH-000817	17.2813	1.74886	RPMI8226	Myeloma	plasma_cell	FALSE
ACH-000818	6.73809	-11.4056	BT483	Breast Cancer	breast	FALSE
ACH-000819	3.7147	-5.33144	LN18	Brain Cancer	central_nervous_system	FALSE
ACH-000820	-3.77062	-5.38625	SW403	Colon/Colorectal Cancer	colorectal	FALSE
ACH-000821	17.4344	1.40081	EJM	Myeloma	plasma_cell	FALSE
ACH-000822	6.66367	0.978194	SKMEL24	Skin Cancer	skin	FALSE
ACH-000823	2.28604	0.383979	KYSE140	Esophageal Cancer	esophagus	FALSE
ACH-000824	1.33614	-0.0668663	KYSE510	Esophageal Cancer	esophagus	FALSE
ACH-000825	2.58168	-4.04059	HOP92	Lung Cancer	lung	FALSE
ACH-000826	-0.339568	-1.06435	CAL12T	Lung Cancer	lung	FALSE
ACH-000827	6.31602	1.44376	WM793	Skin Cancer	skin	FALSE
ACH-000828	6.61903	-10.6656	ZR7530	Breast Cancer	breast	FALSE
ACH-000829	-1.67104	9.53376	HUNS1	Myeloma	plasma_cell	FALSE
ACH-000830	-7.05004	0.424739	NCIH1436	Lung Cancer	lung	FALSE
ACH-000831	-3.89427	0.358757	HEC50B	Endometrial/Uterine Cancer	uterus	FALSE
ACH-000832	0.998638	2.03772	CAL27	Head and Neck Cancer	upper_aerodigestive	FALSE
ACH-000833	5.71831	-2.04084	RH30	Sarcoma	soft_tissue	FALSE
ACH-000834	0.0636959	0.984559	UMUC1	Bladder Cancer	urinary_tract	FALSE
ACH-000835	3.20189	-3.0559	GCT	Sarcoma	soft_tissue	FALSE
ACH-000836	0.751219	0.184476	YD15	Head and Neck Cancer	upper_aerodigestive	FALSE
ACH-000837	0.0635087	-1.10622	NCIH322	Lung Cancer	lung	FALSE
ACH-000838	17.3214	1.88714	AMO1	Myeloma	plasma_cell	FALSE
ACH-000839	0.0434698	2.98542	SCABER	Bladder Cancer	urinary_tract	FALSE
ACH-000840	2.29178	-3.12582	HCC366	Lung Cancer	lung	FALSE
ACH-000841	0.760949	-2.39177	NCIH2087	Lung Cancer	lung	FALSE
ACH-000842	-0.745329	1.32868	SW480	Colon/Colorectal Cancer	colorectal	FALSE
ACH-000843	1.71628	0.144787	HARA	Lung Cancer	lung	FALSE
ACH-000844	-8.83298	-0.640995	DMS454	Lung Cancer	lung	FALSE
ACH-000845	0.907938	-2.294	NCIH1373	Lung Cancer	lung	FALSE
ACH-000846	1.42585	-0.027865	FADU	Head and Neck Cancer	upper_aerodigestive	FALSE
ACH-000847	-4.56093	-2.69542	HGC27	Gastric Cancer	gastric	FALSE
ACH-000848	-0.616476	-5.72717	JHH7	Liver Cancer	liver	FALSE
ACH-000849	-0.96361	-3.28501	MDAMB468	Breast Cancer	breast	FALSE
ACH-000850	6.4306	-7.18104	HS698T	Fibroblast	fibroblast	FALSE
ACH-000851	0.685872	-0.283821	MORCPR	Lung Cancer	lung	FALSE
ACH-000852	-2.57903	-3.33522	NCIH1435	Lung Cancer	lung	FALSE
ACH-000853	-6.01667	-4.31131	NCIH661	Lung Cancer	lung	FALSE
ACH-000854	16.9721	1.81139	OCIMY5	Myeloma	plasma_cell	FALSE
ACH-000855	1.19315	-0.268998	KYSE150	Esophageal Cancer	esophagus	FALSE
ACH-000856	-3.17973	-1.41923	CAL51	Breast Cancer	breast	FALSE
ACH-000857	-0.262087	1.89015	CAL851	Breast Cancer	breast	FALSE
ACH-000858	0.0573833	2.97239	KNS62	Lung Cancer	lung	FALSE
ACH-000859	-0.704182	-3.23891	HCC1954	Breast Cancer	breast	FALSE
ACH-000860	1.09802	-2.30043	NCIH358	Lung Cancer	lung	FALSE
ACH-000861	1.75415	-4.49304	HOP62	Lung Cancer	lung	FALSE
ACH-000862	1.38496	-1.26695	KMBC2	Bladder Cancer	urinary_tract	FALSE
ACH-000863	4.85661	-4.2858	DBTRG05MG	Brain Cancer	central_nervous_system	FALSE
ACH-000864	-14.0073	-1.11383	COLO684	Endometrial/Uterine Cancer	uterus	FALSE
ACH-000865	1.71503	-0.153143	KYSE450	Esophageal Cancer	esophagus	FALSE
ACH-000866	-4.1578	-1.16753	NCIH1048	Lung Cancer	lung	FALSE
ACH-000867	0.863458	-0.68803	CHAGOK1	Lung Cancer	lung	FALSE
ACH-000868	0.858029	-1.79297	HCC1195	Lung Cancer	lung	FALSE
ACH-000869	-0.484542	-2.25205	NCIH1568	Lung Cancer	lung	FALSE
ACH-000870	-6.62111	0.525718	NCIH1930	Lung Cancer	lung	FALSE
ACH-000871	-8.36518	0.163155	NCIH510	Lung Cancer	lung	FALSE
ACH-000872	0.194225	-3.82294	HCC515	Lung Cancer	lung	FALSE
ACH-000873	1.0338	1.81793	KYSE270	Esophageal Cancer	esophagus	FALSE
ACH-000874	-1.65244	8.26877	RS411	Leukemia	blood	FALSE
ACH-000875	1.07238	-1.91208	NCIH2347	Lung Cancer	lung	FALSE
ACH-000876	6.37727	-10.5494	MDAMB415	Breast Cancer	breast	FALSE
ACH-000877	-1.0262	10.2714	EB1	Lymphoma	lymphocyte	FALSE
ACH-000878	1.07834	-3.02286	HCC15	Lung Cancer	lung	FALSE
ACH-000879	-3.89075	-1.36186	MFE296	Endometrial/Uterine Cancer	uterus	FALSE
ACH-000880	-2.35796	-3.27238	AGS	Gastric Cancer	gastric	FALSE
ACH-000881	6.14375	2.12698	MELJUSO	Skin Cancer	skin	FALSE
ACH-000882	5.77383	3.37518	IGR1	Skin Cancer	skin	FALSE
ACH-000883	4.1275	-4.92963	SW1783	Brain Cancer	central_nervous_system	FALSE
ACH-000884	3.50236	-5.53192	MDAMB435S	Skin Cancer	skin	FALSE
ACH-000885	-2.41385	-1.33259	TOV21G	Ovarian Cancer	ovary	FALSE
ACH-000886	1.21297	-2.41201	NCIH2009	Lung Cancer	lung	FALSE
ACH-000887	-0.222194	-0.49539	SF172	Brain Cancer	central_nervous_system	FALSE
ACH-000888	0.718967	-3.75992	NCIH1793	Lung Cancer	lung	FALSE
ACH-000889	18.1209	1.72534	KMM1	Myeloma	plasma_cell	FALSE
ACH-000890	2.253	-2.97748	SW1271	Lung Cancer	lung	FALSE
ACH-000891	2.44981	-3.07932	HCC1438	Lung Cancer	lung	FALSE
ACH-000892	1.56528	-4.17189	NCIH1563	Lung Cancer	lung	FALSE
ACH-000893	0.324881	-3.62827	NCIH1651	Lung Cancer	lung	FALSE
ACH-000894	0.908341	-1.265	NCIH1869	Lung Cancer	lung	FALSE
ACH-000895	-2.44701	-4.91201	CL34	Colon/Colorectal Cancer	colorectal	FALSE
ACH-000896	0.0504243	-0.20729	647V	Bladder Cancer	urinary_tract	FALSE
ACH-000897	3.06931	-4.56233	FTC238	Thyroid Cancer	thyroid	FALSE
ACH-000898	-2.5441	-4.76698	SNU719	Gastric Cancer	gastric	FALSE
ACH-000899	7.1877	2.08125	WM88	Skin Cancer	skin	FALSE
ACH-000900	2.4304	-2.16768	NCIH23	Lung Cancer	lung	FALSE
ACH-000901	2.65577	-3.0894	HCC1359	Lung Cancer	lung	FALSE
ACH-000902	6.34908	-11.011	CAL148	Breast Cancer	breast	FALSE
ACH-000903	3.39187	-4.75872	FTC133	Thyroid Cancer	thyroid	FALSE
ACH-000904	-6.31595	-0.0229918	NCIH2106	Lung Cancer	lung	FALSE
ACH-000905	0.360148	-0.115652	5637	Bladder Cancer	urinary_tract	FALSE
ACH-000906	3.32554	-3.28208	ES2	Ovarian Cancer	ovary	FALSE
ACH-000907	-4.25591	2.12389	SNU349	Kidney Cancer	kidney	FALSE
ACH-000908	-2.61017	-4.98439	SNU520	Gastric Cancer	gastric	FALSE
ACH-000909	-4.03152	-1.64971	JHUEM2	Endometrial/Uterine Cancer	uterus	FALSE
ACH-000910	6.17096	-10.9776	MDAMB453	Breast Cancer	breast	FALSE
ACH-000911	-0.0483461	-0.0135414	NUGC3	Gastric Cancer	gastric	FALSE
ACH-000912	1.96746	-2.63954	NCIH2286	Lung Cancer	lung	FALSE
ACH-000913	2.47481	-4.03371	ESS1	Endometrial/Uterine Cancer	uterus	FALSE
ACH-000914	0.252726	9.62186	HT	Lymphoma	lymphocyte	FALSE
ACH-000915	5.94539	2.68574	IPC298	Skin Cancer	skin	FALSE
ACH-000916	0.0605064	-1.87454	NCIH1573	Lung Cancer	lung	FALSE
ACH-000917	0.472269	-1.27137	TE4	Esophageal Cancer	esophagus	FALSE
ACH-000918	-4.58119	8.0475	MOLT16	Leukemia	blood	FALSE
ACH-000919	-2.27178	-4.94438	IM95	Gastric Cancer	gastric	FALSE
ACH-000920	-5.03263	7.89718	CMLT1	Leukemia	blood	FALSE
ACH-000921	2.68349	-3.08183	NCIH1339	Lung Cancer	lung	FALSE
ACH-000922	-0.746328	12.5501	RCHACV	Leukemia	blood	FALSE
ACH-000923	17.8935	1.65269	BCP1	Lymphoma	lymphocyte	FALSE
ACH-000924	0.770774	-4.30683	NCIH2172	Lung Cancer	lung	FALSE
ACH-000925	-2.09327	-4.59645	DV90	Lung Cancer	lung	FALSE
ACH-000926	-4.10582	-5.21895	HT55	Colon/Colorectal Cancer	colorectal	FALSE
ACH-000927	6.39536	-10.8145	BT474	Breast Cancer	breast	FALSE
ACH-000928	-2.45576	-1.54281	JHUEM1	Endometrial/Uterine Cancer	uterus	FALSE
ACH-000929	0.41651	-1.42148	NCIH2110	Lung Cancer	lung	FALSE
ACH-000930	-1.01842	-2.70665	HCC1569	Breast Cancer	breast	FALSE
ACH-000931	5.88234	1.57998	HMCB	Skin Cancer	skin	FALSE
ACH-000932	-4.13431	-2.68552	SNU1	Gastric Cancer	gastric	FALSE
ACH-000933	0.506759	-1.67042	SNU324	Pancreatic Cancer	pancreas	FALSE
ACH-000934	6.51097	-11.0677	MDAMB361	Breast Cancer	breast	FALSE
ACH-000935	3.22839	-3.93369	MDST8	Colon/Colorectal Cancer	colorectal	FALSE
ACH-000936	-0.940752	-2.07728	EFO27	Ovarian Cancer	ovary	FALSE
ACH-000937	-5.01971	7.57381	PF382	Leukemia	blood	FALSE
ACH-000938	-0.822508	12.9669	NALM6	Leukemia	blood	FALSE
ACH-000939	-3.57262	-1.70336	SKUT1	Sarcoma	soft_tissue	FALSE
ACH-000940	-4.05537	-1.46368	AN3CA	Endometrial/Uterine Cancer	uterus	FALSE
ACH-000941	-2.57839	-1.75145	HEC1B	Endometrial/Uterine Cancer	uterus	FALSE
ACH-000942	-4.76287	7.66499	HPBALL	Leukemia	blood	FALSE
ACH-000943	-3.56821	-2.50322	RKO	Colon/Colorectal Cancer	colorectal	FALSE
ACH-000944	-0.154378	10.7995	NAMALWA	Lymphoma	lymphocyte	FALSE
ACH-000945	2.44061	-2.8088	NCIH650	Lung Cancer	lung	FALSE
ACH-000946	-2.34166	-2.49949	HEC265	Endometrial/Uterine Cancer	uterus	FALSE
ACH-000947	-4.16228	-1.63698	OVK18	Ovarian Cancer	ovary	FALSE
ACH-000948	-1.99806	-4.20257	2313287	Gastric Cancer	gastric	FALSE
ACH-000949	-2.031	-3.91488	TGBC11TKB	Gastric Cancer	gastric	FALSE
ACH-000950	-2.21022	-4.24632	LOVO	Colon/Colorectal Cancer	colorectal	FALSE
ACH-000951	-0.628737	-2.41674	NCIH2342	Lung Cancer	lung	FALSE
ACH-000952	-7.73905	-2.07068	MDAPCA2B	Prostate Cancer	prostate	FALSE
ACH-000953	-5.17469	7.71788	SUPT1	Leukemia	blood	FALSE
ACH-000954	-2.51126	-2.13655	HEC1A	Endometrial/Uterine Cancer	uterus	FALSE
ACH-000955	-1.97262	-4.32239	SNU407	Colon/Colorectal Cancer	colorectal	FALSE
ACH-000956	-7.66013	-1.8825	22RV1	Prostate Cancer	prostate	FALSE
ACH-000957	-2.39932	-4.67737	LS180	Colon/Colorectal Cancer	colorectal	FALSE
ACH-000958	-2.00547	-3.815	SW48	Colon/Colorectal Cancer	colorectal	FALSE
ACH-000959	-2.04108	-4.69485	SNUC4	Colon/Colorectal Cancer	colorectal	FALSE
ACH-000960	-0.844102	13.4743	REH	Leukemia	blood	FALSE
ACH-000961	-3.23867	-1.22054	ISHIKAWAHERAKLIO02ER	Endometrial/Uterine Cancer	uterus	FALSE
ACH-000962	-1.65282	-1.93094	OC314	Ovarian Cancer	ovary	FALSE
ACH-000963	-2.27084	-4.79738	CCK81	Colon/Colorectal Cancer	colorectal	FALSE
ACH-000964	-5.09109	7.7134	MOLT3	Leukemia	blood	FALSE
ACH-000965	-1.04152	-2.13532	RL952	Endometrial/Uterine Cancer	uterus	FALSE
ACH-000966	-2.82762	-1.68356	IGROV1	Ovarian Cancer	ovary	FALSE
ACH-000967	-1.37419	-3.40281	SNUC2A	Colon/Colorectal Cancer	colorectal	FALSE
ACH-000968	5.70981	3.0721	COLO792	Skin Cancer	skin	FALSE
ACH-000969	-2.37762	-4.14222	KM12	Colon/Colorectal Cancer	colorectal	FALSE
ACH-000970	-1.88102	-3.31803	SNUC5	Colon/Colorectal Cancer	colorectal	FALSE
ACH-000971	-2.38682	-2.68649	HCT116	Colon/Colorectal Cancer	colorectal	FALSE
ACH-000972	-3.04614	-1.86298	HEC151	Endometrial/Uterine Cancer	uterus	FALSE
ACH-000973	1.05455	-2.84844	639V	Bladder Cancer	urinary_tract	FALSE
ACH-000974	-2.55968	-1.47833	SNGM	Endometrial/Uterine Cancer	uterus	FALSE
ACH-000975	1.48355	-4.24115	HCC2450	Lung Cancer	lung	FALSE
ACH-000976	-1.4828	2.33712	HUCCT1	Bile Duct Cancer	bile_duct	FALSE
ACH-000977	-7.82262	-2.11363	LNCAPCLONEFGC	Prostate Cancer	prostate	FALSE
ACH-000978	-3.94513	-1.60572	EN	Endometrial/Uterine Cancer	uterus	FALSE
ACH-000979	0.616654	-3.2948	DU145	Prostate Cancer	prostate	FALSE
ACH-000980	-5.46898	-0.660283	NCIH1155	Lung Cancer	lung	FALSE
ACH-000981	-4.51167	7.76889	DND41	Leukemia	blood	FALSE
ACH-000982	-2.21175	-4.99519	GP2D	Colon/Colorectal Cancer	colorectal	FALSE
ACH-000983	-4.57696	13.1516	KCL22	Leukemia	blood	FALSE
ACH-000984	-2.84843	-2.17089	HEC6	Endometrial/Uterine Cancer	uterus	FALSE
ACH-000985	-2.43009	-4.30693	LS411N	Colon/Colorectal Cancer	colorectal	FALSE
ACH-000986	-3.90525	-4.20007	HT115	Colon/Colorectal Cancer	colorectal	FALSE
ACH-000987	6.19925	3.0608	MEWO	Skin Cancer	skin	FALSE
ACH-000988	-2.93766	-1.48431	MFE319	Endometrial/Uterine Cancer	uterus	FALSE
ACH-000989	-2.04799	-4.38233	SNU175	Colon/Colorectal Cancer	colorectal	FALSE
ACH-000990	-2.58067	-1.66904	HEC108	Endometrial/Uterine Cancer	uterus	FALSE
ACH-000991	-1.90379	-4.42106	SNU81	Colon/Colorectal Cancer	colorectal	FALSE
ACH-000992	2.58448	0.735381	BICR18	Head and Neck Cancer	upper_aerodigestive	FALSE
ACH-000993	-2.4739	0.698784	JHUEM7	Endometrial/Uterine Cancer	uterus	FALSE
ACH-000994	-2.94863	-1.6898	HEC59	Endometrial/Uterine Cancer	uterus	FALSE
ACH-000995	-4.9363	7.65595	JURKAT	Leukemia	blood	FALSE
ACH-000996	-2.78655	-1.19329	HEC251	Endometrial/Uterine Cancer	uterus	FALSE
ACH-000997	-2.4873	-2.83333	HCT15	Colon/Colorectal Cancer	colorectal	FALSE
ACH-000998	-2.56004	-5.1346	CW2	Colon/Colorectal Cancer	colorectal	FALSE
ACH-000999	-2.22974	-5.12172	SNU1040	Colon/Colorectal Cancer	colorectal	FALSE
ACH-001001	3.69191	-1.90448	143B	Bone Cancer	bone	FALSE
ACH-001016	4.48636	-3.99495	BECKER	Brain Cancer	central_nervous_system	FALSE
ACH-001020	-4.97868	-2.58126	BT16	Rhabdoid	soft_tissue	FALSE
ACH-001022	-14.4367	-9.88086	CBAGPN	Bone Cancer	bone	FALSE
ACH-001028	-1.41373	2.25915	CHLA06ATRT	Rhabdoid	soft_tissue	FALSE
ACH-001029	-14.1126	-10.3385	CHLA10	Bone Cancer	bone	FALSE
ACH-001030	-14.757	-9.47389	CHLA218	Bone Cancer	bone	FALSE
ACH-001031	-5.26982	-2.55774	CHLA266	Rhabdoid	soft_tissue	FALSE
ACH-001032	-14.5833	-9.30126	CHLA32	Bone Cancer	bone	FALSE
ACH-001033	-4.84528	-2.38236	CHLA57	Bone Cancer	bone	FALSE
ACH-001034	-14.6957	-9.59257	CHLA9	Bone Cancer	bone	FALSE
ACH-001035	-14.6068	-9.39044	CHLA99	Bone Cancer	bone	FALSE
ACH-001038	-14.6529	-9.38395	COGE352	Bone Cancer	bone	FALSE
ACH-001041	5.20356	3.11904	COLO699	Lung Cancer	lung	FALSE
ACH-001048	4.35608	-2.76632	COV504	Ovarian Cancer	ovary	FALSE
ACH-001050	5.31293	-1.97541	CW9019	Sarcoma	soft_tissue	FALSE
ACH-001053	-13.8018	-0.861626	D425	Brain Cancer	central_nervous_system	FALSE
ACH-001054	-13.8316	-0.877551	D458	Brain Cancer	central_nervous_system	FALSE
ACH-001057	-4.04312	9.74189	DERL2	Lymphoma	lymphocyte	FALSE
ACH-001059	-6.45025	-2.8	DL	Rhabdoid	soft_tissue	FALSE
ACH-001060	-3.78406	9.44507	DL40	Lymphoma	lymphocyte	FALSE
ACH-001061	-3.1686	-2.95222	DLD1	Colon/Colorectal Cancer	colorectal	FALSE
ACH-001067	-6.03911	-3.53336	F5	Brain Cancer	central_nervous_system	FALSE
ACH-001068	-1.80971	7.70189	FEPD	Lymphoma	lymphocyte	FALSE
ACH-001075	-0.234282	-0.75134	NCIH292	Lung Cancer	lung	FALSE
ACH-001078	-4.45603	-5.21449	HCC1588	Lung Cancer	lung	FALSE
ACH-001086	-3.03363	-2.25461	HELA	Cervical Cancer	cervix	FALSE
ACH-001096	6.00834	-1.68426	JR	Sarcoma	soft_tissue	FALSE
ACH-001097	-1.65882	7.62028	KARPAS384	Lymphoma	lymphocyte	FALSE
ACH-001098	-1.17066	0.402167	KCIMOH1	Pancreatic Cancer	pancreas	FALSE
ACH-001099	-6.32737	-3.17026	KD	Rhabdoid	soft_tissue	FALSE
ACH-001100	-1.59373	7.32919	KHYG	Lymphoma	lymphocyte	FALSE
ACH-001106	-0.690706	12.2979	KOPN8	Leukemia	blood	FALSE
ACH-001109	-6.40778	-2.98806	KPMRTRY	Rhabdoid	soft_tissue	FALSE
ACH-001111	-1.63463	7.6643	L82	Lymphoma	lymphocyte	FALSE
ACH-001113	2.73408	0.104368	LC1SQSF	Lung Cancer	lung	FALSE
ACH-001119	-2.07958	8.11857	MAC2A	Lymphoma	lymphocyte	FALSE
ACH-001128	-6.06515	-3.1034	MON	Rhabdoid	soft_tissue	FALSE
ACH-001129	-5.67182	12.0441	MONOMAC1	Leukemia	blood	FALSE
ACH-001132	-4.10384	9.75717	MTA	Lymphoma	lymphocyte	FALSE
ACH-001134	-2.03586	7.89163	MYLA	Lymphoma	lymphocyte	FALSE
ACH-001143	-1.06882	4.81136	NKL	Lymphoma	lymphocyte	FALSE
ACH-001145	-1.99498	-2.22575	OC316	Ovarian Cancer	ovary	FALSE
ACH-001147	-1.81974	7.88113	OCILY12	Lymphoma	lymphocyte	FALSE
ACH-001148	-3.99697	9.93425	OCILY132	Lymphoma	lymphocyte	FALSE
ACH-001163	-4.90653	-2.20103	CCLFPEDS0001T	Kidney Cancer	kidney	FALSE
ACH-001164	-4.5971	-1.87353	CCLFPEDS0003T	Sarcoma	soft_tissue	FALSE
ACH-001172	4.31681	-1.90896	R256	Brain Cancer	central_nervous_system	FALSE
ACH-001173	4.25761	-2.85938	R262	Brain Cancer	central_nervous_system	FALSE
ACH-001183	1.92985	-0.966874	RT11284	Bladder Cancer	urinary_tract	FALSE
ACH-001184	6.69191	-1.92207	SCMCRM2	Sarcoma	soft_tissue	FALSE
ACH-001190	5.97169	1.93506	SKMEL2	Skin Cancer	skin	FALSE
ACH-001192	-13.9658	-10.5441	SKNEP1	Bone Cancer	bone	FALSE
ACH-001193	-13.8013	-10.1577	SKPNDW	Bone Cancer	bone	FALSE
ACH-001196	6.26775	-1.91091	SMSCTR	Sarcoma	soft_tissue	FALSE
ACH-001197	-4.08638	9.68182	SMZ1	Lymphoma	lymphocyte	FALSE
ACH-001200	-5.82953	-3.12949	STM9101	Rhabdoid	soft_tissue	FALSE
ACH-001201	-13.7826	-0.718612	SUMB002	Brain Cancer	central_nervous_system	FALSE
ACH-001205	-14.264	-10.2919	TC32	Bone Cancer	bone	FALSE
ACH-001207	5.90551	-5.56307	TIG3TD	Fibroblast	fibroblast	FALSE
ACH-001210	-6.16649	-3.07597	TTC1240	Rhabdoid	soft_tissue	FALSE
ACH-001211	-6.42245	-2.86721	TTC549	Rhabdoid	soft_tissue	FALSE
ACH-001212	-6.42237	-2.89093	TTC642	Rhabdoid	soft_tissue	FALSE
ACH-001228	2.2942	0.719371	UPCISCC152	Head and Neck Cancer	upper_aerodigestive	FALSE
ACH-001232	4.32039	-4.20923	UW228	Brain Cancer	central_nervous_system	FALSE
ACH-001239	7.20276	2.0857	WM2664	Skin Cancer	skin	FALSE
ACH-001270	4.5445	-1.0456	127399	Sarcoma	soft_tissue	FALSE
ACH-001274	4.8904	-2.64803	SW982	Sarcoma	soft_tissue	FALSE
ACH-001275	4.88515	-0.906135	SYO1	Sarcoma	soft_tissue	FALSE
ACH-001277	5.1426	-0.881754	YAMATO	Sarcoma	soft_tissue	FALSE
ACH-001278	-5.68672	-2.60994	BIN67	Ovarian Cancer	ovary	FALSE
ACH-001279	-5.7457	-2.53305	SCCOHT1	Ovarian Cancer	ovary	FALSE
ACH-001280	4.98661	-0.817109	SCS214	Sarcoma	soft_tissue	FALSE
ACH-001283	-14.7801	-9.50645	TC106	Bone Cancer	bone	FALSE
ACH-001289	-5.19602	-2.61358	COGAR359	Rhabdoid	soft_tissue	FALSE
ACH-001295	-13.9033	-1.15238	Y79	Eye Cancer	eye	FALSE
ACH-001300	-13.5364	0.108413	CHLA15	Neuroblastoma	peripheral_nervous_system	FALSE
ACH-001301	-13.5264	0.392055	COGN278	Neuroblastoma	peripheral_nervous_system	FALSE
ACH-001302	-13.4647	0.0476441	COGN305	Neuroblastoma	peripheral_nervous_system	FALSE
ACH-001303	-13.5042	0.02921	NB1643	Neuroblastoma	peripheral_nervous_system	FALSE
ACH-001306	2.99746	-4.27897	8305C	Thyroid Cancer	thyroid	FALSE
ACH-001307	2.72955	-3.84181	8505C	Thyroid Cancer	thyroid	FALSE
ACH-001318	0.270529	-4.59323	PLCPRF5	Liver Cancer	liver	FALSE
ACH-001321	-8.5163	-0.107523	TT	Thyroid Cancer	thyroid	FALSE
ACH-001322	4.66309	-0.916777	CME1	Sarcoma	soft_tissue	FALSE
ACH-001328	0.144804	2.54246	A431	Skin Cancer	skin	FALSE
ACH-001329	4.63911	-3.77943	ANGMCSS	Brain Cancer	central_nervous_system	FALSE
ACH-001332	0.579538	2.99373	BICR78	Head and Neck Cancer	upper_aerodigestive	FALSE
ACH-001333	-5.26389	-2.65236	C33A	Cervical Cancer	cervix	FALSE
ACH-001334	-0.123575	1.44569	C4I	Cervical Cancer	cervix	FALSE
ACH-001335	-0.759702	1.17896	C4II	Cervical Cancer	cervix	FALSE
ACH-001336	-0.331813	2.89433	CASKI	Cervical Cancer	cervix	FALSE
ACH-001340	-2.52236	0.0450995	COV413A	Ovarian Cancer	ovary	FALSE
ACH-001341	0.759355	0.659837	DOTC24510	Cervical Cancer	cervix	FALSE
ACH-001344	5.6113	-3.26843	GIMEN	Neuroblastoma	peripheral_nervous_system	FALSE
ACH-001345	-3.5688	-3.42984	GP5D	Colon/Colorectal Cancer	colorectal	FALSE
ACH-001346	0.786505	1.99118	H103	Head and Neck Cancer	upper_aerodigestive	FALSE
ACH-001353	-1.22224	1.72048	JOPACA1	Pancreatic Cancer	pancreas	FALSE
ACH-001354	-13.4693	0.761129	LAN2	Neuroblastoma	peripheral_nervous_system	FALSE
ACH-001356	4.83608	-2.19675	MB1	Thyroid Cancer	thyroid	FALSE
ACH-001360	-1.79176	2.19983	MS751	Cervical Cancer	cervix	FALSE
ACH-001366	-13.5581	-0.0857009	NGP	Neuroblastoma	peripheral_nervous_system	FALSE
ACH-001367	-13.0998	1.4567	NMB	Neuroblastoma	peripheral_nervous_system	FALSE
ACH-001368	-4.49521	-2.5277	OACM51	Esophageal Cancer	esophagus	FALSE
ACH-001369	-2.64478	1.00495	OCIC5X	Ovarian Cancer	ovary	FALSE
ACH-001373	-2.63254	0.295628	OV17R	Ovarian Cancer	ovary	FALSE
ACH-001374	-5.20636	-2.45607	PA1	Ovarian Cancer	ovary	FALSE
ACH-001375	-0.492914	0.525068	PACADD119	Pancreatic Cancer	pancreas	FALSE
ACH-001376	-1.21597	2.11502	PACADD135	Pancreatic Cancer	pancreas	FALSE
ACH-001377	-2.91839	-2.21008	PACADD137	Pancreatic Cancer	pancreas	FALSE
ACH-001378	-1.36103	2.37845	PACADD159	Pancreatic Cancer	pancreas	FALSE
ACH-001379	-0.880425	0.571137	PACADD161	Pancreatic Cancer	pancreas	FALSE
ACH-001380	-2.21297	1.26309	PACADD165	Pancreatic Cancer	pancreas	FALSE
ACH-001382	-1.38224	1.13307	PACADD188	Pancreatic Cancer	pancreas	FALSE
ACH-001386	-6.27515	-0.98907	SCLC22H	Lung Cancer	lung	FALSE
ACH-001390	-1.0858	2.66423	SUM149PT	Breast Cancer	breast	FALSE
ACH-001391	3.36994	-0.521686	SUM159PT	Breast Cancer	breast	FALSE
ACH-001392	-1.3495	3.5019	SUM185PE	Breast Cancer	breast	FALSE
ACH-001394	-0.355597	2.55712	SUM229PE	Breast Cancer	breast	FALSE
ACH-001396	-1.61429	2.97211	SUM52PE	Breast Cancer	breast	FALSE
ACH-001399	-3.07678	-3.06182	SW626	Colon/Colorectal Cancer	colorectal	FALSE
ACH-001400	-0.924136	4.33661	SW954	Cervical Cancer	cervix	FALSE
ACH-001402	3.37065	-2.4887	SW756	Cervical Cancer	cervix	FALSE
ACH-001403	-3.09433	-0.150502	TO14	Ovarian Cancer	ovary	FALSE
ACH-001407	3.938	-2.46815	UMUC13	Bladder Cancer	urinary_tract	FALSE
ACH-001408	1.91473	-1.02245	UMUC14	Bladder Cancer	urinary_tract	FALSE
ACH-001409	2.02992	-1.00651	UMUC16	Bladder Cancer	urinary_tract	FALSE
ACH-001410	-2.64455	-2.93826	UMUC4	Bladder Cancer	urinary_tract	FALSE
ACH-001411	-0.026801	2.55625	UMUC5	Bladder Cancer	urinary_tract	FALSE
ACH-001412	2.64051	-2.01337	UMUC10	Bladder Cancer	urinary_tract	FALSE
ACH-001413	4.43714	-2.25449	UMUC11	Bladder Cancer	urinary_tract	FALSE
ACH-001414	-0.569375	2.65965	UMUC6	Bladder Cancer	urinary_tract	FALSE
ACH-001415	2.18334	-1.35225	UMUC7	Bladder Cancer	urinary_tract	FALSE
ACH-001416	2.08939	-1.15813	UMUC9	Bladder Cancer	urinary_tract	FALSE
ACH-001418	-2.40596	0.193505	UWB1289	Ovarian Cancer	ovary	FALSE
ACH-001421	-13.808	-1.31341	WERIRB1	Eye Cancer	eye	FALSE
ACH-001430	-14.6467	-9.57304	TC138	Bone Cancer	bone	FALSE
ACH-001431	-14.8199	-9.59973	TC205	Bone Cancer	bone	FALSE
ACH-001433	-1.95973	1.44686	CCLFPEDS0008T	Sarcoma	soft_tissue	FALSE
ACH-001442	0.454593	2.16684	A388	Cervical Cancer	cervix	FALSE
ACH-001443	4.15583	-2.78661	ASH3	Thyroid Cancer	thyroid	FALSE
ACH-001450	-0.670728	10.4005	BLUE1	Lymphoma	lymphocyte	FALSE
ACH-001451	-2.2649	2.5377	BOKU	Cervical Cancer	cervix	FALSE
ACH-001454	0.704285	-0.750382	C10	Colon/Colorectal Cancer	colorectal	FALSE
ACH-001456	-4.44242	4.23137	C125PM	Colon/Colorectal Cancer	colorectal	FALSE
ACH-001458	-4.35197	4.1569	C75	Colon/Colorectal Cancer	colorectal	FALSE
ACH-001459	-4.40175	4.19628	C80	Colon/Colorectal Cancer	colorectal	FALSE
ACH-001460	-4.17443	3.96265	C84	Colon/Colorectal Cancer	colorectal	FALSE
ACH-001461	-4.38987	4.18591	C99	Colon/Colorectal Cancer	colorectal	FALSE
ACH-001484	-1.33338	8.93537	CI	Leukemia	blood	FALSE
ACH-001485	-1.36268	8.60389	CII	Leukemia	blood	FALSE
ACH-001494	-1.18028	1.97713	EGI1	Bile Duct Cancer	bile_duct	FALSE
ACH-001495	-2.55289	1.47647	EMTOKA	Endometrial/Uterine Cancer	uterus	FALSE
ACH-001496	-3.31161	-3.64738	ESO26	Esophageal Cancer	esophagus	FALSE
ACH-001497	-1.72935	2.01264	ESO51	Esophageal Cancer	esophagus	FALSE
ACH-001498	-1.05428	9.37094	FARAGE	Lymphoma	lymphocyte	FALSE
ACH-001500	3.80376	-1.59149	FLO1	Esophageal Cancer	esophagus	FALSE
ACH-001509	0.432717	2.88079	H357	Head and Neck Cancer	upper_aerodigestive	FALSE
ACH-001510	-0.895842	3.93684	H376	Head and Neck Cancer	upper_aerodigestive	FALSE
ACH-001511	0.566684	2.29451	H413	Head and Neck Cancer	upper_aerodigestive	FALSE
ACH-001513	-0.19881	2.34162	HCA1	Cervical Cancer	cervix	FALSE
ACH-001515	-1.04325	0.748566	HCS2	Cervical Cancer	cervix	FALSE
ACH-001517	-2.14221	2.14291	HEC1	Endometrial/Uterine Cancer	uterus	FALSE
ACH-001520	-1.37743	8.37375	HG3	Leukemia	blood	FALSE
ACH-001521	1.92993	0.943236	HKA1	Skin Cancer	skin	FALSE
ACH-001522	4.96721	3.03787	HMY1	Skin Cancer	skin	FALSE
ACH-001523	0.710117	1.91844	HSC1	Skin Cancer	skin	FALSE
ACH-001524	0.328153	1.83955	HSC5	Skin Cancer	skin	FALSE
ACH-001525	0.35871	2.9796	HT3	Cervical Cancer	cervix	FALSE
ACH-001526	5.36467	-2.73307	HUO9	Bone Cancer	bone	FALSE
ACH-001529	-1.46266	-2.26403	JAR	Endometrial/Uterine Cancer	uterus	FALSE
ACH-001530	-1.55762	-2.39177	JEG3	Endometrial/Uterine Cancer	uterus	FALSE
ACH-001532	-5.86629	-3.67825	JMURTK2	Rhabdoid	kidney	FALSE
ACH-001536	-2.43218	2.23574	KKU100	Bile Duct Cancer	bile_duct	FALSE
ACH-001538	0.513893	1.37857	KKU213	Bile Duct Cancer	bile_duct	FALSE
ACH-001540	-1.72942	3.28145	KMLS1	Liposarcoma	soft_tissue	FALSE
ACH-001542	-0.389351	3.18464	KON	Head and Neck Cancer	upper_aerodigestive	FALSE
ACH-001543	0.0834947	3.01312	KOSC2CL343	Head and Neck Cancer	upper_aerodigestive	FALSE
ACH-001548	-13.6003	0.432311	LS	Neuroblastoma	peripheral_nervous_system	FALSE
ACH-001549	-5.78148	-1.29162	LU135	Lung Cancer	lung	FALSE
ACH-001550	4.8961	-2.06489	MCC13	Skin Cancer	skin	FALSE
ACH-001551	4.6743	-1.62754	MCC142	Skin Cancer	skin	FALSE
ACH-001552	5.03514	-1.75603	MCC26	Skin Cancer	skin	FALSE
ACH-001554	4.60567	3.22877	MEL202	Eye Cancer	eye	FALSE
ACH-001555	4.47284	-1.48516	MERO14	Lung Cancer	lung	FALSE
ACH-001556	4.40956	-1.47074	MERO25	Lung Cancer	lung	FALSE
ACH-001557	4.22393	-1.76539	MERO41	Lung Cancer	lung	FALSE
ACH-001558	4.53599	-1.62807	MERO48A	Lung Cancer	lung	FALSE
ACH-001559	3.99533	-1.66979	MERO82	Lung Cancer	lung	FALSE
ACH-001560	4.56396	-1.57273	MERO83	Lung Cancer	lung	FALSE
ACH-001561	4.31979	-1.56463	MERO84	Lung Cancer	lung	FALSE
ACH-001562	4.5118	-1.4448	MERO95	Lung Cancer	lung	FALSE
ACH-001563	3.79563	-0.774004	MM127	Skin Cancer	skin	FALSE
ACH-001566	4.19941	3.26121	MM370	Skin Cancer	skin	FALSE
ACH-001567	4.26438	0.0525091	MM383	Skin Cancer	skin	FALSE
ACH-001568	-1.05797	3.41794	MM386	Skin Cancer	skin	FALSE
ACH-001570	4.70486	3.11237	MM426	Skin Cancer	skin	FALSE
ACH-001607	3.17077	-1.11236	NOZ	Gallbladder Cancer	bile_duct	FALSE
ACH-001608	5.1673	-2.90818	NP2	Brain Cancer	central_nervous_system	FALSE
ACH-001609	5.42476	-3.14827	NP3	Brain Cancer	central_nervous_system	FALSE
ACH-001610	4.67429	-4.10991	NP5	Brain Cancer	central_nervous_system	FALSE
ACH-001611	4.92827	-3.73029	NP8	Brain Cancer	central_nervous_system	FALSE
ACH-001613	-3.72846	12.6422	OCIAML4	Leukemia	blood	FALSE
ACH-001617	-0.454738	10.7753	OCILY7	Lymphoma	lymphocyte	FALSE
ACH-001618	-2.64044	22.2719	OCIM2	Leukemia	blood	FALSE
ACH-001619	-2.56593	2.00916	OCUG1	Gallbladder Cancer	bile_duct	FALSE
ACH-001622	-2.13414	2.79083	ONDA7	Brain Cancer	central_nervous_system	FALSE
ACH-001623	4.64361	-3.46046	ONDA8	Brain Cancer	central_nervous_system	FALSE
ACH-001624	-2.16485	2.54343	ONDA9	Brain Cancer	central_nervous_system	FALSE
ACH-001628	4.51868	-2.15617	PEA1	Ovarian Cancer	ovary	FALSE
ACH-001634	-1.42663	8.54842	PGA1	Leukemia	blood	FALSE
ACH-001636	-0.51706	10.5534	RAMOS	Lymphoma	lymphocyte	FALSE
ACH-001638	-2.0296	8.8768	RCK8	Lymphoma	lymphocyte	FALSE
ACH-001642	-1.63628	7.34144	SCC3	Lymphoma	lymphocyte	FALSE
ACH-001645	5.02141	1.61715	SEKI	Skin Cancer	skin	FALSE
ACH-001647	-4.24502	12.3043	SHI1	Leukemia	blood	FALSE
ACH-001650	-1.10819	0.669887	SISO	Cervical Cancer	cervix	FALSE
ACH-001651	-2.16963	2.43604	SKGI	Endometrial/Uterine Cancer	uterus	FALSE
ACH-001652	-1.85809	2.56873	SKGII	Endometrial/Uterine Cancer	uterus	FALSE
ACH-001653	-1.00235	2.42914	SKGT2	Gastric Cancer	gastric	FALSE
ACH-001654	2.76446	-0.927482	SKGT4	Esophageal Cancer	esophagus	FALSE
ACH-001655	-1.87482	3.01544	SKN	Endometrial/Uterine Cancer	uterus	FALSE
ACH-001656	-4.47249	13.02	SKNO1	Leukemia	blood	FALSE
ACH-001664	-3.41305	-2.35809	SNU638	Gastric Cancer	gastric	FALSE
ACH-001670	-14.8532	-9.30697	TASK1	Brain Cancer	peripheral_nervous_system	FALSE
ACH-001673	-0.730452	0.608061	TFK1	Bile Duct Cancer	bile_duct	FALSE
ACH-001674	-13.5221	0.426083	TGW	Neuroblastoma	peripheral_nervous_system	FALSE
ACH-001677	-0.592446	11.5737	U2904	Lymphoma	lymphocyte	FALSE
ACH-001685	-2.59369	8.82661	UHO1	Lymphoma	lymphocyte	FALSE
ACH-001699	0.502926	2.72219	UPCISCC131	Head and Neck Cancer	upper_aerodigestive	FALSE
ACH-001702	-2.68908	1.46746	VAESBJ	Sarcoma	soft_tissue	FALSE
ACH-001711	-4.64878	-2.0829	PFSK1	Brain Cancer	central_nervous_system	FALSE
ACH-001712	6.76003	-4.65387	HS860T	Bone Cancer	bone	FALSE
ACH-001715	4.67972	-2.97932	CAL72	Bone Cancer	bone	FALSE
ACH-001735	-1.35724	12.6602	SEMK2	Leukemia	blood	FALSE
ACH-001736	-1.53584	12.4939	HB1119	Leukemia	blood	FALSE
ACH-001737	-4.54692	8.1417	HSB2	Leukemia	blood	FALSE
ACH-001740	7.14216	-2.01387	RH28	Sarcoma	soft_tissue	FALSE
ACH-001741	7.07704	-2.00815	RMS13	Sarcoma	soft_tissue	FALSE
ACH-001743	6.88356	-1.87631	RC2	Sarcoma	soft_tissue	FALSE
ACH-001745	6.87667	-1.86953	RHJT	Sarcoma	soft_tissue	FALSE
ACH-001750	5.36327	-1.63682	TTC442	Sarcoma	soft_tissue	FALSE
ACH-001751	6.35054	-1.73154	RH36	Sarcoma	soft_tissue	FALSE
ACH-001765	7.13668	-1.90207	RH4	Sarcoma	soft_tissue	FALSE
ACH-001786	-3.67411	-3.61412	SNU1544	Colon/Colorectal Cancer	colorectal	FALSE
ACH-001790	5.82495	-1.49572	RH18DM	Sarcoma	soft_tissue	FALSE
ACH-001791	-1.40325	3.59844	LPS6	Liposarcoma	soft_tissue	FALSE
ACH-001793	5.11158	-2.70694	LPS27	Liposarcoma	soft_tissue	FALSE
ACH-001794	4.92253	-2.95733	93T449	Liposarcoma	soft_tissue	FALSE
ACH-001795	4.61172	-2.56873	94T778	Liposarcoma	soft_tissue	FALSE
ACH-001796	5.1777	-2.42464	95T1000	Liposarcoma	soft_tissue	FALSE
ACH-001799	5.30957	-2.91586	LPS141	Liposarcoma	soft_tissue	FALSE
ACH-001802	5.64779	-1.72539	LPS853	Liposarcoma	soft_tissue	FALSE
ACH-001804	5.85383	-3.49642	LPS510	Liposarcoma	soft_tissue	FALSE
ACH-001807	6.09815	-3.72925	LPS067	Liposarcoma	soft_tissue	FALSE
ACH-001814	5.22346	-3.30891	OS252	Bone Cancer	bone	FALSE
ACH-001818	6.86891	-4.70276	C396	Bone Cancer	bone	FALSE
ACH-001819	6.55888	-10.9738	MFM223	Breast Cancer	breast	FALSE
ACH-001835	-1.71315	0.681295	ICC106	Bile Duct Cancer	bile_duct	FALSE
ACH-001836	-1.62375	0.294835	ICC108	Bile Duct Cancer	bile_duct	FALSE
ACH-001838	-0.729516	2.52389	ICC12	Bile Duct Cancer	bile_duct	FALSE
ACH-001839	-2.3503	1.05127	ICC137	Bile Duct Cancer	bile_duct	FALSE
ACH-001841	0.193616	1.56506	ICC15	Bile Duct Cancer	bile_duct	FALSE
ACH-001842	0.0632967	1.87373	ICC2	Bile Duct Cancer	bile_duct	FALSE
ACH-001843	-5.54184	-4.036	ICC3	Bile Duct Cancer	bile_duct	FALSE
ACH-001844	-2.01175	0.774899	ICC4	Bile Duct Cancer	bile_duct	FALSE
ACH-001845	-2.10681	0.858165	ICC5	Bile Duct Cancer	bile_duct	FALSE
ACH-001846	-2.04562	0.732955	ICC6	Bile Duct Cancer	bile_duct	FALSE
ACH-001848	-1.29391	1.6413	ICC8	Bile Duct Cancer	bile_duct	FALSE
ACH-001849	-0.795936	2.58958	ICC9	Bile Duct Cancer	bile_duct	FALSE
ACH-001850	3.53767	-1.37762	G415	Gallbladder Cancer	bile_duct	FALSE
ACH-001852	0.394104	1.35895	HKGZCC	Bile Duct Cancer	bile_duct	FALSE
ACH-001853	-1.16105	0.762673	KMCH1	Bile Duct Cancer	bile_duct	FALSE
ACH-001856	-2.50738	1.79228	RBE	Bile Duct Cancer	bile_duct	FALSE
ACH-001857	-2.38712	1.49553	SG231	Bile Duct Cancer	bile_duct	FALSE
ACH-001858	4.38715	-2.35709	SSP25	Bile Duct Cancer	bile_duct	FALSE
ACH-001861	-0.374065	0.968456	TGBC1TKB	Gallbladder Cancer	bile_duct	FALSE
ACH-001862	2.96096	-0.820062	TGBC52TKB	Bile Duct Cancer	bile_duct	FALSE
ACH-001863	-1.69504	0.293822	TKKK	Bile Duct Cancer	bile_duct	FALSE
ACH-001864	-0.190953	1.42504	YSCCC	Bile Duct Cancer	bile_duct	FALSE
ACH-001955	8.65569	4.01551	JHC7	Bone Cancer	bone	TRUE
ACH-001956	8.58319	3.91772	MUGCHOR1	Bone Cancer	bone	TRUE
ACH-001957	8.61123	3.95813	UMCHOR1	Bone Cancer	bone	TRUE
ACH-001959	-5.06768	-2.75774	CCLP1	Bile Duct Cancer	bile_duct	FALSE
ACH-001960	0.7217	0.760878	CCSW1	Bile Duct Cancer	bile_duct	FALSE
ACH-001961	-2.00436	0.958111	GB2	Gallbladder Cancer	bile_duct	FALSE
ACH-001993	-1.32164	12.527	NALM16	Leukemia	blood	FALSE
ACH-001997	-0.665776	0.683518	ECC2	Bile Duct Cancer	bile_duct	FALSE
ACH-001999	-1.3456	1.49462	9505BIK	Pancreatic Cancer	pancreas	FALSE
ACH-002001	5.07455	0.950387	A375SKINCJ1	Skin Cancer	skin	FALSE
ACH-002002	5.08413	0.781953	A375SKINCJ2	Skin Cancer	skin	FALSE
ACH-002003	5.09384	1.02762	A375SKINCJ3	Skin Cancer	skin	FALSE
ACH-002004	5.04708	2.41165	UACC62SKINCJ1	Skin Cancer	skin	FALSE
ACH-002005	5.20665	3.11121	SKMEL19	Skin Cancer	skin	FALSE
ACH-002011	4.66855	3.36443	MP46	Eye Cancer	eye	FALSE
ACH-002015	5.11826	-2.8376	MEL285	Eye Cancer	eye	FALSE
ACH-002016	5.09407	-2.98581	MEL290	Eye Cancer	eye	FALSE
ACH-002017	4.52897	3.35484	OMM1	Eye Cancer	eye	FALSE
ACH-002018	4.35632	3.41719	OMM25	Eye Cancer	eye	FALSE
ACH-002029	1.22235	1.29112	SAS	Head and Neck Cancer	upper_aerodigestive	FALSE
ACH-002044	-3.74042	-3.04259	HSQ89	Head and Neck Cancer	upper_aerodigestive	FALSE
ACH-002045	1.60684	1.31229	HO1U1	Head and Neck Cancer	upper_aerodigestive	FALSE
ACH-002059	-1.06759	12.2763	P30OHK	Leukemia	blood	FALSE
ACH-002066	5.57114	0.453152	HSSCH2	Sarcoma	central_nervous_system	FALSE
ACH-002204	8.54192	3.79494	UCH2	Bone Cancer	bone	TRUE
ACH-002335	8.53762	3.90755	UCH1	Bone Cancer	bone	TRUE
ACH-002446	-2.16612	2.14585	CCLFUPGI0005T	Gastric Cancer	gastric	FALSE
ACH-002509	5.51004	0.830392	WM4235	Skin Cancer	skin	FALSE

[truncated: 12 more sheets: Supplementary Fig 3, Supplementary Fig 5, Supplementary Fig 6, Supplementary Fig 7a, Supplementary Fig 7b, Supplementary Fig 8b, Supplementary Fig 8c, Supplementary Fig 9, Supplementary Fig 10, Supplementary Fig 12, Supplementary Fig 13, Supplementary Fig 14]
